# Supplementary material for: High-Voltage Toxin’Roll: Electrostatic Charge Repulsion as a Dynamic Venom Resistance Trait in Pythonid Snakes
Source: Toxins (Basel). 2024 Apr 4;16(4):176. doi: 10.3390/toxins16040176 (PMC11053703; doi:10.3390/toxins16040176)
Supplement: Supplementary file 1 [file toxins-16-00176-s001.zip]

Archive with 17 entries (14 files):
- Supplemental datasheets/
- Supplemental datasheets/.DS_Store
- Supplemental datasheets/Fig 3 line graphs/
- Supplemental datasheets/Fig 3 line graphs/.DS_Store
- Supplemental datasheets/Fig 3 line graphs/Acanthophis antarcticus.csv
- Supplemental datasheets/Fig 3 line graphs/Bungarus flaviceps.csv
- Supplemental datasheets/Fig 3 line graphs/Naja nigricincta.csv
- Supplemental datasheets/Fig 3 line graphs/Naja sputatrix.csv
- Supplemental datasheets/Fig 3 line graphs/Ophiophagus hannah.csv
- Supplemental datasheets/Fig 3 line graphs/Tropidolaemus wagleri.csv
- Supplemental datasheets/Fig 4 bar graphs/
- Supplemental datasheets/Fig 4 bar graphs/Acanthophis antarcticus.csv
- Supplemental datasheets/Fig 4 bar graphs/Bungarus flaviceps.csv
- Supplemental datasheets/Fig 4 bar graphs/Naja nigricincta.csv
- Supplemental datasheets/Fig 4 bar graphs/Naja sputatrix.csv
- Supplemental datasheets/Fig 4 bar graphs/Ophiophagus hannah.csv
- Supplemental datasheets/Fig 4 bar graphs/Tropidolaemus wagleri.csv
