# Supplementary material for: High-Voltage Toxin’Roll: Electrostatic Charge Repulsion as a Dynamic Venom Resistance Trait in Pythonid Snakes
Source: Toxins (Basel). 2024 Apr 4;16(4):176. doi: 10.3390/toxins16040176 (PMC11053703; doi:10.3390/toxins16040176)
Supplement: Supplementary file 1 [file toxins-16-00176-s001.zip › Supplemental datasheets/Fig 3 line graphs/Acanthophis antarcticus.csv]

Time	P. bivittatus & P. brongersmai	P. bivittatus & P. brongersmai	P. bivittatus & P. brongersmai	P. regius	P. regius	P. regius	P. sebae	P. sebae	P. sebae	P. biv & P. bro 187 A/S	P. biv & P. bro 187 A/S	P. biv & P. bro 187 A/S	P. biv & P. bro 195 K/E	P. biv & P. bro 195 K/E	P. biv & P. bro 195 K/E	P. biv & P. bro 189 K/Q	P. biv & P. bro 189 K/Q	P. biv & P. bro 189 K/Q	P. biv & P. bro 187 A/S-189 K/Q	P. biv & P. bro 187 A/S-189 K/Q	P. biv & P. bro 187 A/S-189 K/Q	P. biv & P. bro 189 K/Q-195 K/E	P. biv & P. bro 189 K/Q-195 K/E	P. biv & P. bro 189 K/Q-195 K/E	P. biv & P. bro 189 K/D-195 K/D	P. biv & P. bro 189 K/D-195 K/D	P. biv & P. bro 189 K/D-195 K/D	A. melanocephalus	A. melanocephalus	A. melanocephalus	191 K/D-195K/E	191 K/D-195K/E	191 K/D-195K/E	M. reticulatus	M. reticulatus	M. reticulatus
0.0	0.000000	0.000000	0.000000	0.000000	0.000000	0.000000	0.000000	0.000000	0.000000	0.000000	0.000000	0.000000	0.000000	0.000000	0.000000	0.000000	0.000000	0.000000	0.000000	0.000000	0.000000	0.000000	0.000000	0.000000	0.000000	0.000000	0.000000	0.000000	0.000000	0.000000	0.000000	0.000000	0.000000	0.000000	0.000000	0.000000
0.2	0.004667	0.003504	0.003681	0.003954	0.003164	0.003996	0.004545	0.003627	0.003861	0.003463	0.002583	0.002689	0.004306	0.004934	0.001975	0.003992	0.003548	0.003179	0.004280	0.003165	0.003722	0.004783	0.004583	0.003581	0.005405	0.004754	0.004651	0.008628	0.008577	0.007922	0.009150	0.008466	0.006950	0.006454	0.006307	0.005720
0.4	0.009571	0.007777	0.008025	0.008326	0.006364	0.008107	0.009586	0.007926	0.008078	0.007274	0.005300	0.005526	0.008831	0.009925	0.004436	0.008207	0.007241	0.006395	0.008966	0.006607	0.007356	0.009860	0.009448	0.007440	0.011422	0.009714	0.009535	0.017610	0.017571	0.016505	0.019199	0.017020	0.014728	0.013097	0.012997	0.012130
0.6	0.014740	0.012077	0.012570	0.013031	0.009542	0.012337	0.014691	0.012203	0.012436	0.011388	0.008102	0.008353	0.013290	0.014995	0.006655	0.012322	0.011229	0.009497	0.013776	0.010273	0.011278	0.014974	0.014133	0.011216	0.017666	0.015188	0.014706	0.027531	0.027001	0.025467	0.029718	0.025876	0.022735	0.019928	0.020086	0.018929
0.8	0.019935	0.016196	0.017209	0.017280	0.013115	0.016878	0.020181	0.016443	0.016796	0.015437	0.010845	0.011446	0.018184	0.020323	0.009063	0.017000	0.015433	0.012460	0.018693	0.014555	0.015536	0.020159	0.018532	0.015164	0.023998	0.020922	0.019643	0.037423	0.036695	0.034409	0.040678	0.035025	0.031230	0.027090	0.027211	0.025492
1.0	0.024903	0.020373	0.021816	0.021924	0.016436	0.021245	0.025609	0.020840	0.021243	0.019563	0.013442	0.014451	0.022810	0.025397	0.011517	0.021320	0.019334	0.015691	0.023536	0.018390	0.019634	0.025390	0.022564	0.019197	0.030370	0.026298	0.024637	0.047386	0.046423	0.043340	0.051141	0.044029	0.039317	0.033938	0.034320	0.031867
1.2	0.029618	0.024390	0.025813	0.026511	0.019559	0.025566	0.030939	0.025173	0.025564	0.023572	0.016150	0.017014	0.027442	0.030244	0.013821	0.025247	0.023288	0.018654	0.028127	0.022122	0.023915	0.030310	0.026121	0.023239	0.036312	0.031687	0.029382	0.057025	0.055466	0.051876	0.061575	0.052678	0.047453	0.040965	0.041024	0.038186
1.4	0.034196	0.028292	0.029551	0.030842	0.022917	0.029756	0.035828	0.029094	0.029688	0.027302	0.018277	0.019382	0.031427	0.034815	0.015923	0.029124	0.027163	0.021400	0.032544	0.025566	0.027824	0.035166	0.030068	0.026903	0.041922	0.036720	0.033750	0.065948	0.064058	0.059754	0.070529	0.060408	0.054647	0.047158	0.046971	0.044185
1.6	0.038222	0.031764	0.032668	0.034727	0.025674	0.033015	0.040138	0.032751	0.033350	0.030640	0.020658	0.021449	0.035328	0.038704	0.018057	0.032497	0.030372	0.024356	0.036605	0.028738	0.031553	0.039158	0.034154	0.030111	0.047056	0.041068	0.037531	0.074326	0.071505	0.066604	0.078761	0.067348	0.061277	0.052656	0.052680	0.049066
1.8	0.041731	0.035068	0.035232	0.037782	0.028246	0.035937	0.043769	0.035981	0.036412	0.033602	0.022596	0.023171	0.038536	0.041892	0.019611	0.035340	0.033171	0.027033	0.039988	0.031644	0.034439	0.042688	0.037309	0.033100	0.051327	0.044684	0.040941	0.080949	0.077580	0.072253	0.085213	0.072863	0.066365	0.057340	0.057277	0.053362
2.0	0.044222	0.037455	0.037467	0.040290	0.030185	0.038055	0.046344	0.038360	0.038668	0.035974	0.023991	0.024528	0.040767	0.043986	0.021003	0.037397	0.035180	0.029064	0.042555	0.033801	0.036743	0.045409	0.039273	0.035234	0.054580	0.047528	0.043266	0.085744	0.082138	0.076364	0.090065	0.076985	0.070536	0.060753	0.060799	0.056489
2.2	0.045614	0.039166	0.038595	0.042031	0.031652	0.039453	0.047809	0.039658	0.040062	0.037701	0.025131	0.025208	0.042051	0.045192	0.021736	0.038598	0.036585	0.030413	0.044155	0.035306	0.038140	0.046808	0.040227	0.036491	0.056508	0.049294	0.044887	0.088651	0.084477	0.078954	0.092363	0.079212	0.072591	0.062874	0.062781	0.058145
2.4	0.047452	0.041254	0.040140	0.043917	0.033583	0.041157	0.049822	0.041355	0.041518	0.039606	0.026735	0.025860	0.043756	0.046335	0.022537	0.040077	0.038076	0.031823	0.046014	0.037006	0.039841	0.048275	0.041935	0.038284	0.058813	0.051371	0.046476	0.091309	0.086606	0.081254	0.094798	0.081361	0.074582	0.064704	0.064980	0.059447
2.6	0.049107	0.042919	0.041699	0.045925	0.035203	0.043133	0.051687	0.043162	0.043325	0.041410	0.028252	0.026582	0.045161	0.048000	0.023221	0.041579	0.039833	0.032916	0.047491	0.039013	0.042062	0.050252	0.044573	0.040172	0.060989	0.053636	0.048195	0.094378	0.089396	0.083306	0.097396	0.083436	0.077208	0.066753	0.066986	0.061000
2.8	0.050209	0.044549	0.043234	0.047883	0.037085	0.044683	0.053584	0.044633	0.045175	0.043005	0.029449	0.027406	0.047014	0.049531	0.024428	0.043284	0.041486	0.034335	0.049315	0.040302	0.043747	0.052012	0.047567	0.042127	0.062908	0.055812	0.050291	0.097251	0.091494	0.085459	0.099686	0.085615	0.079181	0.069342	0.068995	0.063194
3.0	0.051927	0.046233	0.044680	0.049882	0.038459	0.046270	0.055729	0.046412	0.046997	0.044800	0.030306	0.028502	0.048553	0.051325	0.025412	0.044955	0.042939	0.035634	0.051062	0.041775	0.045982	0.054179	0.050191	0.044330	0.065027	0.057973	0.052204	0.099759	0.093841	0.087797	0.101921	0.087910	0.081816	0.071663	0.070980	0.065427
3.2	0.053712	0.047888	0.046142	0.051670	0.040161	0.048073	0.057776	0.048106	0.049009	0.046490	0.031120	0.029480	0.050263	0.052846	0.026648	0.046491	0.044352	0.037033	0.052967	0.043386	0.047786	0.056138	0.052044	0.046288	0.067087	0.060034	0.054131	0.102061	0.095852	0.090083	0.104419	0.090440	0.083947	0.073976	0.072549	0.067246
3.4	0.054590	0.049340	0.047162	0.053476	0.041904	0.049700	0.059380	0.049944	0.050979	0.048289	0.032668	0.030421	0.052245	0.054560	0.027607	0.048133	0.045885	0.038365	0.054840	0.044906	0.049652	0.057879	0.053247	0.048043	0.068985	0.062016	0.055965	0.103873	0.097749	0.092204	0.106609	0.092747	0.086283	0.075934	0.074141	0.069007
3.6	0.056134	0.050886	0.048354	0.055200	0.043539	0.051315	0.061260	0.051538	0.052846	0.050080	0.033496	0.031633	0.053732	0.056227	0.028359	0.050032	0.047458	0.040053	0.056646	0.046302	0.051098	0.059631	0.054453	0.049560	0.070599	0.063613	0.058057	0.106285	0.100049	0.094391	0.108674	0.095098	0.088121	0.077986	0.075832	0.070552
3.8	0.057490	0.052213	0.049392	0.056777	0.044858	0.052909	0.063346	0.053208	0.054624	0.051418	0.034760	0.032815	0.055282	0.057966	0.029384	0.051938	0.048867	0.041511	0.058373	0.047847	0.052673	0.061717	0.056533	0.051209	0.072209	0.065400	0.060010	0.108636	0.102107	0.096194	0.111288	0.097141	0.090161	0.079915	0.077615	0.071983
4.0	0.059270	0.053719	0.050668	0.058568	0.046609	0.054475	0.064953	0.054699	0.056069	0.052872	0.036083	0.034000	0.056800	0.059770	0.030028	0.054044	0.050053	0.043021	0.060013	0.049678	0.054202	0.063761	0.059440	0.052975	0.074129	0.067199	0.061813	0.111274	0.104308	0.098236	0.112984	0.098872	0.091683	0.081878	0.079450	0.073653
4.2	0.060832	0.055097	0.051413	0.060425	0.048289	0.056012	0.066596	0.056283	0.057448	0.054457	0.037032	0.034988	0.058446	0.061514	0.030629	0.056218	0.051327	0.044303	0.061993	0.051221	0.055347	0.065068	0.062116	0.054682	0.075936	0.068887	0.063782	0.113415	0.106146	0.100002	0.114956	0.100942	0.093429	0.083782	0.081598	0.075269
4.4	0.062527	0.056857	0.052813	0.062374	0.049741	0.057177	0.068268	0.058023	0.059056	0.055759	0.037591	0.036100	0.059877	0.063074	0.031319	0.057778	0.052341	0.045209	0.063645	0.052981	0.056090	0.066796	0.063533	0.056131	0.077927	0.070598	0.065669	0.115196	0.107748	0.101584	0.117296	0.102327	0.095497	0.085103	0.083293	0.076925
4.6	0.064437	0.057964	0.053771	0.064084	0.051120	0.058506	0.069876	0.059538	0.060620	0.057000	0.038028	0.036836	0.061299	0.064542	0.031742	0.059612	0.053390	0.045989	0.065171	0.055036	0.057583	0.068173	0.063869	0.057529	0.079693	0.072583	0.067511	0.117516	0.109495	0.103277	0.119459	0.104292	0.097327	0.086949	0.084903	0.078663
4.8	0.065926	0.058984	0.054742	0.065462	0.052407	0.060053	0.071866	0.060945	0.062017	0.058341	0.038718	0.037977	0.063152	0.066355	0.032383	0.061643	0.054518	0.046916	0.066654	0.057050	0.059011	0.069985	0.064517	0.058733	0.081399	0.074315	0.068882	0.119376	0.110984	0.105133	0.121512	0.106184	0.099397	0.088839	0.086492	0.079732
5.0	0.067484	0.060142	0.055600	0.067521	0.053593	0.061202	0.073565	0.062859	0.063536	0.059989	0.039316	0.038751	0.064529	0.067774	0.032923	0.062855	0.055587	0.047612	0.068196	0.058370	0.060458	0.071688	0.065738	0.060590	0.083420	0.075776	0.070503	0.121546	0.112367	0.106854	0.123445	0.108287	0.101000	0.090682	0.087922	0.081132
5.2	0.069106	0.061516	0.056056	0.069109	0.055149	0.062598	0.075414	0.064473	0.065026	0.061209	0.040592	0.039422	0.066154	0.069410	0.033735	0.064079	0.056804	0.048406	0.069893	0.059800	0.062122	0.073098	0.066966	0.062226	0.085471	0.077815	0.072066	0.123566	0.113746	0.108581	0.125764	0.110182	0.103089	0.092371	0.089143	0.082849
5.4	0.070818	0.062683	0.057068	0.070753	0.056688	0.063680	0.077084	0.065958	0.066796	0.062701	0.041011	0.040347	0.067467	0.071102	0.034293	0.065541	0.057847	0.049489	0.071651	0.061060	0.063739	0.074882	0.068783	0.063473	0.087203	0.079417	0.073683	0.125511	0.115545	0.110499	0.127430	0.112007	0.104837	0.093806	0.090967	0.084312
5.6	0.072241	0.064167	0.058055	0.072050	0.058141	0.064691	0.078597	0.067588	0.068236	0.064014	0.042111	0.041013	0.069416	0.072598	0.035128	0.066888	0.058808	0.050729	0.073531	0.062409	0.064965	0.076203	0.069902	0.065010	0.089245	0.080958	0.075334	0.127868	0.117197	0.111943	0.129555	0.113758	0.106553	0.095425	0.093085	0.085767
5.8	0.073641	0.065796	0.059459	0.073317	0.059844	0.066246	0.080342	0.069114	0.069799	0.065565	0.043154	0.041831	0.071032	0.074131	0.035563	0.068161	0.059790	0.051459	0.075229	0.063667	0.066144	0.077983	0.070493	0.066586	0.091319	0.082568	0.077123	0.129414	0.118975	0.113568	0.131600	0.115539	0.108085	0.096836	0.094612	0.087632
6.0	0.074991	0.067299	0.061079	0.074887	0.061168	0.067466	0.081643	0.070564	0.071137	0.066814	0.044167	0.042719	0.072429	0.075500	0.036150	0.069309	0.060872	0.052572	0.076660	0.064555	0.067451	0.079503	0.070902	0.067882	0.093124	0.084524	0.078574	0.131168	0.120833	0.115128	0.133510	0.117301	0.109983	0.098030	0.096550	0.089512
6.2	0.076421	0.068535	0.062521	0.076373	0.062650	0.069052	0.083032	0.072097	0.072640	0.068552	0.045572	0.043537	0.074179	0.077113	0.036570	0.070583	0.062207	0.053692	0.077871	0.065972	0.069120	0.080703	0.072555	0.069060	0.094887	0.086413	0.080246	0.133137	0.122364	0.116691	0.135227	0.118838	0.111179	0.099521	0.098271	0.090888
6.4	0.077894	0.069512	0.064305	0.077725	0.064061	0.070256	0.084524	0.073786	0.074319	0.070331	0.046751	0.044457	0.075814	0.078224	0.037119	0.071824	0.063619	0.055085	0.078934	0.067261	0.070759	0.081931	0.074618	0.070565	0.096491	0.088064	0.081476	0.134812	0.124440	0.118016	0.136712	0.120560	0.112511	0.100899	0.099868	0.092409
6.6	0.078968	0.070302	0.065814	0.079225	0.065351	0.071629	0.085851	0.075146	0.075763	0.071703	0.047757	0.045226	0.077406	0.079845	0.037837	0.072925	0.065218	0.056225	0.080174	0.068587	0.072313	0.083751	0.076570	0.072020	0.097961	0.089882	0.082966	0.136874	0.126480	0.119465	0.138471	0.122389	0.114189	0.102805	0.100996	0.093865
6.8	0.079885	0.071361	0.067047	0.080517	0.066891	0.073040	0.087312	0.076339	0.077283	0.073395	0.048567	0.045998	0.079324	0.080765	0.039011	0.074073	0.066549	0.057403	0.081692	0.069399	0.073239	0.084691	0.077818	0.073037	0.099259	0.091495	0.084621	0.138226	0.128298	0.121341	0.139869	0.124053	0.115342	0.104363	0.102709	0.095751
7.0	0.081514	0.072589	0.068166	0.081595	0.067807	0.074569	0.088906	0.078040	0.078774	0.074789	0.049604	0.046487	0.080869	0.082189	0.039626	0.075053	0.067368	0.058575	0.083419	0.070439	0.074300	0.086221	0.078376	0.074326	0.100948	0.093097	0.086037	0.139717	0.130016	0.123086	0.141335	0.125698	0.116938	0.105951	0.104015	0.097024
7.2	0.082388	0.073656	0.069590	0.083229	0.069127	0.075947	0.090423	0.079620	0.080026	0.076058	0.051152	0.047419	0.082587	0.083437	0.040411	0.076214	0.068748	0.059628	0.084852	0.071506	0.075578	0.087709	0.079312	0.075239	0.102308	0.094456	0.087352	0.141139	0.131628	0.124716	0.142818	0.127364	0.118021	0.107364	0.105214	0.098142
7.4	0.083541	0.074615	0.070743	0.084433	0.070318	0.076999	0.091724	0.081260	0.081084	0.077048	0.052640	0.048206	0.084301	0.084562	0.041083	0.077550	0.070094	0.060676	0.086162	0.072331	0.076670	0.089460	0.080775	0.076269	0.103838	0.095967	0.088562	0.142931	0.133074	0.126116	0.144221	0.128392	0.119461	0.108922	0.106423	0.099460
7.6	0.084769	0.075851	0.072035	0.085530	0.071309	0.078226	0.093322	0.082381	0.082078	0.078277	0.053260	0.049160	0.085957	0.085810	0.041786	0.078909	0.071633	0.061380	0.087751	0.073603	0.077844	0.090997	0.082421	0.077177	0.105200	0.097318	0.089968	0.144802	0.134377	0.127446	0.145908	0.129592	0.120788	0.110550	0.107823	0.100436
7.8	0.085983	0.076941	0.073254	0.086776	0.072471	0.079590	0.094958	0.083592	0.083256	0.079208	0.054527	0.050230	0.087582	0.087217	0.042740	0.080203	0.072635	0.062184	0.089245	0.074719	0.078747	0.092312	0.084067	0.078331	0.106910	0.098845	0.091387	0.146546	0.135840	0.128964	0.147304	0.130750	0.122038	0.112091	0.109359	0.101427
8.0	0.087043	0.078154	0.074739	0.088191	0.073704	0.080808	0.096020	0.084846	0.084315	0.080236	0.055498	0.050936	0.089269	0.088316	0.043324	0.081416	0.073825	0.063450	0.090298	0.075978	0.079811	0.093872	0.085868	0.079584	0.108631	0.100258	0.092905	0.148637	0.137118	0.130394	0.148978	0.131950	0.122938	0.113612	0.110821	0.102628
8.2	0.088183	0.079590	0.075736	0.089680	0.074614	0.081896	0.097405	0.086144	0.085371	0.081271	0.055695	0.051801	0.090697	0.089304	0.044105	0.082982	0.074965	0.064259	0.091762	0.076943	0.080605	0.095146	0.087558	0.080733	0.110192	0.101477	0.094548	0.150364	0.137999	0.131613	0.151073	0.133267	0.124790	0.114903	0.111686	0.104095
8.4	0.089733	0.080653	0.076834	0.091090	0.075882	0.082766	0.098849	0.087381	0.086347	0.082174	0.056140	0.052796	0.092368	0.090481	0.044854	0.083734	0.076079	0.065302	0.092815	0.078268	0.081833	0.096943	0.088770	0.081504	0.111887	0.102782	0.095969	0.151907	0.138880	0.132903	0.153121	0.134540	0.125743	0.116200	0.112773	0.105020
8.6	0.091141	0.081555	0.078235	0.092413	0.076429	0.083920	0.100260	0.088769	0.087273	0.083000	0.057275	0.053318	0.093971	0.091539	0.045600	0.085380	0.076903	0.066095	0.094034	0.079568	0.083103	0.098269	0.090083	0.082683	0.113445	0.104231	0.097249	0.153723	0.140029	0.134658	0.154622	0.136188	0.127322	0.117889	0.113677	0.106355
8.8	0.092115	0.082630	0.079520	0.093938	0.077252	0.084885	0.101741	0.089781	0.088089	0.083952	0.058326	0.054341	0.095262	0.092718	0.046317	0.086369	0.078099	0.066914	0.095472	0.080615	0.084310	0.099800	0.091477	0.083630	0.114996	0.105503	0.098574	0.155412	0.140711	0.136160	0.156382	0.137563	0.128778	0.119459	0.114608	0.107038
9.0	0.093253	0.083623	0.080693	0.095629	0.078490	0.085933	0.103284	0.090815	0.089222	0.085426	0.058983	0.054927	0.096508	0.093504	0.047028	0.087501	0.078991	0.067343	0.097220	0.081453	0.085537	0.100988	0.092968	0.085253	0.116779	0.106982	0.099853	0.157257	0.141674	0.137612	0.157917	0.139095	0.130377	0.121247	0.115519	0.108411
9.2	0.093939	0.085027	0.081581	0.096498	0.079419	0.087042	0.104871	0.091784	0.090480	0.086200	0.060216	0.055778	0.098146	0.094878	0.047885	0.088423	0.080060	0.068284	0.098774	0.082418	0.086757	0.102173	0.094101	0.086491	0.118371	0.108302	0.101455	0.158740	0.142803	0.138796	0.159436	0.140368	0.131869	0.122153	0.117095	0.109707
9.4	0.094827	0.085947	0.082702	0.097609	0.080431	0.088213	0.106186	0.092849	0.091864	0.087067	0.060151	0.056203	0.099296	0.095979	0.048457	0.089804	0.080887	0.069142	0.100000	0.083156	0.088119	0.103601	0.095359	0.087478	0.119590	0.109355	0.102891	0.160585	0.143863	0.140147	0.160473	0.141655	0.133334	0.123592	0.118787	0.110698
9.6	0.095760	0.087496	0.083981	0.098512	0.081850	0.089711	0.107265	0.093821	0.092898	0.088070	0.060846	0.056717	0.100633	0.097308	0.049276	0.091264	0.081850	0.069793	0.101500	0.084289	0.088991	0.104972	0.095716	0.088986	0.121479	0.110679	0.104206	0.162151	0.145310	0.141050	0.162232	0.142858	0.134832	0.124748	0.119703	0.112287
9.8	0.096846	0.088513	0.084863	0.099645	0.082698	0.090782	0.108745	0.094949	0.094184	0.088888	0.061787	0.057691	0.102162	0.098521	0.049753	0.092437	0.082824	0.070580	0.102495	0.085118	0.090149	0.106078	0.096190	0.090283	0.123079	0.111948	0.105449	0.163674	0.146434	0.142029	0.163877	0.144250	0.136189	0.126012	0.121072	0.113833
10.0	0.097980	0.089702	0.085803	0.100875	0.083815	0.091928	0.110033	0.096220	0.095352	0.089721	0.062558	0.058426	0.103568	0.099828	0.050194	0.093424	0.083990	0.072048	0.103197	0.086345	0.091430	0.107345	0.096867	0.091694	0.124570	0.113406	0.106681	0.165364	0.147410	0.143117	0.165180	0.145783	0.137479	0.127431	0.122657	0.115171
10.2	0.099339	0.090022	0.086758	0.102092	0.085236	0.093208	0.111431	0.097165	0.096623	0.090995	0.063158	0.058862	0.105122	0.101130	0.050601	0.094615	0.085019	0.072939	0.103957	0.087980	0.092503	0.108318	0.098694	0.092949	0.126008	0.114728	0.107771	0.166702	0.148389	0.144189	0.166807	0.147051	0.138647	0.128840	0.123773	0.116173
10.4	0.100589	0.090804	0.087554	0.103442	0.086434	0.094285	0.112666	0.098075	0.097967	0.092071	0.063931	0.059325	0.106472	0.102354	0.051207	0.095867	0.085970	0.074158	0.105149	0.088873	0.093187	0.109542	0.099732	0.094314	0.127210	0.115972	0.108910	0.167923	0.149793	0.145294	0.167739	0.148542	0.139541	0.129924	0.124941	0.117442
10.6	0.101932	0.091753	0.088094	0.104671	0.087681	0.095419	0.113885	0.099110	0.099042	0.092947	0.064571	0.059612	0.107640	0.103691	0.051592	0.096739	0.086647	0.075443	0.106533	0.089893	0.093809	0.110860	0.100646	0.095361	0.128402	0.117629	0.110144	0.169853	0.151016	0.146472	0.169307	0.149440	0.140871	0.130842	0.126225	0.118377
10.8	0.103369	0.092626	0.088408	0.105958	0.089268	0.096322	0.114960	0.100496	0.100289	0.094102	0.065213	0.060210	0.109168	0.104631	0.052165	0.097947	0.087551	0.075871	0.107714	0.090968	0.094443	0.111869	0.101214	0.096265	0.129804	0.118989	0.111432	0.170994	0.152665	0.147821	0.170074	0.150762	0.141812	0.131597	0.127806	0.120257
11.0	0.104803	0.093464	0.089152	0.106949	0.089877	0.097592	0.116336	0.102005	0.101168	0.094952	0.066437	0.060860	0.110188	0.106195	0.052455	0.099079	0.088337	0.076961	0.108928	0.092200	0.095090	0.113563	0.102334	0.097143	0.131263	0.120600	0.112404	0.172468	0.153760	0.149210	0.171514	0.151569	0.143229	0.132671	0.128851	0.121281
11.2	0.105737	0.094166	0.090022	0.108426	0.091044	0.098070	0.117732	0.103463	0.102232	0.096078	0.067198	0.061703	0.111591	0.107563	0.052981	0.100307	0.089593	0.077768	0.110050	0.093178	0.096538	0.114537	0.103382	0.098345	0.132624	0.121890	0.113298	0.173788	0.155107	0.150734	0.172445	0.152558	0.144240	0.134045	0.130315	0.122219
11.4	0.107092	0.095566	0.090721	0.109356	0.092356	0.099022	0.118682	0.104671	0.103255	0.096715	0.068280	0.062567	0.113008	0.108758	0.053545	0.101125	0.090704	0.078152	0.111194	0.094627	0.097181	0.115733	0.104417	0.099203	0.134007	0.123412	0.114230	0.175230	0.156178	0.151717	0.173908	0.153331	0.145623	0.135361	0.131877	0.123411
11.6	0.108476	0.096690	0.091866	0.110659	0.093213	0.099908	0.119916	0.105541	0.104311	0.097654	0.068376	0.063474	0.114288	0.110235	0.053670	0.102219	0.091785	0.078671	0.112195	0.095835	0.098181	0.116649	0.105037	0.100006	0.135423	0.124773	0.115410	0.176371	0.157272	0.153069	0.175121	0.154533	0.146586	0.136995	0.132971	0.124057
11.8	0.109797	0.098047	0.093095	0.111840	0.094422	0.100856	0.120983	0.106720	0.105381	0.098314	0.069422	0.064090	0.115291	0.111127	0.054214	0.103406	0.092576	0.079725	0.113320	0.096956	0.098969	0.117988	0.105917	0.100866	0.136918	0.125747	0.116692	0.177924	0.158731	0.154142	0.176271	0.155780	0.147596	0.138136	0.134282	0.125311
12.0	0.110881	0.099084	0.093990	0.112962	0.095202	0.101325	0.122038	0.107842	0.106506	0.099258	0.069464	0.064624	0.116855	0.112216	0.054665	0.104635	0.093487	0.080753	0.114516	0.098047	0.100103	0.119226	0.107748	0.102169	0.138298	0.126796	0.118009	0.179573	0.159818	0.155461	0.178152	0.156989	0.148727	0.139692	0.135606	0.126672
12.2	0.111897	0.100226	0.094489	0.114353	0.096000	0.102084	0.123631	0.108993	0.107152	0.100448	0.070175	0.065300	0.118188	0.113526	0.055647	0.105764	0.094422	0.081148	0.115750	0.098651	0.101128	0.120473	0.110230	0.102749	0.139773	0.127996	0.119241	0.181161	0.160893	0.156654	0.179925	0.157970	0.149828	0.141078	0.136768	0.127772
12.4	0.113027	0.101368	0.095656	0.115481	0.097053	0.103100	0.125065	0.109961	0.107969	0.101221	0.070811	0.065991	0.119671	0.114600	0.056004	0.106612	0.095270	0.082133	0.117049	0.099729	0.102643	0.122014	0.111676	0.103582	0.140907	0.129348	0.120135	0.182527	0.162451	0.158078	0.181352	0.158976	0.150540	0.142174	0.138392	0.128254
12.6	0.114308	0.102496	0.097106	0.116787	0.097300	0.104422	0.126235	0.111025	0.109055	0.101751	0.071881	0.066471	0.120957	0.115787	0.056723	0.107877	0.095977	0.082456	0.118503	0.100532	0.103337	0.122926	0.112566	0.104688	0.142058	0.130863	0.121344	0.183830	0.164050	0.159086	0.182526	0.160349	0.151936	0.143310	0.139561	0.129203
12.8	0.114751	0.103408	0.097850	0.117890	0.098375	0.105138	0.127729	0.111882	0.109950	0.102859	0.072155	0.067106	0.122142	0.116665	0.057494	0.108914	0.096793	0.083172	0.119737	0.101573	0.104624	0.123883	0.112894	0.105362	0.143474	0.131893	0.122448	0.185123	0.165204	0.160053	0.183881	0.161356	0.153079	0.144547	0.140672	0.129680
13.0	0.115503	0.104345	0.098719	0.119117	0.099286	0.106485	0.129321	0.112904	0.110980	0.104414	0.072995	0.067425	0.123525	0.117578	0.058076	0.109937	0.097817	0.083298	0.121402	0.102316	0.105662	0.125371	0.114457	0.106467	0.144940	0.133232	0.123516	0.186473	0.166289	0.161222	0.184624	0.162608	0.154016	0.146120	0.142324	0.130529
13.2	0.116259	0.105132	0.099476	0.119941	0.099850	0.107962	0.130289	0.114065	0.111956	0.105110	0.073504	0.067952	0.124999	0.118829	0.058937	0.110761	0.098726	0.084068	0.122643	0.103270	0.106807	0.126724	0.116701	0.107830	0.146193	0.134320	0.125104	0.188095	0.167250	0.161833	0.186236	0.163838	0.155023	0.147390	0.143712	0.131012
13.4	0.117297	0.105831	0.100585	0.121062	0.100932	0.109026	0.131364	0.114942	0.112995	0.106262	0.074000	0.068706	0.125904	0.119640	0.059806	0.112173	0.099396	0.084894	0.123556	0.104360	0.107800	0.128176	0.117961	0.108660	0.147679	0.135399	0.126411	0.189530	0.168225	0.162766	0.187339	0.165270	0.156145	0.149029	0.144194	0.131752
13.6	0.118176	0.106835	0.101256	0.122105	0.101677	0.110285	0.132567	0.115883	0.113998	0.107802	0.074914	0.069535	0.127353	0.120825	0.060583	0.113134	0.100364	0.085198	0.124618	0.105373	0.109081	0.129338	0.118079	0.110214	0.149175	0.136536	0.127716	0.191181	0.169560	0.163584	0.189206	0.166960	0.157563	0.150272	0.145081	0.132978
13.8	0.119294	0.107205	0.101885	0.123293	0.102560	0.111449	0.134085	0.117044	0.115445	0.108867	0.075722	0.070462	0.128784	0.121669	0.061079	0.114026	0.101277	0.086033	0.125439	0.106561	0.110120	0.130426	0.119223	0.111702	0.150392	0.137422	0.129059	0.192832	0.170312	0.164605	0.190213	0.168385	0.158271	0.151652	0.146379	0.134182
14.0	0.120244	0.108137	0.102565	0.124410	0.103871	0.112919	0.135418	0.118121	0.116517	0.110292	0.076593	0.070871	0.130038	0.122798	0.061629	0.114871	0.102045	0.086729	0.126419	0.107879	0.111279	0.131474	0.120738	0.112954	0.151778	0.138724	0.130235	0.194202	0.171256	0.165845	0.191634	0.169679	0.159445	0.152740	0.147273	0.134745
14.2	0.121433	0.108991	0.102981	0.125346	0.104658	0.113916	0.136618	0.118924	0.117631	0.111389	0.077308	0.071214	0.131407	0.123642	0.062191	0.115445	0.103143	0.087335	0.127617	0.108905	0.112087	0.132187	0.123065	0.113929	0.153033	0.140176	0.131388	0.195600	0.172232	0.166747	0.192623	0.170630	0.160106	0.153643	0.148226	0.135949
14.4	0.122437	0.110077	0.103792	0.126549	0.105638	0.114917	0.137566	0.119764	0.118783	0.112639	0.078128	0.072126	0.132572	0.124712	0.062875	0.116014	0.103795	0.088199	0.128786	0.109756	0.113011	0.133819	0.124550	0.114722	0.154323	0.141461	0.132741	0.196931	0.173422	0.168056	0.193943	0.171744	0.160917	0.154556	0.149606	0.137207
14.6	0.123440	0.110932	0.104701	0.127634	0.106781	0.115811	0.138616	0.121082	0.119575	0.113513	0.079212	0.072904	0.133657	0.125620	0.063050	0.116654	0.104724	0.089164	0.129699	0.110828	0.113913	0.135013	0.125487	0.115449	0.155595	0.142695	0.133937	0.198855	0.174781	0.169426	0.195602	0.173014	0.162133	0.155374	0.150443	0.138615
14.8	0.124357	0.111663	0.105524	0.128648	0.107953	0.116538	0.139721	0.122252	0.120803	0.114405	0.080238	0.073725	0.134830	0.126730	0.063679	0.117450	0.105904	0.090048	0.130305	0.111964	0.114962	0.136029	0.125731	0.116586	0.156944	0.143736	0.134891	0.199790	0.176040	0.170970	0.196421	0.174730	0.163298	0.156288	0.151252	0.140011
15.0	0.125330	0.112281	0.106434	0.129518	0.108710	0.117683	0.140740	0.123375	0.121663	0.115327	0.081385	0.074503	0.135995	0.128105	0.064037	0.118109	0.106998	0.091089	0.131033	0.112813	0.115791	0.137079	0.125785	0.117582	0.158264	0.144863	0.135695	0.201196	0.177007	0.172648	0.197646	0.176033	0.164810	0.157495	0.152322	0.140912
15.2	0.126361	0.113341	0.107417	0.130716	0.110128	0.118253	0.141704	0.124502	0.122731	0.116480	0.082086	0.075113	0.137473	0.129501	0.064218	0.119083	0.108075	0.091664	0.131951	0.113717	0.116386	0.138169	0.126393	0.118711	0.159598	0.146046	0.136864	0.202041	0.178324	0.173884	0.198063	0.177653	0.166002	0.158729	0.153832	0.142017
15.4	0.127278	0.114258	0.108620	0.131824	0.111128	0.119533	0.142595	0.125451	0.123483	0.117134	0.082876	0.075882	0.138746	0.130491	0.064273	0.119878	0.108804	0.092216	0.132427	0.114934	0.116996	0.139569	0.127236	0.119540	0.160958	0.147248	0.137685	0.202902	0.179591	0.175062	0.198894	0.178742	0.167467	0.159720	0.154762	0.143484
15.6	0.128308	0.114994	0.109705	0.132793	0.112122	0.120128	0.143843	0.126485	0.124390	0.118115	0.083404	0.076250	0.139987	0.131778	0.064458	0.120890	0.109410	0.093383	0.133598	0.115489	0.117723	0.140853	0.128702	0.120725	0.162350	0.148148	0.138935	0.204308	0.180453	0.176328	0.199556	0.180215	0.168422	0.160823	0.155663	0.144314
15.8	0.129238	0.115950	0.110723	0.133624	0.112854	0.120903	0.144737	0.127594	0.125145	0.118750	0.083981	0.076866	0.141147	0.132823	0.064812	0.121998	0.110354	0.094484	0.134828	0.116113	0.118462	0.142125	0.129670	0.121554	0.163454	0.149018	0.140242	0.205909	0.181345	0.177409	0.200590	0.181554	0.169838	0.161686	0.156982	0.145858
16.0	0.130144	0.116579	0.111327	0.134722	0.113937	0.121564	0.146195	0.128507	0.125792	0.119979	0.084222	0.077740	0.142736	0.134303	0.065035	0.123024	0.111178	0.095298	0.136098	0.116710	0.119248	0.143152	0.130472	0.122643	0.164879	0.150144	0.141510	0.207373	0.182532	0.179155	0.201938	0.182606	0.171188	0.162949	0.158417	0.147129
16.2	0.130923	0.117519	0.111872	0.135813	0.114989	0.122384	0.147367	0.129527	0.126717	0.121067	0.084903	0.078252	0.144003	0.135146	0.065606	0.123752	0.112248	0.096005	0.137166	0.117231	0.119944	0.143839	0.131147	0.123353	0.166123	0.151441	0.142666	0.209061	0.183509	0.180002	0.202977	0.183792	0.172651	0.163897	0.159884	0.147939
16.4	0.131809	0.118278	0.113017	0.136591	0.115735	0.123327	0.148550	0.130452	0.127407	0.121543	0.085343	0.079024	0.145030	0.136329	0.065998	0.124577	0.112822	0.096988	0.138406	0.117719	0.120705	0.144559	0.131288	0.124276	0.167251	0.152781	0.143508	0.210180	0.184940	0.181073	0.203874	0.184809	0.173983	0.164256	0.161327	0.148846
16.6	0.132905	0.118898	0.113983	0.137688	0.116213	0.124291	0.149664	0.131358	0.128403	0.122203	0.085998	0.079292	0.146326	0.137559	0.066815	0.125670	0.113475	0.097612	0.139304	0.118555	0.121256	0.145377	0.131621	0.124942	0.168659	0.154001	0.144571	0.211289	0.185909	0.181853	0.205044	0.186119	0.175388	0.165244	0.162793	0.149968
16.8	0.133695	0.119219	0.114881	0.138622	0.117284	0.124755	0.150804	0.132241	0.128805	0.123113	0.086332	0.079692	0.147464	0.138566	0.067713	0.126818	0.114188	0.098490	0.140293	0.119261	0.122106	0.146252	0.133151	0.125786	0.170244	0.155012	0.145400	0.212377	0.187078	0.183327	0.205821	0.187242	0.176168	0.166713	0.164280	0.151038
17.0	0.134866	0.119773	0.115414	0.139735	0.117966	0.125846	0.152039	0.133366	0.129517	0.124182	0.087290	0.080116	0.148690	0.139787	0.068481	0.127674	0.115279	0.098800	0.141768	0.119871	0.123021	0.147428	0.134851	0.126748	0.171435	0.156167	0.146759	0.213873	0.188132	0.184263	0.207362	0.188253	0.177132	0.168367	0.165580	0.152087
17.2	0.136060	0.120186	0.116156	0.140775	0.118698	0.126903	0.153016	0.134298	0.130227	0.124795	0.087384	0.080900	0.149929	0.140811	0.069472	0.128961	0.115727	0.099986	0.142762	0.121010	0.123981	0.148640	0.136177	0.127542	0.172583	0.157001	0.147943	0.215376	0.188946	0.184647	0.208910	0.189295	0.178057	0.169688	0.166631	0.153056
17.4	0.136963	0.120944	0.117119	0.141571	0.119613	0.127548	0.153968	0.135021	0.131248	0.125721	0.088616	0.081912	0.151047	0.141657	0.070146	0.130283	0.116700	0.100759	0.143665	0.122132	0.125110	0.149732	0.136243	0.128677	0.174077	0.157566	0.149139	0.216681	0.189964	0.185500	0.210068	0.190621	0.179042	0.170443	0.167550	0.153977
17.6	0.138031	0.121756	0.117613	0.142554	0.120184	0.128657	0.155036	0.135983	0.132242	0.126579	0.088864	0.082373	0.152404	0.142741	0.070839	0.131260	0.117307	0.101193	0.144492	0.123107	0.126313	0.150536	0.137015	0.129740	0.175175	0.158637	0.149975	0.218034	0.190874	0.186490	0.211509	0.191487	0.180046	0.171445	0.168772	0.154956
17.8	0.139359	0.122605	0.118431	0.143364	0.121120	0.129344	0.155945	0.136832	0.133620	0.127230	0.089313	0.082907	0.153525	0.143727	0.071502	0.132397	0.117659	0.101995	0.145608	0.124025	0.126804	0.151925	0.138943	0.130396	0.176527	0.159413	0.150756	0.218874	0.191532	0.187641	0.212607	0.192226	0.180837	0.172440	0.169947	0.156045
18.0	0.139959	0.124115	0.118686	0.144005	0.122072	0.130142	0.156905	0.137666	0.134547	0.128099	0.089677	0.083643	0.154649	0.144756	0.072290	0.132947	0.118308	0.102338	0.146440	0.124919	0.127486	0.152907	0.140952	0.130899	0.177920	0.160793	0.151426	0.220317	0.192244	0.188529	0.214389	0.192905	0.181482	0.173510	0.170838	0.156676
18.2	0.140918	0.125645	0.119538	0.144403	0.122534	0.130655	0.157959	0.138575	0.135757	0.128735	0.090323	0.084298	0.155924	0.145452	0.072958	0.133334	0.119046	0.102831	0.147280	0.125721	0.128412	0.154001	0.142948	0.131452	0.179218	0.161925	0.152505	0.221870	0.193165	0.189532	0.215104	0.193654	0.182125	0.174874	0.172033	0.157699
18.4	0.141669	0.126599	0.120475	0.145623	0.123912	0.131434	0.158883	0.139495	0.136660	0.129714	0.090901	0.085270	0.156911	0.146462	0.073615	0.134157	0.119605	0.103426	0.148043	0.126599	0.129218	0.155171	0.143625	0.132094	0.180472	0.162909	0.153570	0.222639	0.194263	0.190935	0.216688	0.194474	0.182942	0.176199	0.173058	0.158565
18.6	0.142581	0.127540	0.120933	0.146517	0.124661	0.132323	0.159872	0.140876	0.137620	0.130229	0.091609	0.085376	0.158093	0.147508	0.074307	0.135234	0.120621	0.104470	0.148777	0.127224	0.130346	0.155865	0.143801	0.132638	0.181657	0.163711	0.154144	0.223966	0.195640	0.191489	0.217685	0.195572	0.184048	0.176908	0.173334	0.159205
18.8	0.143490	0.128644	0.121669	0.147454	0.125502	0.133295	0.160803	0.141551	0.138982	0.130991	0.092064	0.085762	0.159242	0.148733	0.074944	0.135844	0.121387	0.105362	0.149463	0.127831	0.130929	0.156870	0.144578	0.133747	0.182754	0.164738	0.154919	0.224729	0.197267	0.192755	0.218754	0.196908	0.185038	0.177736	0.173703	0.159997
19.0	0.144527	0.129450	0.122395	0.148459	0.126231	0.134637	0.161589	0.142742	0.139814	0.131900	0.092824	0.086382	0.160768	0.149680	0.075434	0.136845	0.122183	0.105935	0.150126	0.128502	0.131496	0.158270	0.145915	0.134845	0.184043	0.165798	0.155996	0.225659	0.198690	0.193699	0.219704	0.198085	0.186117	0.178784	0.174600	0.160540
19.2	0.144987	0.130507	0.123159	0.149294	0.127166	0.135771	0.162560	0.143821	0.140917	0.133018	0.093493	0.086730	0.162073	0.150796	0.075558	0.137877	0.122856	0.106398	0.151280	0.129329	0.131968	0.159441	0.147973	0.136053	0.185201	0.167000	0.157079	0.226479	0.199742	0.194507	0.220603	0.199077	0.187067	0.180166	0.175144	0.161317
19.4	0.145550	0.131280	0.124143	0.150156	0.127875	0.136565	0.163369	0.144921	0.141794	0.133536	0.094266	0.087555	0.163284	0.151639	0.075911	0.138850	0.123648	0.106851	0.152190	0.129689	0.133018	0.160777	0.149710	0.137063	0.186442	0.168217	0.158020	0.227746	0.200762	0.195482	0.221924	0.199779	0.188135	0.181290	0.175608	0.162146
19.6	0.146140	0.132083	0.124743	0.151006	0.129026	0.137309	0.164299	0.145903	0.142799	0.134397	0.095327	0.088445	0.164742	0.152735	0.076414	0.139618	0.124705	0.107685	0.153726	0.130557	0.133711	0.161817	0.150874	0.138057	0.187408	0.169225	0.159236	0.229305	0.201721	0.196575	0.223055	0.201127	0.189283	0.182558	0.176387	0.162930
19.8	0.146801	0.132814	0.125351	0.151824	0.129758	0.137931	0.165190	0.147009	0.143624	0.135215	0.095308	0.089191	0.165881	0.153682	0.076736	0.140449	0.125720	0.108128	0.154568	0.131340	0.134327	0.162768	0.150709	0.138810	0.188285	0.170378	0.160670	0.231041	0.202917	0.197264	0.224112	0.202066	0.190594	0.183824	0.176964	0.164413
20.0	0.147591	0.133483	0.125728	0.152805	0.130975	0.138312	0.166276	0.148128	0.144450	0.136408	0.096013	0.090231	0.167303	0.154402	0.077002	0.141060	0.126650	0.108579	0.155760	0.131915	0.135054	0.163666	0.150793	0.139825	0.189645	0.171557	0.161690	0.232671	0.204089	0.198374	0.224674	0.203267	0.192145	0.184845	0.177745	0.165388
20.2	0.148057	0.133984	0.126312	0.153562	0.131801	0.138724	0.167254	0.149053	0.145496	0.137052	0.096756	0.090502	0.168320	0.154665	0.077338	0.141908	0.127479	0.109428	0.156715	0.132665	0.135774	0.164024	0.151415	0.140735	0.190779	0.172956	0.162520	0.233913	0.205233	0.199048	0.225763	0.204807	0.193043	0.185677	0.178879	0.166311
20.4	0.149161	0.134522	0.127344	0.154709	0.132285	0.139823	0.168246	0.149895	0.146133	0.137736	0.097649	0.091232	0.169325	0.155506	0.077676	0.142870	0.128175	0.110262	0.157576	0.133170	0.136252	0.165237	0.152399	0.141353	0.191724	0.174250	0.163156	0.235035	0.206469	0.200152	0.226808	0.205755	0.194242	0.186440	0.179940	0.167339
20.6	0.150015	0.135109	0.128243	0.155659	0.133130	0.140810	0.169331	0.150744	0.146924	0.138427	0.098447	0.091825	0.170707	0.156073	0.078332	0.143831	0.128979	0.111448	0.158321	0.134459	0.136923	0.166163	0.153923	0.142205	0.192947	0.175405	0.164033	0.236178	0.207636	0.201325	0.228262	0.207199	0.195101	0.187659	0.180982	0.168646
20.8	0.150924	0.135767	0.128836	0.156495	0.134323	0.141348	0.170313	0.151941	0.147440	0.139098	0.099111	0.092386	0.171542	0.156892	0.079132	0.144692	0.130098	0.112209	0.159278	0.135242	0.137742	0.167004	0.154713	0.143118	0.194134	0.176510	0.164995	0.237701	0.209033	0.202337	0.229202	0.208190	0.195460	0.188783	0.182148	0.169845
21.0	0.151739	0.136044	0.129266	0.157183	0.135091	0.142377	0.171711	0.153010	0.148325	0.139875	0.099964	0.092913	0.172617	0.157739	0.079615	0.145802	0.131005	0.112588	0.160254	0.136094	0.138658	0.168052	0.154516	0.143538	0.195264	0.177410	0.166174	0.238985	0.209776	0.202601	0.231074	0.209047	0.196585	0.189622	0.182985	0.171121
21.2	0.152496	0.136653	0.130075	0.158277	0.135940	0.143228	0.172560	0.153831	0.149255	0.140005	0.100607	0.093480	0.173738	0.158449	0.080038	0.146321	0.131348	0.113629	0.161278	0.137161	0.139476	0.169479	0.155062	0.144400	0.196319	0.178230	0.166978	0.240047	0.210306	0.203087	0.232274	0.210266	0.197471	0.190193	0.184157	0.171993
21.4	0.153288	0.136991	0.130880	0.159349	0.136866	0.144106	0.173175	0.154716	0.150125	0.140605	0.101889	0.094046	0.174941	0.159395	0.080244	0.146869	0.131963	0.114292	0.162249	0.137632	0.140000	0.169851	0.155898	0.145627	0.197337	0.179037	0.167924	0.241134	0.210992	0.204549	0.233413	0.211244	0.198516	0.191000	0.184980	0.172796
21.6	0.153947	0.137599	0.131380	0.160322	0.137249	0.145015	0.174351	0.155750	0.150991	0.141262	0.102212	0.094619	0.176002	0.160510	0.080670	0.147142	0.132297	0.114662	0.163040	0.138260	0.140483	0.171078	0.157382	0.146060	0.198357	0.180168	0.168585	0.242206	0.211578	0.205480	0.234393	0.211883	0.199439	0.192156	0.185993	0.173561
21.8	0.155061	0.138478	0.132067	0.161114	0.138276	0.145567	0.175184	0.156700	0.152088	0.141948	0.102766	0.095004	0.176978	0.161599	0.080954	0.147747	0.132775	0.115276	0.163729	0.138610	0.140924	0.172359	0.158850	0.146510	0.199652	0.181193	0.169289	0.243615	0.212422	0.206820	0.235482	0.212767	0.200424	0.193022	0.187310	0.174763
22.0	0.155639	0.139857	0.132794	0.162456	0.139287	0.146467	0.176478	0.158043	0.153078	0.142814	0.103203	0.095688	0.177882	0.162706	0.081363	0.148097	0.134013	0.115854	0.164405	0.139343	0.141563	0.172961	0.159444	0.147304	0.200676	0.182477	0.170281	0.244819	0.213228	0.207899	0.236560	0.213653	0.200965	0.194250	0.188404	0.175395
22.2	0.156587	0.140856	0.133586	0.163095	0.139698	0.147225	0.177504	0.159050	0.153963	0.143452	0.104006	0.096074	0.179122	0.163475	0.081796	0.148863	0.134767	0.116530	0.165185	0.139735	0.142298	0.173623	0.159259	0.148183	0.201680	0.183700	0.171220	0.245881	0.214461	0.209465	0.237454	0.214447	0.202020	0.195412	0.189460	0.176030
22.4	0.157498	0.141556	0.134142	0.164481	0.140745	0.147968	0.178346	0.159971	0.154713	0.144260	0.104563	0.096557	0.180395	0.164442	0.082480	0.149407	0.135728	0.117275	0.165951	0.140183	0.142845	0.174247	0.159096	0.148717	0.202875	0.184850	0.171977	0.246358	0.215454	0.210463	0.238692	0.215594	0.202738	0.196725	0.190485	0.176406
22.6	0.158482	0.142791	0.134726	0.165601	0.141312	0.148997	0.179239	0.160994	0.156024	0.144848	0.105212	0.096772	0.181269	0.165330	0.082970	0.150167	0.136596	0.118058	0.166843	0.140637	0.143941	0.175188	0.159712	0.149479	0.203848	0.185963	0.172669	0.247496	0.216965	0.211260	0.239915	0.216553	0.204088	0.197685	0.191660	0.176865
22.8	0.159436	0.143797	0.135991	0.166837	0.141718	0.149878	0.180182	0.161840	0.157151	0.145683	0.106020	0.097351	0.182326	0.166298	0.083362	0.150482	0.137043	0.118432	0.167508	0.141189	0.144633	0.176321	0.160889	0.150800	0.204713	0.187156	0.174020	0.248179	0.217957	0.212638	0.240976	0.217790	0.205363	0.198886	0.192354	0.177271
23.0	0.160473	0.144487	0.136381	0.167831	0.142363	0.150604	0.181194	0.162857	0.158166	0.146513	0.106832	0.098111	0.183462	0.167357	0.083913	0.151362	0.137983	0.118859	0.168073	0.141985	0.145921	0.177347	0.162316	0.152240	0.205815	0.188145	0.175026	0.249133	0.218533	0.213022	0.241538	0.219120	0.206385	0.200363	0.193257	0.177816
23.2	0.161248	0.145248	0.137187	0.168866	0.143213	0.151178	0.181975	0.163538	0.159139	0.147620	0.107624	0.098629	0.184400	0.168465	0.084181	0.152002	0.138926	0.119173	0.169225	0.142755	0.147040	0.178202	0.163326	0.153163	0.207047	0.189247	0.175934	0.250375	0.219007	0.214173	0.242889	0.220092	0.207606	0.201948	0.193880	0.178834
23.4	0.162196	0.145916	0.137962	0.169956	0.144025	0.151748	0.182790	0.164407	0.160038	0.148315	0.108465	0.099275	0.185364	0.169540	0.084901	0.152737	0.139600	0.119563	0.169973	0.144028	0.148054	0.179388	0.163539	0.153982	0.208178	0.190172	0.177058	0.251535	0.220047	0.215159	0.243577	0.220706	0.208779	0.203298	0.194743	0.179413
23.6	0.163396	0.146483	0.138357	0.170998	0.144764	0.152526	0.183733	0.165069	0.161209	0.149438	0.109323	0.099948	0.186440	0.170365	0.085243	0.153615	0.140289	0.120277	0.170927	0.145252	0.148916	0.180024	0.163100	0.154578	0.209274	0.191071	0.178089	0.253303	0.220942	0.216193	0.244596	0.221886	0.209664	0.204631	0.195724	0.180165
23.8	0.164212	0.147169	0.138876	0.171692	0.145557	0.153192	0.184818	0.165770	0.162130	0.150727	0.109334	0.100097	0.187682	0.171461	0.085731	0.154247	0.140997	0.120493	0.171869	0.145949	0.149611	0.180944	0.163591	0.155826	0.210491	0.192304	0.179244	0.254833	0.222166	0.216496	0.245219	0.222417	0.210872	0.205536	0.196847	0.181088
24.0	0.164893	0.147841	0.139377	0.172416	0.146602	0.153859	0.185633	0.166538	0.162875	0.151978	0.110382	0.100997	0.188838	0.172133	0.085985	0.155164	0.141558	0.121089	0.172908	0.146955	0.150386	0.181344	0.164636	0.156808	0.211621	0.193335	0.179891	0.256300	0.223319	0.217600	0.246383	0.223693	0.211725	0.206176	0.198205	0.181319
24.2	0.165144	0.148044	0.139845	0.173064	0.147519	0.154918	0.187048	0.166957	0.163686	0.152689	0.110721	0.101296	0.189769	0.172762	0.086016	0.156353	0.142097	0.121636	0.173584	0.148064	0.151102	0.182336	0.165303	0.157278	0.212770	0.194497	0.180773	0.257772	0.224792	0.218434	0.247403	0.224195	0.212791	0.206865	0.199559	0.182165
24.4	0.166141	0.148744	0.140579	0.174011	0.148629	0.156114	0.188126	0.167510	0.164403	0.153497	0.111363	0.101946	0.191189	0.173611	0.086452	0.157479	0.143082	0.122567	0.174564	0.149387	0.151721	0.183936	0.166144	0.157773	0.213857	0.195579	0.181807	0.259259	0.225867	0.219125	0.248703	0.224901	0.213985	0.207654	0.200348	0.183095
24.6	0.166521	0.149216	0.140927	0.174309	0.149182	0.156751	0.189427	0.168328	0.165048	0.154353	0.111688	0.102373	0.192365	0.174741	0.086907	0.158325	0.143556	0.123218	0.175646	0.150410	0.152512	0.184935	0.166991	0.158077	0.214904	0.196548	0.183023	0.260931	0.227493	0.220127	0.249706	0.225830	0.214513	0.208104	0.201103	0.184526
24.8	0.167285	0.149757	0.141530	0.174953	0.150022	0.157559	0.190541	0.169112	0.165863	0.155316	0.112054	0.102724	0.193367	0.175809	0.087217	0.159386	0.144299	0.123540	0.176923	0.151037	0.153396	0.185865	0.168050	0.158644	0.216163	0.197617	0.183981	0.262427	0.228765	0.220627	0.250530	0.226477	0.214907	0.208918	0.201885	0.185668
25.0	0.167976	0.150063	0.142230	0.175751	0.150988	0.158420	0.191692	0.169636	0.166756	0.155935	0.112153	0.103464	0.194558	0.176636	0.087292	0.160257	0.144722	0.123745	0.177983	0.151761	0.154119	0.186597	0.170016	0.159257	0.217346	0.198184	0.185107	0.263726	0.229567	0.221374	0.251441	0.227433	0.215675	0.209503	0.202633	0.186936
25.2	0.168212	0.150652	0.142858	0.176357	0.151408	0.159162	0.192570	0.170545	0.167575	0.156380	0.112707	0.103787	0.196010	0.177546	0.087476	0.160768	0.145041	0.124423	0.179323	0.152420	0.155131	0.187592	0.171532	0.160063	0.218395	0.198968	0.186189	0.265119	0.230601	0.222308	0.252341	0.228275	0.216393	0.210143	0.203203	0.187270
25.4	0.169118	0.151184	0.143506	0.177207	0.152186	0.160451	0.193686	0.171540	0.167986	0.157110	0.113203	0.104551	0.197219	0.178825	0.087735	0.161743	0.145755	0.124786	0.180416	0.152860	0.155921	0.188170	0.172846	0.161086	0.219515	0.199804	0.187048	0.266242	0.231465	0.223512	0.253083	0.228975	0.217163	0.211146	0.204041	0.188104
25.6	0.169541	0.152061	0.144155	0.177680	0.152740	0.161790	0.195119	0.172397	0.168850	0.157762	0.113606	0.105244	0.198432	0.179729	0.088155	0.162487	0.146331	0.125537	0.180966	0.154074	0.156920	0.189519	0.174494	0.161951	0.220791	0.200560	0.187906	0.267729	0.232391	0.224514	0.254146	0.229639	0.217803	0.212033	0.205254	0.189133
25.8	0.170529	0.152914	0.144969	0.178431	0.153600	0.162325	0.195916	0.173463	0.169805	0.158365	0.113682	0.105560	0.199870	0.180761	0.088611	0.163285	0.147341	0.126471	0.181617	0.154685	0.157618	0.190059	0.175849	0.162543	0.221797	0.201523	0.188452	0.268389	0.233499	0.225933	0.255136	0.230402	0.218287	0.212888	0.206106	0.190588
26.0	0.171189	0.154014	0.145680	0.179024	0.154288	0.163365	0.196806	0.174451	0.170613	0.158696	0.114021	0.106231	0.200978	0.181649	0.089303	0.163977	0.148438	0.127359	0.182749	0.155125	0.158021	0.190794	0.176186	0.163476	0.222815	0.202543	0.189171	0.269304	0.234276	0.226867	0.256204	0.231470	0.218796	0.213903	0.206975	0.191218
26.2	0.171938	0.154743	0.146627	0.179343	0.154566	0.163803	0.197560	0.175035	0.171053	0.159229	0.114314	0.106757	0.202227	0.182294	0.090064	0.164904	0.148623	0.128167	0.183591	0.155445	0.158635	0.191493	0.176752	0.164200	0.223667	0.203750	0.189672	0.270190	0.235144	0.228014	0.257475	0.232458	0.219532	0.214925	0.207728	0.191949
26.4	0.172687	0.155757	0.147496	0.180020	0.155477	0.164105	0.198155	0.175946	0.171751	0.159884	0.114646	0.107479	0.203635	0.183054	0.091019	0.165585	0.149599	0.128894	0.184527	0.155933	0.159620	0.192479	0.177542	0.165199	0.224570	0.204688	0.190471	0.270741	0.235883	0.228686	0.258086	0.233646	0.220545	0.216530	0.208682	0.192393
26.6	0.173744	0.156762	0.148408	0.181323	0.156212	0.164757	0.199052	0.176482	0.172832	0.160246	0.115370	0.107884	0.204282	0.183842	0.091668	0.166455	0.150341	0.129662	0.185177	0.156329	0.160553	0.193355	0.178614	0.166600	0.225356	0.205591	0.191448	0.271771	0.236605	0.229937	0.259326	0.234572	0.221621	0.217664	0.209545	0.193167
26.8	0.174606	0.157186	0.149191	0.182892	0.156602	0.165459	0.199726	0.177322	0.173549	0.160509	0.115603	0.108214	0.205429	0.184777	0.092560	0.166951	0.150949	0.130320	0.185540	0.156886	0.161512	0.194423	0.179740	0.167707	0.226127	0.206206	0.192431	0.272410	0.236989	0.230780	0.260008	0.236144	0.222530	0.218683	0.209819	0.194040
27.0	0.175702	0.157954	0.149381	0.183879	0.157521	0.166076	0.200346	0.178041	0.174412	0.161315	0.116381	0.108804	0.206202	0.185805	0.093190	0.167906	0.151879	0.131253	0.186058	0.157727	0.162585	0.195206	0.181031	0.168615	0.226948	0.206948	0.193052	0.273747	0.237589	0.231576	0.261056	0.237423	0.222786	0.219827	0.210498	0.195072
27.2	0.176750	0.158418	0.149901	0.185044	0.158240	0.166749	0.200824	0.178854	0.175033	0.161911	0.117016	0.108950	0.207128	0.186913	0.093675	0.168453	0.152347	0.131980	0.186817	0.158362	0.163273	0.196062	0.181151	0.169016	0.228058	0.207747	0.194241	0.274805	0.238234	0.233299	0.262387	0.238128	0.223795	0.220999	0.211478	0.195875
27.4	0.177472	0.159253	0.150275	0.186087	0.158824	0.167348	0.201518	0.179765	0.175503	0.162705	0.117893	0.109416	0.208020	0.188027	0.094222	0.169050	0.152789	0.132552	0.187485	0.159204	0.163699	0.196501	0.180958	0.169768	0.228696	0.208449	0.195547	0.275904	0.239019	0.234145	0.263413	0.239151	0.224444	0.222211	0.212357	0.196677
27.6	0.178348	0.159926	0.150932	0.186887	0.159677	0.167862	0.202367	0.180409	0.176218	0.163404	0.118449	0.110033	0.208974	0.188836	0.094828	0.169383	0.153307	0.133333	0.188463	0.159669	0.164346	0.197156	0.181329	0.170467	0.229762	0.209536	0.196513	0.277418	0.240060	0.235131	0.264835	0.240215	0.225390	0.222903	0.213124	0.197779
27.8	0.178490	0.160590	0.151391	0.187706	0.160729	0.168814	0.203301	0.181362	0.176579	0.164420	0.118960	0.110492	0.210210	0.189931	0.095936	0.169991	0.153931	0.133722	0.189212	0.160368	0.164767	0.198088	0.182414	0.171320	0.230567	0.210391	0.197317	0.278270	0.241221	0.236037	0.266086	0.240920	0.226403	0.224121	0.214082	0.199060
28.0	0.178790	0.161217	0.151832	0.188381	0.161273	0.169409	0.204196	0.182022	0.177079	0.165295	0.119704	0.111045	0.210998	0.190901	0.096243	0.170705	0.154160	0.134399	0.189751	0.161098	0.165459	0.199054	0.183222	0.171473	0.231265	0.211288	0.198114	0.279559	0.242013	0.237409	0.267452	0.241740	0.227131	0.225059	0.214845	0.199610
28.2	0.179228	0.161568	0.151910	0.189232	0.162135	0.169971	0.205491	0.182695	0.177424	0.165794	0.120428	0.111646	0.211846	0.191636	0.096484	0.171406	0.155119	0.135077	0.190345	0.161467	0.166000	0.200611	0.183934	0.171541	0.232390	0.212389	0.199103	0.280676	0.243009	0.238508	0.268420	0.242042	0.228346	0.225625	0.215340	0.200589
28.4	0.180009	0.162355	0.152702	0.190095	0.163065	0.170488	0.206486	0.183677	0.177871	0.166529	0.120842	0.112153	0.212788	0.192625	0.096868	0.172230	0.156097	0.136002	0.191306	0.162387	0.166609	0.202157	0.184686	0.171973	0.233161	0.213177	0.200202	0.281507	0.244080	0.239363	0.269618	0.243204	0.229052	0.226150	0.216063	0.201590
28.6	0.180814	0.162725	0.153055	0.190893	0.163373	0.171066	0.207536	0.184796	0.178401	0.167549	0.121319	0.112978	0.213451	0.193583	0.096956	0.172804	0.156429	0.136539	0.192093	0.162940	0.167303	0.203042	0.185649	0.172333	0.234136	0.214082	0.201142	0.282783	0.245352	0.240723	0.270366	0.243997	0.229808	0.226822	0.216509	0.202242
28.8	0.181556	0.163080	0.154165	0.191827	0.164474	0.171969	0.208309	0.185747	0.179217	0.168212	0.122107	0.114086	0.214516	0.194228	0.097205	0.173670	0.157263	0.136964	0.192955	0.163553	0.168149	0.203748	0.186606	0.173166	0.235670	0.214992	0.201979	0.283664	0.246012	0.241039	0.271334	0.244823	0.229737	0.227587	0.217203	0.202914
29.0	0.182433	0.163841	0.154986	0.192766	0.165585	0.172679	0.209278	0.186705	0.180091	0.168626	0.122712	0.114792	0.215566	0.194952	0.097520	0.174213	0.157947	0.137568	0.193760	0.164731	0.168944	0.204543	0.187223	0.173765	0.236934	0.215920	0.203087	0.284872	0.246468	0.242221	0.272559	0.245745	0.230837	0.228019	0.217978	0.203497
29.2	0.183266	0.164288	0.155606	0.193056	0.165745	0.173748	0.210391	0.187683	0.180928	0.169286	0.123354	0.114995	0.216788	0.195579	0.098000	0.175010	0.158437	0.137991	0.194760	0.165536	0.169720	0.205524	0.187972	0.174296	0.237981	0.217090	0.203964	0.285887	0.247066	0.242968	0.273832	0.246491	0.231581	0.228605	0.218656	0.204101
29.4	0.184247	0.165025	0.156127	0.193845	0.166718	0.174681	0.211267	0.188515	0.181659	0.170214	0.123904	0.115726	0.217957	0.196644	0.098195	0.175667	0.158944	0.138523	0.195572	0.166559	0.170330	0.206182	0.188978	0.175297	0.238922	0.218223	0.204491	0.287021	0.247505	0.243729	0.274953	0.247160	0.232709	0.229375	0.219741	0.205187
29.6	0.185214	0.165625	0.156831	0.194432	0.167591	0.175529	0.212344	0.189486	0.182771	0.171256	0.124757	0.116319	0.219424	0.197026	0.098720	0.176467	0.159651	0.139253	0.196416	0.167591	0.170787	0.206851	0.189936	0.176125	0.239940	0.218799	0.205211	0.288325	0.248350	0.244566	0.275966	0.247820	0.233266	0.230193	0.220522	0.205939
29.8	0.186328	0.166383	0.157565	0.195047	0.168132	0.175882	0.212862	0.190483	0.183704	0.172052	0.124852	0.116753	0.220736	0.197766	0.098935	0.176971	0.160432	0.139708	0.197631	0.168110	0.171161	0.207221	0.189954	0.176727	0.240881	0.220061	0.205659	0.289382	0.249128	0.245372	0.276896	0.248422	0.234435	0.230608	0.221246	0.206645
30.0	0.187162	0.167299	0.158313	0.195618	0.169289	0.176655	0.213637	0.191345	0.184525	0.172975	0.125405	0.117460	0.221737	0.198412	0.099323	0.177679	0.160976	0.139994	0.198534	0.168549	0.171909	0.207924	0.189758	0.177453	0.242069	0.221357	0.206345	0.291042	0.249878	0.245921	0.277692	0.249129	0.235398	0.231290	0.222125	0.206801
30.2	0.188064	0.168096	0.159469	0.196303	0.169605	0.177185	0.214565	0.192027	0.185405	0.174223	0.125727	0.118160	0.222865	0.199098	0.099797	0.178230	0.161885	0.140416	0.199540	0.169021	0.172957	0.208479	0.190437	0.178322	0.243162	0.222283	0.207233	0.291959	0.250646	0.246676	0.278716	0.250133	0.236212	0.231965	0.222885	0.207294
30.4	0.188663	0.168934	0.160018	0.196971	0.170379	0.177933	0.215306	0.192850	0.186657	0.174842	0.126289	0.118966	0.224146	0.199896	0.100286	0.179065	0.162901	0.140855	0.200472	0.169584	0.174249	0.209778	0.191366	0.179853	0.244407	0.223017	0.208242	0.293063	0.251250	0.247198	0.279159	0.250742	0.237474	0.233033	0.223733	0.207850
30.6	0.189676	0.169468	0.161055	0.198566	0.171084	0.178752	0.215941	0.193386	0.187888	0.175300	0.127174	0.119260	0.225027	0.200631	0.100656	0.179816	0.163511	0.140842	0.201333	0.170302	0.174730	0.210505	0.192852	0.180648	0.245415	0.223908	0.209230	0.294437	0.251866	0.248099	0.280564	0.251484	0.238285	0.233551	0.224690	0.208806
30.8	0.190206	0.170159	0.161387	0.199601	0.171650	0.179678	0.216747	0.194580	0.188967	0.175791	0.127547	0.120012	0.226120	0.201569	0.101322	0.180377	0.164586	0.141219	0.202012	0.171168	0.175589	0.211387	0.194158	0.181477	0.246190	0.224854	0.209960	0.295018	0.252651	0.248605	0.281330	0.252381	0.239026	0.234082	0.225958	0.209689
31.0	0.191066	0.171010	0.161754	0.200175	0.171995	0.180302	0.217706	0.195277	0.189841	0.176713	0.128529	0.120555	0.227009	0.202634	0.101754	0.181391	0.165343	0.141704	0.202730	0.171778	0.176271	0.212129	0.194853	0.182141	0.247095	0.226002	0.210852	0.296327	0.253261	0.249564	0.282643	0.253363	0.239663	0.234693	0.227443	0.210304
31.2	0.191673	0.171694	0.162388	0.200984	0.172331	0.180902	0.218589	0.196037	0.190375	0.177294	0.129307	0.121063	0.228183	0.203550	0.102397	0.181931	0.165821	0.141787	0.203791	0.172325	0.176891	0.212980	0.194883	0.182928	0.248003	0.227145	0.211988	0.297385	0.254314	0.250331	0.283569	0.254132	0.241004	0.235611	0.228285	0.211039
31.4	0.191953	0.173115	0.163130	0.201876	0.172816	0.181601	0.219357	0.196759	0.190787	0.178371	0.130160	0.121857	0.229220	0.204261	0.102742	0.182580	0.166618	0.142202	0.204844	0.172923	0.177497	0.213790	0.194967	0.184031	0.248824	0.228093	0.212901	0.298244	0.255380	0.250891	0.284894	0.255257	0.241720	0.236565	0.228993	0.211943
31.6	0.192435	0.174252	0.164085	0.202555	0.173434	0.182558	0.220363	0.197509	0.191726	0.178842	0.130495	0.122237	0.230175	0.205226	0.103385	0.183171	0.167361	0.142825	0.205532	0.173479	0.178096	0.214983	0.195911	0.184788	0.250244	0.228740	0.213527	0.299388	0.256460	0.251518	0.285851	0.256004	0.242875	0.237372	0.229469	0.212846
31.8	0.192636	0.175062	0.164330	0.203327	0.173839	0.183601	0.221342	0.198169	0.192508	0.179571	0.131569	0.122661	0.231291	0.206078	0.103754	0.184187	0.167821	0.143088	0.205964	0.173941	0.178628	0.216064	0.197174	0.185267	0.251332	0.229543	0.214203	0.300221	0.257273	0.252364	0.287028	0.256756	0.243727	0.238637	0.230531	0.213851
32.0	0.193059	0.176084	0.165125	0.203741	0.174288	0.184272	0.222353	0.198651	0.193215	0.180211	0.131853	0.123131	0.231973	0.206977	0.103889	0.184670	0.168718	0.143916	0.206539	0.174173	0.179300	0.217256	0.197955	0.186037	0.252440	0.230514	0.214948	0.300774	0.258035	0.253243	0.287763	0.257511	0.244623	0.239363	0.231630	0.214424
32.2	0.193809	0.176871	0.165611	0.204493	0.175055	0.185054	0.223310	0.199435	0.193947	0.180317	0.132556	0.123764	0.232951	0.207828	0.104305	0.185525	0.169557	0.144801	0.207250	0.174717	0.179656	0.218241	0.198243	0.186762	0.253527	0.231189	0.215837	0.301370	0.258983	0.254155	0.288536	0.258082	0.245390	0.239826	0.232618	0.215178
32.4	0.194688	0.177638	0.166131	0.205390	0.175891	0.185648	0.224017	0.200279	0.194801	0.180874	0.132734	0.124154	0.234043	0.208955	0.104763	0.186202	0.170112	0.145407	0.207695	0.175664	0.180467	0.219364	0.198123	0.187505	0.254623	0.231838	0.216690	0.302056	0.259959	0.254844	0.289182	0.259384	0.245908	0.240808	0.233942	0.215954
32.6	0.195592	0.178151	0.166518	0.205979	0.176673	0.186432	0.225044	0.201023	0.195610	0.181101	0.133806	0.124880	0.235082	0.209567	0.105301	0.187005	0.170578	0.146092	0.208250	0.176073	0.181128	0.220156	0.198199	0.188174	0.255858	0.232935	0.217366	0.303194	0.260718	0.255520	0.289927	0.259939	0.246299	0.242189	0.234578	0.216238
32.8	0.196296	0.179019	0.167319	0.206871	0.177527	0.187496	0.225966	0.201568	0.196311	0.181648	0.134232	0.125426	0.236391	0.210301	0.106127	0.187579	0.171339	0.146867	0.209026	0.176669	0.181858	0.220950	0.198665	0.188625	0.257066	0.233626	0.218226	0.303895	0.261585	0.255968	0.290850	0.261009	0.246814	0.243336	0.235343	0.217193
33.0	0.197198	0.179805	0.167445	0.207630	0.178302	0.188236	0.227026	0.202362	0.197104	0.181995	0.134329	0.126043	0.237546	0.211313	0.106617	0.188082	0.171545	0.147611	0.209631	0.177459	0.182179	0.221882	0.200019	0.189073	0.257919	0.234676	0.218827	0.305163	0.262664	0.257155	0.291824	0.261773	0.247902	0.244452	0.236301	0.217694
33.2	0.197749	0.180021	0.167825	0.208270	0.178688	0.188870	0.228138	0.203077	0.198045	0.182706	0.134633	0.126450	0.238813	0.212106	0.107024	0.188776	0.171682	0.147998	0.210190	0.177771	0.182910	0.222836	0.201326	0.189871	0.258728	0.235243	0.219518	0.306103	0.263625	0.257886	0.292426	0.262121	0.248668	0.245839	0.236978	0.218405
33.4	0.198641	0.180499	0.168537	0.209209	0.179853	0.189667	0.228800	0.204010	0.198772	0.183447	0.135170	0.127103	0.240078	0.212971	0.107489	0.189424	0.172274	0.148699	0.210787	0.178693	0.183386	0.223632	0.201994	0.190857	0.259326	0.235926	0.220196	0.307244	0.264538	0.258697	0.293035	0.262712	0.249611	0.246955	0.237869	0.219331
33.6	0.199831	0.181058	0.169199	0.210459	0.180758	0.190467	0.229829	0.205063	0.199409	0.183843	0.135851	0.127716	0.241250	0.213683	0.108010	0.190049	0.172950	0.149448	0.211415	0.179268	0.183919	0.224455	0.202160	0.191592	0.260385	0.236621	0.220926	0.308394	0.265061	0.259459	0.293688	0.263672	0.250133	0.247793	0.238332	0.220003
33.8	0.200706	0.181276	0.170122	0.210953	0.181466	0.191253	0.230629	0.206015	0.199981	0.184448	0.135973	0.127824	0.242350	0.214390	0.108109	0.190490	0.173348	0.150105	0.212062	0.180392	0.184322	0.224994	0.202627	0.192153	0.261325	0.237853	0.221889	0.309721	0.265800	0.260399	0.294499	0.264053	0.251290	0.248577	0.239274	0.220923
34.0	0.201710	0.181265	0.170657	0.211832	0.182294	0.192032	0.231569	0.207225	0.200647	0.185186	0.136282	0.128249	0.243351	0.215078	0.108382	0.190922	0.174036	0.150752	0.212662	0.180824	0.185186	0.225984	0.204119	0.192922	0.262376	0.238439	0.222912	0.310795	0.266476	0.260846	0.294932	0.265125	0.251866	0.249572	0.239909	0.221553
34.2	0.202586	0.181847	0.171520	0.212567	0.182307	0.192576	0.232426	0.207784	0.201379	0.186105	0.136392	0.128791	0.244339	0.215985	0.108748	0.191539	0.174782	0.151187	0.213498	0.181695	0.185690	0.226726	0.206432	0.193671	0.263319	0.239020	0.223972	0.311732	0.267051	0.261608	0.296249	0.266137	0.252622	0.250504	0.240512	0.222447
34.4	0.203086	0.182094	0.171989	0.213472	0.183047	0.193038	0.233279	0.208480	0.201930	0.186886	0.136780	0.128861	0.245433	0.216867	0.109323	0.192319	0.175311	0.151509	0.214000	0.182753	0.186378	0.227845	0.208020	0.194445	0.264143	0.239981	0.224879	0.312843	0.267533	0.261966	0.296655	0.266519	0.253502	0.251349	0.241026	0.223018
34.6	0.203852	0.182339	0.172902	0.214730	0.184117	0.193680	0.233780	0.209243	0.202507	0.187682	0.137413	0.129064	0.246313	0.217726	0.110173	0.192921	0.176186	0.152002	0.214377	0.183812	0.186544	0.228466	0.209165	0.195004	0.264956	0.241080	0.225782	0.313710	0.268218	0.263052	0.298129	0.267592	0.254256	0.251822	0.241703	0.223802
34.8	0.204667	0.182979	0.172997	0.215409	0.184588	0.194353	0.234909	0.210335	0.203020	0.188534	0.137496	0.129442	0.247183	0.218754	0.110735	0.193980	0.177162	0.152577	0.214898	0.184335	0.187008	0.229088	0.209525	0.195809	0.265707	0.242246	0.226384	0.314711	0.269012	0.263752	0.299236	0.268781	0.254927	0.252342	0.242546	0.224287
35.0	0.205050	0.183587	0.173454	0.216102	0.185198	0.195103	0.235607	0.210960	0.203589	0.189286	0.138374	0.129684	0.248086	0.219526	0.111007	0.194865	0.177799	0.152953	0.215603	0.184873	0.188085	0.229898	0.210196	0.196436	0.266634	0.243122	0.227270	0.315894	0.269696	0.264571	0.300517	0.270235	0.256264	0.252928	0.243015	0.224607
35.2	0.205471	0.184737	0.173975	0.216938	0.186360	0.195832	0.236286	0.211701	0.204171	0.189782	0.138887	0.130107	0.249118	0.220547	0.111490	0.195709	0.178434	0.153455	0.216246	0.185636	0.188692	0.230670	0.211122	0.197083	0.267495	0.243961	0.228265	0.317210	0.270777	0.265325	0.300988	0.271238	0.257056	0.253589	0.243153	0.224750
35.4	0.205721	0.185467	0.174548	0.217781	0.187061	0.196618	0.236930	0.212375	0.204735	0.190266	0.139405	0.130510	0.250151	0.221540	0.111576	0.196151	0.179347	0.154003	0.216912	0.186093	0.189408	0.231467	0.212047	0.198200	0.268520	0.244825	0.229035	0.318139	0.271484	0.265852	0.302019	0.272280	0.257912	0.254268	0.244109	0.225410
35.6	0.205756	0.185718	0.175168	0.218549	0.187839	0.196937	0.237840	0.213070	0.205548	0.190660	0.140163	0.130623	0.250999	0.222339	0.111962	0.196768	0.180170	0.154521	0.217268	0.186890	0.190133	0.231894	0.213193	0.198887	0.269539	0.245798	0.229734	0.319227	0.272222	0.266608	0.302542	0.273290	0.258576	0.254914	0.244814	0.226219
35.8	0.206428	0.185888	0.175757	0.218964	0.188737	0.197449	0.238460	0.213571	0.206347	0.191039	0.140978	0.131174	0.252018	0.222870	0.112278	0.197385	0.180884	0.155117	0.218087	0.187253	0.190738	0.232249	0.212830	0.199868	0.270287	0.246781	0.230610	0.320127	0.272845	0.267381	0.303472	0.274170	0.259641	0.255749	0.246005	0.227220
36.0	0.206986	0.186639	0.176558	0.219523	0.189360	0.198204	0.239062	0.213996	0.207178	0.191495	0.141083	0.131471	0.252816	0.223738	0.112806	0.197906	0.181660	0.156130	0.219110	0.187282	0.191236	0.232648	0.212398	0.200888	0.271054	0.247732	0.231415	0.320772	0.273911	0.268154	0.303996	0.275578	0.260008	0.256469	0.246931	0.227745
36.2	0.207601	0.187082	0.176919	0.220185	0.190251	0.198728	0.239942	0.214568	0.208013	0.191966	0.141437	0.131825	0.253778	0.224752	0.113117	0.198782	0.181949	0.156448	0.219866	0.188063	0.191552	0.232958	0.212463	0.201472	0.272108	0.248485	0.232243	0.321871	0.275077	0.268919	0.304494	0.276100	0.260541	0.257098	0.247580	0.228133
36.4	0.208099	0.187783	0.176770	0.220933	0.191025	0.199290	0.240650	0.215176	0.208875	0.192743	0.141984	0.132265	0.254773	0.225543	0.113602	0.199392	0.182677	0.156452	0.220518	0.188348	0.192353	0.233453	0.213516	0.202205	0.273146	0.249305	0.233160	0.323010	0.276154	0.269684	0.304923	0.276884	0.261422	0.258275	0.248459	0.228688
36.6	0.208590	0.188340	0.177274	0.221193	0.191549	0.199971	0.241757	0.215767	0.209603	0.193076	0.142285	0.132927	0.255604	0.226100	0.114122	0.200387	0.183202	0.156838	0.221555	0.188669	0.192783	0.233974	0.214196	0.202778	0.273907	0.250005	0.234005	0.324282	0.276933	0.270233	0.304834	0.277152	0.262587	0.259346	0.248735	0.229322
36.8	0.209170	0.189206	0.177712	0.222213	0.192093	0.200967	0.242689	0.216401	0.210450	0.193861	0.142937	0.133623	0.256461	0.226976	0.114383	0.201191	0.183668	0.157308	0.222374	0.189186	0.193347	0.234519	0.214579	0.203357	0.274930	0.250618	0.234745	0.325397	0.278061	0.270984	0.305784	0.277737	0.263222	0.260138	0.249295	0.230187
37.0	0.209474	0.189343	0.178087	0.222932	0.192989	0.201803	0.243453	0.217335	0.211412	0.194219	0.143183	0.134687	0.257387	0.227970	0.114511	0.202001	0.183908	0.157569	0.223269	0.189667	0.193660	0.235424	0.214900	0.204241	0.275643	0.251471	0.235367	0.326355	0.279385	0.271581	0.306271	0.277713	0.263945	0.260908	0.250309	0.230839
37.2	0.210196	0.189651	0.179108	0.223701	0.193481	0.202319	0.244549	0.218202	0.212170	0.194851	0.143856	0.135034	0.258432	0.228705	0.114829	0.202585	0.184647	0.158311	0.224134	0.190483	0.194369	0.236330	0.215598	0.205194	0.276355	0.252171	0.236126	0.327265	0.280134	0.272332	0.307053	0.278070	0.264790	0.261907	0.250818	0.231765
37.4	0.211450	0.190131	0.180091	0.224568	0.194521	0.203289	0.245174	0.218737	0.212769	0.195245	0.144681	0.135872	0.259477	0.229314	0.115221	0.203601	0.185495	0.158812	0.224967	0.191330	0.194790	0.237403	0.216607	0.205937	0.277113	0.253159	0.237337	0.328579	0.280819	0.272789	0.307525	0.278843	0.265328	0.262608	0.252012	0.232880
37.6	0.212459	0.190576	0.180737	0.225497	0.195297	0.203782	0.246101	0.219486	0.213330	0.195915	0.145041	0.136314	0.260553	0.230138	0.115543	0.204234	0.185943	0.159402	0.225880	0.192220	0.195352	0.238211	0.217747	0.206602	0.278282	0.253975	0.238052	0.329747	0.281518	0.273429	0.308465	0.279982	0.265952	0.263218	0.252560	0.233764
37.8	0.213280	0.191089	0.181496	0.225816	0.195583	0.204424	0.246937	0.220344	0.214104	0.197064	0.145445	0.136336	0.261652	0.230803	0.115761	0.205196	0.186321	0.159810	0.226665	0.193617	0.195943	0.239287	0.219095	0.207153	0.279088	0.254521	0.239053	0.330594	0.282482	0.273803	0.309190	0.280569	0.266640	0.264117	0.253583	0.234638
38.0	0.214404	0.191794	0.181854	0.226885	0.196273	0.204715	0.247881	0.221275	0.215017	0.197960	0.145426	0.137058	0.262567	0.231634	0.115978	0.205666	0.186707	0.160319	0.227357	0.194475	0.196919	0.240268	0.220587	0.207650	0.280227	0.255168	0.239604	0.331114	0.283120	0.273993	0.310260	0.281601	0.267234	0.265037	0.254750	0.235421
38.2	0.214815	0.192704	0.182434	0.227614	0.196609	0.205360	0.248650	0.221792	0.215584	0.199103	0.145570	0.137470	0.263647	0.232518	0.116491	0.206327	0.187314	0.160549	0.228076	0.195371	0.197741	0.241277	0.221500	0.208060	0.281315	0.255914	0.240398	0.331803	0.284093	0.274857	0.311668	0.282340	0.267670	0.266175	0.255344	0.236080
38.4	0.215468	0.193012	0.182854	0.228295	0.197213	0.206157	0.249288	0.222656	0.216255	0.199944	0.145845	0.137935	0.264776	0.233422	0.117218	0.206875	0.188092	0.161514	0.228679	0.196179	0.198750	0.242449	0.221214	0.208433	0.282366	0.257003	0.240926	0.332339	0.284589	0.275635	0.312518	0.283059	0.268254	0.266848	0.256033	0.236684
38.6	0.215972	0.193575	0.183941	0.229172	0.197992	0.206779	0.249862	0.223853	0.217144	0.200304	0.146423	0.138729	0.265565	0.234411	0.117730	0.207704	0.188717	0.162318	0.229435	0.196820	0.199551	0.243363	0.221548	0.208883	0.283571	0.257955	0.241413	0.333154	0.285032	0.276988	0.313860	0.284275	0.268863	0.267652	0.256619	0.237772
38.8	0.216562	0.194480	0.184419	0.229638	0.198323	0.207260	0.250650	0.224851	0.217913	0.200813	0.146493	0.139635	0.266541	0.235238	0.117966	0.208636	0.189029	0.162892	0.230075	0.197031	0.200246	0.244389	0.222558	0.209103	0.284487	0.258947	0.241843	0.334121	0.285630	0.277916	0.315133	0.285436	0.269356	0.268166	0.257679	0.238528
39.0	0.216576	0.195443	0.185017	0.230562	0.199272	0.207837	0.251186	0.225560	0.218644	0.201546	0.147292	0.140437	0.267477	0.235945	0.118308	0.208973	0.189210	0.163736	0.230429	0.197803	0.201324	0.245338	0.224357	0.209630	0.285592	0.259603	0.242467	0.334799	0.286058	0.278779	0.316278	0.286564	0.270103	0.268943	0.258579	0.239046
39.2	0.217026	0.196095	0.185507	0.231479	0.199940	0.208674	0.252079	0.226484	0.219281	0.201863	0.147750	0.141070	0.268373	0.237002	0.119009	0.209453	0.189403	0.164788	0.230936	0.198075	0.201642	0.246609	0.225733	0.210059	0.286425	0.260640	0.242893	0.336019	0.286855	0.279615	0.316873	0.287494	0.270248	0.269884	0.259773	0.239468
39.4	0.217530	0.196244	0.186240	0.232147	0.200051	0.209251	0.252915	0.227285	0.219831	0.202409	0.148524	0.141527	0.269444	0.237679	0.119464	0.209664	0.189902	0.165516	0.231431	0.198743	0.202681	0.247681	0.226218	0.210794	0.287284	0.261584	0.243429	0.336824	0.287273	0.280315	0.318276	0.288502	0.271018	0.271006	0.261363	0.240470
39.6	0.218221	0.196926	0.186716	0.233019	0.200754	0.209414	0.253529	0.228054	0.220670	0.203112	0.149202	0.141898	0.270406	0.238071	0.119991	0.210037	0.190425	0.166028	0.231543	0.199457	0.203560	0.248251	0.225982	0.211279	0.288152	0.262500	0.243948	0.337460	0.287837	0.281474	0.319167	0.289379	0.271122	0.271670	0.261853	0.241175
39.8	0.219143	0.197624	0.187593	0.233369	0.201045	0.210547	0.254073	0.228633	0.221407	0.203733	0.149750	0.142366	0.271476	0.238772	0.120394	0.210184	0.190870	0.166566	0.232110	0.199563	0.203963	0.249268	0.225747	0.212320	0.288824	0.263065	0.244864	0.338433	0.288551	0.281898	0.320562	0.290592	0.272296	0.272497	0.262519	0.241664
40.0	0.219858	0.198327	0.188021	0.234093	0.201672	0.211179	0.254750	0.229477	0.222285	0.204363	0.150227	0.142506	0.272383	0.239734	0.120662	0.210203	0.191293	0.166901	0.232831	0.199750	0.204417	0.250223	0.226814	0.213009	0.289780	0.264012	0.245536	0.339474	0.289556	0.282870	0.321002	0.292363	0.272426	0.273236	0.263080	0.242328
40.2	0.220612	0.198930	0.188235	0.234592	0.202478	0.211759	0.255454	0.230421	0.223147	0.205289	0.150748	0.142984	0.273426	0.240548	0.120722	0.210716	0.191970	0.167103	0.233248	0.200387	0.204733	0.250811	0.228253	0.213691	0.290667	0.264754	0.246301	0.340431	0.290284	0.283733	0.321773	0.292732	0.273489	0.274129	0.263422	0.242811
40.4	0.221598	0.199588	0.188646	0.235267	0.202682	0.212616	0.255941	0.231195	0.224018	0.205768	0.151367	0.143244	0.274528	0.241396	0.121056	0.211345	0.192526	0.167169	0.233815	0.200594	0.204929	0.251492	0.229842	0.214451	0.291238	0.265617	0.247279	0.341772	0.290797	0.284737	0.322348	0.293444	0.274444	0.274914	0.264038	0.243588
40.6	0.222216	0.200063	0.189452	0.235925	0.203171	0.213384	0.256605	0.231599	0.224643	0.206182	0.151785	0.143445	0.275601	0.242054	0.121312	0.212100	0.192993	0.167806	0.234611	0.201247	0.205208	0.252011	0.229808	0.215072	0.291929	0.266273	0.247974	0.343224	0.291636	0.285333	0.322987	0.294614	0.275397	0.275428	0.264201	0.243999
40.8	0.223179	0.200824	0.189852	0.236870	0.204111	0.214574	0.257403	0.232380	0.225155	0.206646	0.153116	0.144182	0.276395	0.242913	0.121473	0.212855	0.193160	0.168253	0.235446	0.201384	0.205422	0.252739	0.229434	0.216239	0.292851	0.267239	0.248798	0.344223	0.292534	0.286127	0.324026	0.294952	0.275866	0.276281	0.264771	0.244504
41.0	0.223614	0.200791	0.190532	0.237386	0.204904	0.215257	0.258204	0.233073	0.225635	0.207017	0.153233	0.144765	0.277505	0.243826	0.122034	0.213595	0.193617	0.168696	0.236294	0.201798	0.206080	0.253856	0.229724	0.217519	0.293555	0.267905	0.249607	0.345492	0.293671	0.286435	0.324614	0.295550	0.276884	0.277340	0.265273	0.245143
41.2	0.224631	0.201359	0.191369	0.238264	0.205463	0.215655	0.259052	0.233495	0.226128	0.207579	0.154333	0.145224	0.278784	0.244505	0.122220	0.214288	0.194335	0.169412	0.236974	0.202619	0.206783	0.254476	0.230971	0.218488	0.294407	0.268675	0.250713	0.346921	0.294675	0.287128	0.325648	0.296305	0.277418	0.278397	0.265774	0.245748
41.4	0.225393	0.201818	0.191760	0.238885	0.206332	0.216551	0.259798	0.233662	0.226782	0.207783	0.155144	0.145774	0.279723	0.245039	0.122611	0.215089	0.194856	0.169393	0.237722	0.202941	0.207185	0.254980	0.232550	0.219586	0.295235	0.269173	0.251818	0.348099	0.295808	0.287934	0.325979	0.296962	0.278076	0.279036	0.266190	0.246573
41.6	0.225908	0.202580	0.192053	0.239621	0.207097	0.217272	0.260671	0.234449	0.227465	0.208490	0.155443	0.146056	0.280794	0.246016	0.123202	0.215784	0.195449	0.170043	0.238524	0.203885	0.207608	0.255470	0.234133	0.220376	0.296224	0.269573	0.252378	0.348821	0.297123	0.288703	0.326715	0.297651	0.278672	0.279656	0.266693	0.247308
41.8	0.226276	0.203707	0.192536	0.240277	0.207762	0.218085	0.261509	0.235038	0.228154	0.208926	0.155908	0.146352	0.281814	0.246940	0.123547	0.216690	0.195880	0.170701	0.239380	0.204796	0.208603	0.256266	0.234833	0.221210	0.297116	0.270096	0.253338	0.349562	0.298502	0.288984	0.327426	0.297859	0.279267	0.280579	0.267517	0.247906
42.0	0.227075	0.204591	0.192830	0.241071	0.208617	0.218731	0.262381	0.235639	0.228874	0.209364	0.156142	0.146746	0.282666	0.247595	0.123941	0.216818	0.196767	0.171210	0.240501	0.205269	0.209185	0.256544	0.234934	0.222226	0.298226	0.270813	0.254286	0.350249	0.299850	0.289979	0.328469	0.298016	0.280661	0.281409	0.268162	0.248501
42.2	0.227174	0.205497	0.193419	0.241744	0.209322	0.219591	0.263114	0.236128	0.229378	0.209749	0.156626	0.146908	0.283810	0.248497	0.124687	0.217474	0.197646	0.171731	0.241507	0.205434	0.209648	0.257241	0.235137	0.222966	0.299215	0.271437	0.255143	0.350872	0.300913	0.290706	0.328710	0.298200	0.281595	0.282309	0.268792	0.248949
42.4	0.227494	0.205806	0.194086	0.242680	0.210108	0.220264	0.263958	0.236479	0.230043	0.210179	0.156974	0.147521	0.284527	0.249278	0.125278	0.218194	0.198334	0.172415	0.242271	0.206140	0.210163	0.257560	0.235892	0.223496	0.300109	0.272354	0.255623	0.351747	0.301705	0.291256	0.329307	0.298605	0.282569	0.283094	0.269749	0.249698
42.6	0.227623	0.206487	0.195062	0.243405	0.210850	0.220600	0.264849	0.237240	0.230417	0.210769	0.157536	0.147920	0.285003	0.250019	0.125677	0.219125	0.198881	0.172900	0.242996	0.206712	0.210663	0.258006	0.237577	0.223998	0.300936	0.273132	0.256612	0.352598	0.302490	0.292327	0.329818	0.299225	0.283386	0.283826	0.270516	0.250598
42.8	0.227916	0.207442	0.195495	0.244134	0.211547	0.221083	0.265818	0.237912	0.230860	0.211305	0.157899	0.148463	0.285850	0.250788	0.126242	0.220001	0.199478	0.173408	0.243437	0.207068	0.211283	0.258848	0.239247	0.224248	0.302186	0.273706	0.257585	0.353438	0.303220	0.293086	0.330424	0.299760	0.284034	0.284224	0.271653	0.251404
43.0	0.228245	0.208224	0.195668	0.245310	0.212316	0.221640	0.266880	0.238590	0.231307	0.212459	0.158152	0.148633	0.286443	0.251598	0.126671	0.220448	0.200155	0.174042	0.244157	0.207986	0.211985	0.259556	0.240017	0.224510	0.303512	0.274424	0.258385	0.354156	0.304168	0.293612	0.331225	0.300659	0.284977	0.284936	0.272403	0.252369
43.2	0.229243	0.208400	0.196013	0.245936	0.212590	0.222304	0.267921	0.239203	0.231993	0.212689	0.158400	0.149099	0.287205	0.252387	0.127291	0.220978	0.201134	0.174375	0.244439	0.208441	0.212547	0.260500	0.240054	0.224842	0.304427	0.275224	0.259116	0.355160	0.304835	0.294086	0.331759	0.301337	0.285560	0.285702	0.273382	0.253243
43.4	0.229787	0.209265	0.196493	0.246655	0.213001	0.222484	0.268860	0.239768	0.232765	0.213539	0.158989	0.149612	0.288079	0.253117	0.127893	0.221425	0.202056	0.174821	0.244818	0.209343	0.213553	0.261407	0.240298	0.225689	0.305339	0.276109	0.259829	0.356132	0.305241	0.294992	0.332971	0.302252	0.286243	0.286094	0.274249	0.254242
43.6	0.230467	0.210032	0.196916	0.247536	0.213972	0.222823	0.269557	0.240607	0.233515	0.214341	0.159403	0.149763	0.289007	0.253811	0.128377	0.221353	0.203054	0.174821	0.245036	0.210227	0.214082	0.261869	0.240990	0.226291	0.306026	0.276894	0.260500	0.357015	0.305750	0.295551	0.333311	0.303076	0.287149	0.286263	0.274511	0.254652
43.8	0.231108	0.210669	0.197788	0.248159	0.214214	0.223271	0.270360	0.241321	0.234190	0.214759	0.159784	0.150185	0.289872	0.254709	0.128603	0.221720	0.203562	0.174953	0.245535	0.211007	0.214467	0.262835	0.242288	0.226802	0.306769	0.277633	0.261634	0.357550	0.306226	0.296153	0.334827	0.304442	0.287676	0.286675	0.275487	0.255315
44.0	0.232053	0.211116	0.198085	0.248796	0.214976	0.223401	0.270936	0.242165	0.235150	0.215073	0.160078	0.150621	0.290754	0.255439	0.128794	0.222060	0.204087	0.175464	0.245925	0.211239	0.214823	0.263615	0.243489	0.227122	0.307835	0.278688	0.261962	0.358323	0.306812	0.297270	0.335146	0.305466	0.288289	0.287711	0.276366	0.256146
44.2	0.232683	0.211635	0.198594	0.249468	0.215156	0.223548	0.271683	0.243056	0.235950	0.215856	0.160574	0.151455	0.292031	0.256082	0.128847	0.222574	0.204453	0.175846	0.245913	0.212006	0.215027	0.264165	0.244056	0.227711	0.308520	0.279679	0.262782	0.359191	0.307366	0.298147	0.336423	0.306137	0.289304	0.288489	0.277253	0.256523
44.4	0.233537	0.212045	0.199525	0.250429	0.215013	0.223971	0.272288	0.243763	0.236454	0.216135	0.160987	0.152072	0.292869	0.256813	0.129238	0.223156	0.204723	0.175982	0.246320	0.212419	0.215283	0.264672	0.243975	0.228021	0.309202	0.280822	0.263332	0.360197	0.308188	0.299187	0.337367	0.307110	0.289654	0.289214	0.277846	0.256938
44.6	0.233915	0.212286	0.199858	0.251141	0.215408	0.224514	0.272978	0.244453	0.237050	0.216730	0.161281	0.152737	0.293838	0.257410	0.129465	0.224000	0.204897	0.176806	0.247223	0.213084	0.216080	0.265273	0.243568	0.228517	0.310090	0.281477	0.263837	0.361049	0.308424	0.299854	0.338367	0.308215	0.290081	0.290156	0.278409	0.257172
44.8	0.234655	0.212511	0.200031	0.251768	0.216109	0.225079	0.273708	0.245319	0.237713	0.217413	0.162302	0.153842	0.294922	0.258091	0.129799	0.224623	0.204982	0.177509	0.247906	0.213443	0.216681	0.266035	0.243378	0.229293	0.311041	0.282574	0.264537	0.362028	0.308491	0.300555	0.339163	0.308507	0.290390	0.291120	0.279159	0.257863
45.0	0.235059	0.212709	0.200610	0.252463	0.216575	0.225658	0.274276	0.246128	0.238457	0.217958	0.162653	0.154476	0.296033	0.258810	0.130273	0.225067	0.205477	0.178110	0.248852	0.214292	0.217348	0.266635	0.244355	0.229926	0.311804	0.283199	0.265138	0.363495	0.309096	0.300927	0.340274	0.309435	0.290872	0.292001	0.279709	0.258344
45.2	0.235873	0.213390	0.201356	0.253427	0.216929	0.226355	0.274716	0.246749	0.239294	0.218270	0.163766	0.155001	0.297097	0.259459	0.130437	0.225782	0.206127	0.178766	0.249883	0.215150	0.217698	0.266983	0.245936	0.230573	0.312612	0.284145	0.265848	0.364260	0.309629	0.301928	0.341705	0.310263	0.290878	0.292575	0.280327	0.258902
45.4	0.236249	0.213958	0.202022	0.253842	0.217325	0.227232	0.275328	0.247631	0.240265	0.218660	0.163977	0.155365	0.298077	0.260057	0.131061	0.226618	0.206604	0.179353	0.250992	0.215484	0.218208	0.267811	0.246777	0.231272	0.313342	0.284858	0.266463	0.364630	0.310058	0.302490	0.342390	0.311159	0.290966	0.293147	0.280974	0.259658
45.6	0.236828	0.214648	0.202274	0.254551	0.218271	0.228191	0.275829	0.248645	0.241130	0.219233	0.165052	0.155869	0.299611	0.261037	0.131510	0.227417	0.207343	0.180231	0.251647	0.216154	0.218964	0.268718	0.247876	0.232100	0.314505	0.285722	0.267215	0.365103	0.310662	0.302998	0.343572	0.311893	0.291160	0.293610	0.281924	0.260369
45.8	0.237628	0.215263	0.202744	0.255250	0.219030	0.229088	0.276269	0.249465	0.242012	0.219549	0.165676	0.156397	0.300489	0.261753	0.131689	0.227832	0.207745	0.181003	0.252432	0.216670	0.219947	0.269396	0.248415	0.233203	0.315371	0.286439	0.267882	0.365857	0.311679	0.303660	0.344426	0.312437	0.291649	0.294323	0.282475	0.260793
46.0	0.238441	0.215985	0.203163	0.255856	0.219595	0.230065	0.276791	0.250443	0.242700	0.220236	0.166696	0.156909	0.301360	0.262513	0.132019	0.228314	0.208674	0.181349	0.253435	0.216787	0.220562	0.270145	0.249153	0.233925	0.316363	0.287334	0.268332	0.366405	0.312171	0.304154	0.345017	0.312920	0.292446	0.295262	0.283236	0.261248
46.2	0.239008	0.216312	0.203850	0.256704	0.220984	0.230887	0.277422	0.251037	0.243206	0.220739	0.167118	0.157548	0.302401	0.263492	0.132524	0.229360	0.209181	0.181874	0.254270	0.217069	0.220980	0.271110	0.250513	0.234343	0.317218	0.288584	0.268889	0.367130	0.312800	0.304259	0.345696	0.313483	0.292856	0.295983	0.284412	0.261933
46.4	0.239575	0.216195	0.204091	0.257012	0.221884	0.231725	0.278274	0.252091	0.243529	0.221628	0.167877	0.158032	0.303088	0.264181	0.132720	0.230338	0.209879	0.182067	0.255117	0.217485	0.221692	0.271871	0.251532	0.234738	0.318008	0.289297	0.269670	0.368203	0.313694	0.304928	0.346709	0.314348	0.293247	0.296831	0.285321	0.262573
46.6	0.240372	0.216512	0.204626	0.257223	0.222649	0.232394	0.278930	0.253177	0.244128	0.222678	0.168228	0.158339	0.304140	0.265078	0.133351	0.231538	0.210787	0.182618	0.255864	0.218147	0.222255	0.272745	0.252087	0.235397	0.318842	0.290020	0.270696	0.369208	0.314361	0.305655	0.347615	0.315236	0.294283	0.297271	0.285630	0.263177
46.8	0.240907	0.216763	0.205273	0.257670	0.223748	0.233367	0.279754	0.253884	0.244626	0.223209	0.168792	0.158760	0.305160	0.266085	0.133521	0.232443	0.211570	0.182579	0.256571	0.218619	0.222846	0.273966	0.252398	0.235795	0.320131	0.290786	0.271782	0.370119	0.315432	0.306173	0.348473	0.315947	0.294656	0.297691	0.285818	0.264117
47.0	0.241791	0.217018	0.205593	0.258405	0.224631	0.234415	0.280803	0.254655	0.245230	0.224270	0.168781	0.158980	0.306045	0.267159	0.133633	0.232805	0.212063	0.183180	0.257408	0.219223	0.223329	0.274653	0.252711	0.236248	0.320973	0.291656	0.272703	0.371076	0.316461	0.306787	0.348981	0.316823	0.295641	0.298509	0.286592	0.265424
47.2	0.242686	0.217244	0.206090	0.258809	0.225633	0.235416	0.281578	0.255193	0.245804	0.224745	0.169211	0.159330	0.307140	0.267838	0.134151	0.233673	0.212956	0.183478	0.257774	0.219572	0.223892	0.275508	0.253348	0.236933	0.321682	0.292393	0.273708	0.372357	0.317210	0.307387	0.349946	0.317186	0.295863	0.298907	0.287062	0.266383
47.4	0.242938	0.217552	0.206697	0.259418	0.226725	0.236162	0.282714	0.255658	0.246132	0.225330	0.169749	0.159511	0.307997	0.268880	0.134490	0.234106	0.213383	0.183981	0.258648	0.220032	0.224323	0.276269	0.254858	0.237748	0.322464	0.293202	0.274422	0.373218	0.318112	0.308363	0.350409	0.317854	0.296752	0.299322	0.287165	0.267263
47.6	0.243795	0.218149	0.207164	0.260122	0.227430	0.236637	0.283548	0.256284	0.246710	0.225615	0.170017	0.159396	0.309060	0.269847	0.134546	0.234618	0.213764	0.184148	0.258937	0.220612	0.224715	0.276777	0.256139	0.237711	0.323219	0.293817	0.275533	0.374044	0.318859	0.309257	0.350934	0.318233	0.297632	0.299961	0.287828	0.267508
47.8	0.244531	0.219170	0.207739	0.260734	0.227862	0.237113	0.284361	0.256957	0.247391	0.225867	0.170437	0.159788	0.310001	0.270436	0.134647	0.235038	0.213744	0.184609	0.259271	0.221188	0.225241	0.277375	0.257006	0.238215	0.324166	0.294604	0.276275	0.374550	0.319372	0.310144	0.352533	0.318678	0.298481	0.300805	0.288695	0.268073
48.0	0.245188	0.219822	0.208113	0.261384	0.228575	0.237692	0.285106	0.257804	0.247971	0.226346	0.170572	0.160208	0.310962	0.270827	0.134938	0.235474	0.213997	0.185213	0.259769	0.221524	0.225472	0.278274	0.256821	0.238502	0.324995	0.295417	0.276765	0.375954	0.320091	0.310748	0.352886	0.319255	0.299428	0.301992	0.289540	0.268702
48.2	0.246020	0.220615	0.208742	0.261975	0.228882	0.238012	0.286250	0.258597	0.248611	0.227072	0.170651	0.160479	0.311899	0.271680	0.135141	0.235758	0.214208	0.185599	0.260379	0.222443	0.225839	0.278785	0.255968	0.239119	0.325680	0.296231	0.277729	0.376833	0.320726	0.311308	0.353979	0.319837	0.300573	0.302893	0.290191	0.269549
48.4	0.246706	0.221448	0.209309	0.262742	0.229622	0.238828	0.287155	0.258920	0.249008	0.227701	0.170804	0.160449	0.312414	0.272297	0.135599	0.236204	0.214540	0.186254	0.261416	0.222947	0.226405	0.279511	0.255891	0.239693	0.326254	0.296996	0.278279	0.377875	0.321300	0.312003	0.354654	0.320661	0.300870	0.303758	0.290437	0.269954
48.6	0.247009	0.222233	0.209706	0.263072	0.230076	0.239300	0.287750	0.259420	0.249792	0.228416	0.170683	0.160624	0.313341	0.272969	0.136190	0.236712	0.214953	0.187150	0.262356	0.223895	0.227235	0.280200	0.256401	0.240171	0.327206	0.297464	0.278867	0.378959	0.321356	0.312719	0.355219	0.321234	0.302001	0.304776	0.291043	0.270461
48.8	0.247711	0.223165	0.210186	0.263776	0.230467	0.239678	0.288606	0.259897	0.250885	0.229217	0.171250	0.161009	0.314450	0.273805	0.136894	0.236968	0.215451	0.187830	0.262839	0.224661	0.227899	0.280601	0.257258	0.240823	0.327792	0.298421	0.279502	0.379813	0.321810	0.313752	0.355770	0.321554	0.302768	0.305313	0.291490	0.271100
49.0	0.248280	0.224171	0.211246	0.264307	0.230644	0.240213	0.289349	0.260716	0.251640	0.229538	0.171350	0.161119	0.315234	0.274592	0.137563	0.237543	0.215936	0.188420	0.263912	0.225845	0.228431	0.280987	0.258823	0.241605	0.328572	0.299122	0.280120	0.380468	0.322561	0.314301	0.356579	0.322259	0.303607	0.306040	0.291960	0.271452
49.2	0.248612	0.224728	0.212082	0.264782	0.230586	0.240566	0.289960	0.261348	0.252511	0.229760	0.172246	0.161242	0.316046	0.275439	0.138184	0.238242	0.216837	0.189095	0.264534	0.226602	0.229160	0.281634	0.259411	0.242351	0.329175	0.300305	0.281003	0.380777	0.323052	0.314794	0.357517	0.322976	0.304042	0.306680	0.292784	0.272125
49.4	0.248656	0.225095	0.212491	0.265411	0.230712	0.241127	0.290512	0.262085	0.253567	0.230192	0.172398	0.161741	0.316915	0.276049	0.138728	0.238459	0.217499	0.189848	0.265140	0.227110	0.229892	0.282124	0.259573	0.243092	0.329915	0.301166	0.281802	0.380827	0.323635	0.315042	0.358284	0.324026	0.304513	0.307450	0.293710	0.272686
49.6	0.249188	0.225680	0.212658	0.265815	0.230860	0.241713	0.290803	0.262777	0.254204	0.230165	0.173561	0.162307	0.317949	0.276909	0.139101	0.238793	0.218335	0.190226	0.265646	0.227692	0.230564	0.282791	0.259997	0.244135	0.330744	0.302048	0.282584	0.381217	0.324283	0.315696	0.358976	0.324443	0.304888	0.308397	0.294282	0.273057
49.8	0.249634	0.226185	0.212806	0.266194	0.231091	0.242225	0.291421	0.263490	0.254730	0.230399	0.174028	0.163077	0.318438	0.277595	0.139445	0.239197	0.218767	0.191044	0.266452	0.228287	0.231224	0.283683	0.260878	0.244995	0.331450	0.302695	0.283098	0.381974	0.325094	0.316278	0.359797	0.325105	0.305437	0.309099	0.294659	0.273362
50.0	0.249967	0.226922	0.213094	0.266834	0.232060	0.242471	0.292220	0.264124	0.255445	0.230921	0.174829	0.164232	0.319245	0.278321	0.139886	0.239647	0.219629	0.191335	0.267167	0.229018	0.231922	0.284514	0.262027	0.245475	0.332149	0.303703	0.283512	0.382837	0.325668	0.316891	0.360522	0.325969	0.306064	0.309513	0.295347	0.273623
50.2	0.250274	0.227248	0.213248	0.267318	0.232851	0.242958	0.293101	0.264675	0.256224	0.231372	0.175186	0.164785	0.320121	0.278962	0.140238	0.240323	0.220318	0.191484	0.267740	0.229759	0.232462	0.285300	0.262683	0.246175	0.333038	0.304505	0.284206	0.383652	0.326431	0.317682	0.361460	0.326732	0.306560	0.309715	0.296141	0.274166
50.4	0.250843	0.227430	0.213446	0.267565	0.233540	0.243465	0.294075	0.265559	0.256924	0.232239	0.175540	0.165168	0.320813	0.279555	0.140532	0.241042	0.221032	0.191629	0.268371	0.230452	0.233225	0.286358	0.262642	0.247016	0.333966	0.304927	0.284693	0.384843	0.327389	0.318202	0.362094	0.327345	0.307220	0.310309	0.296636	0.274443
50.6	0.251299	0.227866	0.214134	0.268262	0.234222	0.244076	0.294579	0.265889	0.257782	0.232958	0.176048	0.165843	0.321644	0.280012	0.140965	0.241881	0.221788	0.191816	0.268494	0.230872	0.233415	0.287120	0.262483	0.248158	0.334900	0.305518	0.285333	0.385321	0.328174	0.318835	0.363034	0.328317	0.308209	0.310955	0.296628	0.274995
50.8	0.251553	0.228057	0.214826	0.268884	0.234735	0.245069	0.295409	0.266283	0.257923	0.233329	0.176934	0.166283	0.322294	0.280770	0.140995	0.242392	0.222314	0.191945	0.269042	0.230997	0.234248	0.288053	0.262635	0.248610	0.335973	0.306283	0.286180	0.386424	0.328988	0.319743	0.363611	0.328983	0.308310	0.311434	0.297090	0.275737
51.0	0.252429	0.228457	0.215128	0.269870	0.235391	0.245873	0.296067	0.266938	0.258628	0.234159	0.177430	0.166692	0.323391	0.281288	0.141344	0.242839	0.222674	0.192410	0.269790	0.231360	0.234803	0.288639	0.263875	0.249246	0.336887	0.306959	0.286824	0.387540	0.329758	0.320323	0.363961	0.329990	0.308955	0.312112	0.297950	0.276736
51.2	0.252852	0.228537	0.215719	0.270665	0.235736	0.246596	0.296886	0.267231	0.259096	0.234375	0.178078	0.167204	0.324102	0.281693	0.141974	0.243748	0.223432	0.192734	0.270029	0.231397	0.235512	0.289570	0.265480	0.249865	0.337927	0.307847	0.287559	0.388825	0.330660	0.320729	0.365179	0.331019	0.309048	0.312301	0.298512	0.277401
51.4	0.253572	0.228574	0.216215	0.271386	0.236431	0.247095	0.297835	0.267742	0.259548	0.234967	0.178505	0.167980	0.324705	0.282456	0.142179	0.244011	0.223826	0.193285	0.270652	0.231645	0.236007	0.289970	0.266345	0.250475	0.338831	0.308552	0.287907	0.389957	0.331228	0.321904	0.365826	0.331951	0.310121	0.313007	0.299157	0.277946
51.6	0.254413	0.229356	0.216605	0.272317	0.237039	0.247964	0.298378	0.268643	0.260316	0.235659	0.178733	0.168384	0.325442	0.283071	0.142636	0.244416	0.224450	0.194108	0.270864	0.232137	0.236894	0.290651	0.266491	0.250898	0.339602	0.309307	0.288575	0.391012	0.331799	0.322773	0.366929	0.332703	0.310920	0.313633	0.300396	0.278243
51.8	0.254995	0.229966	0.217270	0.273105	0.237783	0.248736	0.299038	0.269370	0.260749	0.236103	0.179186	0.168989	0.326284	0.283507	0.143136	0.244688	0.224882	0.194617	0.271197	0.232641	0.237373	0.291153	0.266878	0.251649	0.340582	0.309766	0.288929	0.392215	0.332338	0.323287	0.367503	0.333925	0.312052	0.314514	0.301600	0.278938
52.0	0.255793	0.230465	0.217933	0.273773	0.238231	0.249337	0.299856	0.270232	0.261167	0.237058	0.179313	0.169446	0.327061	0.284081	0.143569	0.245244	0.225545	0.194977	0.271920	0.233078	0.237726	0.292133	0.266895	0.251742	0.341396	0.310209	0.289626	0.393098	0.333045	0.323753	0.367952	0.334501	0.312165	0.315454	0.302368	0.279701
52.2	0.256831	0.231086	0.218623	0.274451	0.239105	0.250063	0.300672	0.270779	0.261818	0.237745	0.179804	0.169924	0.327940	0.285006	0.144013	0.245714	0.225883	0.195458	0.272540	0.233297	0.238332	0.292875	0.267208	0.252578	0.342197	0.310887	0.290221	0.393764	0.333713	0.324608	0.368425	0.335157	0.313281	0.316748	0.303247	0.280588
52.4	0.257336	0.231776	0.219355	0.275137	0.239944	0.250720	0.301526	0.271212	0.262240	0.238631	0.180495	0.170530	0.328920	0.285270	0.144715	0.246191	0.226331	0.196170	0.273370	0.233746	0.239092	0.293647	0.267534	0.253200	0.342740	0.311584	0.290861	0.395021	0.334508	0.325268	0.369033	0.336039	0.313566	0.317783	0.303891	0.280967
52.6	0.257874	0.232435	0.219758	0.275998	0.240091	0.251276	0.301836	0.271921	0.263233	0.239244	0.180518	0.170850	0.329945	0.285910	0.145244	0.246886	0.226758	0.196649	0.273773	0.233875	0.239415	0.293835	0.268495	0.254005	0.343605	0.312349	0.291246	0.395603	0.335454	0.326306	0.369414	0.336417	0.314597	0.318938	0.304475	0.281804
52.8	0.258500	0.233112	0.220018	0.277125	0.240469	0.251757	0.302606	0.272756	0.263964	0.239935	0.181155	0.171136	0.331124	0.286690	0.145706	0.247704	0.227108	0.197171	0.274268	0.234255	0.239886	0.294228	0.270240	0.254579	0.344061	0.313307	0.292017	0.396368	0.336204	0.326922	0.370076	0.336986	0.315138	0.319620	0.305041	0.282608
53.0	0.258813	0.233671	0.220790	0.277559	0.240981	0.252204	0.303308	0.273588	0.264498	0.240321	0.181574	0.171738	0.332287	0.287503	0.146211	0.248371	0.227737	0.197890	0.274968	0.235046	0.240224	0.294572	0.271234	0.255095	0.344985	0.314014	0.293123	0.397424	0.337316	0.327145	0.370817	0.337772	0.316076	0.320852	0.306006	0.282983
53.2	0.259215	0.233983	0.221228	0.278351	0.241082	0.252614	0.303756	0.274458	0.264951	0.240859	0.182393	0.172281	0.333159	0.288366	0.146487	0.248909	0.228695	0.198093	0.275589	0.235461	0.240562	0.295170	0.271455	0.255573	0.345602	0.314917	0.294144	0.398034	0.337955	0.327626	0.372110	0.338188	0.316829	0.321674	0.306929	0.283713
53.4	0.259466	0.234397	0.221512	0.279120	0.241755	0.253163	0.304375	0.275178	0.265695	0.241297	0.182656	0.172885	0.334225	0.289172	0.146907	0.249229	0.229244	0.198273	0.276301	0.236013	0.241042	0.295974	0.271875	0.256109	0.346444	0.315324	0.295055	0.398808	0.338544	0.328084	0.372850	0.339168	0.317035	0.322671	0.307735	0.283796
53.6	0.260215	0.235076	0.221688	0.279573	0.242342	0.253515	0.305156	0.275860	0.266214	0.241656	0.183182	0.173098	0.335200	0.289913	0.147206	0.249974	0.229562	0.198615	0.277316	0.236700	0.241853	0.296985	0.272564	0.256956	0.347153	0.315959	0.295727	0.399252	0.339264	0.328343	0.373659	0.339798	0.317704	0.323703	0.308239	0.284204
53.8	0.260728	0.235630	0.221808	0.280312	0.243415	0.254057	0.306030	0.276329	0.266921	0.242069	0.183362	0.173754	0.336059	0.290662	0.147359	0.250433	0.230039	0.199089	0.277915	0.237587	0.242417	0.297789	0.274185	0.257826	0.347999	0.316635	0.296373	0.400021	0.339873	0.328948	0.374420	0.340295	0.318180	0.323987	0.308694	0.284851
54.0	0.261133	0.236717	0.222278	0.281237	0.244133	0.254500	0.306743	0.276774	0.267655	0.242689	0.183498	0.174466	0.336888	0.291317	0.147637	0.251004	0.230839	0.198952	0.278192	0.238515	0.242892	0.298359	0.275744	0.258592	0.348722	0.317225	0.296960	0.400466	0.340770	0.329399	0.375032	0.340341	0.318608	0.324664	0.309086	0.285450
54.2	0.261666	0.237565	0.222601	0.281796	0.244662	0.255287	0.307573	0.277343	0.268248	0.243060	0.183695	0.174423	0.338033	0.291995	0.147712	0.251797	0.231275	0.199237	0.278815	0.239185	0.243478	0.299246	0.276230	0.259211	0.349884	0.317871	0.297469	0.400990	0.341455	0.330063	0.375740	0.340617	0.318781	0.325363	0.310091	0.286315
54.4	0.262271	0.238378	0.223116	0.282394	0.245415	0.255557	0.308197	0.277770	0.268793	0.243550	0.184051	0.174821	0.338902	0.292565	0.147944	0.252652	0.231465	0.199718	0.279301	0.239533	0.243444	0.300358	0.275890	0.259847	0.350708	0.318630	0.298091	0.401516	0.342240	0.330598	0.376668	0.340971	0.319375	0.325969	0.310335	0.286717
54.6	0.262586	0.238914	0.223557	0.283044	0.245800	0.256245	0.308504	0.278128	0.269142	0.243997	0.184994	0.175153	0.339792	0.293444	0.148371	0.253695	0.231728	0.199878	0.279495	0.239821	0.243612	0.300812	0.276231	0.260432	0.351404	0.319281	0.298771	0.402022	0.342919	0.331374	0.377739	0.341829	0.319967	0.326931	0.310826	0.287206
54.8	0.263144	0.239202	0.224156	0.283871	0.246491	0.256959	0.309299	0.278728	0.269340	0.244433	0.185118	0.175481	0.340669	0.294360	0.148648	0.254177	0.231730	0.200395	0.280267	0.240502	0.244079	0.301936	0.277207	0.260807	0.352075	0.320214	0.299382	0.403506	0.343287	0.331474	0.378471	0.342760	0.320276	0.327146	0.311815	0.287979
55.0	0.263993	0.239557	0.224465	0.284990	0.247053	0.257120	0.309826	0.279390	0.270004	0.244508	0.185140	0.175822	0.341469	0.295003	0.148818	0.254635	0.231984	0.200758	0.280771	0.241348	0.244266	0.302735	0.278987	0.261743	0.352702	0.320879	0.300074	0.404137	0.343952	0.331969	0.379206	0.343596	0.320926	0.327451	0.312585	0.288262
55.2	0.264748	0.239868	0.225111	0.285458	0.247531	0.257741	0.310738	0.280098	0.270745	0.244833	0.185198	0.176508	0.342057	0.295916	0.149291	0.255126	0.232483	0.201603	0.280900	0.241896	0.244735	0.303580	0.279771	0.262353	0.353443	0.321644	0.300705	0.404962	0.344582	0.332995	0.379875	0.344340	0.321464	0.327878	0.313220	0.288701
55.4	0.265769	0.240198	0.225696	0.285900	0.248648	0.258169	0.311518	0.280751	0.271358	0.245454	0.185109	0.177000	0.342731	0.296579	0.149395	0.255371	0.232955	0.202121	0.281388	0.242529	0.245461	0.304087	0.279656	0.262903	0.354251	0.322322	0.301264	0.405812	0.344732	0.334038	0.380769	0.344622	0.322386	0.328297	0.314048	0.289097
55.6	0.266352	0.241003	0.226476	0.286650	0.249325	0.258932	0.312056	0.281424	0.271750	0.245474	0.185389	0.177029	0.343597	0.297503	0.150068	0.255796	0.233514	0.202932	0.281638	0.243083	0.246145	0.304878	0.279972	0.263588	0.354904	0.322954	0.302037	0.406625	0.345278	0.334730	0.381196	0.345603	0.323136	0.328643	0.314705	0.289444
55.8	0.266766	0.241560	0.227002	0.287349	0.249730	0.259038	0.312880	0.281989	0.272253	0.246010	0.185820	0.177637	0.344671	0.298208	0.150188	0.256140	0.233938	0.203561	0.282240	0.243020	0.246644	0.305951	0.280767	0.264540	0.355886	0.323465	0.302526	0.407959	0.345712	0.335459	0.381382	0.346225	0.323900	0.329193	0.315686	0.289797
56.0	0.267254	0.242134	0.227611	0.287978	0.250405	0.259511	0.313328	0.282857	0.272906	0.246718	0.186588	0.178186	0.345658	0.299028	0.150593	0.256694	0.234655	0.204260	0.282957	0.243488	0.247233	0.306988	0.281529	0.264795	0.356718	0.324216	0.303403	0.408700	0.345970	0.336074	0.382346	0.346567	0.324291	0.329642	0.316495	0.290089
56.2	0.267535	0.242570	0.228139	0.288635	0.250975	0.260255	0.313889	0.283310	0.273870	0.246844	0.186997	0.178586	0.346622	0.299701	0.151071	0.257129	0.234993	0.204662	0.283655	0.243776	0.247614	0.307847	0.282343	0.265296	0.357586	0.325146	0.304072	0.410124	0.346587	0.337308	0.382746	0.347525	0.325289	0.330237	0.317218	0.290763
56.4	0.267762	0.243073	0.228364	0.289308	0.251233	0.260938	0.314586	0.283650	0.274774	0.247362	0.187315	0.179096	0.347641	0.300165	0.151878	0.257598	0.235801	0.205213	0.284449	0.243958	0.247831	0.308028	0.283112	0.265883	0.358452	0.326013	0.304879	0.411608	0.347697	0.338122	0.383693	0.348281	0.325979	0.330624	0.317270	0.291177
56.6	0.267944	0.243330	0.228808	0.289774	0.251799	0.261550	0.314963	0.284427	0.275672	0.248139	0.187581	0.179460	0.348490	0.300789	0.152250	0.258109	0.236378	0.205758	0.285012	0.244053	0.247840	0.308370	0.284252	0.266726	0.359680	0.326724	0.305607	0.412131	0.348195	0.338898	0.384650	0.348837	0.326650	0.331195	0.317497	0.291953
56.8	0.268219	0.244099	0.229147	0.290247	0.252429	0.261943	0.315593	0.285222	0.276365	0.248662	0.188307	0.180135	0.349557	0.301582	0.152608	0.258643	0.237345	0.206482	0.285460	0.244914	0.248763	0.308916	0.284972	0.266930	0.360496	0.327420	0.306659	0.413240	0.348936	0.339429	0.385539	0.349313	0.327634	0.331598	0.317880	0.292649
57.0	0.268741	0.244330	0.229776	0.290178	0.253283	0.262545	0.316475	0.286223	0.277298	0.248995	0.188842	0.180951	0.350378	0.302371	0.153130	0.259053	0.238302	0.206879	0.285965	0.245941	0.249486	0.309201	0.284495	0.267571	0.361611	0.328180	0.307621	0.414090	0.349838	0.340139	0.386450	0.349484	0.328551	0.332260	0.318631	0.293217
57.2	0.269206	0.244786	0.230553	0.290723	0.253898	0.263133	0.317107	0.287343	0.278031	0.249777	0.189467	0.181420	0.350980	0.303230	0.153539	0.259600	0.239271	0.206961	0.286944	0.246458	0.250283	0.309868	0.285104	0.268123	0.362530	0.329135	0.308310	0.414671	0.350376	0.340884	0.387431	0.350495	0.329027	0.332818	0.319378	0.293742
57.4	0.269735	0.245034	0.230901	0.290966	0.254828	0.263616	0.318024	0.288046	0.278665	0.250353	0.189812	0.181579	0.351930	0.304176	0.154032	0.259926	0.239889	0.207542	0.287931	0.247159	0.251363	0.310626	0.285897	0.268572	0.363409	0.329861	0.309322	0.415399	0.351196	0.341020	0.388106	0.351518	0.329507	0.333565	0.319892	0.294288
57.6	0.270222	0.245731	0.231501	0.291233	0.255039	0.264373	0.318722	0.288669	0.279349	0.251080	0.190071	0.181894	0.352690	0.304870	0.154368	0.260666	0.240558	0.207890	0.288923	0.248067	0.251925	0.310938	0.286768	0.269191	0.364394	0.330789	0.309619	0.415513	0.352256	0.341477	0.388835	0.352202	0.330051	0.334626	0.320232	0.295373
57.8	0.270701	0.246436	0.232415	0.291428	0.255667	0.265121	0.319304	0.289104	0.279988	0.251588	0.190450	0.182400	0.353793	0.305502	0.154921	0.260860	0.241315	0.207947	0.289525	0.249045	0.252614	0.311411	0.287749	0.269943	0.365233	0.331818	0.310537	0.416212	0.353091	0.341899	0.389334	0.352451	0.330537	0.335212	0.320645	0.296346
58.0	0.271050	0.247400	0.232840	0.291926	0.255662	0.265796	0.319835	0.289974	0.280509	0.252419	0.191112	0.182690	0.354753	0.305959	0.155364	0.261608	0.241957	0.208085	0.290019	0.250054	0.252854	0.312006	0.287920	0.270404	0.366130	0.332208	0.311114	0.416563	0.353977	0.342346	0.389951	0.353021	0.330757	0.336325	0.320966	0.297207
58.2	0.271824	0.248033	0.233258	0.292525	0.256363	0.266270	0.320697	0.290852	0.281146	0.252923	0.191518	0.182883	0.355799	0.306600	0.155699	0.262121	0.242034	0.208613	0.290851	0.250633	0.253349	0.312626	0.287957	0.270552	0.367102	0.333174	0.311729	0.416940	0.354587	0.343041	0.390331	0.353696	0.331193	0.337083	0.321578	0.297806
58.4	0.272289	0.248574	0.233546	0.292698	0.256848	0.267102	0.321399	0.291463	0.281541	0.253499	0.192099	0.183055	0.356610	0.307104	0.156068	0.262809	0.242058	0.209093	0.290988	0.251315	0.253676	0.313416	0.288215	0.271025	0.367571	0.333845	0.312503	0.417330	0.355385	0.343235	0.391367	0.354233	0.331969	0.337913	0.321818	0.298343
58.6	0.273147	0.248935	0.233816	0.293790	0.257608	0.267669	0.321972	0.292164	0.281859	0.253936	0.192626	0.183141	0.357463	0.307949	0.156361	0.263260	0.242239	0.209204	0.291693	0.252191	0.254308	0.313928	0.288954	0.271546	0.368140	0.334441	0.312874	0.418312	0.356106	0.343425	0.392086	0.355069	0.332661	0.339042	0.322358	0.299003
58.8	0.273918	0.249161	0.234186	0.294520	0.258357	0.268007	0.322881	0.292891	0.282351	0.254365	0.192968	0.183431	0.358170	0.308546	0.156455	0.263742	0.242444	0.209754	0.292075	0.252722	0.254838	0.314819	0.289182	0.271944	0.368628	0.335144	0.313399	0.418924	0.356539	0.343392	0.392760	0.355444	0.333615	0.339561	0.323127	0.299591
59.0	0.274697	0.249753	0.234271	0.295247	0.258400	0.268618	0.323616	0.293648	0.282847	0.254475	0.193161	0.183523	0.358769	0.309011	0.156531	0.264232	0.243068	0.210190	0.292589	0.253231	0.255399	0.315548	0.289417	0.272477	0.369344	0.335528	0.313975	0.419277	0.357012	0.344181	0.393191	0.356012	0.334295	0.340385	0.323208	0.299398
59.2	0.275218	0.250674	0.234754	0.295987	0.258943	0.269194	0.324577	0.294266	0.283817	0.255138	0.193799	0.183859	0.359698	0.309560	0.156975	0.264923	0.243156	0.210709	0.293135	0.253170	0.256208	0.316384	0.289504	0.273052	0.370086	0.336068	0.314342	0.420219	0.357236	0.344895	0.393588	0.356973	0.335053	0.341008	0.323970	0.300060
59.4	0.275756	0.251209	0.235188	0.297029	0.259757	0.269486	0.325241	0.294738	0.284173	0.255210	0.194027	0.183880	0.360523	0.310035	0.157514	0.265418	0.243456	0.210875	0.293741	0.253196	0.257196	0.317433	0.290168	0.273507	0.370683	0.336720	0.314917	0.421239	0.357384	0.345134	0.394631	0.357683	0.335563	0.341493	0.324865	0.300665
59.6	0.276265	0.251788	0.235719	0.297866	0.260219	0.270138	0.325694	0.295262	0.284536	0.255575	0.194845	0.184203	0.361356	0.310939	0.158128	0.266047	0.243941	0.211422	0.293955	0.252923	0.257646	0.318416	0.290994	0.273900	0.371198	0.337271	0.315609	0.422591	0.357684	0.345615	0.394835	0.358377	0.336299	0.342031	0.325326	0.300841
59.8	0.276613	0.251736	0.236185	0.298922	0.260535	0.270792	0.326259	0.295529	0.285133	0.256327	0.195179	0.184713	0.362201	0.311490	0.158345	0.266633	0.244394	0.211668	0.294666	0.252999	0.258241	0.319158	0.292420	0.274517	0.372082	0.338114	0.315986	0.423642	0.358150	0.346269	0.395775	0.358910	0.336851	0.342699	0.326422	0.301142
60.0	0.277081	0.251895	0.236745	0.299723	0.261136	0.271325	0.326686	0.295822	0.285847	0.256772	0.195593	0.184755	0.363173	0.312237	0.158928	0.267238	0.244994	0.211894	0.295239	0.253372	0.258639	0.319897	0.293270	0.274367	0.372863	0.338901	0.316674	0.424743	0.358546	0.347182	0.396982	0.359918	0.337674	0.343319	0.326979	0.301766
60.2	0.277280	0.251964	0.237373	0.300439	0.261398	0.271791	0.327535	0.296221	0.286585	0.256745	0.195613	0.184942	0.364022	0.312830	0.159431	0.267509	0.245546	0.212005	0.295845	0.253349	0.258739	0.320237	0.293888	0.274836	0.373682	0.339761	0.317403	0.425318	0.359078	0.347915	0.397716	0.360415	0.338197	0.343843	0.327394	0.302457
60.4	0.277855	0.252050	0.237767	0.301004	0.261830	0.272435	0.328102	0.296718	0.287065	0.257327	0.195934	0.185822	0.364817	0.313544	0.160056	0.268117	0.246114	0.212903	0.296383	0.253748	0.258886	0.320570	0.294245	0.275577	0.374401	0.340437	0.318308	0.425910	0.359653	0.348424	0.398672	0.360504	0.338907	0.344325	0.327808	0.302974
60.6	0.278117	0.252286	0.238314	0.301519	0.262805	0.272849	0.328481	0.297477	0.287538	0.258190	0.196819	0.186298	0.365503	0.314322	0.160326	0.268610	0.246252	0.213651	0.296940	0.254280	0.259455	0.321336	0.294803	0.276348	0.375099	0.340929	0.319055	0.426169	0.360229	0.348743	0.399964	0.360941	0.339303	0.344646	0.328398	0.303696
60.8	0.278923	0.252818	0.238686	0.302306	0.263503	0.273444	0.329100	0.298173	0.288266	0.258772	0.197077	0.186666	0.366102	0.315115	0.160599	0.269238	0.247071	0.214252	0.297205	0.254927	0.260235	0.321904	0.296114	0.276763	0.375856	0.341421	0.319583	0.426747	0.361050	0.349528	0.400744	0.361511	0.340160	0.344688	0.328811	0.304209
61.0	0.279367	0.252960	0.239348	0.302963	0.264537	0.274009	0.329908	0.298981	0.288863	0.259099	0.197873	0.187359	0.367025	0.316028	0.161128	0.269905	0.247446	0.214536	0.297606	0.255589	0.261050	0.322654	0.297010	0.277179	0.376709	0.342287	0.320262	0.427404	0.361759	0.350296	0.401957	0.362407	0.340657	0.345147	0.329410	0.304729
61.2	0.279751	0.253415	0.240116	0.303583	0.265212	0.274316	0.330414	0.299717	0.289259	0.259801	0.198090	0.187610	0.368223	0.316820	0.161440	0.270696	0.248251	0.214978	0.298262	0.256073	0.261349	0.323592	0.298273	0.277495	0.377775	0.343118	0.320954	0.428314	0.362370	0.350980	0.402908	0.363921	0.340843	0.345711	0.330099	0.305100
61.4	0.280217	0.253793	0.240638	0.303974	0.265934	0.274748	0.330977	0.300514	0.289886	0.260381	0.198874	0.187932	0.369193	0.317348	0.161604	0.271227	0.248840	0.215604	0.298910	0.256894	0.262082	0.323935	0.298579	0.278063	0.378737	0.343812	0.321680	0.429145	0.363311	0.351491	0.403711	0.364228	0.341912	0.346007	0.330655	0.305996
61.6	0.280554	0.254470	0.241508	0.304470	0.266232	0.275542	0.331562	0.301251	0.290663	0.260766	0.199115	0.188605	0.370189	0.317869	0.161846	0.271784	0.249162	0.215792	0.299486	0.257767	0.262480	0.324523	0.299047	0.278903	0.379778	0.344665	0.322109	0.429804	0.364134	0.352374	0.404073	0.364811	0.341972	0.346791	0.331203	0.306758
61.8	0.281301	0.254950	0.242119	0.304714	0.266842	0.275916	0.332220	0.301944	0.291462	0.261423	0.199250	0.189308	0.371347	0.318389	0.162351	0.272025	0.249573	0.215879	0.299966	0.258945	0.262987	0.325070	0.300281	0.279711	0.380583	0.345502	0.323007	0.430645	0.364738	0.352964	0.404534	0.365432	0.342636	0.347381	0.331662	0.307470
62.0	0.282063	0.255317	0.242091	0.305379	0.267210	0.276661	0.332447	0.302980	0.291965	0.262070	0.200069	0.189637	0.372081	0.319024	0.162454	0.272659	0.249988	0.216218	0.300317	0.259902	0.263415	0.325726	0.301382	0.280513	0.381492	0.346068	0.323986	0.431456	0.365072	0.353750	0.404838	0.365847	0.342648	0.348149	0.332542	0.307983
62.2	0.282764	0.256123	0.242529	0.305856	0.267801	0.277384	0.333283	0.303773	0.292513	0.262373	0.199905	0.190007	0.372945	0.319640	0.162887	0.273227	0.250046	0.216526	0.300620	0.260314	0.264072	0.326290	0.302416	0.281332	0.382079	0.346836	0.324906	0.432071	0.365632	0.354583	0.405471	0.366245	0.343579	0.348524	0.332740	0.308619
62.4	0.283028	0.256494	0.242595	0.306274	0.268156	0.278461	0.334166	0.304547	0.293043	0.262966	0.200669	0.190497	0.373850	0.320233	0.163152	0.273868	0.250412	0.217153	0.300712	0.261188	0.264761	0.327127	0.302617	0.282092	0.382726	0.347592	0.325625	0.432799	0.366715	0.355171	0.406391	0.366706	0.344247	0.349213	0.333445	0.309111
62.6	0.283650	0.257159	0.243071	0.307348	0.268597	0.278918	0.334958	0.305134	0.293601	0.263384	0.200941	0.191198	0.374729	0.320873	0.163235	0.274512	0.250961	0.217667	0.301638	0.261443	0.265223	0.327804	0.302764	0.282788	0.383298	0.348105	0.326334	0.433711	0.367256	0.355886	0.406709	0.367271	0.344882	0.349962	0.333758	0.309542
62.8	0.283469	0.257832	0.243453	0.307261	0.268852	0.279505	0.335727	0.305755	0.294087	0.263957	0.201243	0.191642	0.375336	0.321693	0.163550	0.275223	0.251749	0.218740	0.302271	0.261653	0.265843	0.328556	0.303079	0.283354	0.384079	0.348804	0.327162	0.434486	0.367752	0.356816	0.406940	0.367346	0.345820	0.350521	0.334413	0.310271
63.0	0.283494	0.258749	0.243697	0.308029	0.268825	0.280425	0.336473	0.306223	0.294621	0.264098	0.201356	0.191890	0.376047	0.322189	0.163908	0.275486	0.252339	0.219181	0.302941	0.261960	0.266294	0.329258	0.304129	0.284202	0.385069	0.349297	0.327779	0.435700	0.368533	0.357753	0.407119	0.368159	0.346211	0.351289	0.335025	0.310707
63.2	0.283649	0.259226	0.244247	0.308791	0.269189	0.280781	0.337221	0.306512	0.295268	0.264339	0.201961	0.192212	0.376770	0.322910	0.164552	0.276107	0.252823	0.219804	0.303418	0.262193	0.266803	0.329753	0.305636	0.284887	0.385752	0.349991	0.328371	0.436859	0.369012	0.358434	0.407643	0.368756	0.347010	0.351861	0.336167	0.311739
63.4	0.284074	0.259525	0.244400	0.309127	0.269799	0.281510	0.337963	0.306912	0.295523	0.264743	0.202094	0.192617	0.377414	0.323626	0.165134	0.276660	0.253588	0.219992	0.303974	0.262473	0.267119	0.330351	0.306565	0.285182	0.386191	0.350892	0.329312	0.437507	0.369818	0.358704	0.408588	0.369464	0.347383	0.352764	0.337072	0.312412
63.6	0.284540	0.259704	0.244593	0.309462	0.269864	0.282371	0.338941	0.307117	0.296406	0.265376	0.202604	0.193215	0.377868	0.324497	0.165427	0.277084	0.254116	0.220262	0.304471	0.262842	0.267411	0.330755	0.306782	0.285431	0.387087	0.351518	0.330060	0.438499	0.370486	0.359362	0.408852	0.370024	0.348119	0.353507	0.337598	0.312586
63.8	0.285063	0.259504	0.245015	0.310237	0.270240	0.283099	0.340041	0.307401	0.297023	0.265875	0.202636	0.193035	0.378733	0.325188	0.165923	0.277327	0.254684	0.220627	0.305179	0.263715	0.268059	0.331209	0.306382	0.286187	0.387778	0.352347	0.330665	0.439004	0.371458	0.360040	0.410470	0.370948	0.348848	0.354192	0.338373	0.313132
64.0	0.285845	0.259805	0.245467	0.310862	0.270609	0.283361	0.340744	0.307895	0.297688	0.266386	0.202973	0.192960	0.379566	0.326224	0.166168	0.277452	0.255287	0.221262	0.305734	0.263940	0.268469	0.331922	0.305794	0.286694	0.388509	0.353055	0.331403	0.439735	0.371893	0.360672	0.410933	0.371963	0.349684	0.354836	0.339066	0.314125
64.2	0.286164	0.260123	0.246170	0.311196	0.271056	0.283629	0.341328	0.308433	0.298166	0.266761	0.203473	0.193657	0.380347	0.327026	0.166640	0.277825	0.255882	0.221996	0.306211	0.264085	0.268968	0.332294	0.306432	0.287476	0.389221	0.354002	0.332006	0.440021	0.372457	0.360824	0.411504	0.372463	0.350301	0.355719	0.339913	0.314665
64.4	0.286634	0.260367	0.246382	0.311594	0.271601	0.284496	0.341821	0.308890	0.298684	0.267699	0.203903	0.194271	0.381069	0.327766	0.167045	0.278380	0.256194	0.222854	0.306974	0.264363	0.269477	0.332766	0.306882	0.288367	0.389715	0.354381	0.332455	0.440849	0.373487	0.361262	0.411966	0.373053	0.350973	0.356227	0.340398	0.315193
64.6	0.287182	0.260840	0.246625	0.312290	0.272645	0.284972	0.342507	0.309063	0.299631	0.268372	0.204484	0.194721	0.381984	0.328300	0.167412	0.278745	0.256731	0.223457	0.307413	0.264614	0.269856	0.333169	0.307012	0.289149	0.390566	0.354850	0.332753	0.441838	0.374452	0.361715	0.412998	0.373995	0.351626	0.356603	0.340791	0.315665
64.8	0.288022	0.261095	0.246969	0.312827	0.273646	0.285669	0.343111	0.309428	0.300053	0.268817	0.204717	0.195071	0.382791	0.328772	0.167609	0.279313	0.257259	0.223809	0.307676	0.265299	0.270434	0.333907	0.306978	0.289412	0.391468	0.355396	0.333085	0.442487	0.375084	0.362020	0.413557	0.374884	0.352061	0.356782	0.341144	0.315955
65.0	0.288331	0.261564	0.247752	0.313483	0.274665	0.286260	0.343442	0.309802	0.300478	0.268970	0.205632	0.195498	0.384051	0.329324	0.167761	0.279947	0.257506	0.224057	0.307886	0.265735	0.271060	0.334545	0.306568	0.289827	0.392219	0.356173	0.333590	0.443480	0.375988	0.362332	0.414705	0.375844	0.352800	0.357487	0.341780	0.316038
65.2	0.288913	0.262203	0.248060	0.314057	0.275272	0.286618	0.343720	0.310243	0.301136	0.269920	0.205882	0.195617	0.385173	0.329606	0.167868	0.280362	0.258065	0.224470	0.308748	0.266382	0.271178	0.334963	0.306812	0.290568	0.393110	0.356954	0.334229	0.444348	0.376743	0.362718	0.414902	0.376487	0.353297	0.357733	0.342483	0.316161
65.4	0.289919	0.262798	0.248689	0.314805	0.276081	0.286959	0.344210	0.311036	0.301909	0.270394	0.207096	0.196299	0.386003	0.330359	0.167988	0.280850	0.258261	0.224915	0.309376	0.266975	0.271856	0.335329	0.307405	0.291104	0.393819	0.357728	0.334874	0.445208	0.377416	0.363181	0.415329	0.376731	0.354333	0.358107	0.343166	0.316616
65.6	0.290682	0.263213	0.248946	0.315376	0.276718	0.287514	0.344788	0.311344	0.302578	0.270779	0.207152	0.196920	0.387293	0.331066	0.168067	0.281297	0.258358	0.224912	0.309813	0.267716	0.272138	0.335894	0.308032	0.291956	0.394375	0.358492	0.335531	0.446161	0.377889	0.363821	0.415640	0.377397	0.354384	0.358877	0.343718	0.317057
65.8	0.291447	0.263799	0.249222	0.316160	0.277357	0.288157	0.345531	0.312182	0.303390	0.271722	0.207692	0.197404	0.388245	0.331728	0.168467	0.282006	0.258900	0.224916	0.310445	0.268710	0.272438	0.336294	0.308600	0.292860	0.394676	0.359229	0.335960	0.446872	0.378383	0.364175	0.416217	0.378203	0.355128	0.359764	0.344570	0.317130
66.0	0.292270	0.264440	0.249419	0.317133	0.278390	0.289211	0.345944	0.313177	0.303826	0.272172	0.208252	0.197704	0.388972	0.332515	0.168617	0.282610	0.259097	0.225377	0.310913	0.269257	0.273164	0.336875	0.308882	0.293834	0.395068	0.359752	0.336883	0.448084	0.378757	0.364752	0.416676	0.378760	0.355894	0.360132	0.345318	0.317587
66.2	0.292642	0.265271	0.249856	0.317698	0.278378	0.289854	0.346592	0.313941	0.304375	0.272752	0.208111	0.198322	0.389845	0.333175	0.168873	0.283319	0.259328	0.225764	0.311631	0.269787	0.273940	0.337556	0.309284	0.294684	0.395325	0.360296	0.337595	0.448578	0.379717	0.365694	0.417043	0.379285	0.356508	0.360832	0.345525	0.318256
66.4	0.293252	0.265829	0.250105	0.318318	0.279102	0.290167	0.347088	0.314677	0.304646	0.273245	0.208244	0.198975	0.390539	0.333776	0.169189	0.283701	0.260100	0.226419	0.312402	0.270141	0.274311	0.338256	0.310376	0.295364	0.396219	0.361092	0.338237	0.449544	0.380316	0.366247	0.417622	0.379870	0.356651	0.361802	0.346222	0.318764
66.6	0.293754	0.266762	0.250940	0.319075	0.279909	0.290477	0.347574	0.315222	0.305138	0.273663	0.208206	0.199085	0.391440	0.334221	0.169291	0.284360	0.260835	0.226912	0.313435	0.270491	0.274868	0.338707	0.311647	0.296061	0.396826	0.361553	0.338849	0.450312	0.380704	0.367027	0.418214	0.380475	0.357198	0.362131	0.346545	0.319304
66.8	0.293876	0.267837	0.251503	0.319598	0.280001	0.290518	0.348121	0.315893	0.305547	0.273989	0.208743	0.199265	0.392164	0.335098	0.169766	0.284748	0.261229	0.227126	0.314152	0.271103	0.275171	0.339386	0.312780	0.296494	0.397819	0.362456	0.339453	0.451294	0.381243	0.367955	0.418961	0.380869	0.357962	0.362866	0.347017	0.320108
67.0	0.294174	0.268334	0.251889	0.320552	0.280458	0.291164	0.348873	0.316389	0.306146	0.274022	0.209083	0.199217	0.392665	0.335740	0.169874	0.285377	0.261625	0.227247	0.314678	0.271217	0.275183	0.340055	0.313730	0.297097	0.398518	0.363191	0.340269	0.452090	0.381848	0.368632	0.419739	0.381622	0.358383	0.363903	0.347847	0.320746
67.2	0.294779	0.269015	0.252390	0.321094	0.280888	0.291825	0.349686	0.316957	0.306764	0.274337	0.209663	0.199700	0.393235	0.336581	0.170411	0.285866	0.262185	0.227482	0.315387	0.271636	0.275507	0.340593	0.314271	0.297192	0.399168	0.363926	0.341142	0.452839	0.382262	0.369181	0.420407	0.382500	0.358873	0.364593	0.348557	0.321542
67.4	0.295279	0.269463	0.252887	0.321600	0.281345	0.292363	0.350462	0.317719	0.307459	0.274621	0.209876	0.200091	0.393874	0.337233	0.170765	0.286108	0.262568	0.227811	0.316023	0.271899	0.276096	0.341493	0.314481	0.297483	0.400068	0.364545	0.342078	0.453431	0.382706	0.369997	0.421220	0.383574	0.359262	0.365101	0.349177	0.321911
67.6	0.296099	0.269756	0.253525	0.322004	0.281715	0.292642	0.351107	0.318490	0.308271	0.274729	0.210114	0.200308	0.394701	0.338195	0.171145	0.286234	0.262862	0.228083	0.316490	0.272253	0.276509	0.342477	0.315247	0.297753	0.401214	0.365152	0.342749	0.454022	0.383019	0.370859	0.421860	0.383947	0.359742	0.366105	0.349363	0.322275
67.8	0.296971	0.269941	0.254340	0.322407	0.281962	0.292985	0.351662	0.319288	0.308529	0.275080	0.210653	0.200486	0.395862	0.339104	0.171353	0.286391	0.263425	0.228503	0.316740	0.272682	0.277169	0.343308	0.316205	0.298539	0.402006	0.365841	0.343323	0.455092	0.383358	0.371626	0.423328	0.384574	0.360291	0.366959	0.350239	0.323183
68.0	0.297804	0.270612	0.254961	0.322959	0.282581	0.293554	0.351818	0.320314	0.308929	0.275537	0.211235	0.201161	0.396662	0.340063	0.171643	0.286774	0.263752	0.229062	0.317314	0.272674	0.277453	0.343727	0.317182	0.298887	0.402899	0.366659	0.343650	0.455726	0.383761	0.372566	0.423748	0.385165	0.361050	0.367759	0.351284	0.324229
68.2	0.298187	0.270815	0.255755	0.323398	0.283294	0.294335	0.352669	0.321017	0.309459	0.275593	0.212179	0.202106	0.397486	0.340399	0.172139	0.287068	0.264212	0.229555	0.317911	0.272663	0.278092	0.344477	0.317766	0.299246	0.403639	0.367564	0.344229	0.456361	0.384224	0.373484	0.424391	0.385707	0.361590	0.368640	0.351735	0.324754
68.4	0.298613	0.270833	0.256090	0.323869	0.283473	0.295154	0.353355	0.321737	0.310106	0.275750	0.212356	0.202566	0.398447	0.340975	0.172781	0.287493	0.264647	0.229995	0.318396	0.273110	0.278340	0.345230	0.318090	0.299648	0.404337	0.368036	0.344935	0.456944	0.384921	0.374298	0.424604	0.386205	0.362046	0.369033	0.352385	0.325590
68.6	0.298994	0.271335	0.256382	0.324340	0.283972	0.295692	0.354042	0.322302	0.310525	0.275968	0.212804	0.203121	0.399283	0.341483	0.172790	0.287775	0.265315	0.230315	0.318519	0.274048	0.278895	0.345803	0.318297	0.299930	0.405319	0.368860	0.345437	0.458249	0.385561	0.374991	0.425634	0.386611	0.362688	0.369611	0.352935	0.326146
68.8	0.299729	0.271411	0.256923	0.324915	0.284641	0.296276	0.354576	0.322929	0.310827	0.276424	0.213419	0.203365	0.400102	0.342126	0.172816	0.288340	0.265658	0.230451	0.318953	0.274326	0.279693	0.346913	0.319652	0.300437	0.406103	0.369434	0.346056	0.458426	0.386181	0.375645	0.426501	0.387212	0.363209	0.369842	0.353477	0.326677
69.0	0.300144	0.271977	0.257646	0.325345	0.284832	0.296634	0.355227	0.323428	0.311326	0.277059	0.214165	0.203766	0.401297	0.342796	0.173133	0.288712	0.265914	0.231108	0.319364	0.274821	0.280113	0.347617	0.320839	0.301218	0.406861	0.370099	0.346614	0.458794	0.387049	0.376325	0.427457	0.387765	0.363920	0.370131	0.354068	0.326895
69.2	0.300731	0.272077	0.257601	0.325879	0.285434	0.296825	0.355855	0.323965	0.312048	0.277924	0.214556	0.204061	0.402312	0.343559	0.173662	0.289120	0.266433	0.231709	0.319686	0.275673	0.280172	0.347968	0.321519	0.301881	0.407598	0.370992	0.347407	0.459515	0.387715	0.376750	0.427663	0.388042	0.364546	0.370468	0.354577	0.327133
69.4	0.301488	0.272395	0.257831	0.326574	0.285799	0.297512	0.356969	0.324631	0.312552	0.278359	0.215335	0.204588	0.403362	0.344420	0.174184	0.289790	0.266640	0.231904	0.319906	0.276119	0.280703	0.348671	0.321133	0.302405	0.408223	0.371706	0.348050	0.459965	0.388254	0.377153	0.428167	0.388193	0.365222	0.371166	0.355229	0.327782
69.6	0.301637	0.272671	0.258065	0.327182	0.286641	0.298312	0.357937	0.325288	0.313344	0.278764	0.215246	0.204875	0.404266	0.345026	0.174886	0.290406	0.267054	0.232241	0.320510	0.276858	0.281186	0.348956	0.320642	0.303253	0.408674	0.372308	0.348715	0.460544	0.388690	0.377509	0.428368	0.389008	0.365460	0.371380	0.355965	0.328221
69.8	0.302211	0.272985	0.258311	0.328011	0.287148	0.299072	0.358884	0.326247	0.313898	0.279638	0.215638	0.204990	0.404918	0.345621	0.175394	0.290894	0.267455	0.232759	0.321525	0.277542	0.281824	0.349468	0.321231	0.304276	0.409200	0.373101	0.349228	0.460738	0.389304	0.378030	0.429086	0.389606	0.366362	0.372058	0.356642	0.328812
70.0	0.302400	0.273452	0.258131	0.328517	0.287480	0.299761	0.359497	0.326811	0.314215	0.280203	0.215625	0.205330	0.405463	0.346247	0.175646	0.291517	0.267890	0.233424	0.321838	0.278632	0.282277	0.350010	0.322540	0.304926	0.409893	0.373584	0.350048	0.461480	0.389691	0.378927	0.429841	0.390463	0.367026	0.372389	0.356931	0.329595
70.2	0.302827	0.273494	0.258174	0.328989	0.287587	0.300130	0.359817	0.327357	0.314691	0.280612	0.215445	0.205626	0.406055	0.346590	0.176004	0.292028	0.268655	0.234016	0.322779	0.279254	0.282815	0.350652	0.324196	0.305534	0.410595	0.374357	0.350928	0.461950	0.390086	0.379634	0.430547	0.390951	0.367253	0.372944	0.357603	0.330119
70.4	0.302998	0.273860	0.258504	0.329775	0.288631	0.300552	0.360630	0.328183	0.315277	0.281218	0.215440	0.205756	0.406877	0.347060	0.176577	0.292640	0.269463	0.234390	0.323426	0.279731	0.283364	0.351197	0.325250	0.306105	0.411628	0.374989	0.351617	0.462243	0.390110	0.380168	0.431308	0.392030	0.367926	0.373617	0.357886	0.330391
70.6	0.303368	0.274488	0.258684	0.330819	0.289155	0.301105	0.361454	0.329027	0.316155	0.282141	0.215776	0.205816	0.407664	0.347410	0.176943	0.293224	0.269591	0.234844	0.323740	0.280620	0.283993	0.351724	0.324889	0.306664	0.412105	0.375729	0.352333	0.462708	0.390504	0.380562	0.431895	0.392549	0.368390	0.374042	0.357876	0.330751
70.8	0.303691	0.274996	0.258991	0.331633	0.289422	0.301171	0.362317	0.329648	0.316923	0.282738	0.216127	0.205924	0.408145	0.348202	0.177349	0.293722	0.270092	0.235250	0.324238	0.280790	0.284173	0.352691	0.324678	0.307177	0.412698	0.376608	0.353158	0.463571	0.390657	0.381075	0.432486	0.393388	0.368716	0.375212	0.358089	0.331211
71.0	0.303939	0.275503	0.259451	0.332337	0.290537	0.301874	0.363010	0.330000	0.317626	0.283115	0.216085	0.206083	0.408782	0.348941	0.177424	0.293956	0.270700	0.235714	0.324789	0.280998	0.284286	0.353253	0.325031	0.307750	0.413449	0.377168	0.354019	0.463967	0.391142	0.381519	0.432825	0.394191	0.368928	0.375791	0.359031	0.331418
71.2	0.304380	0.276133	0.259848	0.332831	0.290709	0.302345	0.363861	0.330689	0.318236	0.283392	0.216464	0.206563	0.409545	0.349645	0.178109	0.294023	0.271082	0.236020	0.325537	0.281485	0.284961	0.353917	0.325698	0.308133	0.414465	0.377585	0.354828	0.465162	0.392030	0.381898	0.433434	0.394952	0.369225	0.376284	0.359288	0.331694
71.4	0.304949	0.276551	0.260645	0.333443	0.291038	0.302291	0.364272	0.331524	0.318705	0.283758	0.216362	0.206659	0.410373	0.350245	0.178322	0.294221	0.271486	0.236519	0.325895	0.281749	0.285302	0.354985	0.327046	0.308404	0.415394	0.378306	0.355665	0.465617	0.392345	0.382770	0.434132	0.395560	0.370009	0.376938	0.359793	0.331744
71.6	0.305681	0.277357	0.260909	0.334021	0.291599	0.302716	0.364792	0.332189	0.319224	0.283970	0.216957	0.206955	0.411184	0.351073	0.178683	0.294477	0.271845	0.236735	0.326333	0.282169	0.285580	0.355859	0.328710	0.308986	0.416086	0.378869	0.355992	0.466855	0.392683	0.383295	0.434967	0.396314	0.370292	0.378104	0.360223	0.332178
71.8	0.306250	0.277815	0.261406	0.334906	0.291944	0.303372	0.365597	0.332741	0.319553	0.284803	0.217865	0.207405	0.412000	0.351755	0.178771	0.294701	0.272221	0.237244	0.326638	0.282791	0.286110	0.356628	0.329242	0.309489	0.416916	0.379308	0.356700	0.468179	0.393499	0.384131	0.435588	0.396998	0.370880	0.378548	0.361188	0.332609
72.0	0.306800	0.278447	0.261933	0.335702	0.292313	0.303686	0.366306	0.333666	0.320046	0.285204	0.218803	0.207908	0.412497	0.352218	0.178992	0.295430	0.272673	0.237321	0.327435	0.283144	0.286357	0.357103	0.328879	0.309509	0.417540	0.380192	0.357353	0.468721	0.394307	0.384679	0.436328	0.397667	0.371569	0.379169	0.361965	0.333161
72.2	0.307266	0.278833	0.262278	0.336436	0.292668	0.304047	0.367093	0.334076	0.320678	0.285221	0.219720	0.208497	0.413170	0.352451	0.179137	0.296059	0.273165	0.237597	0.327830	0.283357	0.286939	0.358271	0.329123	0.309734	0.418061	0.380739	0.358236	0.469323	0.395032	0.385684	0.436960	0.398427	0.372038	0.380065	0.362260	0.333796
72.4	0.307553	0.279218	0.262527	0.336788	0.292603	0.304313	0.367623	0.334894	0.321334	0.286002	0.219999	0.209009	0.414099	0.353000	0.179722	0.296918	0.273658	0.237577	0.328065	0.284117	0.287401	0.358753	0.330084	0.310196	0.418859	0.381320	0.358781	0.470269	0.396102	0.386071	0.437308	0.398828	0.372356	0.380430	0.362676	0.334731
72.6	0.308145	0.279837	0.263017	0.337327	0.292881	0.304733	0.368173	0.335362	0.321589	0.286331	0.220425	0.209713	0.415024	0.353550	0.179492	0.297484	0.274124	0.237757	0.328556	0.284472	0.288147	0.359051	0.330883	0.310852	0.419702	0.382059	0.359225	0.471223	0.396989	0.386485	0.438295	0.399030	0.372893	0.380998	0.362874	0.335199
72.8	0.308887	0.280058	0.263567	0.338018	0.293249	0.305357	0.368728	0.335842	0.322317	0.286627	0.220825	0.210207	0.416228	0.354305	0.179866	0.298146	0.274338	0.238274	0.329245	0.284653	0.288638	0.359699	0.331537	0.311853	0.420378	0.382335	0.359498	0.471366	0.397593	0.386956	0.438762	0.399561	0.373222	0.381411	0.363370	0.335844
73.0	0.309166	0.280544	0.263936	0.338582	0.293933	0.305881	0.369138	0.336274	0.322496	0.287139	0.221415	0.210543	0.417137	0.355115	0.180521	0.298475	0.274374	0.238877	0.329682	0.285286	0.289115	0.360342	0.331082	0.312310	0.421143	0.382907	0.359764	0.472085	0.398290	0.387065	0.439346	0.400231	0.373131	0.381740	0.363910	0.336162
73.2	0.309880	0.280551	0.264384	0.338847	0.294752	0.306523	0.369518	0.336792	0.322993	0.287578	0.221632	0.210852	0.418073	0.355702	0.181011	0.299333	0.274487	0.239216	0.329940	0.285442	0.289640	0.360991	0.330341	0.312821	0.422100	0.383903	0.360326	0.472755	0.399057	0.387724	0.439717	0.400171	0.373543	0.382428	0.364586	0.336711
73.4	0.310570	0.281132	0.264941	0.339373	0.295058	0.307558	0.370302	0.337205	0.323223	0.287927	0.222191	0.211303	0.418966	0.356351	0.181638	0.299795	0.274860	0.239535	0.330772	0.285834	0.290610	0.361577	0.329989	0.313081	0.422653	0.384447	0.360862	0.473021	0.399382	0.388223	0.439748	0.400503	0.373885	0.382821	0.365609	0.337298
73.6	0.310610	0.281279	0.265657	0.339944	0.296188	0.308380	0.370745	0.337689	0.323720	0.287879	0.222514	0.211757	0.419545	0.357028	0.182085	0.300337	0.275569	0.240351	0.331441	0.286365	0.291076	0.361959	0.330840	0.313446	0.423155	0.385139	0.361327	0.473741	0.399946	0.388794	0.440170	0.401310	0.374421	0.383280	0.366188	0.338072
73.8	0.311086	0.281336	0.266037	0.340718	0.297006	0.308810	0.371302	0.338127	0.324201	0.288475	0.223197	0.212186	0.420202	0.357900	0.181964	0.301251	0.276103	0.240825	0.332104	0.286873	0.291589	0.362524	0.332439	0.314230	0.423836	0.385925	0.361753	0.473892	0.400556	0.389674	0.441195	0.401457	0.375463	0.384409	0.366813	0.338633
74.0	0.311216	0.281428	0.266075	0.340906	0.297378	0.309640	0.371691	0.338679	0.324862	0.288705	0.223413	0.212699	0.420939	0.358605	0.182107	0.302136	0.276734	0.241441	0.332378	0.287629	0.291797	0.363169	0.333413	0.314710	0.424441	0.386432	0.362424	0.474920	0.400886	0.389794	0.441729	0.401920	0.375588	0.384931	0.367630	0.338927
74.2	0.311642	0.281421	0.266500	0.341284	0.298753	0.310201	0.372107	0.339133	0.325640	0.289129	0.223662	0.212876	0.421914	0.359416	0.182344	0.302781	0.277497	0.241989	0.333089	0.287974	0.292527	0.363728	0.334098	0.315118	0.425262	0.387234	0.363064	0.475920	0.400953	0.389802	0.441888	0.401880	0.376087	0.385533	0.368488	0.339243
74.4	0.312085	0.281679	0.267030	0.341776	0.299642	0.310467	0.372897	0.339516	0.326261	0.289984	0.224151	0.213145	0.422858	0.360294	0.182619	0.303275	0.278032	0.242245	0.333371	0.288175	0.293392	0.364090	0.333544	0.315628	0.425935	0.387933	0.363584	0.476212	0.401328	0.390109	0.442144	0.402498	0.376800	0.386186	0.369052	0.339863
74.6	0.312647	0.282432	0.267227	0.342618	0.299864	0.311089	0.373467	0.339985	0.326970	0.290556	0.224407	0.213257	0.423450	0.360921	0.183094	0.303855	0.278681	0.242722	0.333594	0.288625	0.293570	0.364603	0.333465	0.316097	0.426549	0.388675	0.364163	0.476988	0.401868	0.390251	0.442717	0.402711	0.377170	0.386791	0.369566	0.340248
74.8	0.312915	0.282617	0.267961	0.342934	0.300783	0.311346	0.374251	0.340100	0.327672	0.290980	0.224596	0.213576	0.424230	0.361924	0.183150	0.304070	0.279489	0.242822	0.334421	0.288934	0.293756	0.365091	0.334660	0.316590	0.427255	0.389168	0.364631	0.477825	0.402548	0.390632	0.443070	0.403009	0.377610	0.387152	0.370633	0.340318
75.0	0.313476	0.283255	0.268473	0.343474	0.301755	0.311884	0.374607	0.340650	0.328505	0.291241	0.224215	0.214188	0.424983	0.362603	0.183101	0.304336	0.279998	0.242882	0.335243	0.289014	0.293966	0.365485	0.336149	0.317135	0.428046	0.389774	0.365313	0.478148	0.403366	0.390960	0.443724	0.403271	0.378331	0.387305	0.371420	0.340340
75.2	0.313930	0.284028	0.268822	0.343873	0.302123	0.312278	0.375330	0.341485	0.329473	0.291482	0.224631	0.214481	0.425700	0.363153	0.183362	0.304678	0.280565	0.243435	0.336041	0.289357	0.294544	0.366435	0.337115	0.317843	0.428819	0.390347	0.365974	0.479186	0.404076	0.391359	0.444431	0.403710	0.379323	0.387761	0.371737	0.340802
75.4	0.314580	0.285079	0.269338	0.344284	0.302782	0.312719	0.375771	0.342264	0.330156	0.292122	0.224531	0.214686	0.426493	0.363657	0.183311	0.305040	0.281044	0.243920	0.335991	0.290041	0.295235	0.367334	0.337824	0.318376	0.429435	0.391137	0.366654	0.479940	0.404722	0.392057	0.444939	0.404771	0.380385	0.388431	0.372536	0.340725
75.6	0.315379	0.285910	0.269485	0.344812	0.303088	0.313386	0.376420	0.342778	0.331046	0.292158	0.225321	0.215172	0.427234	0.364292	0.183498	0.305267	0.281334	0.244224	0.336510	0.290577	0.295644	0.368287	0.338424	0.319075	0.430211	0.391709	0.367187	0.481377	0.405584	0.392554	0.445812	0.406007	0.380518	0.388793	0.373054	0.341304
75.8	0.316139	0.286342	0.270211	0.345295	0.303431	0.313982	0.377323	0.343515	0.331709	0.292917	0.225517	0.215719	0.427943	0.364666	0.183213	0.305647	0.281863	0.244482	0.336771	0.291080	0.295887	0.369040	0.339019	0.319529	0.431323	0.392397	0.368050	0.482254	0.406123	0.393445	0.446499	0.407038	0.381634	0.388900	0.373762	0.341367
76.0	0.316708	0.287497	0.270561	0.345867	0.303785	0.313874	0.377696	0.344418	0.332404	0.292986	0.226022	0.216209	0.428733	0.365016	0.183414	0.306007	0.282265	0.244798	0.337456	0.291296	0.296353	0.369666	0.339399	0.320117	0.432039	0.393162	0.368642	0.482711	0.406845	0.394033	0.447924	0.408025	0.382191	0.389314	0.374202	0.342101
76.2	0.317418	0.288326	0.270937	0.346298	0.303964	0.314346	0.378206	0.344926	0.333132	0.293271	0.226378	0.216723	0.429678	0.365476	0.183859	0.306583	0.282573	0.245460	0.337962	0.291506	0.296667	0.370259	0.340050	0.320618	0.432737	0.393545	0.369255	0.483474	0.407371	0.395114	0.448998	0.408891	0.382757	0.389670	0.374421	0.342653
76.4	0.317712	0.289040	0.271510	0.346854	0.303453	0.314973	0.378597	0.345921	0.333716	0.293783	0.226885	0.217315	0.430658	0.366090	0.184640	0.306956	0.283011	0.245637	0.338469	0.292153	0.297219	0.370150	0.340306	0.321155	0.433913	0.394193	0.369933	0.483990	0.407955	0.395270	0.449386	0.409626	0.383269	0.389647	0.374632	0.343165
76.6	0.318326	0.289824	0.272011	0.347543	0.303788	0.315603	0.378919	0.346594	0.333918	0.293842	0.226656	0.217637	0.431661	0.366899	0.184877	0.306990	0.283527	0.246409	0.339034	0.292617	0.297871	0.370645	0.340262	0.321678	0.434885	0.394861	0.370275	0.484527	0.408185	0.395546	0.450740	0.410620	0.383666	0.390226	0.375245	0.343373
76.8	0.318445	0.290552	0.272415	0.348313	0.304249	0.316343	0.379336	0.347257	0.334378	0.294277	0.227533	0.218060	0.432662	0.367564	0.185364	0.307036	0.283802	0.247280	0.339819	0.293182	0.298697	0.371622	0.340172	0.322626	0.435799	0.395244	0.370680	0.484991	0.408451	0.396017	0.451502	0.411382	0.384242	0.391082	0.375812	0.343718
77.0	0.318856	0.291061	0.272986	0.348795	0.304442	0.317003	0.379919	0.347879	0.334710	0.295055	0.227839	0.218480	0.433439	0.368446	0.185822	0.307149	0.283809	0.247649	0.340368	0.293731	0.299279	0.372868	0.340571	0.322751	0.436785	0.396010	0.371358	0.485792	0.409151	0.396311	0.452353	0.412323	0.384378	0.391565	0.375969	0.344035
77.2	0.319419	0.291556	0.273603	0.349014	0.304792	0.317487	0.380481	0.348291	0.335202	0.295683	0.228246	0.218848	0.434476	0.368928	0.186214	0.307536	0.284358	0.248154	0.340710	0.294241	0.299828	0.373645	0.341490	0.323274	0.437760	0.397135	0.372187	0.486396	0.409945	0.396945	0.452928	0.412579	0.385219	0.392425	0.376348	0.344652
77.4	0.319189	0.291859	0.274257	0.349695	0.304928	0.318034	0.381210	0.348612	0.335503	0.296201	0.228935	0.219115	0.435025	0.369956	0.186732	0.307786	0.285033	0.248771	0.341449	0.295125	0.300288	0.373890	0.342661	0.323619	0.438326	0.397802	0.373022	0.487287	0.410496	0.397370	0.453448	0.413395	0.385858	0.393051	0.376931	0.344926
77.6	0.319096	0.292484	0.274813	0.350564	0.305670	0.318309	0.381976	0.349046	0.335962	0.296565	0.229571	0.219479	0.435785	0.370959	0.186962	0.308385	0.285343	0.249011	0.342077	0.295702	0.300688	0.374938	0.343536	0.323771	0.438950	0.398368	0.373866	0.487916	0.411381	0.398029	0.454138	0.413732	0.386466	0.394269	0.377547	0.345680
77.8	0.319450	0.292353	0.275178	0.351431	0.306430	0.318505	0.382625	0.349597	0.336428	0.297089	0.229950	0.219836	0.436645	0.371819	0.187437	0.309236	0.285640	0.249069	0.342675	0.296144	0.301092	0.375608	0.344169	0.324195	0.439544	0.399104	0.374568	0.488433	0.411846	0.398417	0.455132	0.414031	0.387157	0.395102	0.378030	0.346308
78.0	0.319547	0.292555	0.275439	0.351642	0.306950	0.319210	0.383244	0.349842	0.336945	0.297606	0.230359	0.219891	0.437565	0.372318	0.187879	0.309811	0.285996	0.249367	0.343143	0.296723	0.301161	0.376129	0.344041	0.324641	0.439974	0.399718	0.375129	0.489505	0.412301	0.398461	0.455382	0.414466	0.387585	0.395711	0.378922	0.346940
78.2	0.319570	0.292912	0.275739	0.352205	0.307696	0.319436	0.384194	0.350115	0.337597	0.298397	0.231212	0.219884	0.438371	0.373213	0.188333	0.310479	0.286568	0.249731	0.343858	0.297172	0.301573	0.376720	0.344057	0.324694	0.440728	0.400605	0.375590	0.489834	0.412648	0.399096	0.455398	0.414409	0.388248	0.396366	0.379538	0.347534
78.4	0.319780	0.293035	0.276275	0.353126	0.308184	0.319818	0.385047	0.350495	0.338019	0.299298	0.231400	0.220421	0.439052	0.373626	0.188895	0.310876	0.286999	0.250078	0.344544	0.297421	0.302095	0.376965	0.344391	0.325528	0.441057	0.401107	0.376134	0.490138	0.413497	0.399973	0.456088	0.415072	0.388781	0.396989	0.380293	0.348199
78.6	0.320068	0.293120	0.276216	0.353694	0.308617	0.320519	0.385943	0.351000	0.338935	0.299926	0.232049	0.220704	0.439729	0.374179	0.189205	0.311349	0.287266	0.250053	0.345121	0.298158	0.302075	0.377546	0.346131	0.325768	0.441519	0.401758	0.376795	0.490831	0.414207	0.400469	0.456515	0.415096	0.389099	0.397824	0.380883	0.348482
78.8	0.320618	0.292862	0.276425	0.354154	0.309686	0.321032	0.386856	0.351341	0.339675	0.300445	0.232077	0.220980	0.440349	0.374699	0.189048	0.311856	0.287602	0.249983	0.345736	0.298836	0.302422	0.377746	0.348185	0.326221	0.441848	0.402368	0.377333	0.491806	0.414850	0.401085	0.457059	0.415422	0.389589	0.398292	0.381598	0.349279
79.0	0.321397	0.293003	0.276732	0.354856	0.310432	0.321784	0.387311	0.352065	0.340494	0.301036	0.232426	0.221442	0.440979	0.374929	0.188995	0.312494	0.288078	0.250567	0.346068	0.299034	0.303266	0.378305	0.349088	0.326912	0.442356	0.402979	0.377958	0.492447	0.415541	0.401875	0.457330	0.415913	0.390299	0.398669	0.382144	0.349681
79.2	0.322059	0.293704	0.276834	0.355263	0.311182	0.322702	0.388258	0.352629	0.341120	0.301648	0.232954	0.221599	0.441634	0.375335	0.189164	0.313135	0.288677	0.251361	0.346547	0.299700	0.303870	0.379405	0.349045	0.327606	0.443024	0.403506	0.378465	0.493519	0.415922	0.402796	0.457997	0.416336	0.390839	0.399030	0.383229	0.350250
79.4	0.322792	0.293770	0.277139	0.355795	0.311534	0.323207	0.388895	0.353353	0.341865	0.302059	0.233073	0.222067	0.442467	0.375632	0.189346	0.313552	0.288600	0.251460	0.346798	0.300297	0.304440	0.379718	0.349134	0.328065	0.443466	0.404174	0.379128	0.494693	0.416498	0.403717	0.458593	0.417249	0.391111	0.399497	0.384096	0.350437
79.6	0.323871	0.293818	0.277722	0.356102	0.311980	0.323977	0.389392	0.353771	0.342830	0.302567	0.233336	0.222179	0.443178	0.376245	0.189488	0.314016	0.289086	0.251992	0.347112	0.300899	0.304802	0.380508	0.350200	0.328620	0.444060	0.404748	0.379711	0.495414	0.417164	0.404681	0.459116	0.418157	0.391352	0.399719	0.384680	0.351130
79.8	0.324731	0.294355	0.278253	0.356570	0.312941	0.324511	0.390235	0.354442	0.343397	0.302951	0.233540	0.222555	0.443758	0.376853	0.189737	0.314583	0.289422	0.252525	0.347538	0.301077	0.305136	0.380883	0.351244	0.329399	0.444642	0.405309	0.380357	0.496093	0.417237	0.405424	0.460234	0.418878	0.392279	0.400224	0.385337	0.351278
80.0	0.325592	0.295142	0.278584	0.357338	0.313436	0.324818	0.390626	0.354905	0.343951	0.303328	0.233826	0.222888	0.444769	0.377495	0.190500	0.315010	0.289833	0.253303	0.348307	0.301316	0.305760	0.381205	0.351290	0.330144	0.445375	0.405655	0.381050	0.496391	0.417688	0.406029	0.460542	0.419270	0.392566	0.400771	0.386246	0.351915
80.2	0.326175	0.295603	0.278684	0.357680	0.313676	0.325530	0.391333	0.355270	0.344481	0.303861	0.233770	0.223243	0.445720	0.378124	0.191142	0.315788	0.290748	0.253741	0.348802	0.301408	0.306007	0.381410	0.351031	0.330635	0.446072	0.406151	0.381577	0.497086	0.417941	0.406349	0.461072	0.419870	0.393250	0.401561	0.387013	0.352201
80.4	0.326469	0.296047	0.279179	0.358577	0.313737	0.326235	0.391728	0.356057	0.345007	0.304290	0.233844	0.223240	0.446439	0.378660	0.191798	0.316022	0.291334	0.254129	0.349133	0.301945	0.306637	0.381698	0.350740	0.331295	0.446737	0.406593	0.382324	0.497378	0.418623	0.406701	0.461160	0.420421	0.393720	0.402246	0.387509	0.352853
80.6	0.327013	0.296596	0.279611	0.358695	0.314350	0.326815	0.392203	0.356676	0.345207	0.304499	0.233999	0.223547	0.447193	0.379463	0.192086	0.316054	0.292099	0.254613	0.349510	0.302311	0.306949	0.382610	0.351274	0.332155	0.447358	0.407194	0.382637	0.498318	0.419032	0.407040	0.462127	0.421078	0.393945	0.402923	0.387993	0.352949
80.8	0.327216	0.297232	0.280349	0.359137	0.314500	0.327216	0.392737	0.357417	0.345605	0.305018	0.234423	0.224157	0.448036	0.380221	0.192459	0.316402	0.292708	0.255104	0.349957	0.302713	0.307452	0.383519	0.352460	0.332986	0.448209	0.407603	0.383378	0.498855	0.419710	0.407411	0.462264	0.421385	0.394472	0.403452	0.387944	0.353742
81.0	0.327867	0.297845	0.280940	0.359645	0.314965	0.327718	0.393364	0.358031	0.345695	0.305439	0.234305	0.224533	0.448811	0.380933	0.192970	0.316697	0.292957	0.255225	0.350337	0.303128	0.307738	0.384226	0.353740	0.333475	0.449141	0.408454	0.384073	0.499820	0.420085	0.407495	0.462902	0.422270	0.394656	0.403964	0.387860	0.354092
81.2	0.327959	0.298428	0.281476	0.360217	0.315675	0.327926	0.393687	0.358572	0.345850	0.305707	0.234697	0.224800	0.449536	0.381355	0.193401	0.317120	0.293521	0.255724	0.350876	0.303257	0.308045	0.384809	0.354615	0.334216	0.450015	0.409230	0.384969	0.500552	0.420433	0.408057	0.463342	0.423072	0.395726	0.404804	0.388278	0.354734
81.4	0.328136	0.299064	0.282047	0.360805	0.315868	0.328376	0.394104	0.359321	0.346019	0.305609	0.234964	0.224683	0.450428	0.382171	0.193834	0.317502	0.293794	0.256048	0.351733	0.303476	0.308154	0.385147	0.354265	0.334836	0.450602	0.409780	0.385801	0.501073	0.420944	0.408837	0.464133	0.423871	0.396166	0.405368	0.388822	0.355011
81.6	0.328413	0.299904	0.282350	0.361660	0.316494	0.328653	0.394554	0.360031	0.346031	0.305726	0.235337	0.225016	0.451266	0.382802	0.194400	0.317887	0.293801	0.256292	0.352421	0.303585	0.308628	0.385828	0.353664	0.335091	0.451139	0.410330	0.386516	0.501374	0.421641	0.409290	0.464757	0.424989	0.397103	0.406300	0.389353	0.355519
81.8	0.328473	0.300199	0.282643	0.362047	0.317245	0.329006	0.394904	0.360853	0.346435	0.305767	0.235589	0.225471	0.452062	0.383169	0.194992	0.318766	0.294190	0.256861	0.352704	0.303682	0.308762	0.386225	0.354012	0.335812	0.451887	0.411432	0.386735	0.501652	0.422329	0.409435	0.465652	0.425362	0.397795	0.406596	0.389601	0.356147
82.0	0.328473	0.300873	0.282925	0.362596	0.317876	0.329355	0.395597	0.361529	0.347017	0.305838	0.236218	0.225563	0.452667	0.383593	0.195156	0.319208	0.294323	0.257399	0.353466	0.304293	0.308882	0.386835	0.354541	0.336348	0.452652	0.412274	0.387238	0.502149	0.423099	0.410018	0.466060	0.426155	0.398164	0.407161	0.390160	0.356178
82.2	0.328758	0.301194	0.283263	0.363012	0.318283	0.329767	0.396396	0.362446	0.347748	0.306093	0.236913	0.226109	0.453419	0.384385	0.195477	0.319535	0.294690	0.257864	0.354184	0.304549	0.309429	0.387425	0.355558	0.336709	0.453692	0.413168	0.387902	0.502755	0.423773	0.410563	0.466490	0.426656	0.398880	0.407308	0.390653	0.356572
82.4	0.328945	0.301415	0.283741	0.363847	0.319460	0.330453	0.396967	0.363246	0.348262	0.306408	0.237332	0.226344	0.454034	0.384677	0.195673	0.319997	0.294958	0.258060	0.354574	0.305459	0.310118	0.387745	0.356661	0.337395	0.454387	0.413764	0.388457	0.503625	0.424655	0.411143	0.468087	0.427536	0.399475	0.407725	0.391327	0.357012
82.6	0.329701	0.301644	0.283617	0.364258	0.319795	0.331016	0.397573	0.363873	0.349011	0.306475	0.238078	0.226634	0.454783	0.385296	0.195737	0.320362	0.295331	0.257975	0.354931	0.306170	0.310361	0.388305	0.357419	0.337177	0.455131	0.414698	0.389221	0.504471	0.425463	0.411557	0.468642	0.428185	0.400331	0.408371	0.391702	0.357792
82.8	0.330317	0.301883	0.283833	0.364968	0.320241	0.331312	0.398176	0.364610	0.349661	0.306661	0.238538	0.226675	0.455468	0.385945	0.195575	0.320856	0.295847	0.258268	0.355392	0.306970	0.311038	0.388584	0.357693	0.337617	0.455882	0.415546	0.389957	0.505178	0.425930	0.412535	0.469884	0.428763	0.400977	0.408694	0.392636	0.358089
83.0	0.331264	0.301951	0.284406	0.365575	0.320888	0.331808	0.398790	0.365107	0.350334	0.306817	0.239343	0.227437	0.456222	0.386365	0.195741	0.321271	0.296195	0.258962	0.356043	0.307633	0.311879	0.389030	0.357320	0.338196	0.456584	0.416322	0.390384	0.506069	0.426575	0.413289	0.469963	0.429136	0.401822	0.408805	0.393346	0.358144
83.2	0.331911	0.302139	0.284533	0.365932	0.321185	0.332321	0.399567	0.365546	0.350789	0.307163	0.239539	0.228007	0.457044	0.387039	0.196056	0.321988	0.296725	0.259328	0.356777	0.308389	0.312162	0.389790	0.357496	0.338773	0.457316	0.417174	0.391085	0.506670	0.426968	0.414020	0.470756	0.429757	0.402263	0.409509	0.394007	0.358353
83.4	0.332694	0.302274	0.284781	0.366376	0.321004	0.332523	0.400350	0.365818	0.351614	0.307439	0.240124	0.228451	0.457631	0.387785	0.196355	0.322080	0.296778	0.259361	0.357101	0.309317	0.312561	0.390119	0.358728	0.338895	0.457797	0.417722	0.391816	0.507458	0.427724	0.414467	0.471003	0.430348	0.402732	0.409776	0.394288	0.358460
83.6	0.333417	0.302742	0.285177	0.366663	0.321779	0.333358	0.401027	0.366043	0.352410	0.308046	0.240545	0.228206	0.458091	0.388408	0.196653	0.322488	0.297445	0.259900	0.357087	0.309873	0.313008	0.390970	0.360427	0.339135	0.458390	0.418047	0.392435	0.507982	0.428633	0.415341	0.470989	0.430641	0.403442	0.410277	0.394773	0.358589
83.8	0.334040	0.303415	0.285318	0.367504	0.322076	0.333774	0.402115	0.366354	0.353042	0.308072	0.241562	0.228771	0.458958	0.389159	0.197389	0.322577	0.297742	0.259942	0.358010	0.310264	0.313434	0.391508	0.360683	0.339391	0.458975	0.418547	0.393176	0.508803	0.428911	0.415874	0.471900	0.430900	0.403924	0.410778	0.395579	0.358810
84.0	0.334560	0.304031	0.285674	0.368388	0.322183	0.334683	0.402412	0.366621	0.353843	0.309115	0.241435	0.229277	0.460060	0.389721	0.197642	0.322931	0.298550	0.260455	0.358541	0.310968	0.313982	0.392568	0.361297	0.339601	0.459627	0.418694	0.393685	0.509575	0.429580	0.416534	0.471610	0.431282	0.404667	0.411298	0.396680	0.359520
84.2	0.334865	0.304428	0.285850	0.368860	0.322944	0.335095	0.403249	0.366891	0.354372	0.309479	0.241595	0.229495	0.460921	0.390341	0.198006	0.323269	0.299187	0.260670	0.358699	0.311052	0.314179	0.393356	0.362205	0.339732	0.460069	0.419470	0.394233	0.510505	0.430662	0.417039	0.472403	0.431828	0.405165	0.412011	0.397303	0.359936
84.4	0.334946	0.304758	0.286592	0.369607	0.322630	0.335628	0.403878	0.367609	0.355040	0.309697	0.242044	0.229682	0.461479	0.390794	0.198392	0.323841	0.299658	0.261247	0.359151	0.311462	0.314361	0.393563	0.362734	0.340132	0.460661	0.419526	0.394747	0.511265	0.431377	0.417893	0.472595	0.432135	0.405856	0.412375	0.397630	0.360645
84.6	0.335502	0.305345	0.287351	0.369647	0.323161	0.336031	0.404442	0.368223	0.355206	0.310101	0.242688	0.230374	0.462237	0.391495	0.198879	0.324060	0.300278	0.261252	0.359481	0.311768	0.314935	0.394268	0.363757	0.341104	0.461408	0.419939	0.395236	0.512102	0.431657	0.418159	0.473377	0.432350	0.406206	0.412884	0.397774	0.361143
84.8	0.335759	0.305522	0.288018	0.370483	0.323694	0.336640	0.404979	0.368730	0.355789	0.310970	0.242556	0.230672	0.463143	0.391894	0.199404	0.324786	0.300710	0.261569	0.359865	0.312030	0.315579	0.394679	0.364828	0.341718	0.462084	0.420219	0.395705	0.512875	0.431967	0.418473	0.473489	0.433039	0.406568	0.413942	0.397792	0.362031
85.0	0.336134	0.306147	0.288685	0.371090	0.324209	0.337120	0.405611	0.369065	0.356105	0.311402	0.243305	0.231166	0.463955	0.392436	0.199905	0.325219	0.301287	0.262105	0.360341	0.312288	0.316079	0.395364	0.366061	0.342545	0.462465	0.420720	0.396273	0.513900	0.432123	0.418695	0.474297	0.433863	0.407170	0.415106	0.398063	0.362281
85.2	0.336393	0.306614	0.288922	0.371716	0.324086	0.337862	0.406258	0.369628	0.356736	0.311929	0.243520	0.231445	0.464972	0.392957	0.200289	0.325805	0.301955	0.262662	0.360705	0.312379	0.316465	0.396013	0.366457	0.343383	0.462963	0.421029	0.396775	0.514169	0.432741	0.418949	0.474305	0.434702	0.407906	0.415982	0.398496	0.362882
85.4	0.336820	0.307063	0.289078	0.372026	0.324438	0.338443	0.407137	0.370121	0.357156	0.312573	0.243906	0.231739	0.466222	0.393560	0.200493	0.326389	0.302403	0.262913	0.361090	0.312412	0.316972	0.396606	0.366188	0.344297	0.463745	0.421689	0.397324	0.514338	0.433197	0.419411	0.475419	0.435390	0.407971	0.416600	0.399037	0.363375
85.6	0.336806	0.307702	0.289824	0.372362	0.325447	0.339050	0.407544	0.370839	0.357436	0.313325	0.244246	0.232220	0.466764	0.394036	0.200943	0.327005	0.302504	0.263972	0.361368	0.312582	0.317744	0.397412	0.366700	0.344769	0.464521	0.422598	0.397678	0.515076	0.433690	0.419553	0.475576	0.436013	0.408141	0.417504	0.399578	0.364043
85.8	0.337146	0.307907	0.290681	0.372710	0.325979	0.339685	0.408132	0.371944	0.358413	0.313524	0.244510	0.232655	0.467725	0.394395	0.201381	0.327679	0.303038	0.264480	0.361740	0.313225	0.318480	0.398344	0.367990	0.345143	0.465586	0.423458	0.397931	0.515211	0.434378	0.419713	0.476580	0.436431	0.408664	0.417973	0.400185	0.364605
86.0	0.337482	0.308008	0.291351	0.373441	0.326798	0.340407	0.408725	0.372629	0.358869	0.313964	0.244571	0.232756	0.468337	0.395075	0.201760	0.328147	0.303402	0.264932	0.362298	0.313749	0.319089	0.398935	0.368740	0.345539	0.466365	0.424016	0.398664	0.515870	0.435265	0.419917	0.477269	0.437312	0.409064	0.418558	0.400615	0.365080
86.2	0.337661	0.308158	0.292029	0.373594	0.327434	0.340875	0.409145	0.373530	0.359324	0.314416	0.244741	0.233178	0.469056	0.395900	0.202037	0.328511	0.304203	0.265346	0.362720	0.313975	0.319809	0.399758	0.369105	0.346141	0.467180	0.424620	0.399368	0.516185	0.435702	0.420357	0.478371	0.437932	0.409653	0.419305	0.401007	0.365635
86.4	0.337760	0.308281	0.292582	0.374393	0.328054	0.341499	0.409742	0.374281	0.359571	0.314907	0.244811	0.233477	0.469695	0.396565	0.202170	0.329279	0.304455	0.265449	0.362958	0.314321	0.320524	0.400352	0.368836	0.346454	0.467847	0.425145	0.399986	0.516659	0.436437	0.420807	0.479398	0.438753	0.409866	0.420254	0.401712	0.366351
86.6	0.338528	0.308472	0.292715	0.374930	0.328201	0.341618	0.410472	0.375255	0.360073	0.315177	0.244955	0.233995	0.470660	0.397450	0.202172	0.329711	0.305005	0.265756	0.363543	0.314560	0.320805	0.401121	0.368126	0.347222	0.468525	0.426265	0.400498	0.517082	0.436894	0.421154	0.480371	0.439308	0.410379	0.420708	0.401677	0.367094
86.8	0.338965	0.308782	0.292891	0.375046	0.328372	0.341837	0.411201	0.375948	0.360759	0.315353	0.245512	0.234344	0.471236	0.398330	0.202171	0.330015	0.305255	0.265880	0.363994	0.315401	0.321020	0.401469	0.368552	0.348025	0.469061	0.427124	0.401139	0.517426	0.436928	0.421902	0.481181	0.439412	0.410671	0.421244	0.402364	0.367169
87.0	0.339510	0.309071	0.293106	0.375605	0.328771	0.342366	0.411966	0.376207	0.361201	0.315597	0.245697	0.235104	0.471859	0.399066	0.202193	0.330327	0.305847	0.266390	0.364493	0.315936	0.321546	0.402009	0.369225	0.348802	0.469835	0.428000	0.401269	0.518028	0.437827	0.422566	0.481123	0.439823	0.411033	0.421348	0.402705	0.368135
87.2	0.340012	0.309431	0.293206	0.375940	0.329342	0.342940	0.412602	0.376508	0.361457	0.316369	0.246044	0.235391	0.472782	0.399916	0.202345	0.330941	0.306395	0.266746	0.364800	0.316340	0.321716	0.402576	0.369802	0.349142	0.470627	0.428766	0.402012	0.518329	0.438184	0.423693	0.481586	0.440608	0.411199	0.421818	0.403254	0.368704
87.4	0.340530	0.310129	0.293437	0.376657	0.329650	0.343374	0.413296	0.376894	0.362005	0.316658	0.246415	0.234949	0.473043	0.400330	0.202695	0.331040	0.306612	0.267085	0.364958	0.316562	0.322044	0.402997	0.370232	0.349361	0.471333	0.429382	0.403051	0.519151	0.439030	0.424558	0.482567	0.440994	0.411615	0.421857	0.403757	0.369504
87.6	0.340890	0.310652	0.294125	0.377620	0.330717	0.343676	0.413765	0.377457	0.362555	0.316693	0.247176	0.234867	0.473757	0.400702	0.202992	0.331342	0.306943	0.267462	0.365482	0.316743	0.322549	0.403408	0.370230	0.349733	0.471818	0.430081	0.403542	0.520024	0.439702	0.425754	0.483253	0.441318	0.412332	0.421902	0.404632	0.369773
87.8	0.341356	0.311498	0.294442	0.378160	0.331191	0.344107	0.414360	0.377730	0.362895	0.316694	0.247579	0.235596	0.474748	0.401308	0.203358	0.331590	0.307456	0.267413	0.366140	0.317384	0.322970	0.403766	0.369900	0.350272	0.472269	0.430737	0.404093	0.520700	0.440041	0.426507	0.484519	0.442134	0.412602	0.422020	0.405300	0.370624
88.0	0.341786	0.311862	0.294718	0.378537	0.331895	0.344428	0.414373	0.378223	0.363374	0.317240	0.247553	0.236112	0.475479	0.401615	0.203611	0.332021	0.307851	0.267771	0.366817	0.317781	0.322903	0.404430	0.370913	0.350516	0.472971	0.431360	0.404490	0.521541	0.440717	0.426934	0.485026	0.443003	0.413160	0.422506	0.405773	0.371126
88.2	0.341832	0.312207	0.294800	0.379178	0.332652	0.344948	0.414997	0.378571	0.363963	0.317405	0.247921	0.236467	0.476217	0.401828	0.204010	0.332254	0.308151	0.267615	0.367316	0.318092	0.323268	0.404273	0.371964	0.351038	0.473599	0.432403	0.405194	0.522406	0.441544	0.427942	0.485800	0.443668	0.413789	0.423045	0.405999	0.371719
88.4	0.341762	0.312846	0.295168	0.380009	0.332724	0.345156	0.415328	0.379068	0.364735	0.317686	0.248214	0.236635	0.476811	0.402449	0.204490	0.332451	0.308471	0.267783	0.368295	0.318702	0.323432	0.404179	0.371767	0.351862	0.474264	0.432598	0.405668	0.523485	0.441960	0.428522	0.486744	0.443824	0.414596	0.423789	0.406160	0.372336
88.6	0.342294	0.313352	0.295511	0.380383	0.333689	0.345851	0.415764	0.379394	0.365176	0.318308	0.249091	0.237047	0.477635	0.402910	0.204882	0.332833	0.308805	0.267694	0.368592	0.319191	0.323886	0.404672	0.372113	0.352587	0.474746	0.433266	0.406208	0.524508	0.442557	0.428990	0.487230	0.444591	0.415195	0.424653	0.406339	0.372959
88.8	0.342615	0.313631	0.295538	0.381168	0.334365	0.346142	0.416237	0.379592	0.366085	0.318754	0.249190	0.237162	0.478444	0.403345	0.205331	0.333441	0.309343	0.267787	0.368988	0.319699	0.324435	0.405169	0.372500	0.353048	0.475466	0.433797	0.406549	0.525493	0.443106	0.429677	0.487475	0.445201	0.415561	0.425641	0.406591	0.373242
89.0	0.343427	0.314324	0.295591	0.381411	0.334869	0.346455	0.416918	0.379737	0.366643	0.319195	0.250344	0.237603	0.479098	0.403816	0.205537	0.333595	0.310018	0.268146	0.369321	0.320482	0.324976	0.405895	0.373248	0.353409	0.476136	0.434457	0.406910	0.526180	0.443654	0.429862	0.487934	0.445444	0.416158	0.425865	0.407054	0.373460
89.2	0.343907	0.314818	0.295341	0.381967	0.335184	0.347149	0.417618	0.380033	0.367393	0.319784	0.250489	0.237831	0.479997	0.403970	0.205727	0.333820	0.310206	0.268410	0.369780	0.320693	0.325454	0.406326	0.373965	0.353924	0.477126	0.434983	0.407252	0.526785	0.444074	0.430228	0.487713	0.446204	0.416376	0.426319	0.407375	0.374185
89.4	0.344292	0.315009	0.295408	0.381965	0.336110	0.347637	0.418126	0.380570	0.367964	0.320426	0.251027	0.238324	0.480639	0.404612	0.206235	0.334083	0.309987	0.268581	0.370215	0.321426	0.325944	0.407116	0.375154	0.354626	0.478098	0.435778	0.407879	0.527391	0.444230	0.430608	0.488646	0.446832	0.416541	0.426463	0.407594	0.374846
89.6	0.344782	0.315533	0.295770	0.382557	0.336745	0.348250	0.418201	0.381259	0.368409	0.320808	0.251407	0.238467	0.481107	0.405059	0.206762	0.334326	0.309952	0.269637	0.370940	0.322264	0.326603	0.407586	0.376596	0.354748	0.478727	0.436532	0.408355	0.528618	0.444772	0.430847	0.488438	0.447314	0.416951	0.426957	0.407749	0.375187
89.8	0.345645	0.315312	0.295852	0.383255	0.336660	0.348372	0.418875	0.381909	0.369210	0.321274	0.251481	0.239172	0.481919	0.405645	0.207032	0.334769	0.310460	0.269709	0.371502	0.322694	0.327168	0.408049	0.377544	0.355064	0.479574	0.437030	0.408913	0.528944	0.445432	0.431025	0.489707	0.448011	0.418073	0.427289	0.408124	0.375381
90.0	0.346122	0.315571	0.296168	0.383757	0.337311	0.348901	0.419103	0.382263	0.369410	0.321746	0.251598	0.239342	0.482445	0.406322	0.207059	0.335243	0.310850	0.270152	0.371785	0.322790	0.327684	0.408722	0.377681	0.355775	0.480292	0.437452	0.409678	0.529594	0.445816	0.431374	0.489855	0.448168	0.418237	0.427933	0.408357	0.375483
90.2	0.346576	0.315673	0.296263	0.383657	0.337660	0.349576	0.419622	0.383107	0.369766	0.322227	0.251810	0.239728	0.483078	0.407119	0.206999	0.335709	0.311113	0.270458	0.372217	0.323037	0.328195	0.409653	0.377727	0.356171	0.481091	0.437931	0.410257	0.530070	0.446097	0.432296	0.490476	0.448608	0.418660	0.428369	0.408655	0.375874
90.4	0.347292	0.316176	0.296520	0.384430	0.337751	0.350482	0.420291	0.384043	0.370020	0.322748	0.251986	0.240262	0.483686	0.408059	0.206859	0.336319	0.311177	0.270884	0.372591	0.323337	0.328551	0.410276	0.378102	0.356759	0.481894	0.438467	0.410657	0.530968	0.446675	0.432374	0.490533	0.449009	0.419263	0.428746	0.409497	0.376398
90.6	0.348193	0.316511	0.296489	0.384619	0.338257	0.351043	0.420871	0.384766	0.370586	0.323062	0.252593	0.240848	0.484657	0.408733	0.206909	0.337098	0.311711	0.271687	0.373285	0.323989	0.328732	0.411139	0.378741	0.357477	0.482584	0.439328	0.411339	0.531780	0.446706	0.432861	0.491496	0.448982	0.419725	0.428965	0.409757	0.376697
90.8	0.348659	0.317163	0.296737	0.384745	0.338614	0.351558	0.421378	0.385212	0.371152	0.323416	0.252768	0.241193	0.485495	0.409536	0.207154	0.337574	0.312016	0.272420	0.373416	0.324249	0.328889	0.411857	0.380078	0.357868	0.483034	0.439595	0.412074	0.531944	0.447168	0.433631	0.491322	0.449378	0.420207	0.429516	0.410725	0.376989
91.0	0.349442	0.317292	0.297149	0.385461	0.339151	0.352217	0.422200	0.385556	0.371510	0.323839	0.252811	0.241590	0.486522	0.410237	0.207153	0.338281	0.312487	0.273112	0.373816	0.324397	0.329874	0.412685	0.380286	0.358306	0.483962	0.440210	0.412638	0.532354	0.447850	0.434483	0.491826	0.449672	0.420639	0.430068	0.411274	0.377720
91.2	0.350220	0.317560	0.297462	0.385857	0.339713	0.353097	0.422842	0.386201	0.371593	0.324269	0.252711	0.241556	0.487328	0.410677	0.207762	0.339287	0.312845	0.273510	0.374181	0.324654	0.330237	0.413255	0.380429	0.358810	0.484721	0.440552	0.413472	0.532739	0.448085	0.435389	0.492602	0.450852	0.421288	0.430794	0.412216	0.377917
91.4	0.350982	0.317793	0.298138	0.386311	0.340092	0.353543	0.423443	0.386864	0.371926	0.324312	0.252720	0.241582	0.487873	0.411113	0.208279	0.339605	0.313018	0.274195	0.374336	0.324938	0.330818	0.413928	0.380442	0.359323	0.485176	0.441235	0.414214	0.533260	0.448928	0.435780	0.493308	0.451361	0.421633	0.431391	0.413106	0.377833
91.6	0.351615	0.318398	0.298946	0.386734	0.340787	0.354045	0.424119	0.387546	0.372279	0.324501	0.253446	0.241797	0.488616	0.411833	0.208707	0.340164	0.313469	0.274557	0.375177	0.325022	0.331052	0.414500	0.380631	0.359883	0.485554	0.441715	0.414317	0.534022	0.449361	0.436834	0.493505	0.451586	0.422099	0.431944	0.413909	0.377559
91.8	0.352101	0.318618	0.299712	0.386872	0.341347	0.354991	0.424601	0.388035	0.372687	0.325007	0.253147	0.242344	0.489624	0.412128	0.209369	0.340668	0.313639	0.274940	0.375413	0.325542	0.331625	0.415053	0.381306	0.360471	0.486401	0.442159	0.415028	0.534377	0.449760	0.437234	0.494399	0.452403	0.422308	0.432524	0.414685	0.378050
92.0	0.352301	0.318799	0.300131	0.387269	0.341608	0.355314	0.425066	0.388674	0.373394	0.325585	0.253490	0.242658	0.490153	0.413076	0.209844	0.340972	0.314057	0.275308	0.376005	0.326037	0.331507	0.415766	0.382632	0.360687	0.487002	0.442667	0.415847	0.535268	0.450438	0.437886	0.495195	0.452785	0.422950	0.433215	0.415575	0.378287
92.2	0.352364	0.319444	0.300683	0.388125	0.341700	0.355869	0.425686	0.388938	0.374018	0.326027	0.253704	0.242841	0.490855	0.413860	0.210085	0.341420	0.314337	0.275228	0.376500	0.326685	0.331963	0.416023	0.382945	0.361433	0.487441	0.443499	0.416598	0.535870	0.451387	0.438463	0.495906	0.453089	0.423720	0.433877	0.416027	0.378874
92.4	0.352583	0.320043	0.301103	0.388707	0.342320	0.355778	0.426211	0.389549	0.374723	0.326727	0.254293	0.243000	0.491562	0.414789	0.210591	0.341835	0.314860	0.275265	0.377148	0.327035	0.331693	0.416709	0.382340	0.361926	0.488102	0.443987	0.417131	0.536662	0.452137	0.438585	0.497121	0.453238	0.424530	0.434603	0.416701	0.379164
92.6	0.352844	0.320536	0.301339	0.389225	0.342675	0.356355	0.426993	0.390162	0.375099	0.327309	0.254763	0.243385	0.492342	0.415149	0.211073	0.342455	0.315395	0.275449	0.377315	0.327161	0.332035	0.417404	0.382340	0.362665	0.488715	0.444623	0.417678	0.536995	0.452983	0.438578	0.497219	0.454090	0.425389	0.435158	0.417087	0.380017
92.8	0.353560	0.321080	0.301884	0.390027	0.343261	0.356516	0.427758	0.390620	0.376031	0.327731	0.254980	0.243488	0.493029	0.415763	0.211807	0.342560	0.315678	0.275408	0.378145	0.327718	0.332706	0.418039	0.383199	0.363210	0.489466	0.445138	0.418237	0.537496	0.453416	0.438989	0.497557	0.454141	0.425621	0.435715	0.417603	0.380593
93.0	0.353565	0.321118	0.302298	0.390552	0.343707	0.356978	0.428476	0.391251	0.376638	0.328624	0.255286	0.243751	0.493512	0.416300	0.211984	0.342957	0.316107	0.275876	0.378741	0.328508	0.333147	0.418525	0.384854	0.363842	0.489997	0.445707	0.418967	0.538318	0.453748	0.439305	0.498220	0.454683	0.426025	0.436010	0.418200	0.381503
93.2	0.353239	0.321555	0.302783	0.391667	0.344055	0.357543	0.429143	0.391946	0.377284	0.329020	0.255258	0.244250	0.494225	0.416893	0.212509	0.343177	0.316440	0.276116	0.379365	0.328696	0.333692	0.419226	0.386275	0.364596	0.490526	0.446250	0.419683	0.539177	0.454207	0.439648	0.498769	0.455111	0.426455	0.436407	0.418322	0.382409
93.4	0.353238	0.321587	0.302916	0.392382	0.344633	0.357834	0.429699	0.392598	0.377829	0.329650	0.255476	0.244825	0.495134	0.417694	0.213173	0.343641	0.316553	0.276310	0.379699	0.329568	0.334143	0.419994	0.386920	0.365455	0.490871	0.447041	0.420715	0.539840	0.454486	0.440106	0.500177	0.455433	0.426663	0.436605	0.418646	0.382879
93.6	0.353507	0.321957	0.303072	0.393094	0.344927	0.358101	0.430190	0.392974	0.378655	0.330059	0.255943	0.245226	0.495989	0.418130	0.213337	0.344191	0.317214	0.276923	0.380486	0.329928	0.334867	0.420584	0.387350	0.365833	0.491329	0.447708	0.421398	0.540836	0.455039	0.440483	0.500647	0.455778	0.426827	0.437158	0.419057	0.383152
93.8	0.354159	0.321935	0.303591	0.393824	0.344958	0.358448	0.430623	0.393519	0.379365	0.330377	0.256017	0.245643	0.496787	0.418596	0.213500	0.344517	0.318095	0.277015	0.380861	0.329885	0.335467	0.420960	0.387852	0.366394	0.491844	0.448567	0.421927	0.541200	0.455278	0.440750	0.501652	0.456258	0.427444	0.437444	0.419423	0.383568
94.0	0.354326	0.322409	0.303904	0.393956	0.345529	0.359007	0.431065	0.394229	0.380000	0.330652	0.257156	0.245687	0.497500	0.419215	0.213656	0.345131	0.318552	0.277618	0.381413	0.330369	0.335920	0.421425	0.388496	0.367005	0.492504	0.449081	0.422727	0.542024	0.455537	0.441191	0.501693	0.456901	0.427583	0.437891	0.419975	0.384166
94.2	0.354609	0.322919	0.304068	0.394314	0.345986	0.359440	0.431745	0.395009	0.380337	0.331007	0.257458	0.245886	0.498223	0.420086	0.213695	0.345560	0.319025	0.277859	0.382058	0.330887	0.336477	0.422087	0.389414	0.367119	0.493121	0.449681	0.423020	0.542975	0.456047	0.441763	0.502472	0.457718	0.428207	0.438052	0.420528	0.384743
94.4	0.355056	0.323515	0.304190	0.395197	0.346298	0.359849	0.432128	0.395544	0.380717	0.330765	0.258017	0.246658	0.499114	0.420397	0.213798	0.346004	0.319922	0.278717	0.382585	0.331329	0.336707	0.422801	0.389963	0.367700	0.493851	0.450359	0.423565	0.544165	0.456332	0.441862	0.502906	0.458446	0.428561	0.438613	0.421114	0.385549
94.6	0.355389	0.323602	0.304414	0.395745	0.347017	0.359945	0.432691	0.395861	0.381170	0.330743	0.258184	0.247032	0.499989	0.420840	0.214042	0.346770	0.320656	0.279105	0.383080	0.331614	0.337369	0.423229	0.390356	0.367945	0.494537	0.450915	0.424106	0.544669	0.456779	0.442360	0.503811	0.459087	0.428863	0.439049	0.421607	0.386226
94.8	0.355437	0.323999	0.304738	0.396087	0.347174	0.360152	0.433325	0.396453	0.381691	0.330560	0.257952	0.246947	0.500957	0.421595	0.214165	0.346885	0.320899	0.279248	0.383541	0.331495	0.337740	0.423615	0.390875	0.368632	0.495143	0.451346	0.424555	0.545007	0.457415	0.442816	0.504083	0.459957	0.429154	0.439692	0.421900	0.386590
95.0	0.356105	0.324093	0.304963	0.396719	0.347775	0.360749	0.433998	0.396833	0.382119	0.330928	0.258552	0.247513	0.501608	0.422273	0.214278	0.347470	0.321227	0.279123	0.384160	0.332216	0.338737	0.423927	0.391711	0.369120	0.496189	0.452133	0.425025	0.545528	0.457834	0.443542	0.504778	0.460497	0.429723	0.440554	0.422513	0.386934
95.2	0.356664	0.324370	0.305083	0.396889	0.348304	0.361354	0.434293	0.397246	0.382416	0.331423	0.258526	0.247703	0.502144	0.422661	0.214616	0.347925	0.321791	0.279499	0.384798	0.332487	0.339214	0.424550	0.392510	0.369758	0.497044	0.452730	0.425172	0.546260	0.458598	0.444244	0.505006	0.461427	0.430244	0.440967	0.423462	0.386939
95.4	0.357301	0.324349	0.305969	0.397457	0.348998	0.361708	0.434857	0.397574	0.382991	0.331780	0.259172	0.247818	0.502650	0.423224	0.214995	0.348110	0.321734	0.280250	0.384982	0.332999	0.339410	0.424843	0.392505	0.370182	0.497624	0.453309	0.425587	0.546854	0.459343	0.444784	0.505140	0.461633	0.430762	0.441215	0.423918	0.386872
95.6	0.357536	0.324845	0.306571	0.398052	0.349659	0.362376	0.435481	0.398094	0.383451	0.332298	0.259860	0.247994	0.503380	0.423747	0.215359	0.348523	0.322107	0.280629	0.385320	0.333333	0.339682	0.424799	0.392155	0.370574	0.498488	0.453765	0.426109	0.547689	0.459876	0.445649	0.505506	0.462035	0.431202	0.441694	0.424487	0.387208
95.8	0.358189	0.324924	0.306840	0.398599	0.350020	0.363295	0.435790	0.398308	0.384073	0.332555	0.260040	0.248529	0.504316	0.424372	0.215492	0.348805	0.322337	0.280924	0.385582	0.333780	0.339936	0.425149	0.392777	0.371132	0.499487	0.454423	0.426633	0.548048	0.460571	0.445799	0.505992	0.462814	0.431950	0.442164	0.424970	0.387879
96.0	0.358621	0.325283	0.306715	0.399050	0.349853	0.363624	0.436214	0.398545	0.384553	0.332625	0.260455	0.249037	0.504847	0.425465	0.215656	0.349175	0.323030	0.280771	0.385938	0.334254	0.339723	0.425269	0.393400	0.371673	0.500045	0.455225	0.427121	0.548460	0.461628	0.446263	0.506463	0.463039	0.432323	0.442600	0.425022	0.388296
96.2	0.358943	0.325814	0.307002	0.399287	0.350414	0.364225	0.436739	0.399052	0.385063	0.332979	0.261120	0.249294	0.505669	0.425906	0.215903	0.349380	0.323376	0.280933	0.386322	0.334485	0.339944	0.425427	0.393257	0.372272	0.500705	0.456172	0.427503	0.548742	0.462532	0.446471	0.506880	0.463574	0.433128	0.443201	0.425301	0.388252
96.4	0.359301	0.326209	0.307091	0.399836	0.351254	0.364834	0.437224	0.399762	0.385487	0.333963	0.261443	0.249540	0.506581	0.426313	0.216176	0.349663	0.324129	0.281378	0.386773	0.334667	0.340233	0.426006	0.393156	0.372761	0.501193	0.456833	0.427880	0.548697	0.462998	0.446729	0.507745	0.463630	0.434216	0.443760	0.425764	0.388730
96.6	0.359833	0.326905	0.307544	0.400738	0.351651	0.365469	0.438086	0.400220	0.385729	0.334377	0.261766	0.249923	0.507349	0.426662	0.216621	0.349977	0.324106	0.282024	0.387093	0.335082	0.340792	0.426945	0.392803	0.373496	0.501778	0.457326	0.428483	0.548764	0.463634	0.447218	0.507950	0.464370	0.434516	0.444245	0.426115	0.389265
96.8	0.360395	0.327409	0.308162	0.401525	0.352534	0.366004	0.438813	0.400610	0.386412	0.335103	0.261980	0.250101	0.508285	0.427376	0.217122	0.350425	0.324489	0.282364	0.387836	0.335443	0.341341	0.427597	0.393525	0.373531	0.502310	0.457874	0.429152	0.549338	0.464036	0.448048	0.508640	0.464701	0.434968	0.444913	0.426605	0.389427
97.0	0.360246	0.327626	0.308698	0.401971	0.353400	0.366680	0.439439	0.401382	0.386750	0.336007	0.262104	0.250217	0.509109	0.428037	0.217273	0.351250	0.324976	0.283001	0.388044	0.336063	0.341733	0.428492	0.394453	0.373918	0.502957	0.458583	0.430031	0.549873	0.464599	0.448639	0.509002	0.465311	0.435236	0.445264	0.427031	0.389672
97.2	0.360508	0.328183	0.308873	0.402417	0.353856	0.367276	0.440064	0.401665	0.387048	0.336452	0.261977	0.250785	0.510188	0.428387	0.217937	0.351696	0.325113	0.283543	0.388371	0.336145	0.342212	0.429808	0.395178	0.373949	0.503366	0.459232	0.430855	0.550408	0.465132	0.449049	0.509325	0.465826	0.435868	0.445706	0.427235	0.390087
97.4	0.361042	0.328487	0.309075	0.402533	0.354694	0.367541	0.440806	0.401953	0.387846	0.337185	0.262404	0.251183	0.510956	0.428959	0.218376	0.352247	0.325202	0.284050	0.388713	0.336872	0.342558	0.430461	0.395245	0.374322	0.503934	0.459765	0.431808	0.550924	0.465333	0.449821	0.509998	0.466518	0.435711	0.446143	0.427852	0.390361
97.6	0.361698	0.328906	0.309273	0.402861	0.355154	0.368478	0.441549	0.402276	0.388443	0.337446	0.263100	0.251285	0.511501	0.429434	0.218847	0.352606	0.325609	0.284691	0.389726	0.337151	0.343157	0.431174	0.395824	0.374408	0.504534	0.460369	0.432113	0.551652	0.465967	0.450331	0.510411	0.467104	0.436569	0.446554	0.428073	0.391081
97.8	0.362365	0.329216	0.309783	0.403385	0.355411	0.369100	0.442271	0.402881	0.388792	0.337718	0.263153	0.251350	0.512054	0.429986	0.219144	0.353101	0.326035	0.285063	0.389982	0.337515	0.343519	0.431501	0.396762	0.374412	0.504896	0.461115	0.432579	0.552460	0.466043	0.450650	0.510923	0.467671	0.437104	0.447171	0.428453	0.391664
98.0	0.362202	0.329821	0.310058	0.403586	0.356203	0.369218	0.443039	0.403594	0.389183	0.338286	0.264061	0.251738	0.512698	0.430646	0.219352	0.353904	0.326362	0.285340	0.390561	0.338089	0.343807	0.432385	0.397940	0.374770	0.505621	0.461594	0.433234	0.553698	0.466176	0.451381	0.511837	0.468675	0.437700	0.447694	0.429318	0.392377
98.2	0.362260	0.330373	0.310630	0.404291	0.356659	0.369590	0.443659	0.404043	0.389276	0.338314	0.264039	0.252205	0.513495	0.431336	0.219480	0.354412	0.327152	0.285747	0.390858	0.338397	0.344600	0.433106	0.398940	0.374991	0.506302	0.462128	0.433555	0.554441	0.466830	0.452126	0.512631	0.469277	0.438116	0.448381	0.429638	0.392914
98.4	0.362536	0.330801	0.310648	0.404779	0.357085	0.370074	0.444127	0.404532	0.389699	0.338138	0.264477	0.252585	0.514113	0.431789	0.219888	0.354974	0.327619	0.286448	0.391481	0.338720	0.344832	0.433759	0.399757	0.375752	0.507051	0.462646	0.434249	0.555341	0.467199	0.452433	0.513431	0.469834	0.438888	0.448966	0.429764	0.393978
98.6	0.362691	0.330868	0.311268	0.405249	0.357749	0.370105	0.444919	0.405050	0.389961	0.338488	0.264410	0.252613	0.514356	0.432493	0.220396	0.355498	0.327808	0.286068	0.392292	0.339012	0.345105	0.434275	0.400538	0.376255	0.507756	0.463035	0.434677	0.556170	0.468128	0.453287	0.513870	0.470350	0.439224	0.449738	0.430532	0.394680
98.8	0.362750	0.331527	0.311622	0.405413	0.357879	0.370501	0.445369	0.405692	0.390731	0.338726	0.264575	0.252742	0.514836	0.433238	0.220680	0.355787	0.327994	0.286346	0.392913	0.339482	0.345257	0.434952	0.401476	0.376778	0.508603	0.463814	0.435401	0.556819	0.468714	0.454079	0.514419	0.471370	0.440022	0.450357	0.431004	0.395345
99.0	0.363298	0.331594	0.311828	0.405900	0.358571	0.371272	0.445702	0.406389	0.391452	0.339289	0.265176	0.253182	0.515000	0.433646	0.221137	0.356535	0.328419	0.286682	0.393276	0.340414	0.345719	0.435580	0.402021	0.376980	0.509374	0.464243	0.435832	0.557344	0.469511	0.454699	0.514876	0.471342	0.440742	0.450854	0.431695	0.395900
99.2	0.363829	0.332074	0.312073	0.406126	0.358632	0.371722	0.446047	0.406842	0.392310	0.339730	0.265383	0.253381	0.515276	0.434102	0.221713	0.356677	0.328730	0.287116	0.393726	0.340600	0.345932	0.436496	0.401877	0.377615	0.509932	0.464390	0.436280	0.558310	0.470497	0.455189	0.514836	0.471658	0.441106	0.451113	0.432208	0.396473
99.4	0.364166	0.332209	0.312656	0.406977	0.358688	0.372322	0.446713	0.407307	0.392827	0.340081	0.266052	0.253291	0.515798	0.434625	0.222156	0.356882	0.328828	0.287375	0.393773	0.341137	0.345873	0.436502	0.401654	0.377982	0.510552	0.464710	0.436768	0.558665	0.470852	0.455648	0.515729	0.471843	0.441689	0.451607	0.432508	0.396739
99.6	0.364397	0.332599	0.313033	0.407592	0.359210	0.373108	0.446959	0.407910	0.393367	0.340124	0.266888	0.253423	0.516642	0.435460	0.222438	0.357006	0.329343	0.287511	0.394123	0.341209	0.346414	0.436921	0.402024	0.378545	0.511041	0.465472	0.437368	0.559449	0.471303	0.456240	0.515813	0.472133	0.442026	0.452554	0.432817	0.397260
99.8	0.365100	0.333091	0.313272	0.408088	0.359099	0.373953	0.447210	0.408586	0.393918	0.340470	0.267061	0.253647	0.517387	0.436159	0.222695	0.357314	0.329958	0.287733	0.394598	0.341568	0.346478	0.437349	0.403432	0.379691	0.511728	0.466140	0.437811	0.560195	0.471820	0.456779	0.516290	0.472283	0.442311	0.453261	0.433212	0.397541
100.0	0.365804	0.333148	0.314026	0.408510	0.359043	0.374078	0.447625	0.409088	0.394445	0.340416	0.267396	0.253593	0.518149	0.436596	0.223151	0.357529	0.330384	0.287869	0.394744	0.342049	0.346913	0.437499	0.403811	0.380593	0.512458	0.467140	0.438334	0.561074	0.472617	0.457267	0.517102	0.472355	0.442372	0.453792	0.433441	0.397903
100.2	0.366608	0.334052	0.314395	0.408739	0.359761	0.374419	0.448190	0.409737	0.394772	0.340862	0.267567	0.253541	0.519008	0.436799	0.223164	0.357637	0.330848	0.288323	0.394924	0.342503	0.347451	0.437840	0.403541	0.381245	0.513026	0.467783	0.438824	0.561656	0.472660	0.457703	0.518222	0.472492	0.443046	0.454170	0.434415	0.397591
100.4	0.367219	0.334616	0.315153	0.409646	0.359789	0.374415	0.448559	0.410289	0.395113	0.341543	0.267825	0.253731	0.520042	0.436983	0.223302	0.358039	0.331229	0.288751	0.395588	0.342861	0.348078	0.438418	0.403182	0.381906	0.513284	0.468580	0.439409	0.562002	0.472993	0.457899	0.519014	0.472710	0.443544	0.454389	0.434535	0.397931
100.6	0.367952	0.335447	0.315484	0.410464	0.359834	0.374599	0.449119	0.410728	0.395703	0.342065	0.268533	0.254170	0.520869	0.437504	0.223469	0.358486	0.331117	0.288891	0.395885	0.343512	0.348411	0.438991	0.403120	0.382359	0.513946	0.468970	0.440140	0.562845	0.473591	0.458251	0.519608	0.473367	0.443798	0.454381	0.434810	0.398049
100.8	0.368682	0.336040	0.315760	0.410709	0.360198	0.375052	0.449646	0.411112	0.396257	0.342619	0.268395	0.254319	0.521804	0.438159	0.223794	0.358977	0.331595	0.288949	0.396426	0.344052	0.348981	0.439227	0.404514	0.382646	0.514647	0.469440	0.440951	0.563335	0.473932	0.458345	0.519613	0.474084	0.444507	0.454803	0.434893	0.398490
101.0	0.369361	0.336598	0.316131	0.411167	0.360544	0.375389	0.450181	0.411931	0.396851	0.342982	0.268762	0.254696	0.522659	0.438519	0.223804	0.359402	0.331649	0.289626	0.396580	0.344458	0.349317	0.439412	0.405821	0.383100	0.515233	0.470105	0.441598	0.564226	0.474545	0.458673	0.519462	0.474581	0.444815	0.454882	0.435588	0.399002
101.2	0.369714	0.336707	0.316553	0.411686	0.361086	0.375573	0.450768	0.412386	0.397521	0.343332	0.268357	0.255395	0.523443	0.438838	0.224105	0.359656	0.331638	0.290222	0.397040	0.344828	0.349992	0.440145	0.406712	0.383395	0.515691	0.470701	0.442379	0.564844	0.474856	0.459219	0.520224	0.475152	0.445476	0.455685	0.436108	0.399705
101.4	0.370463	0.337164	0.316835	0.412404	0.362137	0.375969	0.451541	0.413043	0.398406	0.343553	0.269056	0.255675	0.524124	0.439147	0.223931	0.360108	0.331836	0.290689	0.397602	0.345299	0.350504	0.440179	0.406467	0.383903	0.516507	0.471406	0.442941	0.565517	0.475267	0.459513	0.520565	0.475576	0.445664	0.456043	0.436577	0.399608
101.6	0.371039	0.337238	0.317253	0.413002	0.362371	0.376449	0.452323	0.413578	0.398825	0.343768	0.269272	0.256006	0.524954	0.439665	0.224018	0.360688	0.331907	0.290622	0.398376	0.345733	0.351135	0.440555	0.406989	0.383884	0.516885	0.472213	0.443289	0.566269	0.475780	0.459540	0.521246	0.476299	0.446108	0.456927	0.437417	0.400092
101.8	0.371252	0.337452	0.317555	0.413571	0.362990	0.376421	0.453124	0.414050	0.399274	0.344127	0.269617	0.256583	0.525673	0.440249	0.223907	0.361187	0.332504	0.290812	0.398439	0.346138	0.351723	0.440953	0.407870	0.384317	0.517532	0.472911	0.443943	0.567037	0.475999	0.459587	0.521695	0.476968	0.446272	0.457516	0.438211	0.400085
102.0	0.371297	0.337796	0.317578	0.414400	0.363755	0.376737	0.453733	0.414477	0.399529	0.344634	0.270645	0.257467	0.526621	0.440686	0.223941	0.361662	0.333044	0.290894	0.399079	0.346337	0.352357	0.441714	0.409470	0.385023	0.518508	0.473627	0.444759	0.567772	0.476629	0.460365	0.522639	0.477710	0.446537	0.458254	0.438911	0.400237
102.2	0.371872	0.337921	0.317776	0.415127	0.364097	0.377485	0.454637	0.414836	0.399947	0.344538	0.270648	0.257751	0.527452	0.441411	0.224049	0.362248	0.333524	0.291285	0.399507	0.347048	0.352686	0.442641	0.410742	0.385434	0.519125	0.474039	0.445398	0.568105	0.477096	0.460590	0.523098	0.478215	0.447164	0.458930	0.439280	0.400550
102.4	0.372165	0.338277	0.317641	0.415765	0.365026	0.378040	0.455462	0.415364	0.400657	0.344546	0.271008	0.257781	0.528162	0.441864	0.224438	0.362548	0.333461	0.291280	0.400646	0.347719	0.352727	0.443374	0.411028	0.386119	0.519902	0.474695	0.446069	0.568642	0.477526	0.461018	0.523532	0.479135	0.447712	0.459464	0.439947	0.401045
102.6	0.372519	0.337931	0.318223	0.416399	0.365786	0.378503	0.456210	0.415629	0.401363	0.345308	0.271088	0.258305	0.528677	0.442515	0.224887	0.363066	0.333699	0.291344	0.401526	0.348128	0.352678	0.444205	0.410804	0.386061	0.520774	0.475363	0.446533	0.568993	0.478670	0.462022	0.524374	0.479496	0.448224	0.459824	0.440844	0.401549
102.8	0.372684	0.338233	0.318550	0.416879	0.366240	0.379073	0.456550	0.416272	0.402343	0.345601	0.271526	0.258479	0.529437	0.443330	0.225253	0.363445	0.334227	0.291806	0.401829	0.348594	0.353369	0.444686	0.411032	0.386218	0.521558	0.475898	0.447355	0.568843	0.479232	0.462308	0.524920	0.480675	0.449133	0.460207	0.441652	0.402187
103.0	0.373444	0.338067	0.318878	0.417381	0.366993	0.379907	0.457092	0.416889	0.403193	0.345590	0.271705	0.258611	0.530049	0.444043	0.225681	0.363985	0.334642	0.292061	0.402383	0.348909	0.353715	0.445659	0.411479	0.386491	0.522205	0.476196	0.447964	0.569406	0.479826	0.462994	0.525393	0.481172	0.449492	0.460921	0.441842	0.402400
103.2	0.374010	0.338595	0.319312	0.417907	0.367450	0.380209	0.457748	0.417418	0.403497	0.346217	0.272289	0.258724	0.530951	0.445002	0.226315	0.364265	0.334861	0.292225	0.403126	0.349130	0.354231	0.446587	0.412348	0.386978	0.522808	0.476613	0.448757	0.569827	0.480300	0.463654	0.525785	0.482161	0.449961	0.461396	0.442442	0.402485
103.4	0.373936	0.338484	0.319810	0.418461	0.367813	0.380387	0.458152	0.417899	0.403587	0.346666	0.272634	0.258898	0.531850	0.445773	0.226658	0.364481	0.335629	0.292286	0.403540	0.349153	0.354876	0.446944	0.413299	0.387185	0.523496	0.477056	0.449349	0.570369	0.480409	0.464462	0.526479	0.482334	0.450580	0.462189	0.442646	0.402425
103.6	0.374111	0.338725	0.320195	0.418809	0.368790	0.380544	0.458296	0.418538	0.403977	0.346861	0.273138	0.259223	0.532586	0.446628	0.227283	0.364614	0.336238	0.292582	0.403999	0.349501	0.355290	0.447646	0.413690	0.388016	0.524153	0.477645	0.450151	0.571121	0.480683	0.465285	0.526746	0.482510	0.451109	0.462834	0.443018	0.402879
103.8	0.374639	0.339194	0.320530	0.419186	0.368980	0.381002	0.458808	0.419054	0.404225	0.347472	0.273162	0.259406	0.533564	0.447260	0.227788	0.364971	0.336890	0.292691	0.404560	0.350079	0.355744	0.448075	0.413500	0.388783	0.524920	0.478182	0.450867	0.571535	0.480819	0.466054	0.527718	0.483006	0.451291	0.463181	0.443506	0.403493
104.0	0.374942	0.339404	0.320941	0.419551	0.369403	0.381275	0.459137	0.419167	0.404465	0.347123	0.273270	0.259616	0.534410	0.447852	0.228130	0.365116	0.337474	0.293009	0.405235	0.350101	0.356073	0.448432	0.413039	0.389355	0.525676	0.479029	0.451459	0.572163	0.481202	0.466809	0.528499	0.483735	0.452144	0.463537	0.443835	0.404511
104.2	0.374983	0.339950	0.321273	0.419876	0.370047	0.381661	0.459683	0.419841	0.404827	0.347666	0.273273	0.260069	0.535082	0.448417	0.228504	0.365434	0.337942	0.293468	0.405755	0.350759	0.356938	0.448663	0.413694	0.389796	0.526114	0.479232	0.452125	0.572372	0.481457	0.467165	0.529235	0.483927	0.452706	0.463469	0.444160	0.404536
104.4	0.375113	0.340016	0.321529	0.420222	0.369741	0.381952	0.459989	0.420275	0.405319	0.348263	0.273589	0.260697	0.535743	0.449023	0.229009	0.365768	0.338229	0.293900	0.405954	0.350987	0.357163	0.449192	0.414356	0.390356	0.526604	0.479707	0.452707	0.572884	0.481757	0.468056	0.529718	0.484545	0.453223	0.463461	0.443973	0.405255
104.6	0.375331	0.340240	0.321677	0.420824	0.370089	0.382598	0.460280	0.420634	0.405825	0.348683	0.273966	0.260957	0.536350	0.449679	0.229561	0.366343	0.338511	0.294205	0.406078	0.351646	0.357736	0.449411	0.414477	0.390839	0.527522	0.479901	0.453344	0.573406	0.481990	0.468293	0.530094	0.484991	0.454108	0.463218	0.444302	0.406207
104.8	0.375681	0.340597	0.322114	0.421243	0.370448	0.382953	0.460507	0.421245	0.406206	0.348841	0.273945	0.261114	0.536797	0.449934	0.230114	0.366665	0.338973	0.294541	0.406792	0.352061	0.358135	0.449962	0.415089	0.391317	0.528035	0.480369	0.453969	0.573865	0.482151	0.468712	0.530545	0.485522	0.454353	0.463507	0.444458	0.406798
105.0	0.375764	0.341021	0.322641	0.421780	0.370959	0.383067	0.460660	0.422015	0.406776	0.349164	0.274436	0.261690	0.537344	0.450412	0.230222	0.366738	0.339483	0.295296	0.406922	0.352099	0.358171	0.450287	0.416069	0.391753	0.528393	0.480929	0.454303	0.574823	0.482487	0.469377	0.531189	0.485241	0.455039	0.463625	0.445036	0.407330
105.2	0.375613	0.341101	0.323157	0.421964	0.371779	0.383682	0.461156	0.422599	0.407072	0.349670	0.274176	0.262404	0.537883	0.450583	0.230478	0.367202	0.340063	0.295876	0.407182	0.352712	0.358682	0.451319	0.416291	0.392115	0.529258	0.481568	0.454797	0.575216	0.482666	0.469411	0.531886	0.485405	0.455082	0.464064	0.445357	0.407788
105.4	0.376153	0.341967	0.323051	0.422113	0.371819	0.384200	0.461792	0.423231	0.407602	0.350067	0.274680	0.262737	0.538549	0.450768	0.230730	0.367815	0.340563	0.296279	0.407662	0.352930	0.359058	0.451949	0.416065	0.392748	0.529703	0.482266	0.455194	0.576131	0.483221	0.469705	0.532272	0.485670	0.455583	0.464309	0.446015	0.408073
105.6	0.376378	0.342465	0.323143	0.422285	0.371763	0.384793	0.462397	0.423625	0.408038	0.350589	0.274888	0.263205	0.539162	0.451377	0.230990	0.368491	0.340979	0.296277	0.408210	0.353042	0.359398	0.452520	0.415426	0.393246	0.530203	0.482621	0.455624	0.576925	0.483766	0.469804	0.532926	0.486128	0.455735	0.464748	0.446919	0.408642
105.8	0.376388	0.342801	0.323147	0.422469	0.372456	0.385583	0.463116	0.423963	0.408276	0.351127	0.274878	0.263452	0.539826	0.451643	0.231131	0.368508	0.341682	0.296716	0.408444	0.353250	0.359417	0.453283	0.415742	0.393794	0.531005	0.483158	0.455985	0.577853	0.484413	0.469903	0.533584	0.486113	0.456016	0.465226	0.447233	0.408737
106.0	0.376844	0.343058	0.323076	0.423401	0.372578	0.386698	0.463871	0.424391	0.408384	0.351422	0.275075	0.263883	0.540720	0.451929	0.231431	0.368943	0.341889	0.296889	0.408872	0.353614	0.359357	0.453990	0.416787	0.394278	0.531696	0.483802	0.456509	0.578245	0.484789	0.470054	0.534456	0.486471	0.455999	0.465904	0.447501	0.408812
106.2	0.377456	0.343514	0.323523	0.423947	0.372722	0.387550	0.464531	0.425099	0.408786	0.351805	0.274794	0.263703	0.541500	0.452329	0.231542	0.369342	0.341771	0.297077	0.409512	0.354334	0.359516	0.454812	0.417654	0.394924	0.532215	0.484292	0.456909	0.578818	0.485196	0.470134	0.535005	0.487094	0.456709	0.466622	0.448030	0.409057
106.4	0.377964	0.344167	0.323881	0.424248	0.373094	0.388161	0.465339	0.425548	0.409357	0.352463	0.275707	0.264190	0.542136	0.452802	0.231678	0.369795	0.341931	0.297417	0.410271	0.354540	0.359845	0.455214	0.418175	0.395670	0.533251	0.484930	0.457268	0.579348	0.485899	0.470646	0.535432	0.488115	0.457041	0.467306	0.448482	0.409612
106.6	0.378477	0.344329	0.324327	0.425058	0.373246	0.388480	0.465895	0.425924	0.409687	0.353102	0.276295	0.264674	0.542815	0.453472	0.231930	0.370101	0.341879	0.297622	0.410741	0.354770	0.360712	0.455792	0.418977	0.395680	0.533927	0.485502	0.457904	0.579898	0.486760	0.471002	0.536522	0.488342	0.458045	0.467687	0.449301	0.410139
106.8	0.379452	0.344895	0.324710	0.425666	0.373562	0.388541	0.466217	0.426754	0.410052	0.353159	0.277135	0.264690	0.543607	0.454340	0.232132	0.370458	0.342304	0.297610	0.411058	0.355150	0.361198	0.456032	0.420074	0.396084	0.534614	0.486091	0.458689	0.580683	0.487439	0.470880	0.536554	0.489589	0.458131	0.468558	0.450015	0.410898
107.0	0.380415	0.345478	0.324918	0.426279	0.374094	0.388951	0.466664	0.427482	0.410716	0.353212	0.277595	0.264518	0.544162	0.454943	0.232356	0.370651	0.342409	0.297624	0.411888	0.355689	0.361649	0.456684	0.420786	0.396480	0.535299	0.486564	0.459113	0.581505	0.488253	0.471442	0.536943	0.490495	0.458690	0.469217	0.450216	0.410924
107.2	0.380708	0.345963	0.324994	0.426772	0.374510	0.388949	0.467255	0.428022	0.411045	0.353922	0.278422	0.264647	0.544956	0.455684	0.232654	0.370810	0.342277	0.297911	0.412499	0.356145	0.361938	0.457017	0.420765	0.397231	0.535711	0.487329	0.459768	0.582040	0.488654	0.471879	0.536798	0.490584	0.459249	0.469693	0.450913	0.410839
107.4	0.380817	0.346487	0.325322	0.427311	0.374705	0.388806	0.467508	0.428371	0.411480	0.354332	0.279020	0.265126	0.545462	0.456555	0.232702	0.371082	0.342770	0.298163	0.412529	0.356149	0.362407	0.457424	0.420615	0.397721	0.536160	0.488067	0.460173	0.582661	0.489281	0.472492	0.537154	0.491142	0.459682	0.470701	0.451278	0.411226
107.6	0.381285	0.347043	0.325707	0.428026	0.375254	0.389450	0.468135	0.428895	0.412186	0.354374	0.279335	0.265167	0.546072	0.457122	0.232981	0.371265	0.343067	0.298348	0.412788	0.356787	0.362539	0.458147	0.420456	0.398607	0.536677	0.488866	0.460747	0.582970	0.489851	0.473225	0.537493	0.491388	0.460131	0.471428	0.451774	0.411502
107.8	0.381624	0.347659	0.325825	0.428790	0.375674	0.389860	0.468722	0.429214	0.412792	0.354721	0.279837	0.265119	0.547063	0.458015	0.233068	0.371588	0.343173	0.298518	0.413420	0.356959	0.362822	0.458661	0.421254	0.398843	0.537055	0.489576	0.461130	0.583582	0.490272	0.474153	0.537858	0.492127	0.460301	0.471770	0.452421	0.412356
108.0	0.381530	0.347923	0.326228	0.429123	0.376172	0.389906	0.469378	0.429678	0.413390	0.354638	0.280021	0.265444	0.547590	0.458584	0.233185	0.372329	0.344004	0.299068	0.414059	0.357226	0.363067	0.459011	0.422189	0.399312	0.537461	0.490293	0.461380	0.584233	0.491225	0.474746	0.538298	0.492516	0.461130	0.472150	0.453038	0.412869
108.2	0.382073	0.348178	0.326666	0.429637	0.376676	0.390170	0.470241	0.430394	0.414280	0.355152	0.280364	0.265742	0.548159	0.459379	0.233509	0.372819	0.344298	0.299423	0.413944	0.358079	0.363435	0.459649	0.423138	0.399521	0.537927	0.490623	0.461667	0.584824	0.491802	0.475404	0.538668	0.492760	0.461379	0.472218	0.453033	0.413276
108.4	0.382507	0.348482	0.326734	0.430149	0.377091	0.390436	0.470876	0.430550	0.414777	0.355518	0.280271	0.266091	0.548813	0.459995	0.233729	0.373239	0.344612	0.300176	0.414022	0.358416	0.363591	0.460464	0.423266	0.400274	0.538444	0.491150	0.462188	0.585467	0.492103	0.476243	0.539065	0.493186	0.462038	0.472201	0.453122	0.413794
108.6	0.382723	0.348772	0.327465	0.430885	0.377751	0.391071	0.471357	0.430961	0.415404	0.355461	0.280906	0.266163	0.549518	0.460684	0.234068	0.373842	0.345072	0.300666	0.414703	0.359062	0.364047	0.460931	0.423813	0.400525	0.538963	0.491721	0.462782	0.586240	0.492739	0.476344	0.539638	0.493788	0.462997	0.472342	0.453428	0.414721
108.8	0.383178	0.349264	0.327820	0.431338	0.378519	0.391612	0.471709	0.431252	0.415953	0.355700	0.281092	0.266774	0.550008	0.461142	0.234397	0.374248	0.345669	0.301249	0.415283	0.359301	0.363903	0.461845	0.425400	0.400900	0.539198	0.492245	0.463211	0.587128	0.493080	0.477129	0.540370	0.494138	0.463243	0.472399	0.453577	0.414850
109.0	0.383053	0.349885	0.328065	0.431391	0.379377	0.392033	0.472280	0.431483	0.416432	0.356169	0.281057	0.267245	0.550590	0.461898	0.234549	0.374556	0.346432	0.301764	0.415199	0.359838	0.364241	0.462467	0.427057	0.401405	0.539792	0.492800	0.463375	0.587709	0.493277	0.477647	0.540701	0.493998	0.463666	0.472633	0.454062	0.415490
109.2	0.383401	0.350249	0.328272	0.431059	0.379698	0.392520	0.472870	0.431742	0.416854	0.356658	0.281095	0.267686	0.551171	0.462266	0.235233	0.375249	0.346894	0.302585	0.415751	0.360201	0.364614	0.463277	0.427420	0.401729	0.540586	0.493506	0.463780	0.588150	0.493733	0.478064	0.541341	0.494770	0.463810	0.473185	0.454722	0.416342
109.4	0.383781	0.350981	0.328443	0.431229	0.380041	0.393189	0.473336	0.432252	0.417474	0.357162	0.281264	0.267990	0.551915	0.462978	0.235834	0.376116	0.347422	0.302633	0.416259	0.360135	0.364887	0.463635	0.427568	0.402244	0.540880	0.494025	0.464189	0.588730	0.494289	0.478834	0.541619	0.495453	0.464271	0.473645	0.455250	0.416787
109.6	0.383932	0.351212	0.328741	0.431302	0.380477	0.394021	0.473667	0.432558	0.418026	0.357279	0.281090	0.268306	0.552690	0.463502	0.236200	0.376941	0.348088	0.302864	0.416684	0.360290	0.364732	0.464014	0.427343	0.402598	0.541940	0.494488	0.464695	0.589205	0.494683	0.479277	0.542293	0.496320	0.464393	0.474244	0.455443	0.417015
109.8	0.384162	0.351002	0.329136	0.431751	0.380740	0.394884	0.474243	0.433166	0.418159	0.357863	0.280792	0.268755	0.553498	0.463693	0.236707	0.376857	0.348404	0.303118	0.416992	0.360539	0.364776	0.464449	0.428560	0.402916	0.542741	0.495000	0.465240	0.589669	0.495048	0.479337	0.543010	0.496828	0.464910	0.474938	0.456103	0.417505
110.0	0.384709	0.351373	0.329275	0.432589	0.380723	0.395699	0.474762	0.433756	0.418442	0.357964	0.281363	0.269326	0.554352	0.463997	0.237041	0.377445	0.348583	0.303495	0.417579	0.360943	0.364844	0.464442	0.429580	0.403310	0.543596	0.495640	0.466065	0.589801	0.495492	0.479691	0.543964	0.497869	0.465480	0.475259	0.456715	0.417927
110.2	0.385465	0.351738	0.329705	0.432389	0.381150	0.396455	0.475058	0.434250	0.418941	0.358367	0.281441	0.269787	0.555001	0.464226	0.237463	0.377782	0.348618	0.303726	0.418096	0.361288	0.365568	0.465052	0.430400	0.403883	0.544714	0.496502	0.466854	0.590930	0.495855	0.480238	0.544262	0.498918	0.466192	0.475961	0.457592	0.418285
110.4	0.386198	0.351780	0.329839	0.432904	0.381015	0.396897	0.475784	0.434714	0.419450	0.358676	0.282135	0.270233	0.555684	0.464626	0.237837	0.378365	0.348768	0.304015	0.418321	0.361465	0.365985	0.465429	0.430466	0.404404	0.545585	0.497111	0.467577	0.591441	0.496233	0.480696	0.545023	0.499771	0.466728	0.476516	0.458482	0.419263
110.6	0.386697	0.351820	0.330058	0.433346	0.381386	0.396957	0.476293	0.435316	0.419789	0.358994	0.282702	0.270403	0.556439	0.465025	0.238462	0.378288	0.348796	0.303940	0.419030	0.361639	0.366755	0.465394	0.430318	0.404752	0.546299	0.497983	0.468425	0.591642	0.496870	0.481205	0.545884	0.500376	0.467285	0.476795	0.459281	0.419886
110.8	0.387508	0.351625	0.330447	0.433724	0.381908	0.397525	0.476553	0.436132	0.420312	0.359353	0.283039	0.270354	0.557198	0.465633	0.238667	0.378423	0.349233	0.304343	0.419834	0.362241	0.366936	0.465541	0.430583	0.405297	0.546944	0.498781	0.469032	0.592049	0.497409	0.481319	0.546482	0.501260	0.467698	0.477324	0.459650	0.420335
111.0	0.387611	0.351872	0.330813	0.434287	0.382271	0.398191	0.477010	0.436848	0.420812	0.359631	0.283361	0.270356	0.557694	0.465819	0.239235	0.378400	0.349554	0.304850	0.420371	0.362618	0.367834	0.466132	0.430766	0.406150	0.547646	0.499529	0.469565	0.592372	0.497883	0.481694	0.547071	0.502237	0.468381	0.478066	0.460142	0.420848
111.2	0.387488	0.351517	0.331167	0.434926	0.382544	0.398521	0.477551	0.437449	0.421270	0.360136	0.283309	0.270527	0.558497	0.466463	0.239660	0.378558	0.349678	0.305812	0.420634	0.363043	0.368201	0.466767	0.431012	0.406824	0.548238	0.500324	0.470243	0.592806	0.497859	0.482356	0.547998	0.502605	0.468890	0.478511	0.460511	0.420891
111.4	0.387622	0.352076	0.331797	0.435459	0.382892	0.399338	0.477768	0.437959	0.421580	0.360681	0.283645	0.270585	0.558939	0.466915	0.240006	0.379180	0.350173	0.305683	0.420766	0.363135	0.368665	0.467535	0.431361	0.407169	0.548751	0.500852	0.470548	0.593353	0.498518	0.483047	0.548787	0.503400	0.469338	0.479440	0.460890	0.421211
111.6	0.387669	0.352344	0.332000	0.436283	0.383046	0.400270	0.478541	0.438410	0.422336	0.361077	0.283389	0.270346	0.559769	0.467036	0.240396	0.379312	0.350544	0.305916	0.421240	0.363606	0.368950	0.468199	0.431154	0.407866	0.549236	0.501298	0.470986	0.594062	0.499275	0.483776	0.549391	0.503230	0.469584	0.479746	0.461269	0.421287
111.8	0.387765	0.352329	0.331978	0.437007	0.383711	0.400580	0.479199	0.438914	0.422703	0.361851	0.284146	0.270525	0.560611	0.467788	0.240736	0.379771	0.350732	0.306153	0.421797	0.363921	0.369464	0.468447	0.431298	0.407947	0.549642	0.501914	0.471397	0.594591	0.500121	0.484434	0.550032	0.503484	0.470189	0.480109	0.461823	0.421659
112.0	0.388013	0.352550	0.332044	0.437957	0.384209	0.400882	0.479912	0.439577	0.423151	0.362056	0.284023	0.270469	0.561317	0.468243	0.240791	0.379981	0.351421	0.306801	0.421912	0.364577	0.370233	0.469155	0.431236	0.408242	0.550084	0.502201	0.472095	0.595423	0.500670	0.484751	0.550792	0.503494	0.470863	0.480720	0.462098	0.422104
112.2	0.388341	0.353219	0.331838	0.438898	0.384918	0.401544	0.480656	0.439961	0.423659	0.362299	0.284591	0.270739	0.561804	0.468729	0.241066	0.380125	0.351708	0.307708	0.421848	0.365054	0.370656	0.469815	0.431218	0.408663	0.550633	0.502483	0.472699	0.596450	0.501012	0.485271	0.551323	0.503905	0.471317	0.481320	0.461930	0.422437
112.4	0.388449	0.353428	0.332218	0.439591	0.385653	0.402119	0.481207	0.440343	0.423906	0.362614	0.284594	0.270824	0.562415	0.469168	0.241064	0.380390	0.352313	0.308329	0.422199	0.365408	0.371557	0.470303	0.431505	0.409164	0.551234	0.503118	0.473372	0.597458	0.501747	0.485511	0.551817	0.504241	0.472136	0.481913	0.462080	0.422957
112.6	0.389099	0.353730	0.332625	0.439885	0.386083	0.402523	0.481675	0.440569	0.424295	0.362838	0.285536	0.271050	0.563004	0.469704	0.241292	0.380728	0.352822	0.308541	0.422562	0.365873	0.372232	0.470868	0.431901	0.409392	0.551755	0.503659	0.473847	0.598147	0.502381	0.486115	0.552414	0.505074	0.472502	0.482321	0.462502	0.423819
112.8	0.389587	0.354135	0.333082	0.440198	0.386985	0.402530	0.482361	0.440707	0.424473	0.363435	0.285869	0.271297	0.563564	0.470349	0.241354	0.381318	0.353297	0.309324	0.422715	0.366067	0.372394	0.471611	0.432844	0.409826	0.552202	0.504038	0.474206	0.598757	0.502298	0.486397	0.552845	0.505626	0.472776	0.482392	0.462992	0.424077
113.0	0.390012	0.354355	0.333649	0.440456	0.387648	0.402551	0.483119	0.441196	0.424676	0.364016	0.286328	0.271335	0.563964	0.471100	0.241252	0.381492	0.353686	0.309151	0.422895	0.366970	0.373133	0.471866	0.433654	0.410119	0.552908	0.504573	0.474487	0.598911	0.502377	0.487006	0.552906	0.505991	0.472456	0.483080	0.463428	0.424463
113.2	0.390706	0.354696	0.333982	0.440712	0.388092	0.402765	0.483689	0.441591	0.425161	0.364497	0.287010	0.271779	0.564662	0.471705	0.241574	0.382164	0.353907	0.309359	0.423474	0.367260	0.373242	0.472365	0.433954	0.410385	0.553551	0.505059	0.475178	0.599360	0.503321	0.487820	0.553120	0.506726	0.473061	0.483707	0.463993	0.425028
113.4	0.391040	0.355090	0.334763	0.441362	0.388969	0.403395	0.484173	0.442084	0.425560	0.364837	0.287303	0.272384	0.565347	0.472358	0.241648	0.382656	0.354320	0.309184	0.423694	0.367610	0.373556	0.472685	0.434283	0.410893	0.553930	0.505433	0.475816	0.600115	0.503866	0.488251	0.553163	0.507515	0.473062	0.484282	0.464121	0.425409
113.6	0.391429	0.355419	0.335515	0.441420	0.389377	0.403697	0.484860	0.442747	0.426074	0.364688	0.287586	0.272979	0.566006	0.472817	0.241747	0.382965	0.354305	0.309137	0.424297	0.368333	0.373922	0.473390	0.434247	0.411258	0.554667	0.505904	0.476534	0.600794	0.504441	0.488835	0.553456	0.507728	0.473782	0.484644	0.464449	0.425806
113.8	0.391687	0.355920	0.335836	0.441970	0.389619	0.403985	0.485535	0.443396	0.426281	0.365161	0.288509	0.273629	0.566633	0.473105	0.241787	0.382834	0.354305	0.309367	0.425149	0.368585	0.374145	0.473980	0.434751	0.411802	0.555129	0.506454	0.477227	0.601358	0.504768	0.488949	0.553915	0.508148	0.474018	0.484787	0.465260	0.426243
114.0	0.392366	0.356594	0.336524	0.442206	0.390440	0.404497	0.486157	0.443738	0.426663	0.365204	0.288694	0.274151	0.567373	0.473536	0.241898	0.383327	0.354645	0.309762	0.425717	0.369291	0.374224	0.474443	0.435244	0.412432	0.555878	0.507238	0.477867	0.602202	0.505365	0.489198	0.554153	0.508943	0.474186	0.485138	0.465416	0.426459
114.2	0.393102	0.356775	0.336852	0.442316	0.390521	0.404772	0.486843	0.444264	0.427253	0.365254	0.289124	0.274734	0.568029	0.474024	0.242117	0.383966	0.354888	0.309987	0.426120	0.369292	0.374988	0.475308	0.435910	0.413151	0.556386	0.507990	0.478393	0.603105	0.505475	0.489752	0.554751	0.509837	0.474937	0.485717	0.465442	0.426935
114.4	0.393701	0.357097	0.337434	0.442704	0.390499	0.404763	0.487658	0.444979	0.427884	0.365652	0.289580	0.275106	0.568842	0.474685	0.242052	0.384364	0.355165	0.310202	0.426739	0.369496	0.375310	0.475818	0.436477	0.413656	0.556851	0.508379	0.478877	0.603063	0.506061	0.490349	0.555149	0.510317	0.475748	0.486491	0.465611	0.427750
114.6	0.393869	0.357508	0.337915	0.442637	0.391232	0.404939	0.488345	0.445551	0.428592	0.366025	0.289923	0.275602	0.569453	0.475434	0.242228	0.384692	0.355615	0.310468	0.427324	0.369668	0.375757	0.476249	0.437729	0.413911	0.557649	0.508951	0.479530	0.603207	0.506297	0.490897	0.555919	0.510932	0.476342	0.486604	0.465741	0.427898
114.8	0.394294	0.357468	0.338248	0.443281	0.391315	0.405426	0.488789	0.446479	0.429222	0.366349	0.289708	0.275875	0.570356	0.475981	0.242185	0.385177	0.355838	0.311136	0.427737	0.370275	0.376162	0.476718	0.438475	0.414159	0.558413	0.509379	0.480256	0.603557	0.506764	0.491019	0.556661	0.511891	0.476600	0.486869	0.466343	0.428153
115.0	0.394299	0.357802	0.338834	0.444018	0.391424	0.405728	0.489369	0.446863	0.429818	0.366555	0.289995	0.276463	0.571107	0.476397	0.242669	0.385759	0.356161	0.311794	0.427860	0.370512	0.376714	0.477315	0.439018	0.414844	0.559274	0.509733	0.480643	0.603801	0.507401	0.491496	0.557439	0.512357	0.476759	0.486934	0.466775	0.428658
115.2	0.394448	0.357820	0.339084	0.444445	0.391966	0.406520	0.489862	0.447464	0.430509	0.366941	0.289960	0.276666	0.571996	0.477135	0.242796	0.386409	0.356287	0.311961	0.428382	0.371087	0.376866	0.477593	0.438988	0.415041	0.559749	0.509884	0.481156	0.604276	0.507703	0.492461	0.558050	0.512238	0.477719	0.487173	0.467142	0.428459
115.4	0.394575	0.358474	0.339335	0.445063	0.392330	0.407466	0.490056	0.447825	0.431036	0.367636	0.289893	0.276864	0.572611	0.477654	0.243128	0.386889	0.356680	0.311795	0.428679	0.371389	0.377003	0.477773	0.439193	0.415529	0.560486	0.510516	0.481402	0.604635	0.508357	0.493164	0.558523	0.512509	0.478109	0.487392	0.467534	0.428617
115.6	0.394921	0.358632	0.339325	0.445861	0.392418	0.407844	0.490556	0.448430	0.431690	0.367806	0.289770	0.277001	0.573482	0.478316	0.243481	0.387101	0.356887	0.312224	0.428722	0.371648	0.377628	0.478033	0.439703	0.415847	0.561184	0.511409	0.482093	0.605482	0.509080	0.493679	0.559364	0.512378	0.478321	0.487838	0.468295	0.428604
115.8	0.395233	0.358863	0.339334	0.446655	0.393425	0.408002	0.490651	0.449180	0.432179	0.368355	0.290114	0.277559	0.574134	0.478972	0.243953	0.387796	0.357402	0.312710	0.428622	0.372327	0.378005	0.478452	0.440703	0.415889	0.561929	0.511933	0.482668	0.606059	0.509426	0.493974	0.559522	0.512547	0.479100	0.488445	0.468682	0.428931
116.0	0.395481	0.359532	0.339144	0.447475	0.393774	0.408446	0.491025	0.449574	0.432535	0.368434	0.290419	0.277644	0.574687	0.479261	0.244240	0.388142	0.357905	0.313384	0.428739	0.372802	0.378689	0.478675	0.441138	0.415984	0.562843	0.512408	0.482958	0.607289	0.509584	0.494286	0.560640	0.512810	0.479455	0.488811	0.468989	0.429269
116.2	0.395662	0.359632	0.339251	0.447714	0.394305	0.408776	0.491320	0.449987	0.432809	0.368408	0.290847	0.278073	0.575083	0.479497	0.244745	0.388788	0.358366	0.313709	0.428884	0.372826	0.378925	0.479276	0.440775	0.416576	0.563673	0.513262	0.483165	0.608053	0.510097	0.494837	0.560960	0.512841	0.480151	0.489204	0.469448	0.429715
116.4	0.396330	0.359563	0.339772	0.448146	0.394544	0.409371	0.491705	0.450405	0.433124	0.368949	0.291062	0.278222	0.575583	0.480070	0.244841	0.389014	0.358854	0.313739	0.429019	0.373194	0.379286	0.479777	0.441221	0.416760	0.564470	0.513839	0.483566	0.608839	0.510841	0.494827	0.561395	0.512945	0.480813	0.489617	0.470346	0.430348
116.6	0.397030	0.359699	0.340046	0.448676	0.394807	0.409601	0.492227	0.450640	0.433552	0.369091	0.291824	0.278496	0.576144	0.480525	0.245020	0.389426	0.359103	0.314045	0.429302	0.373318	0.379285	0.480257	0.442076	0.417276	0.565124	0.514333	0.484065	0.609463	0.511398	0.494996	0.561596	0.513453	0.481414	0.490066	0.470884	0.431058
116.8	0.397089	0.360039	0.340656	0.449066	0.395458	0.409860	0.492693	0.451134	0.433757	0.369603	0.291844	0.278532	0.576741	0.481101	0.245390	0.389958	0.359474	0.314350	0.429858	0.373732	0.379360	0.480591	0.443572	0.417995	0.565830	0.514939	0.484489	0.610365	0.511669	0.495211	0.562023	0.514108	0.481310	0.490346	0.471522	0.431420
117.0	0.397287	0.360527	0.340929	0.449802	0.395898	0.410520	0.492966	0.451648	0.434420	0.369943	0.292565	0.278664	0.577479	0.481797	0.245840	0.390012	0.359638	0.314239	0.430007	0.374230	0.380099	0.480647	0.444826	0.418903	0.566440	0.515777	0.484841	0.611224	0.512524	0.495855	0.562108	0.514198	0.481727	0.490790	0.471980	0.431684
117.2	0.397402	0.360973	0.341111	0.449958	0.396623	0.410621	0.493320	0.452095	0.434963	0.370115	0.293049	0.279127	0.578202	0.482313	0.246448	0.390503	0.359775	0.314408	0.430506	0.374562	0.380274	0.481037	0.445435	0.419522	0.566902	0.516539	0.485393	0.612309	0.513490	0.496097	0.562472	0.514468	0.482196	0.491729	0.472687	0.432099
117.4	0.397647	0.361188	0.341475	0.450216	0.397519	0.410799	0.493681	0.452829	0.435197	0.370558	0.293663	0.279507	0.578330	0.483002	0.246933	0.390579	0.359971	0.314691	0.431006	0.374741	0.380930	0.481483	0.445604	0.420239	0.567279	0.517108	0.485798	0.613184	0.513822	0.496126	0.562922	0.514740	0.482279	0.492409	0.473176	0.432697
117.6	0.397738	0.361837	0.341660	0.450785	0.397874	0.411100	0.494192	0.453563	0.435476	0.370786	0.294092	0.279887	0.578748	0.483452	0.247138	0.390651	0.360008	0.314528	0.431682	0.375009	0.381398	0.482254	0.445417	0.421020	0.567505	0.517892	0.486092	0.613790	0.514082	0.496361	0.562968	0.514957	0.482714	0.493154	0.473743	0.433112
117.8	0.397963	0.362708	0.341699	0.451462	0.398234	0.411645	0.494675	0.453867	0.435893	0.371067	0.294978	0.280196	0.579336	0.483962	0.247540	0.390513	0.360491	0.315254	0.432306	0.375014	0.381554	0.483020	0.445928	0.421910	0.567921	0.518358	0.486596	0.614750	0.514386	0.496564	0.564060	0.515682	0.482819	0.493945	0.474466	0.433410
118.0	0.398515	0.363265	0.342117	0.451973	0.398799	0.412292	0.495347	0.454360	0.436447	0.371135	0.295014	0.280542	0.580033	0.484660	0.247949	0.390808	0.360951	0.315753	0.432696	0.375274	0.382105	0.483657	0.446678	0.422787	0.568414	0.518783	0.487169	0.615680	0.514858	0.496874	0.564635	0.516387	0.483404	0.494800	0.474911	0.433926
118.2	0.398948	0.363723	0.342114	0.452470	0.398703	0.412618	0.496061	0.454900	0.437201	0.371254	0.295715	0.280938	0.580633	0.485413	0.248126	0.391241	0.361261	0.316050	0.433313	0.375341	0.382802	0.484374	0.447441	0.423284	0.568710	0.519254	0.487751	0.616165	0.515006	0.497521	0.565545	0.517094	0.484303	0.495713	0.475483	0.434410
118.4	0.399382	0.364293	0.342517	0.452931	0.399094	0.413057	0.496779	0.455423	0.437844	0.371674	0.295751	0.281226	0.581283	0.486164	0.248219	0.391402	0.361647	0.316361	0.433968	0.375763	0.383263	0.484924	0.447892	0.423755	0.569338	0.519666	0.488430	0.616548	0.515243	0.498053	0.565601	0.517639	0.484678	0.496533	0.476227	0.434834
118.6	0.399708	0.364699	0.342514	0.453606	0.399394	0.413593	0.497514	0.455964	0.438505	0.371964	0.295864	0.281443	0.581864	0.486750	0.248370	0.391925	0.362099	0.316714	0.434415	0.376154	0.383702	0.485360	0.448188	0.424230	0.569933	0.520152	0.489155	0.616840	0.515249	0.498555	0.566299	0.518443	0.484847	0.497023	0.476976	0.435120
118.8	0.400328	0.364874	0.342643	0.454368	0.399195	0.414070	0.498133	0.456622	0.438909	0.372229	0.295854	0.281694	0.582581	0.487240	0.248326	0.392356	0.362483	0.317117	0.435119	0.376791	0.384343	0.485755	0.448004	0.424835	0.570480	0.520682	0.489643	0.617010	0.515463	0.499102	0.566378	0.519534	0.485118	0.497459	0.477639	0.435691
119.0	0.400638	0.365199	0.342771	0.455004	0.399496	0.414609	0.498710	0.456951	0.439324	0.372340	0.296045	0.282096	0.583166	0.487852	0.248327	0.392849	0.363114	0.317373	0.435774	0.377340	0.384945	0.486141	0.448483	0.425446	0.570850	0.521205	0.489902	0.617155	0.515435	0.499709	0.566464	0.519721	0.485673	0.498016	0.477880	0.436194
119.2	0.401109	0.365417	0.342723	0.455458	0.399750	0.415197	0.499118	0.457632	0.439640	0.372719	0.295804	0.282156	0.583582	0.488537	0.248129	0.393304	0.363650	0.317295	0.436557	0.377889	0.385354	0.486391	0.449138	0.425636	0.571156	0.521869	0.490384	0.617351	0.515096	0.500333	0.566378	0.520350	0.486397	0.498883	0.478047	0.436499
119.4	0.401483	0.365563	0.342835	0.456067	0.399660	0.415441	0.499390	0.457994	0.439909	0.373037	0.295500	0.282284	0.583981	0.489007	0.248210	0.393757	0.364170	0.317509	0.436944	0.378360	0.385844	0.486753	0.450291	0.425874	0.571755	0.522656	0.490651	0.617364	0.514818	0.500746	0.566516	0.521075	0.486640	0.499108	0.478162	0.436899
119.6	0.401999	0.365686	0.342912	0.456443	0.399695	0.415631	0.499767	0.458429	0.440139	0.373099	0.295537	0.282381	0.584232	0.489437	0.248134	0.394452	0.364544	0.317581	0.437340	0.378811	0.386332	0.487288	0.451107	0.425949	0.572044	0.523344	0.491038	0.617620	0.514557	0.501051	0.566087	0.521453	0.487048	0.499795	0.478384	0.437289
119.8	0.402121	0.365730	0.342910	0.456888	0.399744	0.415941	0.500098	0.458689	0.440238	0.373451	0.295421	0.282636	0.584407	0.489616	0.248105	0.395212	0.365101	0.317804	0.437883	0.379582	0.386558	0.487583	0.451386	0.426075	0.572395	0.523597	0.491059	0.617504	0.514206	0.501216	0.565634	0.521985	0.487562	0.500003	0.478087	0.437693
