# Supplementary material for: High-Voltage Toxin’Roll: Electrostatic Charge Repulsion as a Dynamic Venom Resistance Trait in Pythonid Snakes
Source: Toxins (Basel). 2024 Apr 4;16(4):176. doi: 10.3390/toxins16040176 (PMC11053703; doi:10.3390/toxins16040176)
Supplement: Supplementary file 1 [file toxins-16-00176-s001.zip › Supplemental datasheets/Fig 3 line graphs/Bungarus flaviceps.csv]

Time	P. bivittatus & P. brongersmai	P. bivittatus & P. brongersmai	P. bivittatus & P. brongersmai	P. regius	P. regius	P. regius	P. sebae	P. sebae	P. sebae	P. biv & P. bro 187 A/S	P. biv & P. bro 187 A/S	P. biv & P. bro 187 A/S	P. biv & P. bro 195 K/E	P. biv & P. bro 195 K/E	P. biv & P. bro 195 K/E	P. biv & P. bro 189 K/Q	P. biv & P. bro 189 K/Q	P. biv & P. bro 189 K/Q	P. biv & P. bro 187 A/S-189 K/Q	P. biv & P. bro 187 A/S-189 K/Q	P. biv & P. bro 187 A/S-189 K/Q	P. biv & P. bro 189 K/Q-195 K/E	P. biv & P. bro 189 K/Q-195 K/E	P. biv & P. bro 189 K/Q-195 K/E	P. biv & P. bro 189 K/D-195 K/D	P. biv & P. bro 189 K/D-195 K/D	P. biv & P. bro 189 K/D-195 K/D	A. melanocephalus	A. melanocephalus	A. melanocephalus	191 K/D-195K/E	191 K/D-195K/E	191 K/D-195K/E	M. reticulatus	M. reticulatus	M. reticulatus
0.0	0.000000	0.000000	0.000000	0.000000	0.000000	0.000000	0.000000	0.000000	0.000000	0.000000	0.000000	0.000000	0.000000	0.000000	0.000000	0.000000	0.000000	0.000000	0.000000	0.000000	0.000000	0.000000	0.000000	0.000000	0.000000	0.000000	0.000000	0.000000	0.000000	0.000000	0.000000	0.000000	0.000000	0.000000	0.000000	0.000000
0.2	0.017179	0.015216	0.014441	0.017412	0.015645	0.014403	0.018279	0.016209	0.014475	0.017644	0.013249	0.011655	0.015973	0.016177	0.012976	0.016191	0.013464	0.012959	0.014891	0.013877	0.012811	0.018599	0.017320	0.015378	0.020765	0.018848	0.016802	0.022862	0.021613	0.021898	0.023546	0.022501	0.020754	0.021681	0.020091	0.019210
0.4	0.036266	0.032149	0.030362	0.036648	0.032762	0.030177	0.038433	0.034215	0.030702	0.036803	0.028001	0.024528	0.033901	0.034159	0.027521	0.034170	0.028504	0.027064	0.031286	0.029264	0.026620	0.039129	0.036346	0.032065	0.043845	0.039842	0.035555	0.048754	0.045868	0.045927	0.050174	0.047080	0.043832	0.045943	0.042954	0.040235
0.6	0.056639	0.049876	0.046884	0.057837	0.051413	0.046964	0.060031	0.053611	0.047995	0.057264	0.043596	0.038168	0.052935	0.053406	0.043026	0.053221	0.044801	0.041867	0.048970	0.045738	0.041481	0.061411	0.056433	0.050236	0.068635	0.062391	0.055652	0.076993	0.072615	0.072234	0.078742	0.073485	0.068927	0.072835	0.067933	0.063277
0.8	0.078025	0.068606	0.064311	0.079748	0.070904	0.064560	0.082877	0.073925	0.066193	0.078064	0.059774	0.052260	0.072846	0.073338	0.059305	0.073273	0.061831	0.057689	0.067500	0.062905	0.056690	0.084919	0.077574	0.069167	0.094899	0.086231	0.076991	0.107383	0.101094	0.100227	0.109011	0.101582	0.094785	0.101224	0.094074	0.087806
1.0	0.099229	0.087429	0.081974	0.102038	0.090737	0.082267	0.106227	0.094119	0.084674	0.099323	0.076145	0.066445	0.092905	0.093513	0.075699	0.093610	0.079015	0.073129	0.086089	0.080646	0.072184	0.108836	0.099047	0.088286	0.121826	0.110142	0.098884	0.138905	0.131168	0.128659	0.140102	0.130338	0.121184	0.130737	0.121254	0.113104
1.2	0.120457	0.106045	0.099062	0.124485	0.110280	0.099445	0.129123	0.114269	0.103026	0.119952	0.092013	0.080284	0.113072	0.113471	0.092033	0.113568	0.095943	0.088808	0.104566	0.098120	0.087565	0.132552	0.120141	0.107095	0.148469	0.133894	0.120369	0.170640	0.161181	0.156925	0.171356	0.158593	0.147048	0.160604	0.148550	0.137995
1.4	0.140327	0.123475	0.115369	0.145771	0.128888	0.116337	0.151278	0.133444	0.120402	0.139280	0.107254	0.093563	0.132233	0.132394	0.107823	0.132772	0.112113	0.103694	0.122211	0.114737	0.101805	0.155088	0.140492	0.125251	0.174395	0.156868	0.141137	0.201367	0.190677	0.184639	0.202194	0.185927	0.172151	0.189835	0.175230	0.162574
1.6	0.158592	0.139533	0.129905	0.165620	0.146245	0.131742	0.171612	0.151241	0.136511	0.156837	0.120816	0.105818	0.150326	0.149780	0.122223	0.150305	0.127122	0.117337	0.138716	0.130599	0.114734	0.176273	0.159195	0.141588	0.198283	0.177903	0.160748	0.230519	0.218560	0.210737	0.230620	0.211556	0.195159	0.217705	0.200508	0.185897
1.8	0.174463	0.153522	0.142539	0.183111	0.161571	0.145062	0.189834	0.166796	0.150892	0.171819	0.133045	0.116192	0.166014	0.164968	0.134754	0.165626	0.140286	0.129271	0.153469	0.144470	0.126227	0.195510	0.175421	0.156221	0.219818	0.196792	0.177862	0.257298	0.243592	0.233895	0.256312	0.233753	0.215277	0.243129	0.223466	0.206908
2.0	0.187422	0.164553	0.152390	0.197511	0.173962	0.155937	0.204823	0.179661	0.162530	0.183670	0.142437	0.124533	0.178915	0.177401	0.144972	0.178096	0.151265	0.139178	0.165741	0.155701	0.135494	0.211273	0.188532	0.167802	0.237745	0.212344	0.192447	0.280479	0.265136	0.253450	0.278395	0.252332	0.231836	0.265392	0.243032	0.224415
2.2	0.196068	0.172062	0.158416	0.208164	0.183067	0.163619	0.216010	0.188736	0.170899	0.191462	0.148663	0.130287	0.188198	0.186180	0.152402	0.186922	0.159010	0.145952	0.174733	0.164314	0.141649	0.222912	0.197962	0.176290	0.251414	0.223738	0.202964	0.298140	0.282041	0.268369	0.295363	0.266047	0.243453	0.283140	0.258360	0.237734
2.4	0.204102	0.178730	0.164696	0.217462	0.191401	0.171175	0.226411	0.197167	0.178374	0.199123	0.154532	0.134973	0.197073	0.194498	0.159336	0.195753	0.166163	0.152103	0.183230	0.172223	0.147628	0.233317	0.206948	0.184160	0.263777	0.234136	0.212463	0.314486	0.296208	0.281935	0.310365	0.278007	0.253959	0.299650	0.272475	0.250091
2.6	0.211484	0.185269	0.170115	0.226310	0.199338	0.177815	0.236103	0.204902	0.185399	0.205731	0.160349	0.140380	0.205809	0.202282	0.165918	0.203553	0.173005	0.158400	0.191403	0.180000	0.153393	0.243713	0.215368	0.191561	0.275515	0.243921	0.221333	0.329484	0.309895	0.294197	0.324118	0.289023	0.263892	0.315341	0.285484	0.261735
2.8	0.218363	0.191433	0.175545	0.234621	0.207133	0.184609	0.245329	0.212545	0.192130	0.212851	0.165851	0.145167	0.213776	0.209645	0.172158	0.211331	0.179716	0.164329	0.199149	0.186905	0.159128	0.253200	0.222931	0.198302	0.286783	0.253557	0.229945	0.343413	0.322255	0.305280	0.336915	0.299715	0.273468	0.329946	0.297572	0.272837
3.0	0.224533	0.197111	0.180390	0.242964	0.213926	0.190644	0.254298	0.220030	0.198839	0.219449	0.171278	0.149591	0.221306	0.216622	0.178036	0.218702	0.186309	0.170189	0.207267	0.193506	0.164952	0.261930	0.230443	0.205038	0.297337	0.262517	0.237924	0.356914	0.333673	0.315506	0.348722	0.309880	0.281850	0.343169	0.308878	0.283560
3.2	0.230326	0.202640	0.185010	0.250789	0.220280	0.196645	0.262382	0.227250	0.204960	0.225325	0.176192	0.154020	0.228599	0.223457	0.183377	0.225957	0.192649	0.175442	0.214945	0.199933	0.170399	0.270210	0.237805	0.211507	0.307586	0.271033	0.245259	0.369244	0.344834	0.325487	0.359996	0.319591	0.289716	0.355766	0.319447	0.293799
3.4	0.235926	0.207924	0.189472	0.257851	0.226382	0.202456	0.270182	0.234387	0.211351	0.230650	0.180946	0.158324	0.235670	0.229762	0.188586	0.232876	0.198775	0.180961	0.222116	0.205720	0.175741	0.278603	0.244251	0.217357	0.317518	0.279191	0.252609	0.381529	0.355336	0.334699	0.370307	0.328272	0.297479	0.367639	0.329588	0.303355
3.6	0.241824	0.212602	0.194088	0.264829	0.232505	0.207760	0.277759	0.241306	0.217418	0.236051	0.185362	0.162288	0.242534	0.236001	0.193523	0.239717	0.204482	0.186027	0.229475	0.212021	0.180926	0.286641	0.251085	0.223617	0.326691	0.287272	0.259409	0.392611	0.365008	0.343115	0.380560	0.336800	0.305189	0.379003	0.339445	0.312924
3.8	0.247223	0.217156	0.198726	0.271749	0.238687	0.213198	0.285364	0.247895	0.223301	0.241807	0.189919	0.166139	0.249065	0.242054	0.198094	0.245929	0.210090	0.190938	0.236527	0.217982	0.185904	0.294668	0.257879	0.229616	0.335495	0.294737	0.266333	0.403235	0.373739	0.351241	0.390510	0.344939	0.312099	0.390410	0.348734	0.321319
4.0	0.252465	0.221373	0.202843	0.277990	0.244087	0.218367	0.292208	0.254290	0.228842	0.246758	0.193926	0.169400	0.255412	0.247890	0.202804	0.252355	0.215794	0.195671	0.243467	0.223306	0.191032	0.302142	0.264067	0.234907	0.344063	0.301767	0.272710	0.412801	0.382483	0.358993	0.400385	0.352703	0.318488	0.401201	0.357706	0.329084
4.2	0.257358	0.225766	0.206796	0.284361	0.249707	0.223790	0.299216	0.260583	0.233999	0.251945	0.198019	0.173450	0.261595	0.253137	0.207485	0.258469	0.221179	0.200657	0.249862	0.228908	0.196314	0.309099	0.270262	0.240268	0.352386	0.308766	0.279053	0.421940	0.390301	0.366420	0.409238	0.360447	0.325220	0.411585	0.366836	0.336881
4.4	0.262085	0.230080	0.210946	0.290406	0.255247	0.228594	0.305792	0.266520	0.239467	0.256192	0.202407	0.177297	0.267558	0.258679	0.212011	0.264399	0.226927	0.204910	0.256369	0.234469	0.200755	0.315954	0.276116	0.245082	0.360399	0.315554	0.285184	0.430792	0.398129	0.373035	0.417874	0.367541	0.331866	0.421504	0.375568	0.344293
4.6	0.266804	0.233930	0.214885	0.296487	0.260696	0.233469	0.312246	0.272582	0.244641	0.260400	0.206526	0.180696	0.273158	0.264058	0.216620	0.270133	0.232220	0.209128	0.262695	0.239529	0.205491	0.323022	0.281650	0.250423	0.368064	0.322157	0.291092	0.439406	0.405985	0.379872	0.426147	0.374784	0.337999	0.431447	0.383383	0.351937
4.8	0.271560	0.238031	0.219114	0.302314	0.265825	0.238077	0.318862	0.278118	0.249792	0.264487	0.210096	0.184247	0.278899	0.269489	0.221022	0.276114	0.237234	0.213882	0.268597	0.244866	0.209851	0.329428	0.287508	0.255244	0.375589	0.328816	0.297076	0.448081	0.413250	0.386411	0.434075	0.382156	0.343845	0.440999	0.391157	0.359259
5.0	0.275860	0.242125	0.223210	0.307835	0.270937	0.242527	0.324838	0.283322	0.254669	0.268876	0.213772	0.187686	0.284643	0.274447	0.225267	0.281547	0.242131	0.217965	0.274286	0.250007	0.214638	0.335845	0.293042	0.260166	0.382813	0.334929	0.302750	0.456166	0.421001	0.392344	0.442015	0.388659	0.349511	0.450403	0.398702	0.366052
5.2	0.280404	0.246070	0.226741	0.313471	0.275706	0.246795	0.330321	0.288347	0.259645	0.272720	0.217430	0.190977	0.290158	0.279332	0.229805	0.287005	0.246791	0.222622	0.279932	0.254851	0.218909	0.341812	0.298494	0.264920	0.389854	0.341017	0.308227	0.463792	0.427872	0.398550	0.449602	0.394897	0.355089	0.459273	0.405887	0.372373
5.4	0.284760	0.249865	0.230805	0.318356	0.280662	0.251521	0.336078	0.293180	0.264055	0.276429	0.221013	0.194403	0.295588	0.283986	0.233768	0.292306	0.251314	0.226848	0.285236	0.259656	0.222737	0.347479	0.303673	0.269637	0.396530	0.347239	0.313627	0.471110	0.434925	0.404650	0.457308	0.401595	0.360959	0.468107	0.413083	0.379013
5.6	0.289300	0.254015	0.234550	0.323423	0.285322	0.255763	0.341567	0.297884	0.268755	0.280443	0.224560	0.197228	0.300948	0.288503	0.237746	0.297228	0.256003	0.230911	0.290959	0.264553	0.226766	0.353603	0.308649	0.273892	0.403133	0.353042	0.319132	0.478488	0.441571	0.410453	0.464060	0.408042	0.366136	0.476561	0.420213	0.385285
5.8	0.293546	0.257837	0.238163	0.328351	0.289956	0.259724	0.346970	0.302493	0.273160	0.284098	0.228125	0.199883	0.305894	0.293011	0.241545	0.302153	0.260485	0.235106	0.296539	0.269039	0.230891	0.359435	0.313531	0.278647	0.409924	0.359101	0.324308	0.486261	0.448170	0.416092	0.470993	0.413727	0.371269	0.485105	0.426876	0.391330
6.0	0.297524	0.261404	0.241517	0.332990	0.294238	0.263670	0.352491	0.307208	0.277065	0.288017	0.231006	0.202936	0.310868	0.297627	0.245513	0.306876	0.265008	0.239245	0.302055	0.273996	0.234452	0.365004	0.318301	0.283036	0.416202	0.364811	0.329645	0.493283	0.454522	0.421938	0.477788	0.419574	0.376545	0.493848	0.433565	0.396863
6.2	0.301213	0.265020	0.244843	0.337631	0.298693	0.267525	0.357820	0.311402	0.281097	0.291616	0.233935	0.206064	0.315709	0.301978	0.249300	0.311448	0.268949	0.242961	0.307008	0.278488	0.237759	0.370282	0.323135	0.287792	0.422572	0.370219	0.334477	0.500142	0.460696	0.427775	0.484358	0.425280	0.381366	0.502069	0.440190	0.402526
6.4	0.305110	0.268282	0.248336	0.342084	0.303108	0.271606	0.362927	0.315879	0.284965	0.295035	0.236968	0.208906	0.320370	0.306221	0.252756	0.316075	0.273133	0.246709	0.311781	0.282920	0.241740	0.375527	0.327508	0.291827	0.428731	0.375738	0.339600	0.506652	0.466609	0.433380	0.491104	0.430596	0.386600	0.510297	0.446907	0.408141
6.6	0.308478	0.272105	0.251122	0.346521	0.307255	0.275434	0.367732	0.319743	0.288694	0.298483	0.240181	0.212146	0.324967	0.310161	0.256305	0.320326	0.277315	0.250422	0.316356	0.287488	0.245506	0.380735	0.331690	0.295883	0.434760	0.381222	0.344369	0.513521	0.472661	0.438797	0.497364	0.436076	0.391448	0.518210	0.452996	0.414178
6.8	0.311542	0.275325	0.253728	0.351098	0.311241	0.279087	0.372613	0.324136	0.293028	0.302231	0.243423	0.215292	0.329164	0.314315	0.259411	0.324844	0.280862	0.253998	0.320972	0.291465	0.248964	0.385269	0.336238	0.299748	0.441068	0.386527	0.349109	0.520077	0.478498	0.444074	0.503738	0.441554	0.396377	0.525944	0.459351	0.420112
7.0	0.314838	0.278347	0.256217	0.355832	0.315236	0.282677	0.377255	0.328207	0.297057	0.305410	0.246693	0.218373	0.333509	0.318240	0.262957	0.329033	0.284508	0.257546	0.325355	0.295554	0.252629	0.390010	0.340850	0.303735	0.446712	0.391411	0.353566	0.526720	0.484374	0.449571	0.509653	0.446673	0.400565	0.533174	0.465200	0.425942
7.2	0.318419	0.281604	0.258965	0.360044	0.319043	0.286317	0.381673	0.332434	0.300763	0.308534	0.249809	0.221495	0.337758	0.322330	0.266221	0.333264	0.288001	0.260930	0.329481	0.299328	0.256087	0.395075	0.345057	0.307209	0.452545	0.396306	0.358110	0.533050	0.489980	0.454941	0.515981	0.451434	0.404986	0.540382	0.471191	0.431472
7.4	0.321776	0.284825	0.261951	0.364276	0.322562	0.289749	0.386154	0.336511	0.304821	0.311680	0.252898	0.224266	0.341984	0.326229	0.269522	0.337103	0.291705	0.264389	0.333672	0.303015	0.259360	0.399815	0.349085	0.310681	0.458111	0.401151	0.362869	0.539376	0.495320	0.459974	0.521945	0.456093	0.409548	0.547216	0.477438	0.436804
7.6	0.325164	0.287802	0.264890	0.368452	0.326310	0.292982	0.390674	0.340575	0.308360	0.315183	0.255349	0.226960	0.346056	0.330334	0.272595	0.341048	0.295232	0.267429	0.338034	0.307199	0.262577	0.404654	0.353248	0.314966	0.463533	0.406112	0.367415	0.545926	0.500290	0.465031	0.528603	0.461227	0.414431	0.553984	0.483405	0.441758
7.8	0.328501	0.290730	0.267674	0.372346	0.329912	0.296687	0.395059	0.344634	0.311966	0.318592	0.258508	0.229760	0.349983	0.334165	0.275472	0.344826	0.298506	0.270319	0.342468	0.310754	0.266121	0.409240	0.357162	0.318456	0.468662	0.410672	0.372295	0.552117	0.505319	0.470435	0.534758	0.466309	0.418535	0.561012	0.488869	0.446137
8.0	0.331918	0.293573	0.270065	0.376561	0.333518	0.299770	0.399049	0.348442	0.315426	0.321494	0.261442	0.232446	0.353744	0.337873	0.278914	0.348576	0.302283	0.273021	0.346939	0.314508	0.269266	0.413858	0.361034	0.321723	0.474048	0.415305	0.376688	0.558318	0.510403	0.475563	0.540528	0.471380	0.422490	0.567597	0.494951	0.451335
8.2	0.334990	0.296603	0.272724	0.380754	0.337131	0.302782	0.403797	0.352384	0.318715	0.324304	0.264405	0.235452	0.357527	0.341677	0.282025	0.352297	0.305552	0.276299	0.351108	0.318626	0.272361	0.418432	0.365400	0.324961	0.479053	0.419933	0.380924	0.563986	0.515188	0.480900	0.545906	0.476370	0.426936	0.574053	0.500793	0.456454
8.4	0.337992	0.299589	0.275353	0.384430	0.340647	0.305939	0.407782	0.355934	0.322324	0.327031	0.267201	0.238151	0.361191	0.345586	0.285181	0.356090	0.309065	0.279268	0.355447	0.322393	0.275155	0.422961	0.369259	0.327997	0.483983	0.424409	0.385244	0.569896	0.520233	0.485783	0.551248	0.480973	0.430885	0.580718	0.506300	0.461486
8.6	0.340898	0.302420	0.278198	0.387895	0.344013	0.309539	0.411788	0.359668	0.325471	0.329963	0.269782	0.240701	0.365376	0.349552	0.288302	0.359638	0.312113	0.282534	0.359499	0.326108	0.278649	0.427401	0.372886	0.331563	0.488742	0.428799	0.389229	0.575460	0.525055	0.490634	0.556788	0.485621	0.434612	0.587303	0.511225	0.466038
8.8	0.343892	0.305384	0.280798	0.391634	0.347536	0.312588	0.415926	0.362979	0.328888	0.333233	0.272291	0.243392	0.369172	0.353299	0.291337	0.363312	0.315777	0.285892	0.363319	0.329981	0.281904	0.431365	0.376680	0.335229	0.493455	0.433395	0.393197	0.580780	0.529696	0.495518	0.561738	0.490063	0.438375	0.593591	0.516573	0.470450
9.0	0.346934	0.308410	0.283798	0.394666	0.351107	0.315900	0.419605	0.366414	0.332101	0.336197	0.275149	0.245677	0.373124	0.356639	0.294299	0.366769	0.319167	0.288915	0.367259	0.333315	0.285329	0.435385	0.380357	0.338753	0.498237	0.437624	0.397054	0.586210	0.534672	0.500289	0.566981	0.494237	0.442055	0.599415	0.521630	0.475104
9.2	0.349666	0.310984	0.286381	0.398061	0.354537	0.319232	0.423302	0.369742	0.335626	0.339288	0.278101	0.247839	0.376459	0.359999	0.297303	0.370382	0.322278	0.292199	0.371112	0.336617	0.288003	0.438907	0.383907	0.342003	0.502799	0.441610	0.401006	0.591281	0.539561	0.505050	0.571793	0.498992	0.446204	0.605481	0.526942	0.479382
9.4	0.353042	0.314000	0.289533	0.401454	0.358028	0.322411	0.427262	0.373041	0.338848	0.342210	0.280613	0.250097	0.380078	0.363449	0.300132	0.373772	0.325476	0.295531	0.374841	0.340170	0.291131	0.442383	0.387370	0.345198	0.507199	0.445962	0.404739	0.596487	0.544586	0.509443	0.576780	0.503830	0.450283	0.611517	0.532161	0.483382
9.6	0.355682	0.317152	0.292367	0.404804	0.361214	0.325413	0.430886	0.376334	0.342035	0.344992	0.283165	0.251694	0.383295	0.366742	0.303196	0.377590	0.328921	0.298700	0.378890	0.343332	0.294027	0.446315	0.391220	0.348433	0.511822	0.450075	0.408717	0.601570	0.549741	0.513851	0.581140	0.507888	0.453659	0.617363	0.537429	0.487658
9.8	0.358231	0.319765	0.294782	0.408139	0.364550	0.328609	0.434308	0.379814	0.344929	0.347645	0.285156	0.253921	0.386727	0.369990	0.306044	0.381096	0.332226	0.301637	0.382766	0.346844	0.296970	0.449802	0.394831	0.351837	0.516028	0.454069	0.412574	0.606845	0.554700	0.518830	0.585642	0.512025	0.457633	0.623477	0.542236	0.492234
10.0	0.361014	0.322244	0.297541	0.410812	0.367510	0.331623	0.438039	0.383067	0.347889	0.350582	0.287383	0.256502	0.390012	0.373065	0.309001	0.384562	0.335280	0.304640	0.386403	0.350530	0.299674	0.453312	0.398367	0.354939	0.520087	0.457967	0.416427	0.611318	0.559086	0.523065	0.589715	0.515929	0.461620	0.629332	0.546918	0.496644
10.2	0.363882	0.325013	0.300100	0.413940	0.370804	0.334737	0.441314	0.386566	0.351038	0.352939	0.289578	0.258526	0.392910	0.376282	0.311567	0.388070	0.338361	0.307746	0.389603	0.353244	0.302438	0.456640	0.401755	0.357966	0.523992	0.461710	0.420117	0.616281	0.563880	0.527507	0.594121	0.520034	0.465082	0.634863	0.551347	0.500953
10.4	0.366525	0.327675	0.302419	0.416927	0.373792	0.337744	0.444773	0.389686	0.353949	0.355191	0.292079	0.260674	0.396054	0.379164	0.314141	0.391520	0.341728	0.310770	0.392904	0.356755	0.305643	0.459974	0.404997	0.360982	0.528265	0.465691	0.424116	0.620524	0.568373	0.531548	0.598530	0.523897	0.468592	0.640133	0.555869	0.504827
10.6	0.368820	0.330750	0.304831	0.420086	0.376631	0.340541	0.447977	0.392503	0.356958	0.357735	0.294414	0.262961	0.399099	0.382113	0.316853	0.394684	0.344538	0.313774	0.395795	0.359922	0.308465	0.463269	0.408367	0.364229	0.532490	0.469504	0.427827	0.625717	0.572875	0.535609	0.603075	0.527863	0.472246	0.645518	0.560284	0.509243
10.8	0.371178	0.332860	0.307089	0.423285	0.379685	0.343213	0.451317	0.395637	0.360135	0.359694	0.296772	0.265632	0.401903	0.385011	0.319141	0.397780	0.347033	0.316818	0.399066	0.363153	0.311351	0.466576	0.411981	0.367164	0.536924	0.472979	0.431192	0.630278	0.577187	0.539243	0.607519	0.531891	0.475614	0.651393	0.565065	0.513576
11.0	0.374242	0.335139	0.309661	0.426499	0.382674	0.346214	0.454657	0.398612	0.362937	0.361824	0.299051	0.267778	0.405018	0.388137	0.321723	0.400850	0.350153	0.319704	0.402231	0.366319	0.314736	0.470380	0.415158	0.370560	0.540787	0.476564	0.434570	0.634806	0.581327	0.543455	0.611735	0.535738	0.479039	0.656698	0.569252	0.517888
11.2	0.376844	0.337677	0.312564	0.429465	0.385661	0.349101	0.458171	0.401696	0.365729	0.363952	0.301462	0.270117	0.408029	0.391174	0.324216	0.403953	0.352847	0.322693	0.405539	0.369157	0.317504	0.473687	0.418280	0.373430	0.544779	0.480281	0.438216	0.639456	0.585414	0.547390	0.616406	0.539412	0.482720	0.662008	0.573556	0.522483
11.4	0.379509	0.340046	0.315223	0.432406	0.388377	0.351685	0.461357	0.404814	0.368341	0.366054	0.303569	0.272051	0.410983	0.394123	0.326787	0.407033	0.355288	0.325313	0.409015	0.372206	0.320620	0.477146	0.421585	0.376484	0.548692	0.484042	0.441494	0.644205	0.589484	0.551262	0.620817	0.542868	0.486297	0.666889	0.577570	0.525432
11.6	0.382167	0.342482	0.317625	0.435589	0.391210	0.354253	0.464830	0.407846	0.370858	0.368485	0.305602	0.274121	0.413775	0.397066	0.329013	0.409969	0.357659	0.327402	0.412319	0.375320	0.323299	0.480672	0.424394	0.380113	0.552309	0.487627	0.445117	0.649117	0.593717	0.555326	0.625529	0.546907	0.489711	0.671632	0.581637	0.528413
11.8	0.385192	0.344770	0.320273	0.438406	0.393946	0.356697	0.467939	0.410716	0.373868	0.370606	0.307917	0.276274	0.416883	0.399806	0.331376	0.412596	0.360296	0.330069	0.415723	0.378248	0.326246	0.484074	0.427598	0.382857	0.556132	0.491235	0.448637	0.653446	0.597661	0.559336	0.629443	0.550797	0.492811	0.676431	0.585571	0.532428
12.0	0.387706	0.347089	0.322873	0.441405	0.396622	0.359040	0.470984	0.413729	0.376640	0.372642	0.310255	0.278514	0.419666	0.402638	0.334203	0.415322	0.362784	0.332859	0.419164	0.381200	0.328643	0.487401	0.430741	0.385866	0.559889	0.494846	0.451857	0.657767	0.601712	0.563242	0.633551	0.554287	0.496215	0.681042	0.590266	0.536354
12.2	0.390115	0.349646	0.325246	0.444238	0.398971	0.361703	0.474013	0.416662	0.379594	0.374556	0.312446	0.280591	0.422708	0.405360	0.336604	0.418105	0.365556	0.335875	0.422325	0.384516	0.331294	0.490926	0.433942	0.388771	0.563662	0.498359	0.455116	0.661844	0.605749	0.566892	0.637511	0.557804	0.499697	0.685354	0.594154	0.539451
12.4	0.392279	0.352301	0.327862	0.446679	0.401613	0.364821	0.476835	0.419371	0.382233	0.377313	0.314741	0.282680	0.426138	0.408438	0.339248	0.420946	0.368343	0.338493	0.425467	0.387302	0.333776	0.494415	0.436523	0.391759	0.567156	0.501778	0.458352	0.666454	0.609393	0.570239	0.641530	0.561356	0.502748	0.689980	0.597935	0.542690
12.6	0.394555	0.354728	0.330452	0.449302	0.404334	0.367802	0.479866	0.422110	0.384921	0.379478	0.316988	0.285163	0.429554	0.411433	0.341405	0.423490	0.371225	0.341239	0.428753	0.390401	0.336468	0.497453	0.439186	0.394964	0.570858	0.505195	0.461425	0.670328	0.613164	0.573598	0.646065	0.565057	0.505818	0.693974	0.601856	0.545691
12.8	0.396846	0.357100	0.332941	0.452467	0.406908	0.370710	0.482748	0.424970	0.388041	0.382144	0.319553	0.286950	0.432427	0.414146	0.344111	0.426485	0.374415	0.343526	0.432076	0.393193	0.338938	0.500240	0.442080	0.397945	0.574397	0.508646	0.464628	0.674486	0.616808	0.577079	0.649777	0.568664	0.508709	0.697959	0.605631	0.549222
13.0	0.399391	0.359735	0.335381	0.454899	0.409526	0.373809	0.485455	0.427737	0.390716	0.384610	0.321573	0.288896	0.435729	0.417040	0.346571	0.429227	0.376985	0.346099	0.435108	0.395813	0.341281	0.503052	0.444801	0.400172	0.577819	0.511916	0.467874	0.678590	0.620646	0.580413	0.653758	0.571954	0.512070	0.701981	0.609731	0.552584
13.2	0.401678	0.362020	0.337456	0.457399	0.412351	0.376590	0.488270	0.430515	0.393551	0.387333	0.323571	0.291203	0.438717	0.419995	0.349355	0.431851	0.379592	0.348686	0.438625	0.398774	0.343586	0.505753	0.447419	0.402775	0.581224	0.515406	0.471141	0.682718	0.624197	0.584044	0.657871	0.575518	0.515442	0.706370	0.613485	0.555672
13.4	0.404453	0.364687	0.339898	0.460464	0.415004	0.379213	0.491233	0.432859	0.396139	0.389577	0.325451	0.292984	0.441790	0.422867	0.351996	0.434476	0.381985	0.351056	0.441561	0.401521	0.346097	0.508795	0.450352	0.405105	0.584755	0.519051	0.474444	0.686665	0.627759	0.587460	0.661878	0.578859	0.518864	0.709863	0.617178	0.558465
13.6	0.406737	0.367201	0.341970	0.462944	0.417611	0.382142	0.493841	0.435704	0.398507	0.391898	0.327417	0.294788	0.444965	0.425504	0.354505	0.437622	0.384874	0.353338	0.444791	0.403999	0.348402	0.511550	0.453312	0.407616	0.588037	0.522384	0.477794	0.690608	0.631634	0.590886	0.665341	0.581951	0.521968	0.713942	0.621281	0.561932
13.8	0.409041	0.369304	0.344104	0.465373	0.419975	0.385010	0.496922	0.438577	0.400940	0.394704	0.329327	0.297080	0.447828	0.428061	0.356996	0.440310	0.387674	0.355842	0.447905	0.406888	0.350941	0.514056	0.455789	0.409948	0.591370	0.525572	0.480990	0.694514	0.634610	0.594271	0.669029	0.585021	0.525518	0.717833	0.624929	0.565595
14.0	0.411409	0.371479	0.346197	0.467807	0.422482	0.387221	0.499835	0.441153	0.403537	0.397202	0.331822	0.299269	0.450633	0.430883	0.359466	0.443165	0.390449	0.358572	0.450950	0.409740	0.352972	0.516872	0.458315	0.412040	0.594529	0.528774	0.484361	0.698287	0.638239	0.596936	0.672481	0.587907	0.528617	0.721696	0.628662	0.569239
14.2	0.413405	0.374338	0.348410	0.470506	0.425014	0.389763	0.502603	0.444147	0.406056	0.399609	0.334081	0.300960	0.453032	0.433654	0.361827	0.445792	0.393350	0.361178	0.453945	0.412174	0.355116	0.519544	0.460508	0.414479	0.597766	0.531816	0.487581	0.702526	0.641663	0.600330	0.676531	0.591344	0.531327	0.725407	0.632255	0.572128
14.4	0.415457	0.376644	0.350794	0.473310	0.427384	0.392198	0.505398	0.446298	0.408468	0.402069	0.336648	0.303354	0.455933	0.436119	0.364313	0.448242	0.395883	0.363721	0.456823	0.415189	0.357712	0.521995	0.462724	0.417202	0.601359	0.534860	0.490850	0.706493	0.645026	0.602901	0.680355	0.594346	0.534196	0.729068	0.635943	0.575224
14.6	0.417503	0.378762	0.353012	0.475916	0.429901	0.394946	0.508052	0.448913	0.410895	0.404392	0.339011	0.305209	0.458234	0.438819	0.366361	0.450557	0.398184	0.365954	0.459590	0.418069	0.360123	0.524713	0.465320	0.419346	0.604436	0.537845	0.493361	0.710240	0.648242	0.606011	0.684456	0.597309	0.537516	0.733529	0.639800	0.579082
14.8	0.419734	0.380568	0.355393	0.478542	0.432613	0.397003	0.510938	0.451641	0.413439	0.406390	0.341245	0.307665	0.460675	0.441546	0.368183	0.453018	0.400617	0.368332	0.462602	0.420925	0.362884	0.527162	0.467819	0.421851	0.607920	0.540767	0.495980	0.714232	0.651274	0.609038	0.688049	0.600391	0.539985	0.737845	0.643251	0.582941
15.0	0.422475	0.382580	0.357618	0.481228	0.435353	0.399425	0.513901	0.454101	0.416034	0.408760	0.343540	0.309291	0.463341	0.444555	0.370282	0.455553	0.403015	0.370841	0.465388	0.423393	0.365537	0.529702	0.470113	0.424672	0.610978	0.543901	0.499181	0.717970	0.654777	0.612556	0.691550	0.603529	0.542884	0.741811	0.646780	0.586499
15.2	0.424674	0.384900	0.360167	0.483820	0.438201	0.401922	0.516631	0.456786	0.418473	0.411050	0.345523	0.311095	0.465880	0.447290	0.372545	0.458015	0.405127	0.373040	0.468243	0.425875	0.368102	0.532154	0.472438	0.427052	0.613925	0.546927	0.502281	0.722214	0.658251	0.615782	0.695278	0.606224	0.545723	0.745887	0.649925	0.590153
15.4	0.427444	0.386992	0.362055	0.486577	0.440667	0.403926	0.519241	0.459708	0.420808	0.413579	0.347606	0.312726	0.468079	0.450167	0.374603	0.460792	0.407164	0.375289	0.470415	0.428508	0.370851	0.535023	0.474883	0.429755	0.617001	0.550027	0.505057	0.725887	0.661857	0.619064	0.698844	0.608753	0.548277	0.749559	0.653011	0.592790
15.6	0.429770	0.389397	0.364316	0.489019	0.443234	0.406164	0.522208	0.462390	0.423502	0.415901	0.349638	0.314607	0.470514	0.452745	0.376496	0.462993	0.409497	0.377507	0.472853	0.430805	0.373370	0.537533	0.477338	0.432695	0.620210	0.552778	0.507987	0.729366	0.665588	0.622426	0.702249	0.612262	0.551163	0.753326	0.656842	0.597055
15.8	0.431986	0.391466	0.366561	0.491550	0.445609	0.408835	0.524804	0.465189	0.426479	0.417790	0.351884	0.316768	0.472990	0.455494	0.378815	0.465037	0.412191	0.380421	0.475268	0.433245	0.376089	0.540079	0.479925	0.435106	0.623491	0.555778	0.510838	0.732804	0.669032	0.625210	0.705485	0.615287	0.553995	0.757090	0.660178	0.600544
16.0	0.433978	0.393256	0.368552	0.493678	0.448115	0.411120	0.527303	0.467767	0.429375	0.420078	0.354247	0.318684	0.475236	0.458269	0.380971	0.467393	0.414142	0.382580	0.477856	0.435771	0.378547	0.542853	0.482604	0.437780	0.626420	0.558835	0.513460	0.736155	0.672390	0.628220	0.708955	0.618094	0.556644	0.760749	0.663596	0.603319
16.2	0.436051	0.395367	0.370238	0.495945	0.450558	0.413393	0.529725	0.470332	0.432025	0.422480	0.356163	0.320501	0.477793	0.460828	0.382960	0.469707	0.416510	0.384939	0.480200	0.438254	0.380951	0.546036	0.484949	0.439931	0.629584	0.561632	0.516193	0.739759	0.675601	0.630877	0.711994	0.621006	0.559247	0.763871	0.666604	0.606117
16.4	0.438240	0.397346	0.372194	0.498630	0.453096	0.416033	0.532215	0.472958	0.434481	0.425066	0.358058	0.322624	0.480351	0.463466	0.385004	0.471950	0.418677	0.387175	0.482697	0.440242	0.383095	0.548426	0.487541	0.442305	0.632374	0.564412	0.519028	0.743520	0.679015	0.633948	0.715559	0.623947	0.561878	0.767448	0.669794	0.609101
16.6	0.440244	0.399525	0.374118	0.501560	0.455039	0.418296	0.534669	0.475535	0.437313	0.426911	0.359964	0.324714	0.482970	0.465967	0.386968	0.474144	0.421175	0.389233	0.485351	0.442747	0.385197	0.550520	0.490089	0.444805	0.635228	0.567167	0.522016	0.746435	0.681893	0.637057	0.718700	0.626392	0.564269	0.770785	0.672753	0.611783
16.8	0.442316	0.401322	0.376250	0.503942	0.457298	0.420831	0.537038	0.478110	0.439945	0.429348	0.361903	0.326543	0.485684	0.468348	0.389332	0.476296	0.423684	0.391336	0.487851	0.445063	0.387579	0.552981	0.493000	0.447213	0.638140	0.570104	0.524883	0.749534	0.685242	0.640082	0.721382	0.629457	0.566701	0.774121	0.675465	0.614431
17.0	0.444852	0.403752	0.378221	0.505991	0.459673	0.422979	0.539629	0.480440	0.442528	0.431263	0.363612	0.328799	0.488399	0.470734	0.391654	0.478741	0.425567	0.393506	0.490186	0.447477	0.389720	0.555683	0.495736	0.449481	0.641073	0.573285	0.527675	0.752752	0.688319	0.643015	0.724353	0.632140	0.569652	0.777315	0.678670	0.616479
17.2	0.447332	0.405514	0.380164	0.508386	0.461732	0.424976	0.542443	0.482674	0.445179	0.433275	0.365608	0.331113	0.491108	0.473036	0.394053	0.480927	0.427354	0.395430	0.492877	0.450423	0.392127	0.558361	0.498802	0.451746	0.644040	0.576386	0.530533	0.756578	0.691471	0.646121	0.727518	0.635317	0.572640	0.780363	0.681207	0.618949
17.4	0.449403	0.407752	0.382173	0.511408	0.463802	0.427190	0.545077	0.485099	0.447521	0.435345	0.367620	0.332595	0.493819	0.475170	0.396328	0.483379	0.429368	0.397323	0.494874	0.452696	0.394294	0.561153	0.501763	0.453992	0.646994	0.579145	0.533132	0.759789	0.694665	0.648691	0.730054	0.638343	0.575690	0.783360	0.683948	0.621367
17.6	0.450902	0.410079	0.384154	0.513307	0.465920	0.429509	0.547706	0.487819	0.450133	0.436963	0.369519	0.334908	0.496355	0.477377	0.398579	0.486154	0.431891	0.399719	0.497500	0.455466	0.396504	0.563425	0.504562	0.456091	0.649740	0.581862	0.535783	0.763130	0.697911	0.651390	0.732861	0.641357	0.578366	0.786887	0.687048	0.624211
17.8	0.452910	0.412120	0.386320	0.515594	0.468083	0.431589	0.550324	0.490353	0.452611	0.439167	0.371603	0.337250	0.498615	0.479904	0.400711	0.488365	0.434260	0.402156	0.500114	0.458204	0.398724	0.566146	0.506746	0.458297	0.652585	0.584424	0.538287	0.766373	0.700863	0.654100	0.735660	0.643837	0.581017	0.789780	0.690118	0.627528
18.0	0.455141	0.414142	0.388381	0.518330	0.470400	0.433919	0.552565	0.492609	0.455137	0.440926	0.373858	0.339223	0.501298	0.482170	0.403117	0.490771	0.436620	0.404354	0.502488	0.461033	0.400724	0.568470	0.509300	0.460641	0.655590	0.586906	0.541071	0.769739	0.703970	0.656869	0.738629	0.647112	0.583499	0.792518	0.693038	0.630048
18.2	0.457111	0.416209	0.391077	0.520388	0.472592	0.436352	0.554890	0.495136	0.457539	0.442837	0.376275	0.340972	0.503620	0.484261	0.405186	0.493006	0.438874	0.406559	0.504909	0.463669	0.402904	0.570541	0.511511	0.462924	0.658506	0.589255	0.543568	0.772886	0.706267	0.659839	0.741916	0.650354	0.585889	0.795233	0.695946	0.632056
18.4	0.458971	0.417962	0.393459	0.522809	0.474917	0.438398	0.556978	0.497219	0.459755	0.444591	0.378630	0.343043	0.506052	0.486517	0.407168	0.495298	0.440978	0.408945	0.507512	0.466332	0.404967	0.573045	0.514169	0.465424	0.661233	0.591888	0.546258	0.775925	0.708770	0.662376	0.745100	0.652957	0.588330	0.798190	0.698895	0.634530
18.6	0.460794	0.419811	0.395317	0.524736	0.477363	0.440910	0.559237	0.499705	0.462007	0.446582	0.380666	0.344638	0.508354	0.489013	0.408964	0.497755	0.443391	0.411094	0.509920	0.468809	0.406830	0.575056	0.516882	0.467544	0.663972	0.594354	0.548556	0.778722	0.711262	0.665548	0.748334	0.655474	0.591177	0.801042	0.701908	0.637137
18.8	0.462870	0.421962	0.397220	0.526934	0.480020	0.442747	0.561438	0.502218	0.464166	0.448419	0.382584	0.346843	0.510916	0.491768	0.410996	0.500315	0.445816	0.413269	0.511783	0.471247	0.409048	0.577136	0.519081	0.469857	0.666992	0.597048	0.551266	0.782133	0.713866	0.668343	0.751304	0.658438	0.593301	0.803967	0.704805	0.639704
19.0	0.465038	0.424514	0.398801	0.528996	0.482481	0.445662	0.563551	0.504491	0.466120	0.450280	0.384679	0.348535	0.513394	0.493999	0.412999	0.502777	0.448284	0.415684	0.513967	0.473536	0.411313	0.579561	0.521379	0.472202	0.669183	0.599591	0.553971	0.785090	0.716421	0.671235	0.754101	0.661206	0.596045	0.806744	0.707358	0.642360
19.2	0.467192	0.426619	0.400740	0.531331	0.485158	0.448097	0.565669	0.507063	0.468147	0.452205	0.386523	0.350618	0.515914	0.496357	0.415006	0.505012	0.450689	0.417891	0.516226	0.475922	0.413844	0.582231	0.523292	0.474867	0.671518	0.602341	0.556613	0.788633	0.719394	0.674063	0.757034	0.663448	0.598404	0.809614	0.709941	0.645199
19.4	0.469312	0.428685	0.402263	0.533271	0.487848	0.450472	0.567943	0.509535	0.470536	0.454289	0.388320	0.352263	0.518167	0.498534	0.417198	0.507097	0.452737	0.420105	0.518503	0.478018	0.416333	0.584591	0.525309	0.477470	0.674140	0.604803	0.559245	0.791354	0.722390	0.676728	0.759945	0.665730	0.600830	0.812135	0.712848	0.647969
19.6	0.471251	0.430813	0.404004	0.535270	0.490420	0.453297	0.570219	0.511916	0.472753	0.456537	0.390192	0.353990	0.520441	0.500870	0.419325	0.508989	0.454781	0.422315	0.520810	0.480164	0.418834	0.587142	0.527368	0.479963	0.676810	0.607417	0.561946	0.794458	0.725285	0.679138	0.762625	0.668175	0.603263	0.814825	0.715413	0.650856
19.8	0.473202	0.432859	0.405912	0.537432	0.492762	0.455833	0.572280	0.514393	0.475378	0.458677	0.392232	0.355745	0.522839	0.503346	0.421475	0.510880	0.457341	0.424188	0.522850	0.482402	0.421025	0.589927	0.529193	0.482177	0.679248	0.610120	0.564777	0.797318	0.727773	0.681327	0.765542	0.670347	0.605587	0.817045	0.717926	0.653010
20.0	0.475158	0.434879	0.407525	0.539144	0.495247	0.458058	0.574419	0.516608	0.477728	0.460937	0.393825	0.357333	0.524917	0.505941	0.423238	0.512934	0.459452	0.426508	0.525357	0.484470	0.422945	0.592716	0.531297	0.484365	0.681759	0.612399	0.567466	0.800223	0.730315	0.683972	0.768160	0.672452	0.607676	0.819567	0.720042	0.655874
20.2	0.477225	0.437156	0.409349	0.541561	0.497395	0.460501	0.576338	0.519110	0.479921	0.463114	0.395329	0.359146	0.527323	0.508378	0.424988	0.515043	0.461389	0.428638	0.527889	0.486788	0.425180	0.595413	0.533138	0.486539	0.684141	0.614669	0.570396	0.803354	0.733210	0.686784	0.770714	0.674833	0.610224	0.822128	0.722176	0.658268
20.4	0.479268	0.438914	0.411319	0.543932	0.499656	0.462852	0.578553	0.521507	0.482294	0.464892	0.397070	0.360838	0.529757	0.510742	0.427069	0.516929	0.463698	0.430656	0.530533	0.488940	0.427212	0.597400	0.535726	0.489114	0.686339	0.617432	0.573347	0.806055	0.735461	0.689409	0.773504	0.676978	0.612688	0.824910	0.724320	0.660589
20.6	0.481157	0.440809	0.413236	0.545747	0.501257	0.464819	0.580918	0.523939	0.484736	0.466882	0.398988	0.363015	0.532292	0.513179	0.429123	0.518804	0.465613	0.432854	0.533016	0.491250	0.429248	0.599892	0.537801	0.491518	0.688662	0.619870	0.576095	0.808634	0.737478	0.692133	0.775925	0.679123	0.614753	0.827727	0.726560	0.662625
20.8	0.483449	0.442532	0.414979	0.547919	0.503398	0.467251	0.583043	0.526193	0.487052	0.468870	0.400664	0.364973	0.534644	0.515606	0.431236	0.520729	0.467390	0.434898	0.535727	0.493251	0.431793	0.602257	0.540285	0.493726	0.691151	0.622826	0.578726	0.811913	0.740070	0.694522	0.778338	0.681770	0.617166	0.830255	0.729063	0.665091
21.0	0.485452	0.444388	0.416965	0.550325	0.505438	0.469370	0.585452	0.528609	0.489613	0.470785	0.402667	0.366874	0.536469	0.517960	0.433333	0.523005	0.468878	0.437104	0.538290	0.495541	0.434359	0.604487	0.542532	0.496100	0.693473	0.625701	0.580935	0.815304	0.742496	0.697281	0.780632	0.684136	0.619688	0.833120	0.731013	0.667433
21.2	0.487519	0.446045	0.418944	0.552773	0.507536	0.471520	0.587768	0.531110	0.491728	0.473051	0.404673	0.369064	0.538710	0.520409	0.435403	0.524721	0.470762	0.438869	0.540513	0.497776	0.436761	0.606550	0.545057	0.498338	0.695945	0.628101	0.583292	0.818507	0.745345	0.699858	0.782901	0.686734	0.622424	0.835947	0.732670	0.670453
21.4	0.489266	0.448063	0.420885	0.555093	0.509817	0.473525	0.590061	0.533854	0.493746	0.475182	0.406366	0.370974	0.540913	0.523049	0.437192	0.526508	0.472832	0.440761	0.542832	0.499967	0.439141	0.608560	0.547223	0.500772	0.698601	0.630747	0.585482	0.821178	0.747212	0.702428	0.785264	0.689259	0.624730	0.838762	0.734846	0.673046
21.6	0.491334	0.449728	0.423097	0.557333	0.512129	0.475649	0.592324	0.536499	0.496123	0.476891	0.408096	0.373417	0.542947	0.525343	0.439210	0.528358	0.474745	0.443053	0.545692	0.502348	0.441234	0.610529	0.549183	0.502927	0.701289	0.633236	0.588163	0.823660	0.749721	0.705036	0.787775	0.691708	0.626906	0.841552	0.737367	0.675381
21.8	0.493768	0.451095	0.425112	0.559668	0.514319	0.477700	0.594309	0.539034	0.498019	0.479227	0.410027	0.375559	0.545040	0.527710	0.441237	0.530132	0.476635	0.445023	0.548020	0.504536	0.443419	0.612780	0.551189	0.505445	0.704134	0.635592	0.590545	0.826193	0.751871	0.707737	0.789630	0.694075	0.629141	0.843996	0.739770	0.677598
22.0	0.495802	0.452641	0.427345	0.562203	0.516523	0.480027	0.596482	0.541486	0.500119	0.480770	0.411998	0.377287	0.547340	0.529700	0.443093	0.532350	0.478881	0.447099	0.550298	0.506698	0.445532	0.614596	0.553363	0.508048	0.707188	0.638035	0.592857	0.828706	0.754029	0.710408	0.792397	0.697158	0.631378	0.846554	0.742400	0.678992
22.2	0.497428	0.454341	0.429446	0.564161	0.518649	0.481925	0.598726	0.543559	0.502253	0.482569	0.414146	0.379018	0.549324	0.531930	0.444818	0.534213	0.480892	0.449113	0.552786	0.508736	0.447517	0.616795	0.555436	0.510175	0.709607	0.640594	0.595254	0.830821	0.756167	0.713103	0.795114	0.699555	0.633806	0.848978	0.745128	0.680634
22.4	0.499000	0.456207	0.431378	0.566327	0.520717	0.483941	0.600972	0.545651	0.503968	0.484660	0.415801	0.380637	0.551419	0.534523	0.446697	0.536376	0.483019	0.451165	0.555238	0.510957	0.449294	0.619132	0.557887	0.512390	0.712174	0.643261	0.597758	0.833606	0.758315	0.715692	0.797227	0.702101	0.636218	0.851712	0.747326	0.682503
22.6	0.500806	0.458102	0.433020	0.568556	0.522790	0.486479	0.603110	0.547989	0.506047	0.486693	0.417739	0.382320	0.553679	0.536768	0.448953	0.538425	0.485226	0.453208	0.556952	0.513095	0.451276	0.620951	0.560409	0.514258	0.714808	0.645361	0.599763	0.836172	0.760636	0.718764	0.799536	0.704106	0.638922	0.853799	0.749688	0.684802
22.8	0.502784	0.460250	0.434871	0.570787	0.524832	0.488608	0.605227	0.550196	0.507828	0.488342	0.419877	0.384257	0.556109	0.538837	0.450868	0.540352	0.487416	0.454942	0.558641	0.515219	0.453439	0.623170	0.562765	0.515968	0.717167	0.647864	0.601943	0.838707	0.763133	0.721366	0.801878	0.706798	0.641190	0.856255	0.752311	0.687132
23.0	0.504579	0.462319	0.436706	0.572920	0.526983	0.490708	0.607310	0.552451	0.509902	0.490269	0.421755	0.386149	0.558345	0.540683	0.452982	0.542076	0.489534	0.457053	0.560806	0.517390	0.455783	0.625296	0.564777	0.518082	0.719351	0.650349	0.604054	0.841470	0.765610	0.724095	0.804186	0.708775	0.643679	0.858372	0.754514	0.689412
23.2	0.506340	0.464018	0.438513	0.574989	0.529529	0.492815	0.609509	0.554651	0.512256	0.492393	0.423414	0.387741	0.560718	0.542982	0.455209	0.543700	0.491309	0.459126	0.562681	0.519430	0.457986	0.627474	0.566553	0.520339	0.721891	0.652854	0.606598	0.844234	0.768325	0.726513	0.806884	0.710936	0.645493	0.860894	0.756983	0.691119
23.4	0.508079	0.466087	0.440319	0.576988	0.531790	0.494927	0.611574	0.556602	0.514514	0.494380	0.424903	0.389174	0.562891	0.544897	0.457441	0.545405	0.492918	0.460949	0.564291	0.521230	0.459790	0.629408	0.568793	0.522072	0.724335	0.655073	0.608866	0.846749	0.770695	0.728931	0.809035	0.713089	0.647743	0.862905	0.759412	0.693022
23.6	0.509956	0.468154	0.441993	0.579060	0.533839	0.497243	0.613465	0.558812	0.516799	0.496588	0.426554	0.390658	0.565161	0.547161	0.459386	0.547644	0.494969	0.463064	0.565669	0.523386	0.461828	0.631720	0.570886	0.523818	0.726828	0.657318	0.611270	0.849254	0.773167	0.731059	0.811634	0.715652	0.649773	0.864907	0.761375	0.695278
23.8	0.511660	0.470412	0.444102	0.580768	0.535884	0.499548	0.615692	0.560845	0.519126	0.498102	0.428357	0.392321	0.567570	0.549414	0.461336	0.549766	0.497334	0.464887	0.567720	0.525215	0.463753	0.633970	0.573195	0.525622	0.729228	0.659409	0.613439	0.851615	0.775499	0.733475	0.813614	0.718039	0.652072	0.867004	0.763550	0.697726
24.0	0.513305	0.472257	0.445605	0.582500	0.537975	0.501743	0.617594	0.562838	0.521219	0.499621	0.429764	0.393681	0.569617	0.551616	0.462989	0.552006	0.499372	0.467219	0.569874	0.527559	0.465740	0.636089	0.575502	0.527826	0.731508	0.661214	0.615967	0.854122	0.778015	0.735693	0.815479	0.720286	0.654124	0.869313	0.765465	0.700026
24.2	0.515030	0.474048	0.447260	0.584434	0.539701	0.503726	0.619381	0.564884	0.523156	0.501178	0.431358	0.395176	0.572215	0.553952	0.465121	0.554178	0.500987	0.468892	0.571767	0.530058	0.467906	0.638011	0.577579	0.529537	0.733491	0.663508	0.618419	0.856866	0.780274	0.738064	0.817795	0.722763	0.656498	0.871514	0.767027	0.701998
24.4	0.516860	0.475571	0.449434	0.586310	0.541608	0.505760	0.621726	0.566869	0.525574	0.502895	0.433025	0.396580	0.574248	0.555952	0.467419	0.556136	0.502932	0.470773	0.573776	0.532078	0.469825	0.639822	0.579728	0.531400	0.735488	0.665946	0.620645	0.859287	0.782451	0.740248	0.819996	0.724940	0.658653	0.873514	0.769459	0.704329
24.6	0.518537	0.477495	0.451379	0.588239	0.542849	0.508002	0.623674	0.568916	0.527787	0.504845	0.434662	0.398538	0.576443	0.558204	0.469319	0.557986	0.504684	0.472684	0.575512	0.533896	0.471769	0.641974	0.581651	0.533386	0.737797	0.667856	0.623072	0.862018	0.784999	0.742527	0.822456	0.727431	0.660709	0.875293	0.771920	0.706333
24.8	0.520231	0.479285	0.453249	0.590452	0.544985	0.510216	0.625834	0.570849	0.529976	0.506616	0.436240	0.399752	0.578744	0.560502	0.471202	0.560076	0.506694	0.474665	0.577445	0.535832	0.473836	0.643568	0.583772	0.535417	0.739782	0.670627	0.625231	0.864330	0.787453	0.744613	0.824502	0.729611	0.663083	0.877126	0.774076	0.708799
25.0	0.521941	0.480893	0.455173	0.592744	0.547018	0.512122	0.628062	0.572919	0.532174	0.508725	0.437899	0.401848	0.580578	0.562805	0.473241	0.562314	0.508841	0.476827	0.579280	0.537891	0.475988	0.645403	0.585768	0.537297	0.742020	0.672989	0.627630	0.866484	0.789935	0.746664	0.826519	0.732080	0.665406	0.879050	0.775835	0.710585
25.2	0.523667	0.483112	0.457008	0.595107	0.549324	0.514271	0.630103	0.574751	0.534071	0.510684	0.439783	0.403500	0.582916	0.564980	0.475358	0.564210	0.510651	0.477999	0.581122	0.540047	0.477637	0.647361	0.587688	0.539310	0.744338	0.675018	0.630230	0.868597	0.792177	0.748575	0.828507	0.734096	0.667891	0.881546	0.777699	0.713369
25.4	0.525577	0.484829	0.458727	0.597337	0.551418	0.516279	0.632349	0.576703	0.536098	0.512643	0.441458	0.405336	0.585009	0.567274	0.477159	0.565945	0.512449	0.480060	0.583366	0.542424	0.480062	0.649627	0.589510	0.541608	0.746602	0.677416	0.632803	0.870335	0.794226	0.750715	0.830806	0.736237	0.669753	0.883788	0.779578	0.714643
25.6	0.527344	0.486307	0.460517	0.599944	0.553599	0.518337	0.634383	0.578862	0.538118	0.514401	0.442991	0.407193	0.587021	0.569199	0.479381	0.567880	0.514271	0.481930	0.585719	0.544252	0.481815	0.651923	0.591268	0.543824	0.748985	0.679472	0.635258	0.872281	0.796565	0.752737	0.832591	0.738181	0.671845	0.886074	0.781711	0.716089
25.8	0.528886	0.488089	0.462325	0.602064	0.555796	0.520532	0.636184	0.580892	0.540183	0.515717	0.444747	0.408698	0.588987	0.571602	0.481369	0.569831	0.516275	0.483769	0.587527	0.545962	0.483934	0.654338	0.593316	0.546167	0.751105	0.681924	0.637450	0.874470	0.798993	0.755159	0.834671	0.740425	0.673950	0.888125	0.783909	0.717343
26.0	0.530894	0.489670	0.464272	0.604293	0.558187	0.522797	0.638379	0.582494	0.542410	0.517225	0.446400	0.410112	0.591166	0.573725	0.483565	0.571908	0.518323	0.485597	0.589929	0.547767	0.486086	0.656568	0.595300	0.548621	0.753419	0.684303	0.640002	0.876741	0.801057	0.757381	0.837212	0.742535	0.676045	0.889984	0.785992	0.719177
26.2	0.532476	0.491429	0.465967	0.606352	0.560220	0.524737	0.640553	0.584053	0.544592	0.519179	0.447961	0.411349	0.593065	0.576206	0.485651	0.573825	0.520278	0.487599	0.592068	0.549968	0.488244	0.658675	0.597444	0.550359	0.755458	0.686594	0.642570	0.878992	0.803174	0.759353	0.839389	0.744621	0.678226	0.891806	0.787828	0.721156
26.4	0.534261	0.492960	0.468153	0.608337	0.562231	0.526682	0.642592	0.586383	0.546387	0.521101	0.449610	0.412925	0.595230	0.578415	0.487551	0.575546	0.522151	0.489678	0.594220	0.552067	0.490171	0.660944	0.599482	0.552238	0.757768	0.688955	0.644909	0.881198	0.804955	0.761753	0.841573	0.746875	0.680154	0.894319	0.789317	0.723290
26.6	0.535924	0.494559	0.469607	0.610373	0.564312	0.528616	0.644490	0.588667	0.548570	0.522786	0.451520	0.414596	0.597799	0.580410	0.489441	0.577051	0.524181	0.491875	0.595858	0.554079	0.492486	0.663111	0.601816	0.554233	0.760109	0.691343	0.646960	0.883438	0.807266	0.763863	0.843787	0.748650	0.682319	0.896183	0.790877	0.725384
26.8	0.537692	0.496179	0.471029	0.612584	0.566569	0.530334	0.646641	0.591033	0.550319	0.524786	0.453394	0.416389	0.600160	0.582661	0.491122	0.578765	0.526009	0.493890	0.597904	0.556192	0.494546	0.665123	0.603969	0.556257	0.762218	0.693847	0.649072	0.885346	0.809564	0.765388	0.846081	0.751237	0.684271	0.898490	0.793341	0.727036
27.0	0.539131	0.497641	0.472784	0.614660	0.568895	0.532480	0.648599	0.593478	0.552351	0.526876	0.454877	0.418193	0.602369	0.584784	0.493238	0.580352	0.527711	0.496114	0.599874	0.558358	0.496527	0.666905	0.605935	0.558791	0.764518	0.696384	0.651235	0.887743	0.811336	0.767554	0.848103	0.753381	0.686044	0.900901	0.795357	0.728672
27.2	0.540918	0.499296	0.474183	0.616871	0.571287	0.534934	0.650645	0.595629	0.554399	0.528627	0.456278	0.419536	0.604559	0.586985	0.495124	0.582207	0.529208	0.498245	0.601775	0.560182	0.498807	0.668473	0.608290	0.561001	0.766624	0.698603	0.653597	0.889942	0.813290	0.769459	0.850776	0.755772	0.687649	0.903280	0.797162	0.730103
27.4	0.542653	0.500848	0.475804	0.618644	0.573553	0.536839	0.652709	0.597629	0.556385	0.530414	0.458194	0.421407	0.606834	0.589057	0.496777	0.583868	0.531198	0.500114	0.603589	0.561860	0.500831	0.670185	0.610322	0.563095	0.768782	0.700865	0.655568	0.892481	0.815147	0.771362	0.852769	0.757667	0.689571	0.905305	0.798517	0.732059
27.6	0.544628	0.502554	0.476994	0.620273	0.575478	0.539049	0.654808	0.599986	0.558334	0.532065	0.460156	0.422802	0.609124	0.591250	0.498448	0.586089	0.533084	0.502285	0.605965	0.563601	0.502901	0.672090	0.612158	0.565192	0.771153	0.703001	0.657685	0.894787	0.817287	0.773413	0.855244	0.759914	0.691975	0.907802	0.800095	0.734575
27.8	0.546259	0.504104	0.478510	0.622192	0.577477	0.541087	0.656998	0.602312	0.560120	0.533443	0.461930	0.424744	0.611076	0.593345	0.500010	0.587877	0.534969	0.504117	0.608299	0.565533	0.504710	0.674026	0.614390	0.567383	0.773444	0.705102	0.659983	0.897070	0.819565	0.775867	0.856888	0.761881	0.694174	0.910151	0.801912	0.736969
28.0	0.547958	0.505491	0.479784	0.624059	0.579119	0.543144	0.658780	0.604585	0.562282	0.535000	0.463492	0.426285	0.613032	0.595589	0.501593	0.590126	0.536962	0.505806	0.610267	0.567539	0.506506	0.675886	0.616358	0.569731	0.775509	0.707372	0.662371	0.899328	0.821844	0.777674	0.859405	0.763981	0.696368	0.912200	0.803694	0.739147
28.2	0.549742	0.507358	0.481808	0.626018	0.581019	0.545226	0.661004	0.606770	0.564411	0.536809	0.465131	0.427863	0.615167	0.597998	0.503612	0.591984	0.538961	0.507475	0.612008	0.569273	0.508059	0.677382	0.618567	0.571789	0.777620	0.709612	0.664839	0.901540	0.824006	0.780264	0.861480	0.766447	0.698556	0.914017	0.805052	0.741064
28.4	0.551930	0.509208	0.483785	0.627808	0.582835	0.547343	0.663122	0.608890	0.566844	0.538711	0.466853	0.429665	0.617128	0.599845	0.505193	0.594009	0.541281	0.509198	0.613811	0.571283	0.509613	0.679301	0.620796	0.573796	0.779923	0.711874	0.666981	0.903518	0.826474	0.782633	0.863300	0.768775	0.701064	0.915724	0.807124	0.743614
28.6	0.553453	0.511229	0.485243	0.629627	0.584291	0.549608	0.665065	0.610912	0.568976	0.540525	0.468570	0.431149	0.619574	0.602176	0.506766	0.595626	0.543044	0.510898	0.615591	0.573393	0.511146	0.681199	0.622835	0.575840	0.782215	0.714125	0.669172	0.905872	0.828711	0.784509	0.865027	0.771188	0.703548	0.917349	0.809260	0.745724
28.8	0.554936	0.513038	0.486484	0.631569	0.586486	0.551677	0.667104	0.612817	0.570909	0.542647	0.470514	0.432480	0.621682	0.604390	0.508711	0.597389	0.545239	0.512643	0.617548	0.575390	0.512780	0.682891	0.624832	0.577854	0.784073	0.716601	0.671406	0.907824	0.830862	0.786837	0.867033	0.773150	0.705561	0.919292	0.811121	0.748091
29.0	0.556575	0.515047	0.488021	0.633875	0.588129	0.553952	0.669263	0.614630	0.572994	0.544510	0.472309	0.434239	0.623425	0.606646	0.510701	0.599087	0.546999	0.514276	0.619584	0.577498	0.514514	0.684704	0.626973	0.579587	0.786296	0.718597	0.673838	0.910446	0.832952	0.788927	0.868997	0.775058	0.707671	0.921373	0.813122	0.750201
29.2	0.558330	0.516980	0.489730	0.635617	0.590555	0.556247	0.671179	0.616449	0.575186	0.546019	0.474132	0.435649	0.625308	0.608932	0.512669	0.600487	0.548701	0.515971	0.621529	0.579517	0.516195	0.686670	0.628949	0.581982	0.788404	0.720550	0.676019	0.912931	0.835245	0.791454	0.871083	0.776897	0.709678	0.923871	0.814579	0.752174
29.4	0.560451	0.518568	0.491638	0.638092	0.592611	0.558409	0.673195	0.618700	0.577246	0.547633	0.475712	0.437490	0.627267	0.611063	0.514379	0.602116	0.550597	0.518090	0.623437	0.581535	0.518375	0.688724	0.631217	0.584077	0.790575	0.722711	0.678179	0.915084	0.837513	0.793911	0.873206	0.778557	0.712159	0.925443	0.816603	0.752576
29.6	0.562214	0.520413	0.493383	0.640075	0.594582	0.560588	0.675009	0.620689	0.579418	0.548900	0.477161	0.439089	0.628981	0.613058	0.516277	0.603481	0.552512	0.519573	0.625537	0.583002	0.519997	0.690880	0.633164	0.585856	0.792811	0.725017	0.680360	0.917616	0.839671	0.796330	0.875207	0.780269	0.714209	0.926996	0.819142	0.753816
29.8	0.564101	0.522221	0.495211	0.641770	0.596799	0.562850	0.676862	0.622480	0.581485	0.550162	0.478602	0.440711	0.630843	0.615538	0.518391	0.605186	0.554385	0.521171	0.627537	0.584832	0.521998	0.693204	0.635259	0.587783	0.794933	0.727470	0.682676	0.919887	0.842075	0.798604	0.877110	0.782115	0.716228	0.928552	0.821522	0.755176
30.0	0.566136	0.523623	0.496990	0.643628	0.598716	0.564773	0.678971	0.624279	0.583680	0.551923	0.479843	0.442216	0.633010	0.617429	0.520378	0.606648	0.555845	0.522892	0.629917	0.587060	0.523993	0.695170	0.637645	0.589650	0.797540	0.729712	0.685072	0.922049	0.843998	0.800923	0.879089	0.783693	0.718213	0.930162	0.823619	0.757203
30.2	0.567713	0.525023	0.498427	0.645794	0.600749	0.566765	0.680904	0.626278	0.585924	0.553885	0.481174	0.443724	0.635035	0.619666	0.521905	0.608112	0.557644	0.524787	0.631635	0.589389	0.525986	0.696985	0.639470	0.591493	0.799705	0.731751	0.687220	0.923684	0.845871	0.803283	0.880650	0.786015	0.720089	0.931958	0.825743	0.758690
30.4	0.569333	0.526343	0.500031	0.647885	0.602948	0.568805	0.682785	0.628756	0.587753	0.555716	0.482643	0.445554	0.637217	0.621542	0.523756	0.609246	0.559508	0.526715	0.633422	0.591399	0.527925	0.699048	0.641626	0.593621	0.801993	0.734186	0.689253	0.925924	0.847675	0.805843	0.882403	0.787800	0.721962	0.934096	0.827519	0.759899
30.6	0.570792	0.527615	0.501461	0.649872	0.605280	0.571038	0.684787	0.630806	0.589882	0.557490	0.483898	0.446711	0.639580	0.623825	0.525673	0.610878	0.561322	0.528788	0.635241	0.593240	0.529848	0.701141	0.643852	0.595663	0.803971	0.736528	0.691173	0.927874	0.849733	0.807734	0.884346	0.789674	0.723821	0.935303	0.829317	0.761059
30.8	0.572710	0.529409	0.502929	0.652108	0.607667	0.573202	0.686601	0.632832	0.591933	0.559795	0.485427	0.448348	0.641712	0.625827	0.527847	0.612720	0.562917	0.530609	0.637187	0.595085	0.531529	0.702800	0.646021	0.598064	0.805948	0.738778	0.693502	0.929567	0.851425	0.809731	0.886482	0.791539	0.725622	0.937007	0.831503	0.762720
31.0	0.574057	0.530995	0.504819	0.654029	0.609723	0.575414	0.688794	0.634823	0.594073	0.561423	0.486659	0.449478	0.643902	0.627874	0.529808	0.614438	0.564558	0.532330	0.639174	0.596758	0.533579	0.704718	0.648059	0.600294	0.808088	0.741080	0.695537	0.931484	0.853225	0.811755	0.888465	0.793651	0.727473	0.938919	0.833084	0.764230
31.2	0.575716	0.532729	0.506219	0.655856	0.611862	0.576931	0.690799	0.636848	0.595808	0.562814	0.488328	0.450800	0.645883	0.629885	0.531662	0.616345	0.566141	0.534267	0.641028	0.598571	0.536299	0.706517	0.650051	0.602495	0.810008	0.743289	0.697649	0.933459	0.855199	0.813533	0.890632	0.795637	0.729054	0.940690	0.834617	0.766058
31.4	0.577210	0.534405	0.507910	0.657434	0.614043	0.578774	0.692786	0.638877	0.597915	0.564586	0.489986	0.452491	0.648177	0.631940	0.533339	0.618308	0.567805	0.536057	0.642671	0.600007	0.538193	0.708593	0.651694	0.604753	0.812098	0.745346	0.699657	0.935109	0.857421	0.815346	0.892382	0.797304	0.730811	0.942771	0.836346	0.767861
31.6	0.578921	0.535574	0.509024	0.659297	0.616082	0.580854	0.694451	0.641233	0.599806	0.565688	0.491573	0.453596	0.650348	0.633764	0.535269	0.620457	0.569185	0.537770	0.644650	0.601616	0.539747	0.710635	0.653399	0.606892	0.814309	0.747551	0.701854	0.936721	0.859482	0.817868	0.894065	0.799324	0.733295	0.944788	0.838382	0.769668
31.8	0.580087	0.536966	0.510758	0.661288	0.618138	0.582725	0.696568	0.643396	0.602069	0.567346	0.492994	0.455183	0.652294	0.635823	0.537001	0.622218	0.571024	0.539179	0.646280	0.603028	0.541694	0.712421	0.655458	0.609222	0.816361	0.749670	0.704153	0.938496	0.861449	0.820005	0.895600	0.801268	0.734794	0.946576	0.840122	0.771356
32.0	0.581338	0.538436	0.512162	0.662994	0.619952	0.584818	0.698390	0.645305	0.604365	0.569003	0.494745	0.456328	0.654426	0.637957	0.538826	0.624352	0.573049	0.541002	0.647954	0.604513	0.543806	0.714149	0.657399	0.611680	0.817993	0.751905	0.706475	0.940478	0.863302	0.821600	0.898037	0.803081	0.736879	0.948016	0.841217	0.773537
32.2	0.582680	0.540222	0.513958	0.664996	0.621934	0.586485	0.700121	0.647297	0.606391	0.570652	0.496290	0.457737	0.656696	0.640148	0.540630	0.626296	0.575021	0.542892	0.649606	0.606297	0.545396	0.715933	0.659214	0.613844	0.819956	0.753808	0.708955	0.942739	0.865326	0.823215	0.899499	0.805182	0.738991	0.949706	0.842284	0.775920
32.4	0.583922	0.541810	0.515218	0.666659	0.623675	0.588333	0.701889	0.649283	0.608547	0.571850	0.498159	0.459002	0.658915	0.641995	0.542321	0.628347	0.576735	0.544616	0.651236	0.608584	0.547233	0.718250	0.660852	0.615877	0.821803	0.755980	0.711072	0.944725	0.867158	0.824900	0.901428	0.807084	0.741011	0.951517	0.843577	0.778465
32.6	0.584963	0.543406	0.516428	0.668468	0.625357	0.590378	0.704032	0.651216	0.610389	0.573455	0.499798	0.459993	0.660982	0.644212	0.543934	0.630125	0.577982	0.546183	0.653413	0.610485	0.548829	0.720279	0.662418	0.618120	0.823465	0.758140	0.713194	0.947172	0.868795	0.826352	0.903101	0.808940	0.742522	0.953256	0.845148	0.780110
32.8	0.586395	0.544960	0.518057	0.670415	0.627347	0.592053	0.706219	0.653182	0.612261	0.575202	0.501715	0.461371	0.662886	0.646076	0.545708	0.631938	0.579701	0.547919	0.655373	0.612156	0.550426	0.721930	0.664295	0.620189	0.825416	0.760050	0.715605	0.949032	0.870985	0.827908	0.905404	0.810699	0.744282	0.955235	0.846605	0.781622
33.0	0.588030	0.546757	0.519983	0.672589	0.629386	0.593887	0.708236	0.655103	0.614532	0.576268	0.503112	0.462954	0.664898	0.648165	0.547443	0.633641	0.581144	0.549515	0.657524	0.614214	0.552100	0.723776	0.665973	0.621915	0.827435	0.762257	0.717890	0.950906	0.872984	0.829406	0.907008	0.812254	0.746151	0.957024	0.848145	0.782654
33.2	0.589858	0.548319	0.521527	0.674351	0.631436	0.595992	0.709924	0.657137	0.616650	0.577826	0.504472	0.464544	0.666689	0.650323	0.549107	0.635450	0.582644	0.551305	0.659325	0.616039	0.553630	0.725706	0.667806	0.623907	0.829587	0.764404	0.720325	0.952711	0.875086	0.830853	0.909083	0.814180	0.748428	0.958701	0.849260	0.783528
33.4	0.591505	0.549828	0.523387	0.676874	0.633453	0.597748	0.711772	0.659165	0.618596	0.579230	0.505996	0.466212	0.668803	0.652157	0.550636	0.637591	0.584101	0.552869	0.661171	0.618270	0.555238	0.727741	0.669666	0.625670	0.831501	0.766639	0.722611	0.954215	0.877027	0.832793	0.911328	0.815655	0.750880	0.960273	0.851299	0.784821
33.6	0.593036	0.551014	0.524793	0.678537	0.635571	0.599885	0.713637	0.660682	0.620640	0.580506	0.507228	0.467963	0.670747	0.654222	0.552379	0.638982	0.585691	0.554412	0.663089	0.620167	0.556936	0.729837	0.671573	0.627613	0.833845	0.769051	0.724984	0.956438	0.878893	0.834260	0.913048	0.817118	0.752725	0.962024	0.853113	0.786270
33.8	0.594820	0.552367	0.526333	0.680429	0.637616	0.601740	0.715688	0.662751	0.622539	0.581919	0.508564	0.469700	0.672831	0.656536	0.554168	0.640428	0.587257	0.555821	0.664969	0.622432	0.558763	0.732071	0.673763	0.629598	0.836235	0.771342	0.727363	0.958157	0.880760	0.835700	0.914897	0.818731	0.754838	0.963723	0.854783	0.787938
34.0	0.596565	0.553823	0.527693	0.682400	0.639354	0.603664	0.717577	0.664621	0.624793	0.583521	0.509884	0.471183	0.674968	0.658268	0.555899	0.641974	0.588712	0.557581	0.666777	0.624195	0.560525	0.733920	0.675738	0.631532	0.838507	0.773532	0.729564	0.959895	0.882072	0.837750	0.916792	0.820350	0.756816	0.966050	0.856317	0.789583
34.2	0.597957	0.555169	0.528982	0.684535	0.641676	0.606234	0.719471	0.666325	0.626635	0.585532	0.511364	0.472909	0.676950	0.660119	0.557549	0.643602	0.590501	0.559135	0.668430	0.626023	0.561990	0.735774	0.677677	0.633556	0.840394	0.775505	0.731673	0.961798	0.883323	0.839919	0.918418	0.822598	0.758852	0.967565	0.858173	0.791029
34.4	0.599478	0.556632	0.530324	0.686229	0.643616	0.608368	0.721387	0.668221	0.628673	0.586991	0.512759	0.474548	0.678706	0.662186	0.559448	0.645186	0.592580	0.561049	0.670382	0.627648	0.563687	0.737680	0.680178	0.635371	0.842425	0.777714	0.733528	0.964173	0.885009	0.841824	0.920682	0.824574	0.760789	0.969278	0.859807	0.792181
34.6	0.601149	0.557984	0.531712	0.687984	0.645902	0.610319	0.723417	0.670010	0.630817	0.588833	0.513816	0.475834	0.680617	0.664354	0.561245	0.647091	0.594211	0.562833	0.672132	0.629293	0.565260	0.739510	0.682129	0.637220	0.844441	0.779889	0.735580	0.965455	0.886572	0.843947	0.922777	0.826362	0.763049	0.970691	0.861325	0.793780
34.8	0.602781	0.559616	0.532852	0.689621	0.647941	0.612126	0.725479	0.672068	0.632816	0.590977	0.515362	0.477495	0.682735	0.666531	0.563117	0.648809	0.595975	0.564301	0.673547	0.630985	0.567262	0.741384	0.684351	0.639035	0.846507	0.781991	0.737665	0.967535	0.888441	0.845819	0.924551	0.828253	0.765429	0.972894	0.863001	0.795876
35.0	0.603817	0.561087	0.534403	0.691331	0.649601	0.613888	0.727712	0.674145	0.634560	0.592146	0.516910	0.478765	0.684361	0.668688	0.564968	0.650485	0.597385	0.565956	0.675327	0.633089	0.569058	0.743346	0.686543	0.640741	0.848438	0.783958	0.739530	0.969034	0.890352	0.847604	0.926079	0.831004	0.767850	0.974670	0.864833	0.797693
35.2	0.605367	0.562672	0.535560	0.693243	0.651579	0.615778	0.729394	0.676158	0.636537	0.593600	0.518696	0.480428	0.685990	0.670697	0.566825	0.652369	0.598974	0.567873	0.676801	0.635013	0.570981	0.744944	0.688637	0.642840	0.850494	0.785962	0.741694	0.970789	0.892234	0.849616	0.927603	0.833385	0.769573	0.976312	0.866757	0.800083
35.4	0.606751	0.563984	0.536771	0.695112	0.653489	0.618044	0.731295	0.678316	0.638703	0.595541	0.520235	0.481802	0.688059	0.672908	0.568676	0.654124	0.600472	0.569335	0.678299	0.636913	0.572492	0.746704	0.690825	0.644632	0.852461	0.787994	0.743584	0.972413	0.893973	0.851844	0.929142	0.835309	0.771559	0.978086	0.868695	0.801517
35.6	0.608071	0.565204	0.537846	0.697045	0.655526	0.620137	0.733048	0.680555	0.640864	0.597031	0.521943	0.483287	0.689910	0.674951	0.570361	0.655541	0.602190	0.570721	0.679993	0.638676	0.574453	0.748614	0.692171	0.646419	0.854416	0.790024	0.745739	0.974776	0.895425	0.854195	0.930660	0.837258	0.773805	0.979847	0.870167	0.803022
35.8	0.609170	0.566949	0.539166	0.698769	0.657264	0.622202	0.735227	0.682394	0.642823	0.598806	0.523254	0.484700	0.691954	0.677417	0.572212	0.657003	0.604058	0.572487	0.681542	0.640313	0.576482	0.750090	0.694198	0.648062	0.856285	0.792041	0.747770	0.977019	0.897664	0.856226	0.932450	0.839124	0.775570	0.981344	0.871729	0.805177
36.0	0.610430	0.568532	0.540325	0.700623	0.658867	0.624282	0.737114	0.684227	0.644811	0.599850	0.524814	0.485898	0.694064	0.679565	0.573800	0.658679	0.605744	0.574538	0.683261	0.642227	0.578629	0.751740	0.695867	0.649693	0.858005	0.794027	0.750152	0.979275	0.899272	0.857867	0.934289	0.840691	0.777879	0.982825	0.872884	0.807391
36.2	0.611799	0.570376	0.541854	0.702547	0.660571	0.625978	0.738951	0.686366	0.646798	0.601301	0.526077	0.487187	0.696228	0.681797	0.575493	0.660313	0.607201	0.575993	0.684897	0.644078	0.580358	0.753921	0.697621	0.651506	0.859791	0.795992	0.752124	0.981274	0.901243	0.859618	0.935857	0.842623	0.779734	0.984613	0.874354	0.808996
36.4	0.613058	0.571795	0.543213	0.704293	0.662240	0.627998	0.741104	0.688193	0.648974	0.602857	0.527620	0.488238	0.698259	0.683717	0.577246	0.661766	0.608719	0.577625	0.686607	0.645922	0.582077	0.755857	0.699409	0.653290	0.861702	0.798087	0.754206	0.982803	0.902930	0.861740	0.937926	0.844719	0.781355	0.985996	0.875935	0.810152
36.6	0.614608	0.573286	0.544769	0.706108	0.663996	0.630123	0.743197	0.690129	0.650929	0.604760	0.529409	0.489971	0.700342	0.685898	0.578767	0.663082	0.610306	0.579272	0.688561	0.647346	0.583893	0.757560	0.701318	0.654759	0.863698	0.800045	0.756344	0.984939	0.905102	0.863301	0.939492	0.846578	0.783047	0.987762	0.877450	0.811216
36.8	0.616231	0.574691	0.546381	0.708540	0.665951	0.632156	0.744953	0.692096	0.653149	0.606301	0.530882	0.491408	0.702433	0.688041	0.580833	0.664303	0.611885	0.580825	0.690297	0.648730	0.585766	0.759132	0.702927	0.656372	0.865873	0.802037	0.758566	0.986301	0.907534	0.864721	0.941239	0.848587	0.784694	0.989159	0.879240	0.812376
37.0	0.617928	0.576434	0.548161	0.710808	0.668074	0.634299	0.746459	0.694058	0.655281	0.607611	0.532138	0.492551	0.704483	0.690390	0.582590	0.665921	0.613586	0.582318	0.691911	0.650507	0.587969	0.760695	0.704500	0.658439	0.868153	0.804233	0.760859	0.987919	0.909312	0.866758	0.942991	0.850519	0.786348	0.990604	0.880662	0.813676
37.2	0.619642	0.577993	0.549611	0.712429	0.669827	0.636192	0.748354	0.695953	0.657356	0.609366	0.533558	0.493719	0.706419	0.692380	0.584189	0.667479	0.615209	0.583935	0.693238	0.652034	0.589738	0.762580	0.706573	0.660621	0.870261	0.806387	0.763078	0.989562	0.911486	0.868503	0.944942	0.852488	0.788263	0.992460	0.881819	0.815357
37.4	0.621183	0.579079	0.551233	0.714710	0.672008	0.637663	0.750155	0.697620	0.659128	0.610807	0.535119	0.495108	0.708714	0.694497	0.586262	0.668976	0.616986	0.585427	0.695146	0.653745	0.591852	0.764371	0.708341	0.662884	0.872409	0.808343	0.765140	0.991256	0.913226	0.870261	0.946853	0.853966	0.790034	0.994154	0.883323	0.817117
37.6	0.623066	0.580323	0.552797	0.716549	0.674345	0.639740	0.752187	0.699462	0.660979	0.612305	0.536329	0.496210	0.710840	0.696280	0.588320	0.670202	0.618668	0.587203	0.697034	0.655070	0.593850	0.766082	0.710304	0.665061	0.874694	0.810317	0.767316	0.993234	0.914558	0.871323	0.948289	0.855730	0.791661	0.995647	0.884705	0.818085
37.8	0.624887	0.581800	0.554598	0.718251	0.676210	0.641751	0.753943	0.701771	0.662878	0.613544	0.537982	0.497295	0.712913	0.698073	0.590396	0.671548	0.620356	0.588689	0.698873	0.656500	0.595399	0.768045	0.712067	0.667622	0.876772	0.812388	0.769478	0.994891	0.915811	0.872539	0.949758	0.857615	0.793216	0.997521	0.886611	0.819235
38.0	0.626799	0.583216	0.556027	0.720111	0.678144	0.643748	0.755511	0.703467	0.664937	0.614966	0.539589	0.498368	0.715016	0.699795	0.592355	0.673121	0.621993	0.590428	0.700668	0.657778	0.596848	0.769854	0.713970	0.669941	0.878737	0.814326	0.771497	0.996803	0.916802	0.874038	0.951453	0.859196	0.794729	0.999802	0.888403	0.820757
38.2	0.628220	0.584646	0.557314	0.722176	0.680294	0.646082	0.757364	0.705253	0.666870	0.616290	0.540930	0.499326	0.717009	0.701584	0.594056	0.674134	0.623546	0.592021	0.702424	0.659597	0.598242	0.771602	0.716016	0.672423	0.880851	0.816316	0.773818	0.998425	0.918451	0.875475	0.953228	0.860943	0.796537	1.001233	0.890101	0.822495
38.4	0.629922	0.585960	0.558577	0.723941	0.682309	0.647704	0.759403	0.707295	0.669101	0.617377	0.542726	0.500602	0.718664	0.703763	0.596096	0.675937	0.625400	0.593581	0.704172	0.661539	0.600122	0.773470	0.718121	0.674161	0.882655	0.818396	0.775877	0.999882	0.919586	0.876681	0.954924	0.862418	0.798407	1.002937	0.891106	0.824186
38.6	0.631571	0.587569	0.559664	0.726118	0.684427	0.649360	0.761211	0.709456	0.670935	0.618611	0.544035	0.501740	0.720439	0.705705	0.597807	0.677656	0.626720	0.595174	0.705808	0.663291	0.601784	0.775133	0.719772	0.676229	0.884755	0.820533	0.777887	1.001468	0.921388	0.877917	0.956813	0.863718	0.801097	1.004388	0.892683	0.826574
38.8	0.633010	0.588906	0.560859	0.727649	0.686204	0.650919	0.763118	0.711540	0.672911	0.619667	0.545796	0.503154	0.722460	0.707598	0.599894	0.679556	0.628324	0.596634	0.707524	0.665097	0.603364	0.777100	0.721918	0.678216	0.886534	0.822445	0.779800	1.002981	0.922994	0.879135	0.958610	0.865551	0.803241	1.006062	0.894190	0.828761
39.0	0.634476	0.590299	0.561997	0.729637	0.687975	0.652625	0.764977	0.713715	0.674995	0.620750	0.547195	0.504565	0.724340	0.709384	0.601654	0.681080	0.629793	0.598441	0.709229	0.667288	0.604560	0.779065	0.724220	0.680034	0.888463	0.824476	0.781764	1.004171	0.924300	0.880181	0.960403	0.867547	0.805227	1.007750	0.896114	0.830722
39.2	0.635832	0.592245	0.563184	0.731810	0.689909	0.654292	0.766913	0.715938	0.677160	0.621828	0.548507	0.506128	0.726044	0.711455	0.603262	0.683056	0.631427	0.600020	0.710817	0.669092	0.606042	0.781267	0.726077	0.681654	0.890514	0.826506	0.783961	1.005781	0.925862	0.881266	0.962503	0.868970	0.806547	1.009543	0.897676	0.832128
39.4	0.636887	0.593900	0.564376	0.733440	0.692153	0.656105	0.768788	0.718010	0.678981	0.623353	0.549982	0.507597	0.728079	0.713379	0.604778	0.684870	0.632888	0.601205	0.712361	0.671119	0.607873	0.783312	0.728015	0.683328	0.892430	0.828735	0.786029	1.007418	0.927053	0.882626	0.964185	0.870391	0.808647	1.011318	0.898884	0.833188
39.6	0.638096	0.595494	0.565705	0.735151	0.694121	0.658018	0.770475	0.720147	0.680860	0.624273	0.551257	0.509268	0.729953	0.715376	0.606446	0.686337	0.634520	0.602655	0.714354	0.672835	0.609598	0.785267	0.729498	0.684936	0.894407	0.830979	0.788094	1.008851	0.929201	0.883929	0.966125	0.872094	0.810821	1.013139	0.900466	0.834590
39.8	0.639054	0.597045	0.567072	0.736983	0.695745	0.659950	0.772390	0.722193	0.682521	0.625496	0.552426	0.510546	0.731998	0.717576	0.608351	0.687900	0.636100	0.604292	0.715944	0.674919	0.611280	0.786901	0.731644	0.686904	0.896341	0.833336	0.790177	1.010613	0.931209	0.885009	0.967744	0.873520	0.812984	1.014390	0.901966	0.836523
40.0	0.640162	0.598355	0.568636	0.739052	0.697395	0.661521	0.774368	0.724267	0.684631	0.626480	0.553982	0.511671	0.734166	0.719485	0.609785	0.689486	0.637485	0.605831	0.717557	0.676586	0.612992	0.788844	0.733330	0.688725	0.898144	0.835504	0.792392	1.011991	0.932662	0.885681	0.969420	0.875171	0.815158	1.015982	0.903621	0.837289
40.2	0.641174	0.599590	0.570023	0.740712	0.699135	0.663163	0.775939	0.726457	0.686578	0.628290	0.555299	0.513357	0.736195	0.721685	0.611588	0.690892	0.638775	0.607196	0.719228	0.678091	0.614442	0.790975	0.735168	0.690350	0.900111	0.837800	0.794393	1.013628	0.934584	0.886897	0.971488	0.877466	0.817085	1.017367	0.905113	0.838442
40.4	0.642365	0.600525	0.571399	0.742570	0.700744	0.665336	0.777705	0.728177	0.688673	0.629688	0.556877	0.514771	0.738034	0.723690	0.613184	0.692322	0.640559	0.608908	0.720572	0.679651	0.615920	0.792575	0.737201	0.691913	0.902305	0.840156	0.796668	1.015566	0.936521	0.888104	0.973507	0.879558	0.819231	1.018796	0.906277	0.839357
40.6	0.643930	0.601750	0.572929	0.744392	0.702747	0.667453	0.779364	0.730149	0.690668	0.631144	0.558008	0.516061	0.739900	0.725622	0.614648	0.693837	0.642090	0.610488	0.722199	0.681040	0.617840	0.794287	0.738956	0.693737	0.904359	0.842210	0.798590	1.016881	0.938734	0.889144	0.975024	0.881669	0.821028	1.020182	0.907733	0.840684
40.8	0.645245	0.602862	0.574045	0.746553	0.704457	0.669232	0.781037	0.731976	0.692783	0.632869	0.558838	0.517212	0.741655	0.727587	0.616497	0.695436	0.643634	0.611899	0.723658	0.682643	0.619487	0.795982	0.740151	0.695822	0.906494	0.844107	0.800823	1.018200	0.940747	0.890940	0.976867	0.883480	0.823111	1.021415	0.909451	0.842105
41.0	0.646269	0.603961	0.575740	0.748448	0.706127	0.670941	0.782951	0.733607	0.694777	0.634363	0.560173	0.518314	0.743526	0.729561	0.617920	0.697054	0.645373	0.613194	0.725217	0.684483	0.621381	0.797473	0.741728	0.698056	0.908684	0.846269	0.802841	1.020068	0.942535	0.892849	0.978634	0.885649	0.825416	1.023061	0.910549	0.843805
41.2	0.647839	0.604880	0.577045	0.749860	0.707679	0.672698	0.784870	0.735340	0.696775	0.635856	0.561060	0.519455	0.745594	0.731518	0.619851	0.698511	0.647141	0.614670	0.726910	0.686041	0.622867	0.799336	0.743390	0.700073	0.910563	0.848284	0.804860	1.021482	0.944601	0.894251	0.979871	0.887618	0.827567	1.024810	0.911555	0.845355
41.4	0.649277	0.605719	0.578446	0.751836	0.709466	0.674528	0.786670	0.737038	0.698716	0.637284	0.562100	0.520581	0.747444	0.733618	0.621913	0.700031	0.648503	0.616577	0.728719	0.687918	0.624650	0.800728	0.744886	0.701947	0.912644	0.850265	0.806944	1.023393	0.946200	0.895899	0.981331	0.889671	0.829546	1.026321	0.913093	0.846645
41.6	0.650741	0.606822	0.579930	0.753455	0.711361	0.676633	0.788537	0.738864	0.700841	0.638806	0.563122	0.521612	0.749337	0.735118	0.623623	0.701729	0.649880	0.618417	0.730306	0.689949	0.626058	0.802205	0.746537	0.703837	0.914408	0.852318	0.808996	1.024918	0.947794	0.897554	0.982569	0.891407	0.831437	1.027817	0.914694	0.847678
41.8	0.652343	0.607842	0.581186	0.755126	0.712856	0.678884	0.790277	0.740821	0.702873	0.639915	0.564531	0.522722	0.751166	0.737167	0.625521	0.703044	0.651517	0.620053	0.731822	0.691769	0.627139	0.804150	0.748035	0.706318	0.916303	0.854766	0.811310	1.026871	0.949139	0.899222	0.983854	0.892949	0.833180	1.029816	0.916195	0.849458
42.0	0.654143	0.609437	0.582617	0.756834	0.714854	0.680796	0.792032	0.742506	0.704811	0.641155	0.565665	0.523541	0.753010	0.739394	0.627192	0.704658	0.652660	0.621556	0.733534	0.693556	0.628830	0.805843	0.749722	0.708305	0.918310	0.856879	0.813469	1.028631	0.950881	0.900724	0.985488	0.894395	0.835198	1.031348	0.917931	0.851764
42.2	0.655569	0.610893	0.583624	0.758458	0.716808	0.682840	0.794158	0.744483	0.706501	0.642409	0.566700	0.524740	0.755046	0.741247	0.628963	0.705636	0.654428	0.623129	0.735161	0.695225	0.630567	0.807481	0.751333	0.710504	0.920310	0.859210	0.815797	1.029996	0.952545	0.902278	0.986990	0.896028	0.837348	1.032712	0.919474	0.853615
42.4	0.657493	0.612244	0.584920	0.760218	0.718486	0.684624	0.796294	0.746620	0.708422	0.643865	0.568250	0.526438	0.756840	0.743239	0.630744	0.707211	0.655881	0.624465	0.736997	0.697064	0.632365	0.809341	0.753087	0.712184	0.921970	0.861269	0.817688	1.031363	0.954047	0.903864	0.988628	0.897682	0.839331	1.034009	0.920925	0.855460
42.6	0.658731	0.613709	0.585568	0.761946	0.720293	0.686272	0.797913	0.748726	0.710062	0.644884	0.569261	0.527777	0.758831	0.744960	0.632242	0.708927	0.657230	0.626390	0.738916	0.698528	0.634011	0.811026	0.754916	0.714339	0.924121	0.863122	0.819625	1.033005	0.955872	0.905829	0.990401	0.899462	0.841562	1.035365	0.923275	0.856845
42.8	0.660249	0.614757	0.586672	0.763492	0.722184	0.688184	0.800083	0.750842	0.711958	0.646380	0.570328	0.529140	0.760756	0.746871	0.634031	0.710581	0.659014	0.627980	0.740837	0.700388	0.635475	0.813148	0.756735	0.715995	0.925908	0.864817	0.821932	1.034408	0.957566	0.907802	0.992093	0.901410	0.843268	1.037214	0.924600	0.858216
43.0	0.661616	0.615960	0.587976	0.765375	0.724259	0.690019	0.802160	0.752963	0.713824	0.647714	0.571154	0.530731	0.762850	0.748985	0.635392	0.711815	0.660538	0.629571	0.742359	0.702543	0.636778	0.815085	0.758761	0.717294	0.927808	0.866818	0.824036	1.036010	0.959188	0.909111	0.993675	0.903279	0.845047	1.039095	0.926395	0.859977
43.2	0.662847	0.617832	0.589275	0.766979	0.726243	0.691825	0.803986	0.754922	0.715551	0.648684	0.572526	0.531919	0.764408	0.750849	0.636893	0.713797	0.661976	0.630621	0.744273	0.704290	0.638301	0.817027	0.760602	0.718899	0.929825	0.868525	0.826304	1.037495	0.961107	0.910941	0.995481	0.904918	0.846798	1.040735	0.928192	0.861396
43.4	0.664093	0.618801	0.590493	0.768912	0.728033	0.693836	0.805652	0.756700	0.717021	0.649987	0.574092	0.533368	0.766531	0.752814	0.638454	0.715472	0.663212	0.631912	0.746414	0.705924	0.640088	0.818563	0.762749	0.720649	0.931464	0.870550	0.828440	1.038945	0.962869	0.912585	0.996731	0.907110	0.848944	1.042189	0.929629	0.863341
43.6	0.665621	0.619910	0.591709	0.771019	0.729634	0.695638	0.807401	0.758788	0.718789	0.651231	0.575689	0.534594	0.768276	0.754749	0.640298	0.716629	0.664649	0.633301	0.748433	0.707462	0.641648	0.820409	0.764778	0.722229	0.933352	0.872588	0.830501	1.040358	0.964784	0.914217	0.998331	0.908849	0.850136	1.043726	0.931287	0.864474
43.8	0.666569	0.620999	0.592941	0.772811	0.731658	0.697307	0.809088	0.760534	0.720565	0.652999	0.577077	0.535705	0.770387	0.756828	0.642150	0.717985	0.665883	0.634689	0.749691	0.709082	0.643352	0.822121	0.766834	0.723905	0.935043	0.874192	0.832552	1.042201	0.966380	0.915731	0.999579	0.910303	0.851688	1.045311	0.932692	0.865500
44.0	0.667720	0.622385	0.594149	0.774534	0.733561	0.699166	0.810795	0.762261	0.722325	0.653969	0.578554	0.536809	0.772564	0.758979	0.643854	0.719621	0.667189	0.636097	0.751500	0.710389	0.644545	0.823870	0.769010	0.725262	0.936995	0.876215	0.834754	1.043418	0.967680	0.917659	1.001379	0.912478	0.853347	1.047167	0.934032	0.866547
44.2	0.668961	0.623300	0.595250	0.776366	0.735156	0.701052	0.812370	0.764016	0.724069	0.655393	0.579701	0.538064	0.774483	0.760848	0.645520	0.720835	0.668614	0.637487	0.753029	0.711897	0.646056	0.825657	0.770860	0.727040	0.938755	0.878211	0.836762	1.044934	0.969314	0.919369	1.002676	0.914557	0.854887	1.048923	0.935442	0.868137
44.4	0.670157	0.624337	0.596528	0.778147	0.736960	0.702924	0.814277	0.765414	0.725832	0.656631	0.581005	0.538990	0.776189	0.762571	0.647016	0.722130	0.670114	0.638856	0.754189	0.713616	0.647398	0.827289	0.772986	0.729070	0.940882	0.879981	0.838751	1.046401	0.971052	0.921124	1.004366	0.916313	0.856683	1.050447	0.937151	0.869195
44.6	0.671193	0.625386	0.597758	0.780024	0.738933	0.704463	0.816123	0.766910	0.727573	0.658235	0.581894	0.539986	0.778064	0.764567	0.648682	0.723473	0.671353	0.640068	0.755928	0.715138	0.649009	0.829062	0.774785	0.731048	0.942793	0.881634	0.840497	1.047607	0.972892	0.922886	1.006057	0.917939	0.858732	1.051825	0.938946	0.870486
44.8	0.672210	0.626166	0.598805	0.782055	0.740749	0.706211	0.818120	0.768674	0.729546	0.659852	0.583230	0.541690	0.779941	0.766600	0.650388	0.725036	0.672840	0.641328	0.757425	0.717086	0.650226	0.830879	0.776551	0.733007	0.944929	0.883333	0.842700	1.049136	0.974514	0.925089	1.007796	0.919312	0.860647	1.053303	0.939811	0.871814
45.0	0.673067	0.627220	0.600015	0.783642	0.742425	0.707932	0.820217	0.770252	0.731236	0.660923	0.584632	0.542760	0.781798	0.768596	0.651883	0.726597	0.674269	0.642703	0.759036	0.718406	0.651762	0.832359	0.778298	0.735073	0.946923	0.885385	0.844580	1.050613	0.975742	0.926873	1.009391	0.921050	0.862474	1.054905	0.940813	0.873303
45.2	0.674691	0.628433	0.601288	0.785212	0.743872	0.709980	0.822270	0.772207	0.733241	0.662154	0.585466	0.543819	0.783734	0.770481	0.653642	0.727960	0.675630	0.644260	0.760358	0.720110	0.653475	0.834264	0.780444	0.737112	0.948979	0.887263	0.846635	1.051912	0.977930	0.928847	1.010823	0.922482	0.863947	1.056719	0.941607	0.874874
45.4	0.675979	0.629812	0.602242	0.787083	0.745694	0.711812	0.824283	0.773962	0.735264	0.663513	0.586438	0.544861	0.785573	0.772500	0.654976	0.729045	0.676857	0.646065	0.761556	0.721888	0.655102	0.835536	0.782398	0.738833	0.950926	0.889412	0.848437	1.053285	0.979500	0.931115	1.012544	0.923784	0.865232	1.058494	0.942713	0.876161
45.6	0.676945	0.631066	0.603426	0.788699	0.747207	0.713826	0.826241	0.775741	0.736965	0.664905	0.587854	0.545918	0.787604	0.774330	0.656309	0.730685	0.678332	0.647148	0.763042	0.723438	0.656457	0.837518	0.784404	0.740909	0.952928	0.891373	0.850369	1.055044	0.980892	0.932994	1.013861	0.924937	0.867063	1.059560	0.944137	0.877265
45.8	0.678436	0.632401	0.604919	0.790734	0.748836	0.715495	0.828080	0.777710	0.738761	0.665951	0.588801	0.546750	0.789349	0.776416	0.658172	0.732077	0.680046	0.648440	0.764426	0.724719	0.657715	0.839621	0.786054	0.743072	0.954962	0.893675	0.852435	1.057085	0.982191	0.934769	1.015635	0.926570	0.868555	1.060650	0.945727	0.878992
46.0	0.679748	0.634104	0.606169	0.792544	0.751059	0.717343	0.829977	0.779713	0.740482	0.667272	0.589844	0.547813	0.791473	0.778270	0.659873	0.733416	0.681303	0.649815	0.765787	0.726352	0.659501	0.841244	0.787803	0.745504	0.957263	0.895615	0.854231	1.059159	0.983867	0.936151	1.017082	0.928173	0.870433	1.061824	0.947202	0.880487
46.2	0.680911	0.635289	0.607022	0.794299	0.753138	0.718822	0.831980	0.781854	0.742149	0.668876	0.590885	0.549133	0.793380	0.779718	0.661398	0.734414	0.683140	0.650993	0.767179	0.727567	0.661405	0.842756	0.789603	0.747704	0.959085	0.897615	0.856384	1.060850	0.985473	0.937924	1.019037	0.929500	0.872463	1.063274	0.948618	0.882152
46.4	0.682202	0.636851	0.608091	0.796351	0.754803	0.720988	0.833843	0.784089	0.744194	0.670082	0.592067	0.550325	0.795102	0.781468	0.663084	0.736048	0.684262	0.652528	0.768919	0.729122	0.662735	0.844577	0.791079	0.749562	0.960807	0.899723	0.858466	1.062402	0.987177	0.939783	1.020610	0.931024	0.874136	1.064590	0.949680	0.883443
46.6	0.683018	0.638199	0.608959	0.797860	0.756903	0.722871	0.835437	0.786337	0.745963	0.670967	0.592818	0.551454	0.796855	0.783485	0.664546	0.737937	0.685921	0.654321	0.770500	0.730680	0.664685	0.846417	0.792838	0.751261	0.962882	0.901700	0.860686	1.064514	0.988643	0.941811	1.022234	0.932749	0.876023	1.065754	0.951115	0.885133
46.8	0.684427	0.639164	0.610222	0.800152	0.758760	0.724833	0.837657	0.788043	0.748071	0.672329	0.593457	0.552394	0.798674	0.785424	0.666296	0.739468	0.687463	0.655714	0.771832	0.732355	0.666344	0.847987	0.794398	0.753084	0.964624	0.903719	0.862816	1.066283	0.990709	0.943492	1.024018	0.934773	0.877747	1.067280	0.952149	0.886736
47.0	0.685977	0.640373	0.611095	0.802085	0.760590	0.726671	0.839301	0.789809	0.750207	0.673561	0.594309	0.553491	0.800656	0.787238	0.667962	0.740889	0.688952	0.657042	0.772965	0.733979	0.668072	0.849370	0.796270	0.754896	0.966582	0.906014	0.864691	1.068300	0.992673	0.945160	1.025679	0.936557	0.879678	1.068761	0.953989	0.888227
47.2	0.687613	0.641622	0.611940	0.803981	0.762390	0.728461	0.840812	0.791609	0.752058	0.674757	0.595691	0.554584	0.802217	0.788791	0.669615	0.742637	0.690365	0.657980	0.774969	0.735330	0.669457	0.851252	0.798058	0.756638	0.968407	0.907785	0.866796	1.069826	0.994630	0.947275	1.027234	0.938448	0.881561	1.069928	0.955662	0.889635
47.4	0.688936	0.642663	0.613062	0.806051	0.764137	0.730515	0.842409	0.793222	0.753537	0.675937	0.596944	0.555846	0.804021	0.790923	0.671351	0.744158	0.691422	0.659438	0.776387	0.736911	0.671270	0.852860	0.799565	0.758077	0.969833	0.910008	0.868892	1.071508	0.996336	0.948774	1.028702	0.940321	0.883025	1.071096	0.956393	0.891220
47.6	0.690525	0.643836	0.614206	0.807348	0.766361	0.732226	0.844057	0.795127	0.755426	0.677451	0.598562	0.556613	0.805619	0.792832	0.673434	0.745393	0.692685	0.660627	0.777680	0.738220	0.672736	0.854823	0.801362	0.759545	0.971823	0.912231	0.871022	1.073190	0.997880	0.950486	1.030160	0.941701	0.884273	1.072249	0.957724	0.891893
47.8	0.691526	0.644949	0.615491	0.808565	0.768091	0.734037	0.845640	0.796594	0.757064	0.678660	0.599680	0.557634	0.807377	0.794950	0.675416	0.746879	0.694103	0.662157	0.779159	0.739821	0.674309	0.856213	0.802809	0.760973	0.973359	0.914183	0.873087	1.074727	0.999290	0.952074	1.031638	0.943539	0.886020	1.073684	0.959423	0.893206
48.0	0.692588	0.645986	0.616684	0.810049	0.769867	0.736077	0.847294	0.798284	0.758693	0.679473	0.600674	0.558783	0.809023	0.797005	0.677102	0.748641	0.695508	0.663791	0.780763	0.740910	0.675832	0.857890	0.804351	0.762957	0.975320	0.916367	0.875206	1.075928	1.000993	0.953865	1.033380	0.945384	0.887945	1.075031	0.960647	0.894451
48.2	0.693697	0.646962	0.617561	0.811739	0.771926	0.737637	0.849056	0.800004	0.760519	0.680868	0.601784	0.559638	0.810814	0.798647	0.678795	0.749577	0.696626	0.665237	0.782314	0.742255	0.677552	0.859681	0.805855	0.764661	0.977023	0.918179	0.877091	1.077457	1.002510	0.955032	1.034346	0.946943	0.889853	1.075921	0.962388	0.895606
48.4	0.694710	0.648091	0.618517	0.813120	0.774186	0.739397	0.850661	0.801438	0.762192	0.682247	0.603147	0.560425	0.812626	0.800806	0.680594	0.750864	0.697933	0.666830	0.783782	0.743441	0.678826	0.861467	0.807395	0.766214	0.979193	0.920055	0.879263	1.079030	1.003855	0.956530	1.036277	0.948782	0.891952	1.077268	0.963965	0.896774
48.6	0.696234	0.649148	0.619479	0.814597	0.776109	0.741131	0.852291	0.803255	0.763865	0.683597	0.604258	0.561412	0.814402	0.802884	0.682163	0.752372	0.699118	0.668194	0.785406	0.744871	0.680681	0.863040	0.809233	0.768109	0.980934	0.921983	0.881249	1.080041	1.005271	0.958080	1.038021	0.950510	0.894116	1.078734	0.965318	0.898724
48.8	0.697784	0.650038	0.620448	0.816434	0.777981	0.742914	0.853868	0.805270	0.765775	0.684637	0.605726	0.562397	0.816089	0.804715	0.683812	0.753980	0.700415	0.669846	0.787009	0.746487	0.682154	0.865011	0.810938	0.770010	0.982897	0.924059	0.883363	1.081146	1.006410	0.959562	1.039655	0.952307	0.895669	1.080255	0.966328	0.899851
49.0	0.698884	0.651156	0.621435	0.817730	0.779510	0.744830	0.855796	0.806860	0.767361	0.685399	0.606936	0.562925	0.817859	0.806714	0.685574	0.755183	0.701777	0.671474	0.788412	0.747483	0.684026	0.866909	0.812665	0.771978	0.984757	0.926025	0.885683	1.082502	1.007818	0.961204	1.041091	0.953765	0.897806	1.082125	0.967631	0.900929
49.2	0.700559	0.652286	0.622512	0.819135	0.781328	0.746588	0.857333	0.808619	0.769308	0.686454	0.608049	0.563884	0.819753	0.808607	0.687230	0.755980	0.703354	0.672908	0.789845	0.749378	0.685591	0.868957	0.814927	0.773834	0.986462	0.927953	0.887575	1.083789	1.009537	0.962819	1.042662	0.955350	0.899376	1.083825	0.968498	0.902144
49.4	0.702093	0.653558	0.623561	0.821141	0.783108	0.748151	0.858920	0.810210	0.771113	0.687220	0.608987	0.564417	0.821645	0.810452	0.688676	0.757381	0.704904	0.674369	0.791602	0.750923	0.687027	0.870724	0.816798	0.775268	0.988208	0.929982	0.889360	1.084947	1.010809	0.964348	1.044199	0.957197	0.901163	1.085634	0.970210	0.903134
49.6	0.703438	0.654651	0.624793	0.822948	0.784922	0.749792	0.860509	0.811944	0.772468	0.688212	0.610238	0.565454	0.823297	0.811837	0.690255	0.758836	0.706289	0.675453	0.793353	0.752398	0.688366	0.872993	0.818456	0.777211	0.989940	0.931904	0.891284	1.086745	1.012041	0.965931	1.045540	0.958861	0.903222	1.086621	0.972039	0.904183
49.8	0.704652	0.655944	0.625985	0.824970	0.786485	0.751319	0.862102	0.814000	0.774078	0.689284	0.611302	0.566457	0.825058	0.813315	0.691980	0.760054	0.707825	0.677141	0.795043	0.754446	0.689703	0.874839	0.820066	0.779162	0.991759	0.933857	0.893049	1.088096	1.013555	0.967418	1.047378	0.960640	0.904830	1.088453	0.973370	0.906099
50.0	0.705837	0.657435	0.626704	0.826549	0.788513	0.753435	0.863885	0.815932	0.775856	0.690263	0.612640	0.567615	0.826991	0.814886	0.693497	0.761194	0.709145	0.678611	0.796942	0.755990	0.691199	0.876445	0.821818	0.781407	0.993531	0.935836	0.895062	1.089562	1.015483	0.968920	1.048620	0.962131	0.906912	1.090417	0.974457	0.907711
50.2	0.707143	0.658577	0.627676	0.828336	0.790124	0.755221	0.865350	0.817845	0.777500	0.691374	0.613410	0.568739	0.828538	0.816515	0.695020	0.762685	0.710593	0.679720	0.798487	0.757091	0.692771	0.877992	0.823578	0.783011	0.995095	0.937961	0.897086	1.091165	1.016945	0.970419	1.050270	0.963667	0.908932	1.092163	0.975977	0.909126
50.4	0.708296	0.659905	0.628765	0.830492	0.791566	0.757672	0.867155	0.819581	0.779436	0.692686	0.614444	0.569748	0.830171	0.818380	0.696814	0.763822	0.712311	0.681129	0.800206	0.758821	0.694064	0.880011	0.825518	0.784716	0.997092	0.940226	0.899005	1.092798	1.018486	0.972124	1.051481	0.965459	0.910427	1.093634	0.977043	0.910145
50.6	0.709273	0.660988	0.629749	0.832126	0.793003	0.759390	0.869008	0.821292	0.781155	0.693867	0.615247	0.570924	0.831755	0.820138	0.698500	0.765112	0.713994	0.682587	0.801655	0.760515	0.695960	0.881758	0.827489	0.786580	0.999122	0.942230	0.901157	1.094361	1.020278	0.973743	1.052979	0.967523	0.912151	1.095170	0.978803	0.911959
50.8	0.710154	0.662090	0.630628	0.834394	0.794339	0.761221	0.870855	0.822854	0.782848	0.695050	0.616516	0.571988	0.833718	0.821442	0.700257	0.766328	0.715645	0.683762	0.803236	0.762142	0.697119	0.883368	0.829423	0.788473	1.001101	0.944131	0.903317	1.095796	1.022255	0.975441	1.054283	0.969059	0.914345	1.096874	0.980201	0.913119
51.0	0.711551	0.663289	0.631391	0.835756	0.796002	0.763188	0.872696	0.824604	0.784637	0.696345	0.617333	0.573579	0.835708	0.823327	0.701498	0.767606	0.717193	0.685126	0.804855	0.763793	0.698276	0.885221	0.831326	0.790280	1.003123	0.946323	0.905302	1.097573	1.024352	0.977137	1.056034	0.970511	0.916271	1.098194	0.981535	0.914802
51.2	0.712501	0.664504	0.632510	0.837124	0.797723	0.764797	0.874556	0.826478	0.786094	0.697196	0.618375	0.575047	0.837490	0.825304	0.702953	0.768904	0.718461	0.686292	0.806712	0.765486	0.699077	0.887190	0.833017	0.792065	1.004901	0.947976	0.906985	1.099158	1.026228	0.979061	1.057267	0.972288	0.918047	1.099455	0.982681	0.916542
51.4	0.713398	0.665783	0.633585	0.838591	0.799231	0.766927	0.876238	0.828232	0.787661	0.698114	0.619333	0.576003	0.839143	0.827312	0.704588	0.770041	0.719450	0.687613	0.807899	0.767032	0.700634	0.888940	0.834675	0.793583	1.007037	0.950054	0.909103	1.100818	1.027982	0.980542	1.058823	0.973565	0.919625	1.100627	0.984031	0.917884
51.6	0.714269	0.666766	0.634492	0.839990	0.801040	0.768593	0.878318	0.830068	0.789562	0.699431	0.620514	0.577026	0.840817	0.829481	0.706543	0.771174	0.720479	0.688713	0.809339	0.768262	0.701887	0.890726	0.836732	0.795207	1.009367	0.951859	0.911088	1.102450	1.029867	0.982263	1.059845	0.974876	0.921258	1.101651	0.985789	0.918853
51.8	0.714845	0.667991	0.635610	0.841672	0.802636	0.770417	0.880181	0.831508	0.791228	0.700798	0.621619	0.578119	0.842859	0.831524	0.708090	0.772290	0.721620	0.690242	0.810504	0.769650	0.703619	0.892121	0.838341	0.796886	1.011409	0.953241	0.912965	1.104142	1.031139	0.984053	1.061497	0.976600	0.922830	1.102948	0.987564	0.920520
52.0	0.715370	0.669149	0.636699	0.843452	0.804698	0.772056	0.881832	0.833376	0.792887	0.701920	0.622597	0.579225	0.844866	0.833313	0.709930	0.773615	0.722451	0.691581	0.811454	0.770651	0.705233	0.893823	0.840086	0.798596	1.013245	0.954848	0.915050	1.105719	1.033002	0.985748	1.063237	0.977928	0.924565	1.104221	0.988666	0.922284
52.2	0.716338	0.670679	0.637613	0.845178	0.806459	0.773511	0.883598	0.835174	0.794772	0.703222	0.623805	0.579671	0.846833	0.835075	0.711592	0.774781	0.723296	0.692980	0.812788	0.772086	0.707000	0.895672	0.841702	0.800114	1.015294	0.956755	0.917284	1.107366	1.034221	0.987376	1.064580	0.979617	0.925932	1.105224	0.990182	0.924248
52.4	0.717259	0.671656	0.638550	0.846836	0.808218	0.775408	0.885221	0.836728	0.796776	0.704305	0.624702	0.580450	0.848853	0.837216	0.713139	0.776214	0.724669	0.694031	0.813830	0.773490	0.708679	0.897323	0.843389	0.801997	1.017370	0.958618	0.919499	1.109005	1.035731	0.989186	1.066455	0.981520	0.927803	1.106728	0.991744	0.926200
52.6	0.718456	0.672862	0.639567	0.848641	0.809813	0.777030	0.886961	0.838740	0.798875	0.705162	0.625795	0.581449	0.850498	0.839040	0.714799	0.777821	0.725604	0.695255	0.814827	0.774856	0.710554	0.898899	0.845539	0.804074	1.019310	0.960635	0.921431	1.110277	1.037093	0.991165	1.067803	0.982976	0.929410	1.107873	0.993094	0.927728
52.8	0.719691	0.673973	0.640376	0.850569	0.811749	0.778597	0.888718	0.840732	0.801024	0.705875	0.627064	0.582460	0.852426	0.841022	0.716832	0.779082	0.726859	0.696599	0.816010	0.776266	0.712246	0.901015	0.847235	0.805967	1.021289	0.962721	0.923692	1.111979	1.038397	0.992954	1.069240	0.984455	0.931030	1.109041	0.994466	0.928060
53.0	0.720732	0.675123	0.641622	0.851975	0.813514	0.780157	0.890899	0.842445	0.803104	0.707118	0.628128	0.583465	0.854342	0.842880	0.718733	0.780408	0.728265	0.697720	0.817220	0.777547	0.713680	0.902647	0.849172	0.807648	1.023118	0.964868	0.926015	1.113046	1.040049	0.994805	1.070758	0.985952	0.932683	1.110436	0.995660	0.930161
53.2	0.722031	0.676534	0.642660	0.853600	0.815454	0.781567	0.892372	0.844269	0.805265	0.708204	0.629126	0.584636	0.856257	0.844714	0.720239	0.781529	0.729669	0.698844	0.818618	0.779003	0.715098	0.904065	0.850826	0.809223	1.024815	0.966807	0.927824	1.114041	1.041098	0.996498	1.072644	0.987708	0.934153	1.111832	0.997181	0.931141
53.4	0.723287	0.677921	0.643455	0.855769	0.817106	0.783295	0.894218	0.846121	0.807246	0.709052	0.629730	0.585125	0.858109	0.846670	0.722040	0.783059	0.730662	0.699984	0.820268	0.780768	0.716708	0.905706	0.852281	0.811036	1.026446	0.969054	0.929811	1.115322	1.042525	0.998336	1.074197	0.989701	0.935983	1.113360	0.998665	0.932470
53.6	0.724445	0.679287	0.644497	0.857541	0.819038	0.784826	0.895808	0.847921	0.809131	0.710337	0.631083	0.586237	0.859857	0.848467	0.723698	0.784361	0.731600	0.701174	0.821620	0.782556	0.718090	0.907139	0.853812	0.812857	1.028036	0.970951	0.931787	1.116623	1.043720	0.999746	1.075707	0.991003	0.937726	1.114416	0.999800	0.933531
53.8	0.725448	0.680520	0.645678	0.859328	0.820566	0.786780	0.897431	0.849833	0.811158	0.711236	0.632416	0.587208	0.861586	0.850409	0.725382	0.785655	0.732900	0.702603	0.823188	0.783992	0.719420	0.908670	0.855791	0.814726	1.029897	0.973052	0.933865	1.117793	1.045310	1.001185	1.077074	0.992347	0.939299	1.116087	1.000936	0.934855
54.0	0.726642	0.681537	0.646918	0.861010	0.822541	0.788909	0.898998	0.851432	0.813291	0.712274	0.633772	0.587930	0.863201	0.852098	0.726967	0.786985	0.734180	0.703611	0.824792	0.785094	0.720926	0.910150	0.857364	0.816280	1.031544	0.975117	0.936105	1.119130	1.046669	1.003008	1.078318	0.993749	0.941138	1.117368	1.002180	0.936074
54.2	0.727530	0.682097	0.648373	0.863131	0.824162	0.790553	0.900518	0.853032	0.814728	0.713367	0.634457	0.588924	0.864838	0.853716	0.728603	0.788544	0.735383	0.704835	0.826269	0.786466	0.722453	0.911781	0.859455	0.817870	1.033316	0.977183	0.938076	1.120322	1.047708	1.004649	1.079669	0.995181	0.942714	1.118999	1.003188	0.936931
54.4	0.728397	0.682836	0.649865	0.864829	0.825849	0.792342	0.902171	0.854477	0.816849	0.714651	0.635636	0.589715	0.866636	0.855155	0.730212	0.789753	0.736734	0.706114	0.828010	0.787861	0.723990	0.913727	0.861309	0.819740	1.035187	0.979016	0.940213	1.121448	1.049637	1.006339	1.080804	0.996657	0.944633	1.120399	1.004354	0.938506
54.6	0.729387	0.683997	0.651369	0.866374	0.827388	0.793731	0.903943	0.856308	0.818595	0.715009	0.636558	0.591124	0.868314	0.856770	0.731867	0.791049	0.738324	0.707737	0.829625	0.789167	0.725435	0.915293	0.862901	0.821462	1.036917	0.981015	0.942478	1.122535	1.051123	1.007776	1.082039	0.998210	0.946791	1.121839	1.005659	0.939988
54.8	0.730313	0.685189	0.652675	0.868052	0.829155	0.795659	0.905617	0.857971	0.820141	0.715848	0.637427	0.592237	0.870116	0.858423	0.733235	0.792520	0.739568	0.708816	0.831379	0.790474	0.726615	0.917258	0.864362	0.822914	1.038723	0.982717	0.944315	1.123936	1.052674	1.009345	1.083722	0.999580	0.948962	1.123178	1.006515	0.940958
55.0	0.731348	0.685875	0.653491	0.869743	0.830955	0.797510	0.907201	0.859430	0.822086	0.716736	0.637984	0.593615	0.871796	0.860530	0.734524	0.793906	0.740842	0.710317	0.832806	0.791728	0.728090	0.918734	0.866177	0.824686	1.040351	0.984894	0.945881	1.125651	1.054690	1.011023	1.085639	1.001315	0.950738	1.124714	1.007791	0.942312
55.2	0.732585	0.687084	0.654372	0.871394	0.832841	0.799375	0.908897	0.861039	0.823662	0.717186	0.639011	0.594137	0.873285	0.862563	0.736134	0.795176	0.742322	0.711273	0.834445	0.793070	0.729613	0.920500	0.867731	0.826277	1.042229	0.986628	0.947745	1.126913	1.056220	1.012560	1.086818	1.003046	0.952595	1.126386	1.008977	0.943773
55.4	0.733509	0.687584	0.655351	0.873024	0.834393	0.801193	0.910093	0.862702	0.825299	0.718174	0.640085	0.594925	0.874879	0.864442	0.737812	0.796407	0.743534	0.712260	0.835940	0.794308	0.731007	0.922251	0.869807	0.827741	1.044161	0.988499	0.949774	1.128424	1.057846	1.013623	1.087859	1.004593	0.954426	1.127628	1.010359	0.944512
55.6	0.734642	0.688265	0.656559	0.874557	0.835995	0.803148	0.911686	0.864379	0.827113	0.719107	0.640989	0.595659	0.876917	0.866340	0.739514	0.797849	0.744748	0.713448	0.837368	0.795563	0.732541	0.923898	0.871562	0.829534	1.046038	0.990193	0.951749	1.130038	1.059576	1.015111	1.089182	1.006497	0.956216	1.128878	1.011489	0.945605
55.8	0.735693	0.689164	0.657677	0.876597	0.837530	0.804703	0.913287	0.866216	0.828787	0.720248	0.642300	0.596201	0.878804	0.867957	0.741305	0.799138	0.746023	0.714808	0.838694	0.796984	0.734252	0.925432	0.872794	0.831332	1.047671	0.991981	0.953965	1.131679	1.060772	1.016576	1.090921	1.008467	0.957546	1.130473	1.013150	0.947054
56.0	0.736804	0.690033	0.658501	0.878392	0.839402	0.806332	0.914627	0.868130	0.830330	0.720921	0.643162	0.596900	0.880320	0.869412	0.742980	0.800572	0.747246	0.715962	0.839920	0.798331	0.735498	0.927206	0.874350	0.832861	1.049375	0.994189	0.955837	1.133178	1.062581	1.017556	1.092338	1.010151	0.959128	1.131854	1.014329	0.948321
56.2	0.738489	0.690814	0.659328	0.880014	0.840920	0.808128	0.916103	0.870097	0.831932	0.722128	0.644167	0.597475	0.882047	0.871251	0.744729	0.802298	0.748772	0.717178	0.841498	0.799761	0.737013	0.928993	0.875895	0.834866	1.051504	0.996157	0.957939	1.134776	1.064103	1.018791	1.093826	1.012144	0.960806	1.132922	1.015592	0.949486
56.4	0.739831	0.691545	0.659999	0.881909	0.842408	0.810354	0.917852	0.872140	0.833894	0.723029	0.644990	0.598529	0.883926	0.872995	0.746249	0.803430	0.750298	0.718214	0.842753	0.801171	0.737981	0.930459	0.877756	0.836764	1.053540	0.997808	0.960000	1.136519	1.065766	1.020232	1.095190	1.014066	0.963014	1.134258	1.016708	0.951071
56.6	0.741137	0.692409	0.660643	0.883505	0.843878	0.812060	0.919561	0.874362	0.835848	0.724059	0.645889	0.599193	0.885787	0.874686	0.748192	0.804943	0.751565	0.719548	0.844186	0.802486	0.738882	0.932375	0.879483	0.838302	1.055191	0.999748	0.961895	1.137708	1.067122	1.021788	1.096539	1.015593	0.964634	1.135696	1.017977	0.952237
56.8	0.742203	0.693169	0.661179	0.884986	0.845728	0.813293	0.921389	0.876283	0.837700	0.724957	0.646759	0.600117	0.887881	0.876422	0.750138	0.806263	0.752977	0.720712	0.845312	0.804390	0.739784	0.934213	0.880921	0.840088	1.057152	1.001449	0.964054	1.139051	1.068396	1.022609	1.097946	1.017701	0.966605	1.136641	1.019510	0.953625
57.0	0.743114	0.694072	0.661933	0.886616	0.847159	0.814773	0.923235	0.878267	0.839474	0.726577	0.647382	0.600586	0.889877	0.878521	0.751779	0.807437	0.754453	0.721768	0.846378	0.805830	0.740947	0.935994	0.882698	0.841856	1.059083	1.003421	0.966180	1.140370	1.069973	1.023759	1.099599	1.019524	0.968651	1.138039	1.020706	0.955298
57.2	0.744068	0.695177	0.662293	0.888205	0.848723	0.816271	0.924971	0.880374	0.841184	0.727191	0.648408	0.601170	0.891781	0.880701	0.752990	0.808394	0.755565	0.723006	0.847515	0.807398	0.741963	0.937438	0.884335	0.843672	1.061146	1.005064	0.968017	1.141906	1.071129	1.024946	1.100938	1.021174	0.970392	1.139470	1.022048	0.955940
57.4	0.745065	0.696227	0.662742	0.890048	0.850255	0.817575	0.926712	0.882257	0.843108	0.728663	0.649349	0.601548	0.893500	0.882704	0.754595	0.809614	0.756440	0.724042	0.848779	0.809508	0.743043	0.939235	0.886187	0.845427	1.062870	1.006966	0.969747	1.143557	1.072829	1.026007	1.103014	1.022747	0.971980	1.141045	1.023402	0.957806
57.6	0.745903	0.697248	0.663741	0.891810	0.851875	0.818960	0.928236	0.884122	0.844875	0.729722	0.650543	0.602459	0.895225	0.884396	0.755995	0.810797	0.757437	0.725295	0.849940	0.810887	0.744107	0.940789	0.888127	0.846834	1.064782	1.008611	0.971656	1.144676	1.074354	1.027253	1.104118	1.024084	0.973271	1.142266	1.024739	0.958935
57.8	0.746948	0.697896	0.664638	0.893576	0.853773	0.820755	0.929943	0.886047	0.846768	0.730746	0.651379	0.603139	0.896975	0.886239	0.757323	0.811849	0.758404	0.726545	0.851155	0.812055	0.745207	0.942548	0.889807	0.848430	1.066794	1.010517	0.973613	1.145926	1.075984	1.028996	1.105691	1.025208	0.974789	1.143653	1.026048	0.960305
58.0	0.747257	0.698590	0.665620	0.895378	0.855429	0.822296	0.931519	0.887792	0.848695	0.731742	0.652452	0.603975	0.898774	0.887705	0.758853	0.812942	0.759147	0.727909	0.852098	0.813817	0.746414	0.944385	0.891335	0.849949	1.068500	1.012457	0.975574	1.147091	1.077171	1.030745	1.107341	1.026542	0.976344	1.145429	1.027175	0.961774
58.2	0.747815	0.699265	0.666494	0.897170	0.857041	0.823641	0.933239	0.889464	0.850362	0.732471	0.652895	0.605002	0.900535	0.889515	0.760526	0.814232	0.760183	0.729297	0.853288	0.815142	0.747670	0.946549	0.893151	0.852059	1.070503	1.014463	0.977632	1.148236	1.078931	1.032188	1.108843	1.028053	0.977899	1.147055	1.028413	0.963192
58.4	0.748652	0.700337	0.667313	0.898853	0.858816	0.825393	0.934692	0.891148	0.852469	0.733327	0.653871	0.605904	0.902195	0.891014	0.762015	0.815036	0.761361	0.730316	0.854380	0.816245	0.749266	0.948086	0.894649	0.853770	1.072281	1.016348	0.979505	1.149425	1.080507	1.033700	1.110528	1.029497	0.979662	1.148292	1.029949	0.965750
58.6	0.749663	0.701574	0.668251	0.900842	0.860424	0.826830	0.936564	0.893130	0.854175	0.733999	0.654680	0.607054	0.903579	0.892776	0.763550	0.815790	0.762929	0.731354	0.855596	0.817354	0.750402	0.949344	0.896563	0.855259	1.073972	1.018176	0.981547	1.150715	1.081882	1.035031	1.112305	1.031171	0.981141	1.149601	1.031485	0.966829
58.8	0.750219	0.702428	0.669071	0.902351	0.862150	0.828761	0.937975	0.894628	0.855793	0.735055	0.655574	0.608007	0.905044	0.894335	0.764932	0.816823	0.763763	0.732171	0.857058	0.818641	0.751858	0.950616	0.898328	0.856859	1.075478	1.020144	0.983535	1.152157	1.083567	1.036435	1.114356	1.032919	0.982493	1.150938	1.033016	0.968263
59.0	0.750857	0.702923	0.669754	0.904040	0.863589	0.830382	0.939314	0.895778	0.857742	0.735623	0.656397	0.609357	0.906637	0.896089	0.766323	0.817817	0.765162	0.733197	0.858368	0.819990	0.753187	0.951578	0.900458	0.858597	1.077256	1.022391	0.985439	1.153821	1.085123	1.038063	1.116101	1.034601	0.984200	1.152162	1.034780	0.969486
59.2	0.752162	0.703975	0.670635	0.905626	0.865430	0.832237	0.941118	0.897368	0.859200	0.736511	0.657281	0.610170	0.908442	0.897929	0.767973	0.818812	0.766368	0.734257	0.859857	0.821466	0.754498	0.952891	0.901997	0.860457	1.079175	1.024111	0.987188	1.154780	1.086422	1.039695	1.117851	1.035990	0.985421	1.153491	1.035977	0.970555
59.4	0.753066	0.704767	0.671763	0.907318	0.866587	0.833795	0.942305	0.899169	0.860912	0.737590	0.657994	0.611145	0.910019	0.899489	0.769496	0.819449	0.767403	0.735541	0.861391	0.822776	0.755736	0.954341	0.903958	0.862376	1.080830	1.026287	0.988881	1.156611	1.087963	1.041159	1.119389	1.037542	0.986586	1.154620	1.037402	0.971020
59.6	0.754473	0.706035	0.672634	0.909179	0.868090	0.836065	0.944021	0.900886	0.863063	0.738250	0.658712	0.611974	0.911484	0.900967	0.771136	0.820317	0.768697	0.736737	0.863024	0.824097	0.756999	0.955691	0.905443	0.864267	1.082775	1.028459	0.991041	1.157971	1.089744	1.042930	1.121006	1.039232	0.988348	1.155838	1.038881	0.972291
59.8	0.755364	0.706999	0.673434	0.910934	0.870189	0.837821	0.945530	0.903031	0.864742	0.739472	0.659814	0.612789	0.913069	0.902443	0.772954	0.821208	0.770010	0.737854	0.864474	0.825204	0.758480	0.957021	0.907032	0.866114	1.084386	1.030274	0.992980	1.159305	1.091116	1.044379	1.122627	1.040839	0.989815	1.157658	1.040472	0.973439
60.0	0.756660	0.707907	0.674186	0.912296	0.872027	0.839933	0.946905	0.904563	0.866192	0.740724	0.660478	0.613815	0.914434	0.904074	0.774257	0.822327	0.771241	0.738935	0.866157	0.826699	0.759575	0.958479	0.908743	0.867783	1.086106	1.032289	0.994640	1.160712	1.092989	1.045554	1.123650	1.042358	0.991617	1.158874	1.041352	0.974776
60.2	0.757842	0.708785	0.675072	0.913880	0.873663	0.841951	0.948739	0.906310	0.867861	0.741729	0.661609	0.614710	0.916233	0.905716	0.775942	0.823687	0.772761	0.740390	0.867950	0.828008	0.760955	0.959921	0.910119	0.869426	1.087925	1.034081	0.996827	1.162088	1.094824	1.046689	1.125130	1.044081	0.993513	1.160073	1.042376	0.976249
60.4	0.758803	0.709603	0.676006	0.915240	0.875365	0.843944	0.950748	0.908044	0.869757	0.742473	0.662394	0.615638	0.918017	0.907109	0.777316	0.824706	0.773959	0.741717	0.869242	0.829383	0.761958	0.961450	0.912050	0.871128	1.089703	1.035587	0.998738	1.163147	1.096623	1.048409	1.126009	1.045782	0.995437	1.161542	1.043432	0.977591
60.6	0.759916	0.710555	0.676858	0.916492	0.877108	0.845098	0.952465	0.909796	0.871477	0.743773	0.662944	0.616544	0.919996	0.908774	0.779013	0.826174	0.774873	0.742538	0.870692	0.830602	0.763283	0.963164	0.913767	0.872921	1.091498	1.037298	1.000625	1.164990	1.098088	1.049854	1.127280	1.046995	0.997375	1.162974	1.044736	0.978279
60.8	0.760511	0.711209	0.677649	0.918185	0.878843	0.846365	0.954276	0.911385	0.873105	0.744520	0.663659	0.617358	0.921681	0.910438	0.780259	0.827391	0.775911	0.743898	0.871917	0.831739	0.764777	0.964856	0.915747	0.874817	1.093739	1.038859	1.002603	1.166524	1.099850	1.050961	1.128371	1.048708	0.999565	1.163850	1.045888	0.979527
61.0	0.761533	0.712128	0.678968	0.919698	0.880180	0.848015	0.956046	0.913151	0.875049	0.745899	0.664289	0.618147	0.923298	0.912486	0.781407	0.828746	0.777229	0.745147	0.873288	0.832941	0.766423	0.966559	0.917403	0.875979	1.095714	1.040671	1.004456	1.168163	1.101262	1.052306	1.129894	1.050132	1.001207	1.165336	1.046864	0.980664
61.2	0.762411	0.713175	0.679879	0.920896	0.881943	0.849507	0.957846	0.914837	0.876630	0.746588	0.665126	0.618921	0.924738	0.914159	0.782646	0.829914	0.778160	0.746341	0.874757	0.834434	0.767513	0.967862	0.919395	0.877268	1.097692	1.042610	1.006180	1.169576	1.102972	1.053679	1.131218	1.051515	1.002719	1.166592	1.047883	0.982192
61.4	0.763363	0.714161	0.680768	0.922744	0.883550	0.851017	0.959292	0.916426	0.878359	0.747930	0.665736	0.619886	0.926480	0.915689	0.784138	0.831358	0.779137	0.747452	0.876123	0.835850	0.768999	0.969539	0.921008	0.878424	1.099367	1.044604	1.008017	1.171144	1.104453	1.055054	1.133074	1.053059	1.004848	1.168067	1.048693	0.983503
61.6	0.764573	0.715446	0.681683	0.924482	0.885344	0.852739	0.960669	0.918252	0.880285	0.748712	0.666361	0.620650	0.928260	0.917278	0.785653	0.832619	0.780323	0.748924	0.877438	0.837085	0.770658	0.971188	0.922383	0.879885	1.101317	1.046496	1.010133	1.172694	1.106079	1.056490	1.134015	1.054748	1.006885	1.169173	1.049547	0.984331
61.8	0.765683	0.716253	0.682638	0.926425	0.887234	0.854481	0.962306	0.920193	0.882218	0.749632	0.667179	0.621460	0.929933	0.918972	0.787224	0.833925	0.781477	0.750025	0.878556	0.838159	0.772218	0.973319	0.923802	0.881215	1.103123	1.048540	1.012264	1.174139	1.107324	1.057733	1.135522	1.056292	1.008956	1.170457	1.050833	0.985751
62.0	0.766258	0.717211	0.683520	0.928112	0.889080	0.855971	0.963829	0.921980	0.883928	0.750687	0.668454	0.622317	0.931824	0.920619	0.788707	0.835217	0.782702	0.750979	0.879557	0.839340	0.773624	0.975241	0.925579	0.882923	1.105021	1.050722	1.014240	1.175979	1.108574	1.058831	1.136796	1.057816	1.010778	1.171863	1.052127	0.987351
62.2	0.767429	0.717928	0.684254	0.929239	0.890753	0.857348	0.965552	0.923600	0.885437	0.751668	0.669251	0.622683	0.933707	0.922279	0.790178	0.836515	0.783930	0.751970	0.880623	0.840136	0.774985	0.977015	0.927594	0.884675	1.107152	1.052650	1.016336	1.177297	1.110062	1.060245	1.138422	1.059779	1.012602	1.172975	1.053162	0.989345
62.4	0.768429	0.718946	0.685246	0.931243	0.892194	0.858723	0.966990	0.925063	0.886836	0.752542	0.670075	0.623332	0.935543	0.923529	0.791550	0.837501	0.785124	0.753054	0.881664	0.841061	0.776227	0.978478	0.929526	0.885847	1.108890	1.054613	1.018308	1.178139	1.111217	1.061721	1.139775	1.061192	1.014406	1.174292	1.054424	0.991325
62.6	0.769484	0.719741	0.686239	0.932835	0.893830	0.860426	0.969032	0.926659	0.888412	0.753220	0.670848	0.624231	0.937303	0.925127	0.793099	0.838707	0.786182	0.753993	0.882815	0.841821	0.776910	0.980127	0.931356	0.887501	1.110667	1.056511	1.020446	1.179454	1.112963	1.062705	1.141097	1.062926	1.015979	1.175592	1.055718	0.992302
62.8	0.770084	0.720729	0.687259	0.934333	0.895479	0.861957	0.970404	0.928216	0.889937	0.754138	0.671957	0.624976	0.939203	0.926875	0.794430	0.839982	0.786998	0.755012	0.884187	0.843348	0.778259	0.981749	0.932856	0.889300	1.112280	1.058594	1.022190	1.181050	1.114313	1.064278	1.142580	1.064737	1.017702	1.176685	1.057313	0.993501
63.0	0.771361	0.721520	0.688121	0.936107	0.896592	0.863712	0.972206	0.929810	0.891552	0.755044	0.672802	0.625631	0.940877	0.928536	0.795660	0.841123	0.787978	0.755931	0.885423	0.844637	0.779017	0.983313	0.934565	0.890908	1.114186	1.060467	1.023761	1.182403	1.115640	1.065639	1.143876	1.066536	1.019504	1.177760	1.058862	0.994418
63.2	0.772519	0.722549	0.688582	0.937915	0.898307	0.865282	0.974131	0.931635	0.893047	0.756407	0.674050	0.626300	0.942677	0.930179	0.797194	0.842220	0.789011	0.757415	0.886610	0.846151	0.779997	0.985116	0.936262	0.892684	1.115803	1.062103	1.025336	1.183322	1.117204	1.067085	1.145374	1.068256	1.020839	1.179292	1.059867	0.996099
63.4	0.773662	0.723284	0.689129	0.939874	0.899827	0.866999	0.975662	0.933506	0.894838	0.757165	0.674843	0.626501	0.943898	0.931798	0.798397	0.843261	0.790543	0.758411	0.887872	0.847451	0.781035	0.986846	0.938355	0.894549	1.117472	1.064377	1.027403	1.184571	1.118683	1.068633	1.146688	1.069782	1.022320	1.180412	1.061199	0.997555
63.6	0.774797	0.724081	0.689789	0.941263	0.901356	0.869004	0.977488	0.935150	0.896751	0.758207	0.675755	0.627243	0.945552	0.933221	0.799701	0.844526	0.791465	0.759433	0.889123	0.848509	0.782144	0.988601	0.939862	0.896369	1.119342	1.066128	1.029393	1.185400	1.120410	1.069975	1.147843	1.071352	1.024115	1.181765	1.062224	0.999650
63.8	0.775794	0.724775	0.690513	0.942696	0.902893	0.870483	0.979125	0.936715	0.898155	0.759167	0.676720	0.628047	0.947351	0.934811	0.801091	0.845855	0.792805	0.760149	0.890439	0.849754	0.783537	0.990343	0.941233	0.898067	1.121023	1.067830	1.031363	1.186330	1.121760	1.071323	1.149296	1.072829	1.025518	1.183290	1.063457	1.000479
64.0	0.777065	0.725564	0.690862	0.944359	0.904352	0.871834	0.980927	0.937998	0.899762	0.760295	0.677502	0.628858	0.948647	0.936639	0.802593	0.847157	0.793623	0.761437	0.891814	0.851359	0.784433	0.991886	0.942600	0.899680	1.122616	1.069967	1.033311	1.187342	1.123390	1.072440	1.150543	1.074469	1.027161	1.184459	1.064698	1.001517
64.2	0.777848	0.726159	0.691746	0.945648	0.906107	0.873234	0.982657	0.939521	0.901474	0.760848	0.678419	0.629244	0.950599	0.938316	0.804118	0.848336	0.794630	0.762740	0.893155	0.852679	0.785671	0.993644	0.944205	0.901487	1.124265	1.071884	1.035386	1.188514	1.124881	1.073867	1.152594	1.075798	1.028846	1.185745	1.066291	1.002935
64.4	0.778997	0.726857	0.692529	0.947253	0.907609	0.874813	0.984413	0.941197	0.903062	0.761337	0.679064	0.630187	0.952312	0.940213	0.805814	0.849420	0.795512	0.763661	0.894179	0.854127	0.787216	0.995006	0.945968	0.903764	1.126229	1.073414	1.037524	1.189685	1.126214	1.075626	1.153891	1.076820	1.030419	1.187144	1.067895	1.003915
64.6	0.780042	0.727419	0.693166	0.948589	0.909080	0.876182	0.986033	0.943026	0.904522	0.762437	0.679670	0.631128	0.953929	0.942003	0.807159	0.850441	0.796056	0.764658	0.895691	0.855200	0.788450	0.996206	0.947257	0.905453	1.128288	1.075456	1.039659	1.191665	1.127678	1.077311	1.155737	1.078145	1.032270	1.188669	1.069287	1.005142
64.8	0.780669	0.727832	0.693933	0.949864	0.910562	0.877773	0.987828	0.944384	0.906319	0.763009	0.680111	0.631470	0.955193	0.943961	0.808755	0.851411	0.797117	0.765807	0.897221	0.856409	0.789858	0.997805	0.948624	0.906941	1.130053	1.077394	1.041563	1.192881	1.128704	1.078783	1.157048	1.079765	1.033926	1.189817	1.070588	1.006789
65.0	0.781584	0.728823	0.694905	0.951344	0.912064	0.879113	0.989490	0.945811	0.908024	0.764092	0.680748	0.632306	0.956589	0.945817	0.810448	0.852413	0.798494	0.766980	0.898753	0.858043	0.791563	0.999313	0.949985	0.907880	1.131862	1.079354	1.043555	1.194104	1.129913	1.080247	1.158475	1.081482	1.035418	1.190992	1.071505	1.007309
65.2	0.782782	0.729871	0.695148	0.952405	0.913777	0.880761	0.991210	0.947248	0.909273	0.764619	0.681407	0.633222	0.957899	0.947494	0.812110	0.853081	0.799699	0.767898	0.899922	0.859162	0.792858	1.000755	0.951550	0.909311	1.133676	1.081228	1.045359	1.195759	1.131295	1.081970	1.159902	1.082650	1.037341	1.192142	1.072872	1.008023
65.4	0.784075	0.731043	0.695411	0.954398	0.915018	0.882256	0.992804	0.948943	0.911231	0.765716	0.682163	0.634092	0.959533	0.949042	0.813772	0.854177	0.800924	0.768764	0.901324	0.860728	0.794611	1.002297	0.952749	0.910700	1.135616	1.083210	1.047145	1.197387	1.132252	1.083430	1.161709	1.084270	1.039288	1.193737	1.073948	1.008840
65.6	0.785196	0.731932	0.696031	0.955806	0.916657	0.883749	0.994413	0.950756	0.913121	0.766588	0.682911	0.634730	0.961035	0.950697	0.815393	0.855166	0.802086	0.769602	0.902668	0.861797	0.796235	1.003884	0.954036	0.912111	1.137775	1.084832	1.049114	1.199107	1.133893	1.084904	1.162834	1.086103	1.041093	1.195059	1.075236	1.009581
65.8	0.786080	0.732287	0.696876	0.957074	0.918563	0.885265	0.995948	0.952554	0.914429	0.767572	0.683709	0.635708	0.962382	0.952400	0.817067	0.856029	0.802947	0.770088	0.903681	0.862909	0.797658	1.005769	0.955624	0.913305	1.139594	1.086960	1.050789	1.200941	1.134601	1.086409	1.163993	1.087791	1.042929	1.196057	1.076204	1.010866
66.0	0.786876	0.733076	0.697715	0.958411	0.920483	0.886505	0.997481	0.954003	0.916056	0.768539	0.684667	0.636410	0.964271	0.954078	0.818590	0.857001	0.803887	0.770512	0.904974	0.864154	0.799139	1.007301	0.957209	0.914820	1.141770	1.088979	1.052297	1.202380	1.136124	1.088271	1.165167	1.089417	1.044675	1.197457	1.076890	1.012385
66.2	0.787584	0.733625	0.698449	0.959599	0.921770	0.887958	0.999104	0.955670	0.917382	0.769034	0.685451	0.636917	0.965942	0.955602	0.820141	0.858014	0.804741	0.771498	0.905955	0.865166	0.800296	1.009092	0.958831	0.916317	1.143885	1.091006	1.054134	1.203527	1.137367	1.090156	1.166574	1.090933	1.046173	1.198958	1.077866	1.013739
66.4	0.788317	0.734368	0.699228	0.961549	0.923120	0.889524	1.000758	0.957316	0.918945	0.769617	0.686097	0.638099	0.967626	0.957186	0.821561	0.859183	0.805633	0.772427	0.907353	0.866008	0.801453	1.010875	0.960114	0.917705	1.145655	1.092856	1.055955	1.204970	1.138713	1.092068	1.167552	1.091992	1.047935	1.200650	1.079320	1.014647
66.6	0.788835	0.735042	0.700025	0.963203	0.924788	0.891652	1.002459	0.959254	0.920703	0.770467	0.686925	0.638800	0.969302	0.958876	0.822939	0.860377	0.806562	0.773286	0.908609	0.866925	0.802134	1.012578	0.961762	0.919179	1.147446	1.094603	1.057580	1.206689	1.140185	1.093450	1.169174	1.093642	1.049260	1.202257	1.080822	1.015843
66.8	0.789523	0.735769	0.700645	0.964964	0.926354	0.892961	1.003706	0.961289	0.922320	0.771734	0.688318	0.639276	0.971013	0.960491	0.824074	0.861325	0.807759	0.774322	0.910066	0.868120	0.803233	1.013887	0.963484	0.920584	1.149058	1.096323	1.059185	1.208205	1.141289	1.095278	1.170748	1.095662	1.050774	1.203493	1.082313	1.016570
67.0	0.790534	0.736177	0.701440	0.966706	0.927517	0.894493	1.005347	0.962970	0.923926	0.772881	0.689004	0.640338	0.972526	0.961875	0.825446	0.862598	0.809060	0.775493	0.910974	0.869070	0.804376	1.015324	0.965570	0.921961	1.150718	1.098153	1.061119	1.209488	1.142706	1.096786	1.172052	1.097555	1.052206	1.204761	1.083676	1.017924
67.2	0.791189	0.736809	0.701758	0.968518	0.929135	0.895647	1.006988	0.964612	0.925370	0.773741	0.690332	0.641215	0.974297	0.963323	0.826786	0.863556	0.810396	0.776837	0.912084	0.870421	0.805210	1.017062	0.967497	0.923462	1.152649	1.099911	1.062908	1.210853	1.144606	1.098811	1.173701	1.098966	1.053643	1.206110	1.084593	1.019154
67.4	0.792081	0.737594	0.702291	0.970479	0.930450	0.897443	1.008277	0.966302	0.926894	0.774229	0.690823	0.641603	0.975708	0.964742	0.827822	0.864568	0.811583	0.777744	0.913169	0.871659	0.806270	1.018846	0.969157	0.925257	1.154531	1.101743	1.065185	1.212033	1.146235	1.100713	1.175249	1.100495	1.055080	1.207230	1.085779	1.020097
67.6	0.793040	0.738303	0.703238	0.971729	0.931803	0.898883	1.010014	0.967767	0.928324	0.774917	0.691882	0.642560	0.977685	0.966218	0.829239	0.865636	0.812443	0.778761	0.914398	0.872451	0.807555	1.020650	0.970670	0.926710	1.156457	1.103603	1.067031	1.213301	1.148036	1.101984	1.177188	1.102077	1.056980	1.208473	1.087151	1.021628
67.8	0.793885	0.739135	0.703938	0.973344	0.933099	0.900056	1.011538	0.969197	0.929653	0.775597	0.692621	0.643206	0.979499	0.967912	0.830641	0.866596	0.813676	0.779817	0.915646	0.873716	0.808297	1.022536	0.972399	0.928431	1.157994	1.105551	1.069217	1.214602	1.149521	1.103932	1.179129	1.103545	1.058770	1.209724	1.088721	1.022543
68.0	0.794795	0.739878	0.704624	0.974985	0.934711	0.901653	1.012866	0.970758	0.931219	0.776581	0.693419	0.643682	0.981432	0.969704	0.832090	0.867709	0.814365	0.781435	0.916942	0.874952	0.809230	1.023986	0.974120	0.930168	1.159177	1.107460	1.071406	1.215907	1.151152	1.105600	1.181161	1.105316	1.060582	1.210624	1.089987	1.023836
68.2	0.795543	0.740515	0.705692	0.976258	0.936291	0.903367	1.014281	0.972102	0.932504	0.777069	0.694297	0.644069	0.983359	0.971080	0.833325	0.868958	0.815413	0.782558	0.918123	0.876014	0.810347	1.025678	0.976131	0.932097	1.160895	1.109165	1.073627	1.217630	1.152497	1.107592	1.182862	1.106661	1.061730	1.211710	1.091666	1.025446
68.4	0.796226	0.741503	0.706328	0.977823	0.938151	0.905031	1.016018	0.973787	0.933849	0.777669	0.695226	0.644936	0.984866	0.972722	0.835077	0.869998	0.816426	0.783938	0.919256	0.877360	0.811233	1.026880	0.977759	0.934032	1.162845	1.110897	1.075817	1.218938	1.153873	1.109283	1.184280	1.108258	1.063293	1.212863	1.092928	1.026573
68.6	0.796769	0.742086	0.707281	0.979234	0.939750	0.906546	1.017539	0.975364	0.935421	0.778641	0.695982	0.645370	0.986389	0.974140	0.836367	0.870808	0.817312	0.785387	0.920791	0.878270	0.811895	1.028411	0.979161	0.935860	1.164410	1.112888	1.077672	1.220472	1.155255	1.111266	1.185577	1.109931	1.064938	1.214331	1.094335	1.027917
68.8	0.797441	0.742972	0.707857	0.980734	0.941090	0.908020	1.019363	0.976600	0.937351	0.779462	0.696812	0.645803	0.988119	0.975882	0.838162	0.871781	0.818565	0.786385	0.922020	0.879213	0.813109	1.029959	0.980759	0.937608	1.166065	1.114779	1.079549	1.221588	1.156383	1.113203	1.186842	1.111418	1.066244	1.215284	1.095629	1.028822
69.0	0.798089	0.744065	0.708280	0.982609	0.942892	0.909381	1.020838	0.977651	0.938993	0.780085	0.697745	0.646451	0.989602	0.977325	0.839463	0.872984	0.819794	0.787577	0.922921	0.880309	0.814263	1.031411	0.982702	0.939208	1.167944	1.116535	1.081350	1.222708	1.158108	1.115178	1.188009	1.113165	1.067834	1.216048	1.096407	1.029807
69.2	0.799178	0.745321	0.708795	0.984110	0.944430	0.910961	1.022669	0.978872	0.940761	0.780396	0.698589	0.647393	0.990942	0.978791	0.840878	0.873936	0.820995	0.788466	0.923861	0.881536	0.815275	1.032498	0.983864	0.940908	1.169586	1.118561	1.083080	1.224058	1.159343	1.117104	1.189331	1.114830	1.069564	1.217220	1.097708	1.031258
69.4	0.800164	0.746276	0.709463	0.986092	0.946133	0.912384	1.024092	0.980661	0.942686	0.781366	0.699066	0.647833	0.992277	0.980210	0.842489	0.874940	0.821915	0.789445	0.925063	0.883273	0.816670	1.033944	0.985487	0.942719	1.171634	1.120564	1.085274	1.225174	1.160875	1.118849	1.190790	1.116712	1.071081	1.218546	1.098556	1.033096
69.6	0.801073	0.746615	0.710534	0.987246	0.948080	0.913964	1.025873	0.982104	0.944323	0.781918	0.699822	0.648481	0.993989	0.981582	0.843855	0.875702	0.822618	0.790154	0.925820	0.884425	0.817758	1.035249	0.986806	0.944026	1.173523	1.122351	1.087094	1.226799	1.162169	1.121188	1.191573	1.118087	1.072625	1.219676	1.099594	1.034429
69.8	0.801965	0.747328	0.711362	0.988617	0.949952	0.915567	1.027250	0.983548	0.945952	0.782856	0.700376	0.649319	0.995423	0.982884	0.845310	0.876812	0.823501	0.791156	0.926916	0.885978	0.818998	1.036750	0.988231	0.945588	1.175114	1.124627	1.088801	1.228270	1.163354	1.122943	1.192739	1.119639	1.074392	1.221110	1.100715	1.035965
70.0	0.802655	0.748191	0.712521	0.990241	0.951648	0.917048	1.028876	0.985066	0.947789	0.783287	0.701211	0.649883	0.997218	0.984544	0.846659	0.877960	0.824416	0.791970	0.928209	0.887416	0.820364	1.038275	0.989628	0.947304	1.177007	1.126693	1.090385	1.229138	1.164634	1.125357	1.193738	1.121062	1.076398	1.222621	1.101980	1.037651
70.2	0.803607	0.748767	0.713247	0.991763	0.952932	0.918744	1.030599	0.986694	0.949254	0.784121	0.701831	0.650905	0.998840	0.986049	0.848126	0.879024	0.825115	0.792862	0.929338	0.888781	0.821515	1.039968	0.991263	0.949258	1.178846	1.128526	1.092299	1.230794	1.166208	1.127095	1.195016	1.122157	1.078267	1.224095	1.103266	1.039158
70.4	0.804523	0.749745	0.713992	0.993536	0.954464	0.920169	1.032270	0.988272	0.951039	0.785005	0.702068	0.651871	1.000158	0.987626	0.849810	0.879971	0.826011	0.793994	0.930506	0.889943	0.822518	1.041442	0.992895	0.951140	1.180384	1.130313	1.094172	1.231883	1.167285	1.128896	1.196383	1.123655	1.080191	1.225411	1.104663	1.040227
70.6	0.805379	0.750691	0.714878	0.995013	0.955952	0.921902	1.033928	0.989808	0.952631	0.786157	0.702722	0.652614	1.001785	0.989181	0.851382	0.881094	0.827172	0.795180	0.931477	0.891317	0.823377	1.042876	0.994408	0.952547	1.182332	1.132360	1.095861	1.233243	1.168590	1.130696	1.197998	1.125535	1.081525	1.226849	1.106098	1.041680
70.8	0.806236	0.751569	0.715476	0.996773	0.957337	0.922994	1.035530	0.991336	0.954316	0.786872	0.703511	0.653670	1.003367	0.990744	0.852865	0.882069	0.828318	0.796104	0.932698	0.892562	0.824908	1.044044	0.996009	0.954372	1.184271	1.134127	1.097798	1.234362	1.170210	1.132475	1.199179	1.127200	1.083343	1.227959	1.107401	1.042801
71.0	0.807220	0.752319	0.716425	0.998163	0.958423	0.924342	1.037194	0.992807	0.955886	0.787409	0.704278	0.654822	1.004857	0.992400	0.854393	0.883183	0.829372	0.797320	0.933758	0.893862	0.826333	1.045766	0.997561	0.955535	1.186201	1.136121	1.099584	1.235890	1.171906	1.134028	1.200318	1.128803	1.085024	1.229433	1.108598	1.043847
71.2	0.808374	0.753590	0.716853	0.999532	0.959631	0.925605	1.038830	0.994194	0.957494	0.787648	0.705030	0.655535	1.006652	0.994100	0.855635	0.883905	0.830144	0.798249	0.935082	0.894863	0.827461	1.047322	0.998744	0.957139	1.188100	1.137803	1.101043	1.237312	1.173578	1.135714	1.201572	1.130375	1.086998	1.230658	1.109680	1.044565
71.4	0.809600	0.754408	0.717644	1.000967	0.960817	0.926667	1.040351	0.995961	0.958992	0.788134	0.705188	0.656253	1.007920	0.995753	0.856977	0.885042	0.831077	0.798915	0.936187	0.895831	0.828817	1.049081	1.000222	0.958529	1.189572	1.139343	1.102847	1.238700	1.174936	1.137200	1.203244	1.132101	1.088693	1.231926	1.111345	1.045915
71.6	0.810614	0.754889	0.718302	1.002292	0.962012	0.927764	1.042016	0.997635	0.960399	0.788917	0.705812	0.656933	1.009714	0.997741	0.858467	0.886333	0.831922	0.799831	0.937836	0.896829	0.830178	1.050792	1.001427	0.959871	1.191282	1.141056	1.104354	1.239917	1.176274	1.138332	1.204789	1.133752	1.090595	1.233422	1.112769	1.047716
71.8	0.811528	0.755820	0.719232	1.003603	0.963354	0.929086	1.043303	0.999048	0.961778	0.789761	0.706270	0.657381	1.011401	0.999614	0.859703	0.887333	0.832658	0.800788	0.939060	0.898032	0.831386	1.052382	1.002857	0.961281	1.192771	1.142774	1.106327	1.241398	1.177241	1.140349	1.206015	1.135247	1.092033	1.234903	1.113780	1.049339
72.0	0.812463	0.756526	0.719657	1.005447	0.964685	0.930824	1.044547	1.000603	0.963381	0.790451	0.706931	0.658025	1.013179	1.001320	0.861015	0.888483	0.833503	0.801505	0.940258	0.898874	0.832511	1.053907	1.004349	0.962487	1.194233	1.144448	1.108301	1.243260	1.178565	1.141837	1.207563	1.136725	1.093478	1.236197	1.114697	1.050010
72.2	0.813331	0.757263	0.720466	1.007024	0.966366	0.931995	1.045656	1.001736	0.964582	0.791192	0.707382	0.658422	1.014727	1.002874	0.862652	0.889688	0.834141	0.802267	0.941620	0.899608	0.833250	1.055766	1.006060	0.963972	1.196160	1.146068	1.110367	1.244962	1.179683	1.143615	1.209273	1.138159	1.094967	1.238108	1.116037	1.050946
72.4	0.813961	0.758280	0.720783	1.008708	0.967830	0.933219	1.047108	1.003324	0.966178	0.791801	0.708159	0.659198	1.016208	1.004381	0.864117	0.890414	0.834911	0.803537	0.942954	0.900491	0.834271	1.057290	1.007466	0.965406	1.197783	1.147692	1.112292	1.246549	1.180764	1.145276	1.211091	1.139407	1.096423	1.239724	1.116906	1.051932
72.6	0.814478	0.758590	0.721459	1.010607	0.969063	0.934467	1.048661	1.004808	0.967501	0.792317	0.708647	0.659532	1.017644	1.006056	0.865480	0.891168	0.835880	0.804358	0.944343	0.901325	0.835396	1.059099	1.009111	0.967324	1.199402	1.149595	1.113909	1.247931	1.182237	1.147106	1.212270	1.140468	1.097646	1.241140	1.117894	1.052685
72.8	0.815572	0.759406	0.721348	1.011908	0.970479	0.935647	1.050185	1.006154	0.969244	0.793003	0.709607	0.660217	1.019078	1.007644	0.866757	0.892173	0.836710	0.804996	0.945223	0.902460	0.836426	1.060459	1.010464	0.968735	1.201344	1.151579	1.115686	1.249194	1.183608	1.148995	1.213727	1.141916	1.099161	1.242271	1.118663	1.054149
73.0	0.816330	0.760038	0.721969	1.013448	0.972109	0.936954	1.051165	1.007316	0.970598	0.793357	0.710283	0.660837	1.020452	1.008926	0.867959	0.893227	0.837707	0.805878	0.946270	0.903601	0.837448	1.062114	1.011895	0.970371	1.203074	1.153295	1.117681	1.250573	1.185314	1.150699	1.214880	1.143586	1.100752	1.243460	1.119578	1.055514
73.2	0.817553	0.760700	0.722641	1.014893	0.973688	0.938618	1.052762	1.009191	0.972208	0.794128	0.710831	0.661410	1.021809	1.010171	0.869252	0.893835	0.838798	0.806679	0.947617	0.904837	0.838369	1.063658	1.012928	0.971420	1.204736	1.155079	1.119864	1.251807	1.186837	1.152655	1.216450	1.144899	1.102331	1.244815	1.120879	1.056592
73.4	0.818695	0.761178	0.723176	1.016403	0.975344	0.940284	1.054269	1.010714	0.973679	0.795369	0.711355	0.661681	1.023091	1.011411	0.870544	0.894791	0.839767	0.807675	0.948634	0.906224	0.839496	1.065394	1.014401	0.972601	1.206950	1.156854	1.122093	1.253558	1.188108	1.154240	1.217782	1.146041	1.103716	1.245981	1.122023	1.057708
73.6	0.819067	0.761530	0.723746	1.017220	0.976584	0.941902	1.056023	1.011772	0.975137	0.796071	0.711946	0.662351	1.024745	1.012732	0.871740	0.895858	0.840652	0.808518	0.949373	0.907214	0.840240	1.066729	1.015516	0.973815	1.208698	1.158795	1.123571	1.254950	1.189279	1.156404	1.219195	1.147000	1.105507	1.247441	1.122951	1.058684
73.8	0.819799	0.762321	0.724651	1.018731	0.978297	0.943467	1.057445	1.013122	0.976646	0.797074	0.712495	0.662563	1.026112	1.013944	0.873184	0.896902	0.841934	0.809632	0.950549	0.908981	0.841259	1.068216	1.017024	0.975412	1.210405	1.160809	1.125880	1.256185	1.191010	1.158039	1.220253	1.148518	1.107467	1.249165	1.123903	1.060321
74.0	0.820371	0.762739	0.725625	1.020084	0.979937	0.945270	1.058938	1.014581	0.978118	0.797479	0.712930	0.662985	1.027840	1.015442	0.874674	0.897576	0.842784	0.810341	0.951593	0.910811	0.842440	1.070172	1.018259	0.977161	1.212218	1.162568	1.127793	1.257252	1.192307	1.160226	1.221518	1.149944	1.109319	1.249884	1.124841	1.062210
74.2	0.820923	0.763358	0.726367	1.021517	0.981260	0.947114	1.060993	1.015925	0.979613	0.798140	0.713515	0.663628	1.029508	1.016812	0.876401	0.898475	0.843590	0.811193	0.952723	0.912158	0.843494	1.071694	1.020243	0.979161	1.214144	1.164089	1.129927	1.258629	1.194026	1.161824	1.222979	1.151568	1.111038	1.250855	1.126098	1.063555
74.4	0.820992	0.764310	0.727179	1.022935	0.982432	0.948674	1.062721	1.017692	0.981541	0.798716	0.714058	0.663893	1.030907	1.018294	0.878007	0.899494	0.844744	0.812622	0.953725	0.913199	0.844538	1.072916	1.021964	0.981090	1.215935	1.166199	1.131846	1.259647	1.195290	1.163709	1.224465	1.153190	1.112489	1.251570	1.127618	1.064437
74.6	0.821331	0.764970	0.728246	1.024236	0.983800	0.950494	1.064448	1.019333	0.983153	0.799525	0.714823	0.664744	1.032642	1.019750	0.879310	0.900623	0.845767	0.813673	0.954858	0.914378	0.845643	1.074289	1.023517	0.982715	1.217959	1.168246	1.133752	1.261181	1.197520	1.165439	1.225511	1.154828	1.113710	1.252832	1.128728	1.065548
74.8	0.821566	0.765872	0.728944	1.025723	0.985097	0.951911	1.066154	1.020729	0.985020	0.800136	0.715743	0.665463	1.034136	1.021288	0.880798	0.901530	0.846681	0.814783	0.955942	0.915579	0.846763	1.075426	1.025476	0.984353	1.219938	1.170005	1.135630	1.262356	1.199222	1.166598	1.226991	1.156344	1.115409	1.253565	1.129766	1.066664
75.0	0.822294	0.766632	0.729535	1.026688	0.986315	0.953281	1.067780	1.022548	0.986656	0.800631	0.716433	0.665968	1.035600	1.022964	0.882080	0.902936	0.847509	0.815765	0.957158	0.916843	0.848056	1.076856	1.027081	0.985641	1.221586	1.171827	1.137170	1.263661	1.200877	1.168419	1.228731	1.158008	1.116817	1.254841	1.131125	1.067775
75.2	0.823199	0.767456	0.730061	1.027533	0.987644	0.954454	1.069154	1.024337	0.988427	0.801343	0.716515	0.666565	1.037214	1.024605	0.883538	0.904077	0.848634	0.816410	0.957983	0.917786	0.849480	1.078354	1.029044	0.987667	1.223185	1.173381	1.138767	1.264880	1.202498	1.170156	1.229892	1.159941	1.118678	1.255514	1.132478	1.069048
75.4	0.823712	0.767849	0.730845	1.028586	0.989203	0.955727	1.070812	1.026343	0.990006	0.802046	0.717158	0.666985	1.038473	1.025985	0.885067	0.905084	0.849597	0.817296	0.958976	0.919093	0.850802	1.079888	1.030657	0.988986	1.224756	1.174983	1.140656	1.265753	1.203812	1.171354	1.231642	1.161402	1.120023	1.256343	1.134007	1.070433
75.6	0.824335	0.768608	0.731453	1.030055	0.990639	0.957269	1.072269	1.027623	0.991741	0.802760	0.718157	0.667204	1.040103	1.027570	0.886451	0.906146	0.850471	0.818191	0.960479	0.920501	0.852077	1.081247	1.032039	0.990210	1.226725	1.176797	1.142528	1.267103	1.205477	1.172792	1.232850	1.163325	1.121896	1.257620	1.134793	1.071540
75.8	0.824577	0.769310	0.732020	1.031464	0.992692	0.959009	1.073739	1.029009	0.993403	0.803542	0.718996	0.667578	1.041752	1.029084	0.887715	0.906821	0.851327	0.818907	0.961511	0.921451	0.853348	1.082562	1.034215	0.991287	1.228601	1.178814	1.144604	1.268529	1.207041	1.174638	1.234308	1.164749	1.123600	1.258837	1.135838	1.072504
76.0	0.825140	0.770042	0.732385	1.033345	0.993987	0.960294	1.075271	1.030302	0.995065	0.804170	0.719731	0.668364	1.043402	1.030724	0.889375	0.907618	0.851995	0.819538	0.962661	0.922467	0.854058	1.084349	1.035762	0.992890	1.230352	1.180882	1.146553	1.269894	1.208318	1.176342	1.235945	1.166317	1.125252	1.260200	1.137009	1.073192
76.2	0.825944	0.770906	0.732654	1.035280	0.995641	0.961244	1.076675	1.031457	0.996626	0.804642	0.720470	0.669046	1.044911	1.032529	0.891169	0.908486	0.852725	0.820195	0.963688	0.923434	0.855043	1.085976	1.037390	0.994340	1.232081	1.182633	1.148239	1.271190	1.210139	1.177796	1.237654	1.167919	1.126982	1.261845	1.138532	1.074620
76.4	0.826512	0.771857	0.732994	1.036798	0.996974	0.962497	1.078370	1.032976	0.998272	0.804988	0.721333	0.669969	1.046367	1.034081	0.892545	0.909104	0.853696	0.820878	0.964608	0.924416	0.856210	1.087582	1.039301	0.995615	1.233914	1.184341	1.149942	1.272743	1.210961	1.179434	1.238991	1.169417	1.128288	1.263211	1.139654	1.076059
76.6	0.827034	0.772075	0.733320	1.038716	0.998391	0.963864	1.079772	1.034159	0.999858	0.805618	0.722038	0.670802	1.047407	1.035787	0.894008	0.909679	0.854490	0.821246	0.965654	0.925590	0.857359	1.089175	1.040803	0.997284	1.235654	1.186407	1.151409	1.273724	1.212354	1.180968	1.240214	1.171022	1.130053	1.264469	1.141066	1.077461
76.8	0.828243	0.772429	0.733208	1.040214	0.999652	0.965393	1.080892	1.035608	1.001531	0.805957	0.723354	0.671437	1.048973	1.037158	0.895252	0.910325	0.855451	0.822232	0.966589	0.926454	0.858594	1.090431	1.042073	0.998410	1.237486	1.188221	1.153265	1.275072	1.213343	1.182492	1.241418	1.172397	1.131920	1.265639	1.142724	1.078763
77.0	0.829134	0.773060	0.734056	1.041939	1.001281	0.967094	1.082047	1.036773	1.003052	0.806727	0.723662	0.672040	1.050480	1.038527	0.896643	0.911092	0.856655	0.822739	0.967629	0.927326	0.859477	1.092223	1.043547	0.999767	1.239030	1.190133	1.155273	1.276483	1.214438	1.183979	1.242701	1.174118	1.133347	1.266515	1.144054	1.079638
77.2	0.830242	0.773619	0.734617	1.043514	1.002983	0.968445	1.083653	1.038077	1.004297	0.807201	0.724083	0.672375	1.051639	1.040038	0.897906	0.911743	0.857654	0.823193	0.968224	0.928105	0.860411	1.093233	1.044808	1.001070	1.240726	1.192024	1.157083	1.277811	1.215533	1.185609	1.243896	1.175368	1.134958	1.267499	1.144886	1.080930
77.4	0.831006	0.774203	0.735302	1.045139	1.004373	0.969689	1.085103	1.039122	1.005677	0.807913	0.724553	0.672817	1.052936	1.041533	0.899356	0.912597	0.858554	0.823754	0.969480	0.929023	0.861463	1.094676	1.046114	1.002456	1.242569	1.194201	1.158841	1.279249	1.216599	1.187058	1.245362	1.176976	1.136289	1.268908	1.145959	1.082095
77.6	0.831328	0.774930	0.736045	1.046371	1.005797	0.970819	1.086457	1.040246	1.007198	0.808243	0.724692	0.673564	1.054453	1.043091	0.900966	0.913397	0.859458	0.824702	0.970292	0.929967	0.861994	1.095868	1.047630	1.003870	1.244314	1.196173	1.160776	1.280409	1.217632	1.189178	1.246996	1.178186	1.137841	1.270753	1.146887	1.083710
77.8	0.832323	0.775637	0.736958	1.048230	1.007530	0.972271	1.087703	1.041700	1.008785	0.808805	0.725022	0.673879	1.056127	1.044503	0.902416	0.914039	0.860542	0.825308	0.971253	0.931199	0.863031	1.097412	1.049233	1.005388	1.245881	1.197899	1.163053	1.281750	1.218984	1.190708	1.248016	1.179677	1.139297	1.271940	1.148301	1.084999
78.0	0.832821	0.776056	0.737500	1.049835	1.008696	0.974043	1.089103	1.043351	1.010363	0.809191	0.725433	0.674447	1.057902	1.046146	0.903592	0.914952	0.860919	0.826096	0.972448	0.932030	0.863789	1.099076	1.050549	1.006757	1.247521	1.199409	1.164731	1.283039	1.219863	1.192122	1.249410	1.181134	1.140949	1.272885	1.149800	1.085697
78.2	0.833642	0.776795	0.738321	1.051321	1.009764	0.975496	1.090852	1.044924	1.011763	0.809534	0.726198	0.674735	1.059380	1.047699	0.904939	0.915754	0.861674	0.827204	0.973623	0.932825	0.864785	1.100245	1.052276	1.008244	1.249279	1.201131	1.166557	1.284665	1.221621	1.193413	1.250598	1.182602	1.142800	1.274236	1.151010	1.086080
78.4	0.834438	0.777343	0.739233	1.052918	1.010900	0.976683	1.092073	1.046910	1.013482	0.810722	0.726353	0.675497	1.060650	1.049358	0.906225	0.916803	0.862611	0.828207	0.974688	0.933346	0.865851	1.101644	1.053792	1.009618	1.250927	1.203135	1.168552	1.285829	1.223246	1.194499	1.251974	1.183688	1.144265	1.275432	1.151848	1.087355
78.6	0.835276	0.777806	0.739863	1.054419	1.012428	0.978191	1.093353	1.048333	1.014916	0.811519	0.726776	0.676236	1.061965	1.050991	0.907441	0.918053	0.863322	0.829101	0.975753	0.934398	0.866511	1.103331	1.055332	1.011054	1.252539	1.204896	1.170358	1.287397	1.225346	1.195810	1.252928	1.184929	1.145860	1.276792	1.152595	1.088615
78.8	0.835879	0.778751	0.739927	1.055589	1.013571	0.979444	1.094858	1.049958	1.016367	0.812685	0.727263	0.676483	1.063420	1.052283	0.908773	0.919256	0.864141	0.830023	0.976922	0.935644	0.867423	1.104763	1.056775	1.012225	1.254290	1.206191	1.172179	1.288603	1.226915	1.197055	1.254716	1.186194	1.147561	1.277747	1.153535	1.089683
79.0	0.836628	0.779519	0.740262	1.056752	1.015216	0.980605	1.096330	1.052049	1.017665	0.813384	0.727797	0.676809	1.064812	1.053777	0.909867	0.920634	0.865055	0.830646	0.978195	0.936750	0.868667	1.106393	1.058029	1.013879	1.256114	1.207260	1.174019	1.290257	1.228691	1.198493	1.255977	1.188097	1.149435	1.278994	1.154820	1.090689
79.2	0.837369	0.780086	0.740992	1.057437	1.016734	0.982041	1.097833	1.053895	1.019046	0.814433	0.728427	0.677383	1.066189	1.055124	0.911243	0.921495	0.866323	0.831710	0.979157	0.937684	0.869787	1.107957	1.059657	1.015234	1.257835	1.208626	1.175687	1.291353	1.230439	1.199701	1.256958	1.189652	1.151420	1.279867	1.155960	1.091320
79.4	0.837947	0.780765	0.741661	1.058860	1.018413	0.983168	1.099537	1.055458	1.020289	0.815275	0.729697	0.677787	1.067368	1.056356	0.912497	0.922420	0.867096	0.832758	0.980288	0.938762	0.870729	1.109296	1.060849	1.016496	1.259636	1.209980	1.177723	1.292404	1.232055	1.200907	1.258542	1.191199	1.153221	1.280999	1.156875	1.092175
79.6	0.838488	0.781585	0.742217	1.060270	1.019860	0.984550	1.101193	1.056834	1.021761	0.816251	0.730364	0.678348	1.068582	1.057833	0.913764	0.923484	0.867884	0.833557	0.981552	0.939889	0.871776	1.110787	1.062495	1.017845	1.261525	1.211411	1.179617	1.293790	1.234474	1.202513	1.259735	1.192933	1.155201	1.282510	1.157862	1.093043
79.8	0.838783	0.782221	0.742602	1.061765	1.021544	0.985856	1.102729	1.058611	1.023087	0.816915	0.731109	0.678985	1.070081	1.059377	0.915157	0.924608	0.868483	0.834122	0.982561	0.941171	0.872779	1.111729	1.064404	1.019434	1.263275	1.213123	1.181473	1.294589	1.236059	1.203869	1.261154	1.194262	1.156646	1.283909	1.159321	1.094818
80.0	0.839683	0.782951	0.743137	1.062779	1.022719	0.987002	1.104173	1.060177	1.024636	0.817449	0.731752	0.679693	1.071548	1.060987	0.916772	0.925681	0.869447	0.834950	0.983813	0.942094	0.873872	1.113252	1.065251	1.021202	1.265131	1.214965	1.183149	1.295902	1.237602	1.205358	1.262796	1.195804	1.158216	1.285572	1.160417	1.096545
80.2	0.840382	0.783550	0.743556	1.064352	1.024232	0.988455	1.105736	1.061808	1.026365	0.818094	0.732242	0.680046	1.072858	1.062492	0.917962	0.926857	0.870689	0.835716	0.984341	0.943294	0.874945	1.114657	1.066968	1.022697	1.266914	1.216451	1.184974	1.297268	1.239766	1.207191	1.264398	1.197257	1.159722	1.286741	1.161269	1.098056
80.4	0.840804	0.784264	0.744206	1.065441	1.025479	0.990214	1.107302	1.063158	1.027686	0.818823	0.732858	0.680392	1.074136	1.063919	0.919134	0.927638	0.871456	0.836856	0.985397	0.944389	0.876265	1.115985	1.068343	1.024277	1.268574	1.218318	1.186972	1.298177	1.240941	1.208795	1.265886	1.198900	1.161293	1.288260	1.162233	1.099122
80.6	0.841505	0.784432	0.744448	1.067160	1.026660	0.991712	1.108610	1.064787	1.029186	0.819350	0.733679	0.680809	1.075093	1.065051	0.920411	0.928147	0.872259	0.837788	0.986480	0.945565	0.877438	1.117292	1.069475	1.026062	1.270183	1.220160	1.188522	1.299317	1.242786	1.210739	1.267560	1.200422	1.162655	1.289529	1.163677	1.100502
80.8	0.842634	0.785230	0.744669	1.067539	1.028038	0.993046	1.110031	1.066477	1.030412	0.819683	0.734171	0.681133	1.076671	1.066211	0.921872	0.928872	0.873267	0.838847	0.987364	0.946664	0.878691	1.118475	1.071018	1.027645	1.271896	1.222070	1.190572	1.300786	1.243836	1.212698	1.268874	1.201689	1.163997	1.290758	1.165241	1.101717
81.0	0.843502	0.786018	0.745252	1.068817	1.029640	0.994178	1.111388	1.068012	1.032035	0.820493	0.733980	0.681683	1.077983	1.067517	0.923196	0.929611	0.874044	0.839069	0.988032	0.947384	0.879583	1.120008	1.072654	1.029363	1.273473	1.224331	1.192425	1.301891	1.245128	1.214625	1.270463	1.203412	1.165325	1.291833	1.166124	1.102852
81.2	0.844002	0.786494	0.746034	1.069820	1.030630	0.995614	1.113050	1.069758	1.033259	0.820588	0.734536	0.682226	1.079534	1.068566	0.924731	0.930400	0.874511	0.839701	0.988757	0.948203	0.880943	1.121094	1.074075	1.031048	1.275290	1.226609	1.193914	1.303173	1.246539	1.216537	1.272018	1.204537	1.166768	1.293465	1.167064	1.104702
81.4	0.844681	0.787558	0.747030	1.071018	1.031842	0.996773	1.114456	1.071286	1.034976	0.821558	0.734648	0.682983	1.081169	1.070032	0.926037	0.931189	0.875344	0.840458	0.989679	0.949347	0.881976	1.122837	1.075602	1.032521	1.277100	1.228650	1.195740	1.304499	1.247653	1.218832	1.273848	1.206174	1.168048	1.294750	1.168695	1.105936
81.6	0.845506	0.788429	0.747579	1.072176	1.032863	0.998089	1.115704	1.072789	1.036729	0.821809	0.734660	0.683611	1.082710	1.071393	0.927042	0.932147	0.875904	0.841382	0.990067	0.950442	0.882943	1.124354	1.076838	1.033887	1.278568	1.230706	1.197664	1.305724	1.248757	1.220885	1.275160	1.207270	1.169691	1.295804	1.169606	1.106951
81.8	0.846510	0.788901	0.748448	1.073817	1.033962	0.999850	1.116900	1.074386	1.038227	0.822610	0.734869	0.683868	1.084221	1.072901	0.928012	0.932757	0.876620	0.841825	0.990944	0.950992	0.883873	1.125932	1.077815	1.035354	1.279786	1.232619	1.199277	1.307290	1.249899	1.222770	1.276511	1.208508	1.170722	1.296927	1.170857	1.107571
82.0	0.847536	0.789683	0.749118	1.075139	1.035041	1.001408	1.118562	1.075757	1.039959	0.823216	0.735186	0.684123	1.085863	1.074383	0.929178	0.933481	0.877087	0.842761	0.991842	0.952572	0.884640	1.127575	1.079049	1.036463	1.281385	1.234367	1.201007	1.308790	1.251669	1.224351	1.277492	1.209953	1.171975	1.298284	1.171985	1.108407
82.2	0.848317	0.790263	0.749836	1.076329	1.036057	1.002580	1.119662	1.076930	1.041497	0.823776	0.735451	0.684755	1.087500	1.076051	0.930404	0.934153	0.878047	0.843745	0.992671	0.953341	0.885757	1.129098	1.080084	1.037724	1.282977	1.236651	1.202905	1.310378	1.253476	1.226243	1.278650	1.211086	1.173281	1.299514	1.172487	1.109667
82.4	0.849170	0.790695	0.750680	1.077876	1.037126	1.003948	1.121069	1.078196	1.043368	0.824945	0.735761	0.685876	1.089023	1.077600	0.931632	0.935136	0.878487	0.844032	0.993573	0.953970	0.886527	1.130635	1.081604	1.038936	1.284629	1.238563	1.204730	1.311790	1.254816	1.227904	1.279698	1.212210	1.174942	1.300376	1.173485	1.111924
82.6	0.849616	0.791365	0.751185	1.079688	1.038307	1.005524	1.122275	1.079511	1.045086	0.825635	0.736636	0.686573	1.090576	1.078870	0.932836	0.935907	0.879113	0.844706	0.994467	0.955214	0.887331	1.132430	1.083063	1.040370	1.286205	1.240309	1.206453	1.313376	1.256289	1.229858	1.280690	1.213716	1.176699	1.301634	1.174826	1.112551
82.8	0.850206	0.792320	0.751655	1.081234	1.039457	1.006705	1.123594	1.081274	1.046626	0.826076	0.737297	0.686749	1.092214	1.079795	0.934036	0.936638	0.879958	0.845555	0.995528	0.956356	0.888075	1.134026	1.084384	1.041769	1.288041	1.241782	1.208321	1.315151	1.257637	1.231254	1.282030	1.215083	1.178123	1.302275	1.175863	1.112915
83.0	0.850650	0.793094	0.752253	1.082739	1.040902	1.007566	1.125108	1.082837	1.048423	0.826389	0.738277	0.687710	1.093866	1.081250	0.935293	0.937398	0.880741	0.846271	0.996351	0.957001	0.888982	1.135739	1.085963	1.043476	1.289793	1.243206	1.210082	1.316717	1.259249	1.232747	1.283271	1.216870	1.179455	1.303564	1.177165	1.113502
83.2	0.851208	0.793383	0.752746	1.084101	1.042208	1.009117	1.126571	1.084154	1.049878	0.826987	0.739294	0.688582	1.095412	1.082803	0.936700	0.938157	0.881620	0.847280	0.997242	0.957878	0.889592	1.137335	1.087483	1.044556	1.291329	1.244914	1.211726	1.318053	1.260334	1.234490	1.284986	1.218360	1.181119	1.304766	1.178477	1.114676
83.4	0.851611	0.793691	0.753363	1.085473	1.043761	1.009948	1.128155	1.085599	1.051428	0.827805	0.740157	0.689280	1.096717	1.084049	0.938220	0.939049	0.882033	0.847888	0.998647	0.958749	0.890061	1.139047	1.089047	1.046058	1.292979	1.246578	1.213665	1.319322	1.261649	1.235910	1.286320	1.220037	1.182600	1.305938	1.179068	1.116129
83.6	0.852050	0.794192	0.754044	1.086675	1.045206	1.011276	1.129840	1.086639	1.053078	0.828734	0.740747	0.690184	1.098460	1.085091	0.939576	0.940022	0.882877	0.848686	1.000121	0.959809	0.890881	1.140582	1.090732	1.047536	1.294617	1.248241	1.215327	1.320696	1.263025	1.237233	1.287366	1.221621	1.184184	1.307168	1.180394	1.117360
83.8	0.852646	0.794332	0.754547	1.088245	1.046555	1.012023	1.131205	1.088230	1.054521	0.829012	0.741610	0.690519	1.100047	1.086483	0.940970	0.940649	0.883759	0.849456	1.001380	0.961065	0.891725	1.141707	1.092389	1.048751	1.296379	1.249880	1.217040	1.322031	1.264308	1.238632	1.289129	1.223145	1.185682	1.308459	1.181349	1.118903
84.0	0.852808	0.794618	0.755192	1.089249	1.047938	1.013106	1.132809	1.089727	1.056263	0.830092	0.742283	0.690960	1.101568	1.087718	0.942189	0.941649	0.884865	0.850377	1.003154	0.962273	0.892327	1.143639	1.093573	1.050075	1.298020	1.251430	1.218929	1.323263	1.266156	1.240034	1.290735	1.224983	1.187556	1.309867	1.182130	1.119323
84.2	0.852890	0.794760	0.755589	1.091212	1.049501	1.014408	1.134266	1.090851	1.057440	0.830581	0.742873	0.691149	1.102835	1.088904	0.943461	0.942647	0.885537	0.851333	1.003931	0.963366	0.892870	1.144999	1.095310	1.051458	1.299452	1.253143	1.220748	1.324331	1.267576	1.241759	1.292390	1.226704	1.189447	1.310827	1.182739	1.120120
84.4	0.853072	0.795234	0.755447	1.092799	1.050789	1.015591	1.135662	1.092289	1.058778	0.831117	0.743732	0.691695	1.104236	1.090134	0.944984	0.943297	0.886166	0.852261	1.005395	0.964425	0.893829	1.146645	1.096361	1.052612	1.300842	1.254721	1.222360	1.325550	1.269253	1.242823	1.293703	1.228205	1.191463	1.312459	1.184073	1.121210
84.6	0.853765	0.795356	0.755123	1.094244	1.052124	1.016607	1.136949	1.094037	1.060164	0.831573	0.744103	0.692180	1.105555	1.091210	0.946532	0.943921	0.887020	0.852925	1.006813	0.965245	0.894574	1.147927	1.097800	1.054069	1.302603	1.256141	1.223746	1.327318	1.270598	1.244597	1.295404	1.229926	1.192931	1.313722	1.185604	1.122403
84.8	0.854603	0.796047	0.755401	1.095104	1.053586	1.017919	1.138565	1.095566	1.061396	0.832320	0.744755	0.692813	1.107175	1.092274	0.947937	0.944717	0.888101	0.853824	1.007589	0.966030	0.895872	1.149440	1.099302	1.055392	1.304368	1.257769	1.225677	1.328635	1.271519	1.245683	1.296652	1.231674	1.194622	1.315127	1.187130	1.123803
85.0	0.855186	0.796283	0.755879	1.096862	1.054941	1.019185	1.140315	1.097205	1.062879	0.833204	0.744971	0.693140	1.108577	1.093607	0.949159	0.945250	0.888814	0.854375	1.008443	0.966586	0.896889	1.150982	1.100961	1.056825	1.306090	1.259513	1.227322	1.329984	1.272433	1.246854	1.297871	1.233560	1.196418	1.316169	1.188026	1.124644
85.2	0.855547	0.796919	0.756602	1.097967	1.056027	1.020505	1.141979	1.098663	1.063916	0.834073	0.745220	0.693485	1.109946	1.094612	0.950355	0.945808	0.889602	0.855247	1.009240	0.967734	0.897930	1.152512	1.101911	1.058394	1.307749	1.261285	1.228782	1.331213	1.273634	1.248075	1.298806	1.235299	1.198138	1.317549	1.189522	1.125930
85.4	0.856432	0.798048	0.756915	1.099220	1.057431	1.021765	1.143360	1.100078	1.065520	0.834960	0.745465	0.693745	1.111134	1.096322	0.951309	0.946585	0.890614	0.856171	1.010031	0.968649	0.898726	1.153837	1.103090	1.059749	1.309242	1.262964	1.230690	1.332279	1.274879	1.249465	1.299959	1.236957	1.199801	1.318194	1.190844	1.126809
85.6	0.857380	0.798509	0.757167	1.100780	1.058859	1.023465	1.145180	1.101683	1.066970	0.835398	0.745472	0.694037	1.112356	1.097825	0.952464	0.947288	0.891280	0.856738	1.010941	0.969481	0.899931	1.155179	1.104321	1.061190	1.310676	1.264811	1.232287	1.333396	1.276139	1.250922	1.300963	1.238264	1.201426	1.319368	1.191980	1.127937
85.8	0.858315	0.799493	0.757659	1.102355	1.060246	1.024788	1.146917	1.102955	1.068324	0.836075	0.745771	0.694694	1.113626	1.099277	0.954042	0.948046	0.891846	0.857312	1.011922	0.970358	0.900966	1.156333	1.105740	1.062944	1.312333	1.266708	1.233921	1.334879	1.277576	1.252352	1.301830	1.239796	1.202790	1.320790	1.193299	1.129739
86.0	0.858958	0.800299	0.757991	1.103160	1.061519	1.025831	1.148800	1.104177	1.069886	0.836513	0.746335	0.695178	1.115099	1.100604	0.955363	0.948818	0.892225	0.858146	1.012554	0.971644	0.901866	1.157542	1.107230	1.064247	1.314132	1.268540	1.235878	1.336054	1.279527	1.253498	1.303040	1.241442	1.204501	1.321576	1.194462	1.131425
86.2	0.859361	0.800685	0.758431	1.104434	1.062625	1.027242	1.150283	1.105493	1.071317	0.836976	0.746811	0.695912	1.116314	1.102199	0.956555	0.949623	0.892878	0.859053	1.013492	0.972127	0.902882	1.158811	1.108446	1.065597	1.315770	1.270582	1.237814	1.337401	1.280580	1.254685	1.304463	1.242532	1.206300	1.322493	1.195543	1.132926
86.4	0.860322	0.801237	0.759253	1.105860	1.063888	1.028686	1.152342	1.106987	1.072852	0.837528	0.747217	0.696923	1.117313	1.103446	0.957767	0.950463	0.893118	0.859496	1.014274	0.973103	0.904045	1.160071	1.110391	1.066787	1.317489	1.272382	1.239501	1.338718	1.281723	1.255725	1.305572	1.243873	1.208008	1.323160	1.196943	1.134287
86.6	0.860949	0.801860	0.759789	1.107513	1.064851	1.029969	1.153916	1.108511	1.074439	0.837654	0.747767	0.697239	1.118437	1.104617	0.959323	0.951086	0.893947	0.860519	1.014878	0.974362	0.905310	1.161404	1.111859	1.068228	1.319082	1.274470	1.241183	1.339632	1.282706	1.256931	1.306956	1.244999	1.209270	1.324027	1.198127	1.134805
86.8	0.861698	0.802412	0.760164	1.108446	1.066013	1.031258	1.155689	1.109965	1.075928	0.837372	0.747893	0.697725	1.119651	1.105702	0.960914	0.951653	0.894478	0.861286	1.015771	0.975365	0.906131	1.162891	1.113121	1.069732	1.320652	1.276375	1.242905	1.340876	1.284033	1.258027	1.308497	1.246292	1.210327	1.324472	1.199001	1.136099
87.0	0.862252	0.803039	0.760638	1.109362	1.067318	1.032383	1.157633	1.111353	1.077564	0.837785	0.748415	0.698747	1.121070	1.107303	0.962407	0.952458	0.895009	0.861773	1.016784	0.975831	0.907198	1.164401	1.114263	1.070891	1.322505	1.278130	1.244703	1.341823	1.285004	1.259152	1.309977	1.247909	1.211965	1.325976	1.200109	1.137589
87.2	0.862913	0.803232	0.761141	1.110342	1.068674	1.034046	1.159540	1.112478	1.078798	0.838010	0.748835	0.699433	1.122236	1.108657	0.964045	0.953007	0.895753	0.862767	1.018042	0.977005	0.907485	1.165704	1.115488	1.072297	1.324315	1.280423	1.246489	1.343424	1.286004	1.260470	1.311500	1.249660	1.213764	1.327238	1.200980	1.139420
87.4	0.863427	0.803386	0.761827	1.111324	1.069883	1.035125	1.160984	1.113708	1.080419	0.838669	0.749278	0.700059	1.123440	1.109654	0.965309	0.953888	0.896058	0.863351	1.019392	0.978152	0.908287	1.167320	1.117021	1.073747	1.326118	1.282105	1.248166	1.344428	1.287119	1.261350	1.312365	1.250738	1.215189	1.328731	1.201520	1.140444
87.6	0.863948	0.804028	0.762771	1.112475	1.071206	1.036514	1.162420	1.114708	1.081816	0.838989	0.749753	0.700847	1.124946	1.111059	0.966703	0.954444	0.896915	0.864463	1.020248	0.979352	0.909337	1.168797	1.118376	1.075132	1.327903	1.283650	1.250106	1.345499	1.288474	1.262502	1.313591	1.252357	1.217005	1.330011	1.202994	1.141502
87.8	0.864449	0.803958	0.763642	1.113922	1.072744	1.037525	1.163673	1.116275	1.083174	0.839161	0.750440	0.700766	1.126099	1.112648	0.968057	0.954892	0.897683	0.865298	1.021127	0.980355	0.910113	1.169870	1.119626	1.076281	1.329670	1.285204	1.252109	1.346656	1.289800	1.263839	1.315186	1.253592	1.218179	1.331110	1.203982	1.142605
88.0	0.864989	0.804435	0.764362	1.114954	1.074248	1.038769	1.165251	1.117463	1.084426	0.839532	0.751171	0.700974	1.127414	1.113846	0.969337	0.955994	0.898612	0.865574	1.022416	0.980947	0.910670	1.171483	1.120739	1.077499	1.331330	1.286820	1.253893	1.347959	1.291326	1.265005	1.316637	1.255044	1.219853	1.332451	1.205221	1.143690
88.2	0.865867	0.804831	0.764715	1.116377	1.075525	1.039982	1.166347	1.118589	1.085648	0.839366	0.751571	0.701167	1.128649	1.115161	0.970823	0.956779	0.899274	0.866464	1.023133	0.981284	0.911505	1.172941	1.121909	1.078676	1.333141	1.288544	1.255540	1.349596	1.292899	1.266289	1.317865	1.256522	1.221484	1.333541	1.206053	1.145171
88.4	0.866606	0.805319	0.765334	1.118014	1.076527	1.041427	1.167607	1.120140	1.086757	0.839854	0.752398	0.701394	1.130091	1.116429	0.971872	0.957399	0.900494	0.867350	1.024050	0.981995	0.912170	1.174560	1.123061	1.079951	1.334967	1.289934	1.257092	1.351374	1.294749	1.267301	1.319177	1.258001	1.222879	1.335112	1.207351	1.146045
88.6	0.867368	0.805804	0.765976	1.119376	1.077943	1.043039	1.169017	1.121366	1.087786	0.840450	0.752781	0.701360	1.131301	1.117863	0.973096	0.958080	0.901434	0.868136	1.025059	0.982711	0.913072	1.175977	1.124367	1.081548	1.336791	1.291439	1.258680	1.352996	1.295710	1.268399	1.320799	1.259811	1.224084	1.336706	1.208560	1.146734
88.8	0.867922	0.806318	0.767289	1.120775	1.079488	1.044283	1.170224	1.122618	1.089190	0.841308	0.753668	0.701665	1.132596	1.118890	0.974130	0.958729	0.902484	0.868908	1.025777	0.983228	0.914023	1.177857	1.125666	1.082622	1.338651	1.293009	1.260597	1.354442	1.296548	1.269472	1.321786	1.261331	1.225142	1.337940	1.209855	1.147891
89.0	0.868390	0.806728	0.767939	1.122288	1.081024	1.045608	1.171498	1.124172	1.090441	0.842010	0.753863	0.701565	1.133909	1.119930	0.975145	0.959568	0.903222	0.869659	1.027061	0.983707	0.914601	1.179465	1.127227	1.084026	1.340236	1.294750	1.262489	1.355767	1.297696	1.271018	1.323326	1.262669	1.226870	1.339346	1.211232	1.148842
89.2	0.869097	0.807399	0.768582	1.123746	1.082381	1.046850	1.172582	1.125592	1.091584	0.842860	0.754588	0.701768	1.135087	1.121050	0.976219	0.960362	0.903992	0.870302	1.027887	0.984372	0.915463	1.181120	1.128529	1.085558	1.341968	1.296474	1.264454	1.356840	1.299388	1.272312	1.324626	1.264102	1.228787	1.340623	1.212806	1.149808
89.4	0.869778	0.808318	0.769057	1.125196	1.083919	1.048302	1.173925	1.126958	1.093174	0.843500	0.755389	0.702236	1.136451	1.122488	0.977429	0.961506	0.904750	0.870861	1.028601	0.985073	0.916543	1.182557	1.130073	1.087001	1.343629	1.298172	1.266353	1.358020	1.301084	1.273842	1.326226	1.265362	1.230404	1.341651	1.213972	1.150790
89.6	0.870377	0.808679	0.769824	1.127107	1.085512	1.049123	1.175541	1.128373	1.094423	0.843966	0.755755	0.702317	1.138005	1.123622	0.978440	0.962633	0.905526	0.871065	1.029523	0.985732	0.917708	1.183736	1.131609	1.088200	1.345298	1.299749	1.267952	1.359208	1.302504	1.275627	1.327604	1.266635	1.232175	1.342987	1.215072	1.151791
89.8	0.871005	0.809760	0.770336	1.128267	1.086797	1.049617	1.176631	1.129669	1.095882	0.844431	0.756484	0.702476	1.139326	1.124789	0.979581	0.963838	0.906219	0.871487	1.030334	0.986480	0.918743	1.185294	1.132796	1.089423	1.346942	1.301603	1.269519	1.360834	1.303707	1.276855	1.328915	1.267836	1.233666	1.343997	1.216180	1.152896
90.0	0.871078	0.810006	0.771009	1.129598	1.088213	1.050480	1.177988	1.131040	1.097092	0.845271	0.757066	0.702707	1.140494	1.126111	0.980688	0.964531	0.907236	0.872303	1.030792	0.987245	0.919439	1.186275	1.134035	1.090499	1.348520	1.303205	1.271346	1.362170	1.305175	1.278587	1.330460	1.269154	1.235266	1.344968	1.217097	1.153924
90.2	0.871318	0.810347	0.771345	1.131217	1.089357	1.051434	1.179351	1.132443	1.098493	0.845921	0.757565	0.703086	1.141557	1.127439	0.981829	0.965423	0.908191	0.872743	1.031717	0.987885	0.920435	1.187772	1.135546	1.091679	1.350050	1.304732	1.272745	1.363548	1.306271	1.280162	1.331935	1.270472	1.237045	1.345994	1.218014	1.154601
90.4	0.871990	0.810845	0.771693	1.132365	1.090458	1.052366	1.180648	1.133898	1.099956	0.846741	0.757936	0.703463	1.142662	1.128766	0.983123	0.965918	0.909088	0.872973	1.032224	0.988718	0.921722	1.188900	1.136864	1.092782	1.351734	1.306492	1.273994	1.364552	1.307354	1.282018	1.333518	1.272025	1.238548	1.346736	1.218699	1.155873
90.6	0.872728	0.811258	0.771669	1.133696	1.091270	1.053561	1.181844	1.135395	1.101351	0.846797	0.758309	0.703834	1.143720	1.130029	0.984346	0.966342	0.909756	0.873062	1.033228	0.989758	0.922563	1.190031	1.138056	1.094056	1.353148	1.308112	1.275468	1.364988	1.308574	1.283883	1.335135	1.273556	1.240039	1.347356	1.219407	1.157146
90.8	0.873098	0.811858	0.771739	1.134615	1.092703	1.055012	1.182857	1.136811	1.102737	0.847380	0.758204	0.704168	1.145288	1.131258	0.985330	0.967114	0.910261	0.873160	1.034057	0.990717	0.923477	1.191430	1.139466	1.095536	1.354766	1.309731	1.277088	1.366229	1.309788	1.285743	1.336415	1.275295	1.241795	1.348567	1.220169	1.158113
91.0	0.873532	0.812626	0.771754	1.135619	1.093720	1.056438	1.184145	1.138270	1.104030	0.847720	0.758392	0.704956	1.146710	1.132751	0.986218	0.968086	0.911128	0.873689	1.034872	0.991765	0.924478	1.192426	1.140731	1.096688	1.356735	1.311375	1.278725	1.367185	1.311183	1.287435	1.337908	1.276878	1.243404	1.349911	1.220861	1.158770
91.2	0.873878	0.813167	0.771718	1.137007	1.094889	1.057866	1.185299	1.139459	1.105442	0.848388	0.758611	0.705444	1.147938	1.133752	0.987389	0.968735	0.911803	0.874289	1.035449	0.993144	0.925022	1.193502	1.142610	1.098357	1.358331	1.313340	1.280354	1.368285	1.312916	1.289016	1.339166	1.278445	1.244772	1.351163	1.221882	1.159558
91.4	0.874471	0.813648	0.772042	1.138029	1.095945	1.058973	1.186243	1.140885	1.106983	0.849021	0.759256	0.706072	1.149213	1.135129	0.988359	0.969571	0.912119	0.874686	1.036229	0.994353	0.926020	1.194536	1.143955	1.099703	1.359883	1.314670	1.282036	1.369035	1.314301	1.290486	1.340349	1.279685	1.246087	1.352387	1.222679	1.160272
91.6	0.875031	0.814596	0.772318	1.139106	1.097065	1.060273	1.187377	1.142143	1.108221	0.849520	0.759464	0.706908	1.150582	1.136804	0.989547	0.969768	0.912794	0.875594	1.037008	0.995216	0.926777	1.195486	1.145475	1.101188	1.361538	1.316247	1.284004	1.370066	1.316287	1.292038	1.342004	1.281323	1.247648	1.353346	1.223826	1.161224
91.8	0.875529	0.814729	0.772837	1.140492	1.098219	1.061365	1.188776	1.143820	1.109594	0.850432	0.760149	0.707295	1.151854	1.138181	0.990611	0.970289	0.913543	0.876204	1.037811	0.996197	0.927396	1.196413	1.146772	1.102397	1.363112	1.317782	1.285429	1.371563	1.317918	1.293405	1.343329	1.282644	1.248678	1.354338	1.224723	1.162028
92.0	0.876496	0.815472	0.772832	1.141120	1.099220	1.062539	1.190330	1.145066	1.110787	0.850721	0.760206	0.707780	1.153274	1.139472	0.991860	0.970789	0.914271	0.876859	1.038845	0.997040	0.928074	1.197990	1.148100	1.103774	1.364857	1.319360	1.287029	1.373111	1.319731	1.294498	1.344731	1.284215	1.249959	1.355507	1.225740	1.162854
92.2	0.877060	0.816211	0.773243	1.142212	1.099856	1.063729	1.191577	1.146466	1.112113	0.851368	0.760396	0.708566	1.154469	1.140766	0.992766	0.971457	0.914863	0.877919	1.039591	0.998169	0.928516	1.198948	1.149503	1.105261	1.366648	1.321106	1.288681	1.374277	1.321276	1.295442	1.346482	1.285385	1.251089	1.356879	1.226645	1.163721
92.4	0.877494	0.816854	0.773972	1.144040	1.100748	1.065377	1.192840	1.147800	1.112979	0.851856	0.761057	0.709397	1.155733	1.142219	0.993806	0.972134	0.915383	0.878892	1.040263	0.999307	0.929091	1.200461	1.151053	1.106729	1.368231	1.323108	1.290365	1.375768	1.322517	1.296408	1.348224	1.286633	1.252095	1.358293	1.227985	1.164589
92.6	0.878015	0.817304	0.774577	1.144912	1.102109	1.066682	1.194163	1.149267	1.114570	0.852196	0.761330	0.709945	1.156650	1.143587	0.995270	0.972932	0.915721	0.879742	1.041544	1.000375	0.930254	1.201464	1.152666	1.108234	1.370085	1.325116	1.292276	1.376951	1.323783	1.297404	1.349786	1.287923	1.253750	1.359527	1.229098	1.165908
92.8	0.878721	0.817625	0.775508	1.146106	1.103382	1.067663	1.195540	1.150646	1.115902	0.852900	0.762033	0.711004	1.157987	1.144311	0.996433	0.973739	0.916178	0.880960	1.042453	1.001180	0.930929	1.203013	1.154239	1.109711	1.371503	1.327245	1.294576	1.377789	1.325033	1.298680	1.351208	1.288857	1.254895	1.360377	1.230328	1.167510
93.0	0.879429	0.817974	0.776147	1.147491	1.104724	1.068913	1.197085	1.152234	1.117070	0.853106	0.762547	0.711621	1.159463	1.145355	0.997586	0.974663	0.916494	0.882002	1.043766	1.002284	0.931732	1.204306	1.155559	1.111248	1.373071	1.329002	1.296714	1.378827	1.326687	1.299643	1.352869	1.290205	1.256630	1.361786	1.231776	1.168301
93.2	0.880037	0.818147	0.776653	1.148378	1.105843	1.069982	1.198544	1.153597	1.118197	0.853990	0.763338	0.712207	1.160757	1.146658	0.998906	0.975582	0.916572	0.882749	1.044505	1.003553	0.932816	1.205592	1.156640	1.112584	1.374839	1.330717	1.298900	1.379633	1.328354	1.300582	1.353703	1.291705	1.258147	1.362766	1.233104	1.168885
93.4	0.880221	0.818569	0.777299	1.149816	1.107311	1.070698	1.200010	1.154717	1.119455	0.854409	0.763698	0.712815	1.162224	1.147989	1.000212	0.976646	0.917371	0.883839	1.045437	1.004576	0.933954	1.206998	1.157934	1.113566	1.376572	1.332488	1.300675	1.380777	1.329901	1.301290	1.354802	1.293052	1.259604	1.363927	1.234257	1.169433
93.6	0.880615	0.818774	0.777708	1.151657	1.108362	1.071491	1.201255	1.156089	1.120852	0.854748	0.764423	0.712995	1.163640	1.149199	1.001389	0.977842	0.917983	0.884790	1.046565	1.005297	0.934807	1.208254	1.158805	1.114670	1.378671	1.334204	1.302359	1.382190	1.331367	1.302434	1.355401	1.294663	1.261179	1.365069	1.235532	1.170609
93.8	0.880956	0.819221	0.778150	1.152738	1.109751	1.072438	1.202346	1.157437	1.122022	0.855085	0.765146	0.713563	1.164939	1.150743	1.002902	0.978182	0.918736	0.885551	1.047302	1.006336	0.935924	1.209911	1.160126	1.115953	1.380482	1.335722	1.304190	1.384126	1.332420	1.303695	1.356391	1.296234	1.262713	1.366111	1.237085	1.172014
94.0	0.880904	0.819075	0.778456	1.154397	1.110953	1.073614	1.203646	1.158925	1.123239	0.855721	0.765743	0.713877	1.166076	1.151953	1.004608	0.978624	0.919367	0.886471	1.048159	1.007282	0.936774	1.211462	1.161238	1.117170	1.382022	1.337280	1.306065	1.385398	1.333946	1.305124	1.357538	1.298052	1.264617	1.367493	1.237978	1.173719
94.2	0.881815	0.819442	0.778515	1.155349	1.111740	1.074498	1.204774	1.160304	1.124506	0.856049	0.766465	0.713964	1.167329	1.153340	1.005765	0.979129	0.919977	0.886938	1.049253	1.008078	0.937568	1.213276	1.162504	1.118499	1.383585	1.338869	1.307528	1.386928	1.334938	1.306353	1.358925	1.299337	1.266503	1.368341	1.238972	1.175035
94.4	0.882739	0.820154	0.778606	1.156199	1.113122	1.075867	1.205898	1.161710	1.125709	0.856344	0.767053	0.713955	1.168578	1.154940	1.007252	0.979482	0.920801	0.887495	1.050087	1.008985	0.938467	1.214608	1.163934	1.119477	1.385135	1.340528	1.309272	1.388164	1.336351	1.307761	1.359713	1.300616	1.268268	1.369268	1.239968	1.176593
94.6	0.883222	0.820359	0.778799	1.157665	1.114176	1.076785	1.207215	1.163005	1.126776	0.856590	0.767569	0.714261	1.169887	1.156189	1.008435	0.980290	0.921068	0.887656	1.051110	1.009774	0.939415	1.215959	1.165403	1.120481	1.386643	1.342158	1.311014	1.389190	1.337551	1.308862	1.360373	1.301987	1.269780	1.370174	1.241120	1.177515
94.8	0.883319	0.821003	0.778937	1.158811	1.115848	1.078315	1.208325	1.164102	1.128133	0.857036	0.768446	0.714325	1.171484	1.157444	1.009571	0.981224	0.922028	0.888385	1.051487	1.010560	0.940226	1.217047	1.167012	1.121639	1.388354	1.343964	1.312777	1.390864	1.338803	1.310352	1.361407	1.303371	1.271635	1.371426	1.242365	1.178555
95.0	0.884085	0.821507	0.779152	1.160042	1.116903	1.079319	1.209666	1.165376	1.129426	0.857176	0.768864	0.714966	1.172444	1.158771	1.010778	0.981785	0.922805	0.889003	1.052200	1.011418	0.941107	1.217973	1.168453	1.122692	1.389867	1.345773	1.314478	1.392176	1.340145	1.311604	1.363003	1.304811	1.273417	1.372428	1.243678	1.179697
95.2	0.884743	0.822015	0.779695	1.161429	1.118220	1.080055	1.210799	1.166596	1.130901	0.858100	0.769639	0.714798	1.173385	1.159886	1.012201	0.982254	0.923185	0.889273	1.052842	1.011808	0.941888	1.219251	1.169934	1.123991	1.391479	1.347715	1.316212	1.393429	1.341618	1.312466	1.364353	1.306430	1.275146	1.373717	1.245149	1.180583
95.4	0.885457	0.822884	0.780114	1.162518	1.119318	1.081122	1.211932	1.168022	1.132355	0.858536	0.770260	0.715338	1.174366	1.160914	1.013393	0.982737	0.923886	0.889954	1.053759	1.012380	0.942435	1.220374	1.171203	1.125269	1.392938	1.349242	1.318090	1.394603	1.343159	1.313713	1.365627	1.308080	1.276719	1.374661	1.246191	1.181476
95.6	0.885897	0.823673	0.780565	1.163574	1.120349	1.082568	1.213106	1.169429	1.133643	0.859037	0.770675	0.715406	1.175528	1.161895	1.014324	0.983251	0.924453	0.890728	1.054770	1.012866	0.942958	1.221783	1.172842	1.126665	1.394554	1.350926	1.319505	1.396142	1.345008	1.314791	1.367368	1.309331	1.278505	1.375563	1.246977	1.182217
95.8	0.886739	0.824074	0.781477	1.164454	1.121669	1.083337	1.214500	1.171269	1.135113	0.859780	0.771202	0.715585	1.176684	1.163046	1.015422	0.984124	0.925394	0.891040	1.055624	1.013626	0.943435	1.222972	1.174050	1.127676	1.395984	1.352546	1.320826	1.397620	1.346053	1.316171	1.368746	1.310607	1.279703	1.376829	1.247914	1.183237
96.0	0.887329	0.824694	0.781781	1.164861	1.122656	1.084410	1.215640	1.172299	1.136442	0.859887	0.771320	0.715777	1.177863	1.164261	1.016429	0.984716	0.926318	0.891694	1.056405	1.014161	0.943909	1.224068	1.175499	1.129074	1.397481	1.354372	1.322490	1.398650	1.347167	1.317406	1.370270	1.311664	1.280821	1.377939	1.248941	1.184186
96.2	0.887779	0.825485	0.782785	1.166012	1.123489	1.085532	1.216957	1.173634	1.137679	0.859848	0.771746	0.716595	1.178926	1.165471	1.017348	0.985671	0.927349	0.892164	1.056945	1.014990	0.944830	1.224966	1.176613	1.130285	1.399072	1.356129	1.323912	1.399590	1.348210	1.318803	1.372167	1.312703	1.282469	1.378908	1.250073	1.185652
96.4	0.888619	0.825981	0.783593	1.167506	1.124863	1.086960	1.218227	1.175002	1.138975	0.860100	0.772341	0.717093	1.180128	1.166712	1.018530	0.986553	0.928276	0.892687	1.057495	1.015640	0.945704	1.226600	1.177982	1.131400	1.400650	1.357795	1.325383	1.400677	1.349330	1.320246	1.373719	1.314074	1.283760	1.379551	1.251210	1.187121
96.6	0.889022	0.826092	0.784374	1.168233	1.126290	1.088230	1.219689	1.176358	1.140341	0.860399	0.772750	0.717584	1.181302	1.167576	1.019386	0.987476	0.929238	0.893263	1.058451	1.016001	0.946682	1.227636	1.179104	1.132670	1.402334	1.359526	1.326972	1.401387	1.350521	1.321527	1.374820	1.315570	1.285141	1.380465	1.251958	1.188322
96.8	0.889447	0.826170	0.785056	1.169582	1.127658	1.089427	1.221167	1.177416	1.141629	0.861353	0.773169	0.718437	1.182723	1.168443	1.020261	0.988427	0.930012	0.893965	1.059090	1.016720	0.947346	1.229386	1.180139	1.133737	1.403579	1.360981	1.328787	1.402149	1.351714	1.323255	1.376317	1.316716	1.286141	1.381479	1.253022	1.189209
97.0	0.889880	0.826262	0.785529	1.170762	1.128525	1.090510	1.222378	1.178750	1.143037	0.861665	0.773124	0.718940	1.183903	1.169639	1.021230	0.989301	0.931006	0.894652	1.060166	1.017576	0.948367	1.230577	1.181096	1.134575	1.405354	1.362191	1.330183	1.403232	1.352968	1.324384	1.377348	1.318708	1.287227	1.382656	1.253992	1.190138
97.2	0.890150	0.826449	0.785557	1.172012	1.129265	1.092101	1.223567	1.179888	1.144144	0.862222	0.773280	0.719237	1.185304	1.170887	1.022388	0.990398	0.931688	0.895356	1.060602	1.018620	0.949311	1.232308	1.182222	1.135519	1.406875	1.363660	1.331744	1.404439	1.354805	1.325937	1.378747	1.320583	1.288619	1.383730	1.254600	1.191203
97.4	0.890635	0.827043	0.785895	1.173807	1.130416	1.093181	1.224604	1.180784	1.145376	0.862532	0.773557	0.719785	1.186777	1.172152	1.023509	0.991058	0.932515	0.895973	1.061289	1.019501	0.950112	1.233531	1.183316	1.136482	1.408694	1.365012	1.333232	1.405766	1.356089	1.327271	1.380041	1.322172	1.290005	1.385009	1.255358	1.192474
97.6	0.891131	0.827208	0.785951	1.175341	1.131575	1.094493	1.225616	1.181993	1.146693	0.862985	0.773973	0.720209	1.188217	1.173265	1.024658	0.991750	0.932979	0.896227	1.062198	1.020404	0.950895	1.235301	1.184044	1.137726	1.410366	1.366129	1.334905	1.407279	1.357573	1.328925	1.381125	1.324204	1.291339	1.386015	1.256302	1.193803
97.8	0.891378	0.827690	0.786211	1.176106	1.132649	1.096020	1.226795	1.183324	1.147562	0.863513	0.774315	0.720443	1.189569	1.174584	1.026059	0.991963	0.933537	0.896887	1.062959	1.021284	0.951483	1.237028	1.185449	1.138578	1.411459	1.367390	1.336631	1.408779	1.358783	1.330427	1.382899	1.325309	1.292949	1.386929	1.257100	1.195095
98.0	0.891641	0.827996	0.786220	1.177633	1.133333	1.097258	1.228057	1.184520	1.148670	0.864238	0.774606	0.720918	1.190857	1.175863	1.027398	0.992837	0.934011	0.897759	1.063559	1.021932	0.951771	1.239027	1.186514	1.139832	1.412859	1.368997	1.338094	1.410172	1.360147	1.331602	1.383928	1.326632	1.294375	1.388295	1.257713	1.196057
98.2	0.892224	0.828503	0.786645	1.178524	1.134033	1.098324	1.229216	1.185562	1.149693	0.864772	0.774950	0.721304	1.192066	1.177280	1.028439	0.993363	0.934591	0.898355	1.064152	1.022629	0.952455	1.240324	1.188136	1.141530	1.414379	1.370556	1.339744	1.411712	1.361502	1.332630	1.385088	1.327667	1.295929	1.389232	1.258685	1.196961
98.4	0.892479	0.828812	0.786872	1.179374	1.135341	1.099175	1.230707	1.186573	1.150765	0.865158	0.775630	0.721690	1.193361	1.178243	1.029991	0.993947	0.934980	0.899149	1.064705	1.023475	0.953393	1.241700	1.189205	1.142360	1.415990	1.372189	1.341463	1.413036	1.363162	1.334106	1.386396	1.329031	1.297281	1.390310	1.260109	1.197895
98.6	0.892793	0.829080	0.787491	1.180880	1.136459	1.099879	1.232164	1.187840	1.152017	0.865574	0.775973	0.722335	1.194662	1.179427	1.031346	0.994557	0.935381	0.899835	1.065293	1.024145	0.954072	1.243242	1.190447	1.143654	1.417519	1.373953	1.343090	1.414322	1.364540	1.335308	1.387941	1.330402	1.299028	1.391477	1.261394	1.198770
98.8	0.893407	0.829893	0.787540	1.182060	1.137964	1.101092	1.233237	1.189051	1.153238	0.865768	0.776700	0.722497	1.195364	1.180656	1.032358	0.994705	0.935847	0.900836	1.066165	1.024961	0.954604	1.244222	1.191909	1.144792	1.418993	1.375640	1.344863	1.415814	1.365868	1.336978	1.389634	1.331934	1.301021	1.392879	1.262823	1.199822
99.0	0.894384	0.830481	0.787981	1.183022	1.139048	1.101710	1.234402	1.190529	1.154254	0.866290	0.777102	0.722946	1.196362	1.181672	1.033774	0.994686	0.936053	0.901507	1.067152	1.025778	0.955662	1.245765	1.193116	1.146389	1.420447	1.377577	1.346522	1.417265	1.367612	1.338231	1.391389	1.333359	1.302730	1.394121	1.264154	1.200400
99.2	0.894805	0.831220	0.788437	1.184306	1.140020	1.102920	1.235557	1.192051	1.155432	0.866992	0.777714	0.722961	1.197291	1.182528	1.035279	0.995109	0.936204	0.902076	1.068116	1.026245	0.956103	1.247022	1.194391	1.147737	1.422285	1.379210	1.348311	1.418434	1.369327	1.339554	1.392883	1.334829	1.303936	1.395547	1.265454	1.201366
99.4	0.895642	0.832126	0.788761	1.185415	1.140773	1.103718	1.236620	1.193599	1.156726	0.867422	0.778016	0.723290	1.198453	1.183042	1.036567	0.995964	0.936478	0.902505	1.069276	1.026964	0.956615	1.248203	1.195790	1.149039	1.423882	1.380949	1.350028	1.419568	1.371049	1.341008	1.394239	1.336237	1.305432	1.396620	1.266583	1.202710
99.6	0.896199	0.832632	0.789415	1.186519	1.141569	1.104673	1.237751	1.194954	1.157801	0.867947	0.778662	0.723467	1.199661	1.184052	1.037706	0.996809	0.936629	0.903167	1.070370	1.027797	0.957178	1.249196	1.197513	1.150481	1.425422	1.382891	1.351454	1.420916	1.372731	1.342939	1.395846	1.337255	1.307004	1.397791	1.267804	1.203974
99.8	0.896539	0.832893	0.789704	1.187659	1.142606	1.105544	1.238904	1.196181	1.159199	0.868436	0.779310	0.723899	1.200698	1.185300	1.039022	0.997297	0.937125	0.903337	1.071162	1.028403	0.958219	1.250251	1.199012	1.151651	1.427105	1.384800	1.353038	1.421894	1.373684	1.344657	1.397113	1.338774	1.308288	1.399291	1.269105	1.205024
100.0	0.896637	0.833461	0.790389	1.188668	1.143639	1.106618	1.240157	1.197326	1.160302	0.868728	0.779804	0.724556	1.201743	1.186254	1.040266	0.997733	0.937598	0.904205	1.072122	1.029288	0.958854	1.251629	1.200471	1.152895	1.428769	1.386750	1.354511	1.422917	1.375350	1.346156	1.398514	1.340020	1.309640	1.400206	1.270613	1.205924
100.2	0.896934	0.833924	0.790955	1.190106	1.144751	1.107736	1.241637	1.198715	1.161368	0.868920	0.780023	0.725407	1.202807	1.187274	1.041425	0.998440	0.938625	0.904731	1.072914	1.030007	0.959691	1.252948	1.201686	1.153794	1.430673	1.388436	1.356102	1.424238	1.376684	1.347751	1.399880	1.341344	1.311100	1.401379	1.271792	1.207472
100.4	0.897245	0.834092	0.791183	1.191088	1.146025	1.108985	1.242927	1.200083	1.162711	0.869768	0.780435	0.725771	1.203743	1.188096	1.042515	0.999078	0.939346	0.905246	1.073619	1.030571	0.960456	1.254170	1.202796	1.154726	1.432477	1.389953	1.357730	1.424940	1.378235	1.349009	1.400641	1.342701	1.311990	1.402600	1.272914	1.208922
100.6	0.897490	0.834389	0.791871	1.191530	1.147159	1.109807	1.244324	1.201158	1.163986	0.870211	0.780648	0.726188	1.204530	1.189170	1.043628	0.999582	0.939877	0.905554	1.074410	1.031223	0.961018	1.255288	1.204064	1.155875	1.434319	1.391900	1.359478	1.426377	1.379262	1.350792	1.401419	1.344389	1.313089	1.403569	1.273637	1.210185
100.8	0.897770	0.834521	0.792150	1.192923	1.148212	1.110563	1.245420	1.202216	1.165464	0.870779	0.780908	0.726443	1.205395	1.190237	1.044762	1.000082	0.940569	0.905951	1.075300	1.032082	0.961807	1.256296	1.205479	1.157054	1.436072	1.393201	1.361195	1.427125	1.380696	1.352447	1.402679	1.345600	1.314225	1.404868	1.274798	1.211517
101.0	0.898278	0.834969	0.792421	1.193774	1.148928	1.111600	1.246791	1.203534	1.166558	0.870986	0.780764	0.726965	1.206477	1.191343	1.045902	1.000611	0.941438	0.906416	1.076068	1.033100	0.963075	1.257241	1.206783	1.157905	1.437870	1.394673	1.362719	1.428198	1.382049	1.353533	1.403206	1.347430	1.315308	1.405811	1.275855	1.212649
101.2	0.898523	0.835241	0.792515	1.195086	1.150233	1.113106	1.247985	1.204419	1.167702	0.871409	0.781126	0.727200	1.207724	1.192222	1.047057	1.001177	0.941828	0.906615	1.076727	1.034013	0.963919	1.258376	1.207869	1.158892	1.439342	1.395937	1.364173	1.429250	1.383556	1.354902	1.404710	1.349005	1.316681	1.406794	1.276749	1.213121
101.4	0.898855	0.835273	0.792966	1.196328	1.151564	1.114081	1.249237	1.205337	1.168970	0.871430	0.781674	0.727652	1.208754	1.193467	1.047829	1.002008	0.942428	0.906863	1.077566	1.034766	0.964860	1.259254	1.208708	1.160055	1.441307	1.397258	1.365780	1.430127	1.384248	1.356142	1.405654	1.350050	1.317868	1.407734	1.278079	1.214284
101.6	0.899106	0.835616	0.793153	1.197351	1.152727	1.115113	1.250487	1.206396	1.169936	0.872005	0.782210	0.728227	1.209781	1.194572	1.048834	1.002726	0.942973	0.907410	1.078355	1.035636	0.965746	1.260406	1.210098	1.161430	1.443109	1.398770	1.367457	1.431606	1.385789	1.357188	1.406934	1.351305	1.319356	1.408504	1.278843	1.215121
101.8	0.899429	0.835852	0.793597	1.198331	1.153625	1.116550	1.251868	1.207479	1.170835	0.872876	0.782525	0.728419	1.210885	1.195644	1.049641	1.003425	0.943519	0.908427	1.079118	1.036472	0.966634	1.261383	1.211534	1.162583	1.444394	1.400362	1.368871	1.432487	1.386678	1.358512	1.408317	1.352282	1.320860	1.409680	1.279858	1.216057
102.0	0.899785	0.835853	0.793880	1.199304	1.154745	1.117507	1.253327	1.208591	1.172011	0.873474	0.782732	0.728784	1.212127	1.196951	1.050447	1.004166	0.944294	0.908965	1.079579	1.036997	0.967485	1.262610	1.212846	1.163762	1.445917	1.401931	1.370486	1.433923	1.388131	1.359601	1.409537	1.353629	1.322112	1.410963	1.280643	1.216796
102.2	0.900108	0.836298	0.794450	1.200214	1.156244	1.118622	1.254887	1.209634	1.173193	0.873944	0.782957	0.729086	1.213279	1.198078	1.051381	1.004865	0.945312	0.909580	1.080278	1.037635	0.968717	1.263859	1.214142	1.165143	1.447344	1.403376	1.372141	1.434964	1.389605	1.360758	1.410643	1.354930	1.323560	1.411909	1.281782	1.217793
102.4	0.900855	0.836571	0.794815	1.201364	1.157793	1.119185	1.256257	1.210777	1.174165	0.874178	0.783439	0.729605	1.214425	1.199167	1.052576	1.005549	0.946027	0.910092	1.080855	1.038576	0.969548	1.265268	1.215108	1.165757	1.448869	1.404779	1.373820	1.436382	1.390890	1.362544	1.411840	1.355903	1.325015	1.412883	1.283053	1.218938
102.6	0.901756	0.837288	0.795324	1.202957	1.159227	1.120280	1.257360	1.212046	1.175185	0.874662	0.784031	0.729842	1.215623	1.200574	1.053456	1.006113	0.947242	0.910733	1.082014	1.039213	0.970198	1.266574	1.216661	1.166952	1.450260	1.406149	1.375545	1.437522	1.392004	1.363786	1.412918	1.357428	1.327062	1.413952	1.284014	1.220173
102.8	0.902488	0.837685	0.795118	1.204076	1.160642	1.121409	1.258424	1.212993	1.176101	0.874957	0.784919	0.730293	1.216592	1.201752	1.054312	1.006410	0.947732	0.911048	1.082921	1.040036	0.971139	1.267676	1.217582	1.167914	1.451616	1.407494	1.376950	1.439026	1.393158	1.365381	1.413891	1.358809	1.328451	1.414934	1.285049	1.221482
103.0	0.902957	0.838237	0.795543	1.205355	1.161585	1.122748	1.259794	1.214269	1.177217	0.875492	0.785688	0.730834	1.217995	1.202932	1.055398	1.007141	0.948476	0.911264	1.083624	1.040845	0.971733	1.269200	1.218714	1.169045	1.453147	1.408877	1.378730	1.440553	1.394769	1.366754	1.415456	1.360132	1.329771	1.415831	1.286303	1.222917
103.2	0.903432	0.838566	0.795849	1.206915	1.162523	1.124225	1.260848	1.215434	1.178519	0.875975	0.785688	0.731128	1.219207	1.204213	1.056469	1.008332	0.948990	0.911935	1.084363	1.041361	0.972282	1.270474	1.219419	1.169967	1.454692	1.410352	1.380597	1.441974	1.395846	1.368322	1.416475	1.361507	1.331154	1.417045	1.287208	1.224801
103.4	0.904078	0.839240	0.796401	1.208230	1.163521	1.124932	1.262022	1.216417	1.179743	0.876294	0.786005	0.731518	1.220660	1.205237	1.057564	1.009283	0.949323	0.912436	1.085057	1.042243	0.973029	1.272197	1.220556	1.171117	1.456107	1.412228	1.382137	1.443130	1.397168	1.369706	1.417826	1.362700	1.332733	1.418210	1.288593	1.226037
103.6	0.904323	0.839583	0.796401	1.209302	1.164492	1.126389	1.263226	1.217529	1.180998	0.876542	0.786165	0.732145	1.221996	1.206336	1.058576	1.009831	0.950178	0.913263	1.085486	1.043103	0.973516	1.273630	1.221879	1.172292	1.457712	1.414128	1.383692	1.444573	1.398437	1.371799	1.419154	1.363954	1.334283	1.419244	1.289832	1.226998
103.8	0.904635	0.840178	0.796708	1.210459	1.165656	1.127444	1.264480	1.218743	1.182064	0.877005	0.786297	0.732658	1.223171	1.207353	1.059628	1.010376	0.951005	0.913636	1.086270	1.043614	0.974139	1.275446	1.222862	1.173519	1.459268	1.415982	1.385386	1.445970	1.399267	1.372972	1.420407	1.365424	1.335946	1.420316	1.290657	1.228113
104.0	0.905351	0.840928	0.797611	1.211262	1.166867	1.128242	1.265802	1.220101	1.182881	0.877194	0.786546	0.733428	1.224489	1.208571	1.060692	1.011223	0.951503	0.914544	1.086790	1.044763	0.974171	1.277174	1.223646	1.174492	1.460764	1.417662	1.387032	1.447070	1.401061	1.374491	1.421944	1.366715	1.337344	1.421579	1.291701	1.229280
104.2	0.905448	0.841297	0.797797	1.212360	1.167503	1.129057	1.266881	1.221313	1.184164	0.877438	0.786440	0.733777	1.225453	1.209768	1.061895	1.011859	0.952073	0.915150	1.087143	1.045336	0.974739	1.278383	1.224611	1.175446	1.462277	1.419278	1.388693	1.448192	1.402250	1.375986	1.423402	1.367991	1.338656	1.422686	1.292153	1.230451
104.4	0.906100	0.841845	0.798434	1.213170	1.168262	1.130041	1.268175	1.222728	1.185299	0.877543	0.786867	0.733529	1.226506	1.210649	1.063159	1.012307	0.952545	0.915680	1.087469	1.046065	0.975160	1.279686	1.225665	1.177065	1.464064	1.420971	1.390386	1.449057	1.403603	1.377563	1.424147	1.369305	1.340043	1.423214	1.292730	1.231710
104.6	0.906603	0.842387	0.799255	1.213913	1.169138	1.130592	1.269514	1.223952	1.186542	0.878056	0.787301	0.733491	1.227540	1.211835	1.064374	1.012670	0.952767	0.916035	1.088056	1.046489	0.975441	1.280918	1.226847	1.178455	1.465729	1.422714	1.391998	1.450152	1.404368	1.379426	1.426063	1.370495	1.341274	1.423949	1.293554	1.232279
104.8	0.906698	0.842436	0.799505	1.215347	1.170227	1.131164	1.270538	1.225427	1.187841	0.878328	0.787326	0.733888	1.228698	1.212766	1.065473	1.012879	0.953084	0.916611	1.089093	1.046883	0.976175	1.281852	1.227649	1.179655	1.467364	1.424182	1.393657	1.450641	1.405882	1.380703	1.427258	1.371563	1.342618	1.425094	1.294915	1.232298
105.0	0.907351	0.842914	0.799963	1.216119	1.171209	1.132271	1.271948	1.226854	1.189075	0.878815	0.787472	0.734402	1.229795	1.213715	1.066588	1.013458	0.953482	0.917206	1.089706	1.047771	0.977175	1.282905	1.228384	1.180701	1.468779	1.425743	1.395119	1.451939	1.407504	1.381810	1.428838	1.372949	1.344130	1.425973	1.295981	1.232686
105.2	0.907759	0.843083	0.800374	1.217191	1.172193	1.133680	1.272971	1.227772	1.190186	0.879028	0.787797	0.734443	1.230642	1.214490	1.067776	1.013962	0.953988	0.918052	1.090657	1.048425	0.977748	1.284239	1.229135	1.181924	1.470208	1.427366	1.396445	1.453059	1.408410	1.383501	1.430790	1.374732	1.345410	1.426927	1.296679	1.233151
105.4	0.908580	0.842923	0.800847	1.218349	1.173159	1.134328	1.274045	1.228967	1.191397	0.879076	0.788157	0.734630	1.231644	1.215620	1.068661	1.014466	0.954418	0.918404	1.091376	1.048842	0.978645	1.284938	1.230292	1.183121	1.472171	1.429267	1.397863	1.454326	1.409616	1.384924	1.431829	1.376210	1.347044	1.427916	1.297473	1.233847
105.6	0.909430	0.843698	0.801244	1.219090	1.174104	1.135174	1.275345	1.230331	1.192299	0.880228	0.788152	0.734634	1.232643	1.216380	1.069969	1.014648	0.954567	0.919234	1.092203	1.049789	0.979185	1.285598	1.231776	1.184222	1.473575	1.431244	1.399601	1.455897	1.410856	1.386245	1.433391	1.377774	1.348745	1.428812	1.297755	1.234512
105.8	0.910219	0.844002	0.801691	1.219943	1.175527	1.136405	1.276717	1.231475	1.193761	0.880922	0.788201	0.734652	1.233675	1.217326	1.070974	1.015073	0.955168	0.919831	1.093120	1.050397	0.979880	1.286910	1.232842	1.185049	1.474926	1.432936	1.400925	1.456949	1.411829	1.387959	1.434606	1.379449	1.350418	1.429831	1.298639	1.234990
106.0	0.911072	0.844345	0.801738	1.220859	1.176925	1.137057	1.277975	1.232816	1.195119	0.881437	0.788597	0.734775	1.234453	1.218408	1.072226	1.015482	0.955737	0.920008	1.093835	1.050809	0.980480	1.288050	1.234122	1.186135	1.476506	1.434309	1.402586	1.458443	1.413469	1.389639	1.436012	1.381118	1.351650	1.430780	1.299404	1.236014
106.2	0.911597	0.845048	0.801936	1.222250	1.178371	1.137954	1.279362	1.234227	1.196392	0.882014	0.788869	0.735265	1.235380	1.219374	1.073434	1.016019	0.956182	0.920518	1.094527	1.051506	0.981324	1.289283	1.235712	1.187487	1.478051	1.435764	1.404024	1.459688	1.414576	1.391356	1.436937	1.382643	1.353075	1.431599	1.300750	1.236850
106.4	0.912162	0.845450	0.802453	1.223383	1.179598	1.138920	1.280562	1.235330	1.197555	0.882513	0.789806	0.735454	1.236419	1.220515	1.074574	1.016331	0.956502	0.921000	1.095338	1.052405	0.981960	1.290416	1.237227	1.188395	1.479709	1.437215	1.405699	1.461147	1.415556	1.393044	1.438398	1.384092	1.354854	1.432697	1.301732	1.238081
106.6	0.912617	0.846017	0.802510	1.224427	1.180809	1.140052	1.281884	1.236437	1.198756	0.883047	0.790756	0.736080	1.237764	1.221496	1.075625	1.016835	0.957200	0.921616	1.096258	1.053148	0.982632	1.291569	1.238644	1.189412	1.481193	1.438537	1.407042	1.462157	1.416686	1.394220	1.440191	1.385822	1.356575	1.433661	1.302609	1.239457
106.8	0.912611	0.846342	0.802470	1.225551	1.181540	1.140974	1.283443	1.237470	1.200183	0.883563	0.791357	0.736721	1.238744	1.222565	1.076361	1.017321	0.957559	0.921772	1.096910	1.054010	0.983126	1.292836	1.239590	1.190325	1.482614	1.440001	1.408496	1.463910	1.418217	1.395885	1.441516	1.387136	1.357807	1.434736	1.303802	1.240835
107.0	0.912606	0.846810	0.802936	1.226729	1.182280	1.141775	1.284905	1.238764	1.201437	0.884120	0.791554	0.736997	1.239767	1.223658	1.077223	1.017747	0.958477	0.922390	1.097527	1.054872	0.983502	1.294569	1.240866	1.191456	1.484323	1.441425	1.410372	1.465026	1.419641	1.397408	1.443204	1.388542	1.359346	1.436019	1.305313	1.242483
107.2	0.912566	0.846994	0.803273	1.227672	1.183243	1.142893	1.286032	1.239672	1.202897	0.884085	0.792065	0.737530	1.241192	1.224808	1.078373	1.018468	0.958950	0.923596	1.098162	1.055591	0.984165	1.295820	1.241786	1.192815	1.485989	1.442948	1.411857	1.466664	1.420827	1.399269	1.444649	1.389919	1.360723	1.437231	1.306314	1.243264
107.4	0.913045	0.848043	0.803421	1.228811	1.184222	1.143883	1.287314	1.240623	1.204143	0.884209	0.792321	0.737812	1.242335	1.225756	1.079405	1.018883	0.959621	0.923998	1.098872	1.056698	0.984396	1.297308	1.243237	1.194314	1.487738	1.444452	1.413245	1.467611	1.422366	1.400954	1.445863	1.391231	1.362137	1.438696	1.307447	1.244160
107.6	0.913398	0.848555	0.803371	1.229640	1.185011	1.145079	1.288318	1.241869	1.205133	0.884440	0.792825	0.738074	1.243520	1.226930	1.080262	1.019466	0.960438	0.924448	1.099540	1.057469	0.985029	1.298740	1.244511	1.195310	1.489435	1.445909	1.414627	1.468763	1.423854	1.402950	1.447195	1.392663	1.363634	1.439764	1.308463	1.245651
107.8	0.913666	0.849423	0.804068	1.230979	1.186126	1.146328	1.289703	1.242964	1.206055	0.884986	0.793207	0.738442	1.244680	1.227770	1.081393	1.020031	0.961239	0.924971	1.100417	1.058027	0.985634	1.300299	1.245717	1.196485	1.490940	1.446924	1.416223	1.469986	1.425582	1.404287	1.448259	1.393638	1.365031	1.440973	1.309537	1.247283
108.0	0.913992	0.850038	0.804479	1.232130	1.186706	1.147285	1.291060	1.244179	1.207081	0.884966	0.793175	0.738757	1.245750	1.228957	1.082383	1.020655	0.961539	0.925261	1.100824	1.059122	0.986263	1.302029	1.246937	1.197765	1.492809	1.448328	1.417643	1.470856	1.427523	1.406527	1.449527	1.394754	1.366276	1.442421	1.310556	1.248565
108.2	0.914253	0.850451	0.804902	1.233514	1.187477	1.148104	1.292154	1.245341	1.208473	0.885167	0.793202	0.738984	1.246614	1.229859	1.083510	1.021016	0.962086	0.925692	1.101354	1.059525	0.987023	1.303596	1.248465	1.199350	1.494347	1.449973	1.418830	1.472439	1.428511	1.408013	1.450710	1.395819	1.367770	1.443386	1.311580	1.249920
108.4	0.914573	0.850790	0.805624	1.234654	1.188186	1.149055	1.293369	1.246685	1.209580	0.885315	0.793511	0.739194	1.247958	1.231059	1.084546	1.021356	0.962724	0.926022	1.101606	1.059956	0.987587	1.304911	1.249583	1.200890	1.496155	1.451572	1.420370	1.473318	1.429883	1.409649	1.451548	1.396821	1.368912	1.444707	1.312916	1.251103
108.6	0.914511	0.850802	0.806257	1.235996	1.189227	1.150139	1.294602	1.247836	1.210985	0.886079	0.793769	0.739446	1.249188	1.232101	1.085564	1.021937	0.963075	0.926383	1.102260	1.060528	0.988510	1.305785	1.250486	1.202019	1.497591	1.453253	1.421890	1.474666	1.430914	1.411273	1.452948	1.397969	1.370043	1.445835	1.314438	1.251708
108.8	0.914760	0.850695	0.806592	1.237178	1.190453	1.151039	1.295669	1.248890	1.211984	0.886439	0.793861	0.740017	1.250418	1.233206	1.086393	1.022685	0.963408	0.927050	1.103115	1.061323	0.989319	1.306813	1.251322	1.202955	1.499074	1.454796	1.423212	1.476101	1.432147	1.412368	1.453686	1.399202	1.371032	1.447129	1.315571	1.252654
109.0	0.915458	0.851153	0.807048	1.238342	1.191145	1.152285	1.297061	1.250252	1.213063	0.886418	0.794318	0.740051	1.251462	1.234372	1.087596	1.023654	0.963982	0.927483	1.103581	1.062350	0.990214	1.307697	1.252180	1.203890	1.500388	1.456352	1.424764	1.477614	1.433444	1.413314	1.454782	1.400538	1.372512	1.448230	1.316261	1.254072
109.2	0.915625	0.851081	0.807346	1.239685	1.192213	1.153305	1.298033	1.251225	1.214066	0.886830	0.794408	0.740435	1.252279	1.235409	1.088720	1.024479	0.964766	0.928103	1.104264	1.063005	0.991028	1.308822	1.253460	1.205031	1.501792	1.458082	1.425970	1.478941	1.434037	1.414716	1.455380	1.402429	1.373563	1.449441	1.317315	1.255082
109.4	0.916302	0.851253	0.808060	1.240808	1.193391	1.153766	1.299147	1.252658	1.215079	0.887308	0.794458	0.740955	1.253312	1.236674	1.089758	1.025219	0.965284	0.928365	1.105102	1.063515	0.991549	1.309650	1.255044	1.205980	1.503643	1.459589	1.427530	1.480038	1.435335	1.415728	1.456246	1.404164	1.374901	1.450480	1.318248	1.255770
109.6	0.916693	0.851867	0.808717	1.241992	1.194392	1.155071	1.300414	1.253778	1.216214	0.887882	0.794555	0.741501	1.254268	1.237726	1.090709	1.026061	0.965439	0.929155	1.105892	1.064429	0.992277	1.310623	1.256117	1.207185	1.504727	1.461200	1.429171	1.481355	1.436366	1.417079	1.457620	1.405663	1.375722	1.451227	1.319164	1.256588
109.8	0.916976	0.852073	0.808953	1.243306	1.195505	1.156073	1.301393	1.254780	1.217555	0.887981	0.795199	0.741863	1.255106	1.238918	1.091625	1.026603	0.965726	0.929649	1.106526	1.065022	0.993151	1.311886	1.256876	1.208077	1.506214	1.462711	1.430767	1.482469	1.437859	1.418792	1.458951	1.407523	1.376696	1.452311	1.320185	1.257573
110.0	0.917414	0.852004	0.809102	1.244211	1.196714	1.156860	1.302478	1.256118	1.218893	0.888508	0.795638	0.742317	1.255879	1.239887	1.092506	1.027251	0.965998	0.929907	1.107589	1.065799	0.993882	1.312673	1.258133	1.209059	1.507520	1.464144	1.432322	1.483801	1.439139	1.420127	1.460517	1.408851	1.377720	1.453138	1.321502	1.258710
110.2	0.917256	0.852255	0.809244	1.245293	1.197491	1.157955	1.303952	1.257327	1.220105	0.888958	0.796057	0.742745	1.257223	1.240873	1.093411	1.027842	0.966415	0.930795	1.108402	1.066532	0.994230	1.313693	1.259187	1.209769	1.508960	1.465798	1.433947	1.484735	1.440340	1.421311	1.462248	1.409678	1.379112	1.454101	1.322748	1.259248
110.4	0.917166	0.852576	0.809332	1.245970	1.198410	1.159194	1.304931	1.258336	1.221320	0.889251	0.797051	0.742691	1.258319	1.241695	1.094337	1.028450	0.966496	0.931681	1.109315	1.067516	0.994494	1.314683	1.260326	1.210634	1.510367	1.467483	1.435916	1.485930	1.441307	1.422752	1.463945	1.410819	1.380520	1.455098	1.323544	1.260571
110.6	0.917316	0.852792	0.809213	1.246879	1.198983	1.159726	1.306079	1.259422	1.222564	0.889871	0.797396	0.743227	1.259254	1.242159	1.095231	1.029322	0.966770	0.932148	1.110284	1.067982	0.994799	1.315772	1.261294	1.211658	1.511828	1.468829	1.437783	1.487221	1.442774	1.424125	1.465525	1.411709	1.381894	1.455705	1.324299	1.261422
110.8	0.917598	0.852980	0.809112	1.247715	1.199611	1.160225	1.307354	1.260273	1.223983	0.890005	0.797547	0.743186	1.260180	1.242916	1.096030	1.029531	0.967145	0.932813	1.111037	1.068579	0.994904	1.316738	1.262170	1.212984	1.513457	1.470227	1.439670	1.488427	1.444348	1.425674	1.467192	1.412890	1.383133	1.456774	1.325159	1.261886
111.0	0.917761	0.853133	0.809168	1.248322	1.200844	1.161437	1.308427	1.261233	1.225042	0.890058	0.797896	0.743505	1.261156	1.243935	1.097034	1.030029	0.967302	0.933667	1.111820	1.068934	0.995156	1.317832	1.263404	1.214104	1.514993	1.471700	1.441338	1.489340	1.445382	1.427384	1.468917	1.413809	1.384525	1.458068	1.326118	1.262184
111.2	0.918333	0.853399	0.809080	1.249056	1.201873	1.162809	1.309485	1.261988	1.226315	0.890407	0.798425	0.743578	1.262192	1.244906	1.098210	1.030631	0.967414	0.934351	1.112863	1.069383	0.995478	1.318439	1.264252	1.215099	1.516581	1.473082	1.442936	1.490686	1.446905	1.429128	1.470450	1.414955	1.385945	1.459131	1.326767	1.262673
111.4	0.919267	0.853873	0.808961	1.249738	1.203132	1.163813	1.310670	1.263059	1.227460	0.890424	0.798529	0.743524	1.263133	1.245716	1.099010	1.031098	0.967682	0.934554	1.114050	1.070150	0.995928	1.319768	1.265505	1.215892	1.518128	1.474320	1.444400	1.491617	1.448564	1.430890	1.471585	1.416009	1.387214	1.460654	1.327594	1.263835
111.6	0.919995	0.854042	0.809059	1.250348	1.204292	1.164875	1.311724	1.264003	1.228390	0.890848	0.799010	0.743659	1.264135	1.246624	1.099981	1.031593	0.968097	0.935095	1.114607	1.070581	0.996401	1.320947	1.266506	1.216420	1.519558	1.475518	1.445619	1.493038	1.450072	1.432639	1.472959	1.417047	1.388690	1.461921	1.328852	1.264840
111.8	0.920805	0.854583	0.809308	1.251144	1.205502	1.165816	1.312843	1.265028	1.229607	0.891149	0.798715	0.744312	1.265033	1.247218	1.100867	1.031796	0.969024	0.935393	1.115398	1.070692	0.996891	1.322249	1.267505	1.217371	1.521152	1.476511	1.447266	1.494475	1.451723	1.434408	1.474145	1.418082	1.389909	1.462869	1.329822	1.265675
112.0	0.921685	0.854985	0.809572	1.252029	1.206378	1.166619	1.313860	1.266046	1.230734	0.891751	0.798750	0.744399	1.265805	1.248367	1.101536	1.032191	0.969213	0.935508	1.115708	1.071022	0.997457	1.323744	1.268565	1.218637	1.522723	1.478134	1.448730	1.495524	1.452302	1.436283	1.474751	1.419280	1.391315	1.463942	1.330818	1.266453
112.2	0.922210	0.855062	0.810050	1.252776	1.207790	1.167489	1.314853	1.267215	1.232145	0.892180	0.799094	0.744647	1.267018	1.249360	1.102459	1.032410	0.969797	0.935963	1.116009	1.071232	0.998132	1.324687	1.269412	1.219525	1.524139	1.479916	1.449944	1.497109	1.453658	1.437416	1.476349	1.420363	1.392493	1.464675	1.331894	1.267370
112.4	0.922764	0.855284	0.810348	1.253854	1.208436	1.168367	1.315890	1.268103	1.232936	0.892920	0.799543	0.744660	1.268269	1.250426	1.103423	1.033056	0.970262	0.936209	1.116313	1.071565	0.998816	1.325759	1.270669	1.220521	1.525852	1.481576	1.451487	1.497932	1.454810	1.438766	1.477559	1.421339	1.393640	1.465528	1.332914	1.268352
112.6	0.923243	0.855534	0.810813	1.255032	1.209714	1.169323	1.317171	1.269058	1.233993	0.893465	0.800402	0.744805	1.269426	1.251219	1.104473	1.033666	0.970902	0.936676	1.116655	1.072446	0.999542	1.326632	1.271953	1.221520	1.527131	1.483376	1.453100	1.499826	1.456042	1.439951	1.478681	1.422898	1.395179	1.466057	1.333809	1.268978
112.8	0.923842	0.856252	0.811173	1.255848	1.210542	1.169742	1.318319	1.270045	1.235062	0.894090	0.800551	0.745350	1.270320	1.252458	1.105108	1.034262	0.971683	0.937047	1.117279	1.073161	1.000083	1.328162	1.272989	1.222513	1.528830	1.484921	1.454656	1.500885	1.457442	1.440844	1.479697	1.424178	1.396603	1.467393	1.334540	1.269916
113.0	0.924109	0.857124	0.811851	1.256901	1.211490	1.170003	1.319506	1.271740	1.236198	0.894147	0.800681	0.745646	1.271266	1.253520	1.106260	1.034698	0.972877	0.937241	1.117798	1.073941	1.000915	1.329307	1.274186	1.223677	1.530351	1.486321	1.456137	1.502109	1.458588	1.442362	1.480815	1.425856	1.397878	1.468391	1.335596	1.270423
113.2	0.924251	0.857744	0.812353	1.258427	1.212605	1.170334	1.320397	1.272577	1.237096	0.894852	0.801291	0.746655	1.272108	1.254410	1.107163	1.035181	0.973821	0.937646	1.118235	1.074602	1.001528	1.330862	1.275539	1.224970	1.531870	1.487865	1.457496	1.503133	1.459558	1.443295	1.482015	1.427642	1.398682	1.469696	1.336746	1.271600
113.4	0.924582	0.858339	0.813210	1.259445	1.213181	1.171310	1.321619	1.273898	1.237947	0.895231	0.801592	0.747253	1.273153	1.255410	1.108189	1.035572	0.974714	0.938035	1.119095	1.075280	1.002242	1.332125	1.276847	1.226131	1.533465	1.489142	1.459232	1.504155	1.460835	1.444560	1.483647	1.429573	1.399928	1.470364	1.337637	1.272746
113.6	0.924446	0.858944	0.813790	1.261168	1.214010	1.172404	1.322770	1.274713	1.239094	0.895448	0.801792	0.747935	1.274254	1.256283	1.109072	1.036022	0.975316	0.938223	1.119528	1.076067	1.003416	1.333158	1.277794	1.227400	1.534578	1.490903	1.460670	1.505382	1.462020	1.445987	1.485065	1.431177	1.400974	1.471026	1.338599	1.274013
113.8	0.924308	0.859565	0.814276	1.262514	1.214761	1.173234	1.323977	1.275967	1.240215	0.895496	0.802413	0.748385	1.275185	1.257473	1.110127	1.036331	0.976120	0.938676	1.119834	1.076868	1.004267	1.334503	1.278869	1.228063	1.536027	1.492649	1.462251	1.506458	1.462974	1.447127	1.486639	1.433143	1.402323	1.472098	1.339618	1.275219
114.0	0.924278	0.859769	0.814490	1.263245	1.215732	1.174271	1.325453	1.277119	1.241736	0.895701	0.802860	0.748805	1.276059	1.258245	1.110988	1.036812	0.977135	0.939122	1.120681	1.077551	1.004628	1.335572	1.280258	1.229049	1.537420	1.494307	1.463466	1.507599	1.463827	1.447981	1.487633	1.434443	1.403881	1.472955	1.340856	1.276106
114.2	0.924464	0.860537	0.815024	1.264405	1.216112	1.175224	1.326680	1.278498	1.242834	0.895665	0.803177	0.749178	1.277465	1.259148	1.111965	1.037360	0.977707	0.939692	1.121186	1.078427	1.005080	1.336720	1.281231	1.229909	1.539077	1.495902	1.465045	1.508367	1.464606	1.449194	1.488956	1.435994	1.405346	1.474215	1.341731	1.276943
114.4	0.924614	0.860880	0.815433	1.265208	1.217046	1.176200	1.327409	1.279556	1.243866	0.895612	0.803640	0.749258	1.278452	1.259902	1.113136	1.038087	0.977495	0.940170	1.121610	1.079381	1.005727	1.338014	1.282534	1.231026	1.540549	1.497543	1.466736	1.509285	1.465671	1.450499	1.490291	1.437447	1.406583	1.474822	1.342469	1.278220
114.6	0.924904	0.861120	0.815849	1.266353	1.217647	1.176952	1.328574	1.280417	1.245010	0.895947	0.803732	0.750006	1.279689	1.260568	1.114266	1.038298	0.977881	0.940387	1.122394	1.079844	1.006261	1.339572	1.283744	1.232216	1.542160	1.498761	1.468122	1.510290	1.467261	1.451567	1.491214	1.438552	1.407815	1.475928	1.343070	1.278973
114.8	0.925229	0.861475	0.815765	1.267330	1.218667	1.177783	1.329920	1.281526	1.246202	0.896234	0.803877	0.750352	1.280796	1.261571	1.115201	1.039020	0.978237	0.940827	1.123035	1.080433	1.006527	1.340718	1.284728	1.233238	1.543496	1.500283	1.469557	1.511203	1.468192	1.452466	1.493038	1.440074	1.409041	1.477256	1.343841	1.279865
115.0	0.925249	0.861892	0.816221	1.268367	1.219644	1.179056	1.331185	1.282746	1.247048	0.896603	0.804384	0.750694	1.281632	1.262775	1.116150	1.039923	0.978475	0.941083	1.123604	1.081135	1.006872	1.341821	1.285736	1.234002	1.544848	1.501651	1.471002	1.512363	1.469051	1.453937	1.493899	1.441339	1.410420	1.478494	1.344897	1.281237
115.2	0.926012	0.861862	0.816726	1.269137	1.220519	1.179899	1.332345	1.283990	1.248104	0.896786	0.804395	0.751054	1.282621	1.263582	1.117215	1.040366	0.978748	0.941697	1.124215	1.082061	1.007481	1.342999	1.286576	1.234729	1.546370	1.502769	1.472636	1.513418	1.470386	1.455256	1.494865	1.442695	1.411993	1.479585	1.345972	1.282789
115.4	0.926726	0.861974	0.817103	1.269835	1.221685	1.180741	1.333501	1.285274	1.249441	0.897191	0.805062	0.751155	1.283353	1.264691	1.117914	1.040842	0.978815	0.942349	1.124941	1.082767	1.007728	1.343949	1.287493	1.235581	1.547858	1.503806	1.473916	1.514673	1.471885	1.456686	1.495888	1.444085	1.413038	1.480725	1.346986	1.283592
115.6	0.927789	0.862572	0.817473	1.270674	1.222569	1.181846	1.334242	1.286338	1.250692	0.897651	0.805280	0.751243	1.284090	1.265518	1.118761	1.041567	0.979375	0.943188	1.125454	1.083015	1.007864	1.344932	1.288257	1.236480	1.549187	1.505147	1.475278	1.515921	1.473185	1.457662	1.497209	1.445239	1.414648	1.481173	1.347912	1.284209
115.8	0.928558	0.863100	0.817850	1.271369	1.223684	1.182750	1.335054	1.287421	1.251982	0.898289	0.805648	0.751457	1.284880	1.266471	1.119423	1.042027	0.979775	0.943317	1.126524	1.083142	1.008454	1.346033	1.289249	1.237568	1.550648	1.506304	1.476872	1.517073	1.474581	1.458991	1.498096	1.446054	1.416132	1.481960	1.348753	1.285726
116.0	0.929184	0.863368	0.818231	1.272388	1.224830	1.183794	1.336243	1.288150	1.253035	0.898700	0.806013	0.751284	1.285821	1.267486	1.120117	1.042736	0.979885	0.943754	1.126918	1.083423	1.009041	1.347240	1.290379	1.238468	1.551966	1.507714	1.478242	1.518278	1.475864	1.459713	1.499388	1.447190	1.417476	1.482991	1.349646	1.286981
116.2	0.929807	0.863485	0.818498	1.273193	1.225892	1.184488	1.337381	1.289415	1.254296	0.899144	0.806336	0.751537	1.286800	1.268233	1.120971	1.043268	0.980580	0.944050	1.127637	1.083891	1.009641	1.348205	1.291437	1.239292	1.553526	1.509539	1.479931	1.519672	1.477428	1.460772	1.501125	1.448180	1.418671	1.483532	1.350366	1.288405
116.4	0.930884	0.863925	0.818842	1.274056	1.226445	1.185172	1.338420	1.290238	1.255136	0.899709	0.806811	0.751470	1.287455	1.268972	1.121772	1.044098	0.981079	0.944386	1.128117	1.084582	1.010010	1.349396	1.292950	1.240385	1.555091	1.510984	1.481770	1.520858	1.478719	1.461979	1.502183	1.449360	1.420125	1.484401	1.351274	1.289130
116.6	0.931384	0.864480	0.819238	1.274906	1.227537	1.185618	1.339466	1.291411	1.256483	0.900252	0.807231	0.751588	1.288208	1.269931	1.122635	1.044290	0.981711	0.944935	1.128746	1.085542	1.010619	1.350447	1.293973	1.241404	1.556602	1.512524	1.483397	1.522494	1.480366	1.463074	1.503579	1.450884	1.421607	1.485583	1.352169	1.289717
116.8	0.931842	0.865058	0.819500	1.275773	1.228176	1.186139	1.340743	1.292711	1.257593	0.900734	0.807198	0.751785	1.289144	1.270894	1.123188	1.044754	0.982583	0.945188	1.129620	1.086272	1.011012	1.351766	1.294861	1.242653	1.558339	1.513713	1.484801	1.523796	1.481450	1.464193	1.504857	1.452053	1.422913	1.487048	1.353159	1.290674
117.0	0.932563	0.865407	0.819639	1.276841	1.229563	1.186584	1.341885	1.293911	1.258514	0.900930	0.807557	0.752052	1.290053	1.271388	1.124358	1.044879	0.983292	0.945500	1.130310	1.087152	1.012227	1.352389	1.295695	1.243757	1.559720	1.515081	1.485991	1.525114	1.482634	1.465461	1.506130	1.453440	1.424088	1.488050	1.353917	1.291430
117.2	0.932901	0.865639	0.819859	1.278023	1.230188	1.187440	1.342733	1.294671	1.259451	0.901724	0.808217	0.752200	1.290841	1.272041	1.125359	1.045581	0.983671	0.945957	1.130867	1.087816	1.012906	1.353457	1.296941	1.244998	1.561250	1.516483	1.487453	1.526528	1.483905	1.465940	1.507301	1.454625	1.425568	1.489351	1.354457	1.292728
117.4	0.933035	0.865893	0.820161	1.278777	1.231032	1.188419	1.344040	1.295890	1.260456	0.901684	0.808312	0.752246	1.291800	1.272839	1.126506	1.046188	0.984526	0.946366	1.131349	1.088779	1.014049	1.354109	1.298171	1.246436	1.562714	1.517878	1.488849	1.527880	1.484839	1.467425	1.508659	1.455714	1.427122	1.490410	1.355121	1.293400
117.6	0.933226	0.866278	0.820574	1.280043	1.232145	1.189274	1.345210	1.296900	1.261438	0.901941	0.808473	0.752612	1.292721	1.273676	1.127647	1.046610	0.984974	0.946827	1.131751	1.089516	1.015008	1.355085	1.299635	1.247698	1.564314	1.519608	1.489903	1.529096	1.485993	1.468743	1.509883	1.457008	1.428250	1.491489	1.356053	1.293738
117.8	0.933521	0.866344	0.820918	1.280988	1.233112	1.190184	1.346634	1.298081	1.262481	0.902495	0.809102	0.752832	1.293615	1.274712	1.128765	1.046791	0.985573	0.947386	1.132128	1.090166	1.015575	1.356117	1.300901	1.248591	1.565889	1.521133	1.491090	1.530208	1.487214	1.469711	1.511254	1.458559	1.429679	1.492813	1.357155	1.294020
118.0	0.933797	0.866258	0.821023	1.281783	1.234085	1.191141	1.347971	1.299153	1.263599	0.902984	0.809482	0.753117	1.294714	1.275543	1.129915	1.047119	0.986197	0.947798	1.132861	1.090676	1.015935	1.357286	1.301981	1.249728	1.567523	1.522691	1.492332	1.531530	1.488724	1.470796	1.512379	1.460066	1.431148	1.493942	1.358144	1.294481
118.2	0.934199	0.866405	0.821485	1.282885	1.234944	1.192002	1.348998	1.300382	1.264360	0.903555	0.809705	0.753657	1.296139	1.276602	1.131193	1.047671	0.986570	0.948068	1.133650	1.091350	1.016517	1.358554	1.302926	1.250742	1.569243	1.524265	1.493776	1.532460	1.490281	1.472146	1.513999	1.461630	1.432363	1.495081	1.359100	1.295078
118.4	0.934177	0.866338	0.821554	1.284071	1.236033	1.192986	1.350090	1.301200	1.265143	0.904120	0.810029	0.754129	1.297221	1.277490	1.132527	1.048079	0.986797	0.948479	1.134464	1.091860	1.017076	1.360074	1.303873	1.251818	1.570709	1.525857	1.495184	1.533515	1.492055	1.473365	1.515436	1.462951	1.433432	1.495921	1.359996	1.296021
118.6	0.934191	0.866595	0.821614	1.285162	1.236869	1.193922	1.351277	1.302288	1.266001	0.904801	0.810211	0.754808	1.298375	1.278335	1.133603	1.048336	0.987377	0.948822	1.135502	1.092149	1.017463	1.361516	1.304741	1.252964	1.572036	1.527277	1.496603	1.534759	1.493626	1.474636	1.516405	1.464449	1.434619	1.497124	1.360708	1.296902
118.8	0.934269	0.866901	0.821622	1.286165	1.237890	1.194733	1.352499	1.303353	1.266762	0.905357	0.810348	0.755158	1.299304	1.279386	1.134499	1.049184	0.987799	0.949235	1.136333	1.092347	1.017700	1.362662	1.305131	1.253929	1.573204	1.528712	1.498100	1.535821	1.494836	1.475867	1.517804	1.466093	1.435948	1.497957	1.361464	1.297672
119.0	0.934310	0.867028	0.822029	1.287121	1.238802	1.195733	1.353416	1.304206	1.267312	0.905463	0.810514	0.755597	1.300170	1.280377	1.135473	1.049360	0.987991	0.949730	1.136991	1.092645	1.018063	1.363745	1.305727	1.254806	1.574393	1.529795	1.499390	1.536674	1.496219	1.477295	1.518538	1.467481	1.437119	1.498774	1.362209	1.298408
119.2	0.934710	0.866938	0.822219	1.287715	1.239636	1.196541	1.354099	1.304895	1.268095	0.905733	0.810449	0.756154	1.301009	1.281133	1.136176	1.049658	0.988118	0.950481	1.137967	1.092664	1.018482	1.364816	1.306164	1.255553	1.575282	1.530917	1.500597	1.537399	1.497586	1.478267	1.519586	1.468723	1.438118	1.499379	1.362825	1.298964
119.4	0.935012	0.867297	0.822254	1.288484	1.240486	1.197328	1.354713	1.305437	1.268874	0.906198	0.810671	0.756276	1.301674	1.281972	1.136791	1.050038	0.988351	0.950849	1.138912	1.092438	1.018536	1.365557	1.306420	1.256364	1.576032	1.532010	1.501428	1.538195	1.498890	1.479139	1.520585	1.469868	1.438727	1.499776	1.363141	1.299515
119.6	0.935246	0.867760	0.822368	1.289011	1.241074	1.198113	1.355061	1.305649	1.269474	0.905975	0.810529	0.756638	1.302519	1.282453	1.137273	1.050672	0.988642	0.951127	1.139807	1.092243	1.018875	1.366502	1.306860	1.256900	1.576486	1.532952	1.502320	1.538804	1.499718	1.479760	1.521536	1.470715	1.439583	1.500174	1.363471	1.300303
119.8	0.935339	0.867937	0.822444	1.289446	1.241848	1.198614	1.355519	1.305810	1.269818	0.906201	0.810633	0.757093	1.303087	1.283195	1.137645	1.050949	0.988763	0.951050	1.277896	1.091920	1.019185	1.367302	1.307164	1.257322	1.576892	1.533604	1.503101	1.539257	1.500544	1.480464	1.522065	1.471569	1.440062	1.500984	1.363659	1.301438
