# Supplementary material for: High-Voltage Toxin’Roll: Electrostatic Charge Repulsion as a Dynamic Venom Resistance Trait in Pythonid Snakes
Source: Toxins (Basel). 2024 Apr 4;16(4):176. doi: 10.3390/toxins16040176 (PMC11053703; doi:10.3390/toxins16040176)
Supplement: Supplementary file 1 [file toxins-16-00176-s001.zip › Supplemental datasheets/Fig 3 line graphs/Naja nigricincta.csv]

Time	P. bivittatus & P. brongersmai	P. bivittatus & P. brongersmai	P. bivittatus & P. brongersmai	P. regius	P. regius	P. regius	P. sebae	P. sebae	P. sebae	P. biv & P. bro 187 A/S	P. biv & P. bro 187 A/S	P. biv & P. bro 187 A/S	P. biv & P. bro 195 K/E	P. biv & P. bro 195 K/E	P. biv & P. bro 195 K/E	P. biv & P. bro 189 K/Q	P. biv & P. bro 189 K/Q	P. biv & P. bro 189 K/Q	P. biv & P. bro 187 A/S-189 K/Q	P. biv & P. bro 187 A/S-189 K/Q	P. biv & P. bro 187 A/S-189 K/Q	P. biv & P. bro 189 K/Q-195 K/E	P. biv & P. bro 189 K/Q-195 K/E	P. biv & P. bro 189 K/Q-195 K/E	P. biv & P. bro 189 K/D-195 K/D	P. biv & P. bro 189 K/D-195 K/D	P. biv & P. bro 189 K/D-195 K/D	A. melanocephalus	A. melanocephalus	A. melanocephalus	191 K/D-195K/E	191 K/D-195K/E	191 K/D-195K/E	M. reticulatus	M. reticulatus	M. reticulatus
0.0	0.000000	0.000000	0.000000	0.000000	0.000000	0.000000	0.000000	0.000000	0.000000	0.000000	0.000000	0.000000	0.000000	0.000000	0.000000	0.000000	0.000000	0.000000	0.000000	0.000000	0.000000	0.000000	0.000000	0.000000	0.000000	0.000000	0.000000	0.000000	0.000000	0.000000	0.000000	0.000000	0.000000	0.000000	0.000000	0.000000
0.2	0.029146	0.024212	0.023257	0.029470	0.025807	0.026538	0.031757	0.029144	0.027519	0.027982	0.020678	0.022952	0.028335	0.027687	0.026531	0.026346	0.022756	0.028685	0.026963	0.024625	0.023436	0.034848	0.032903	0.031479	0.036891	0.033990	0.031952	0.035985	0.034062	0.033269	0.038471	0.037690	0.036335	0.034302	0.032731	0.030800
0.4	0.060615	0.050699	0.048605	0.061465	0.053591	0.055191	0.066284	0.060779	0.057185	0.058389	0.042904	0.047762	0.058982	0.057625	0.055175	0.054533	0.047533	0.059801	0.055897	0.051229	0.048610	0.073117	0.068465	0.065710	0.077122	0.071117	0.066546	0.076659	0.071305	0.069567	0.080768	0.079291	0.075887	0.071852	0.068481	0.064443
0.6	0.093937	0.078439	0.074826	0.094753	0.082525	0.085361	0.102737	0.094229	0.088706	0.089925	0.066260	0.073519	0.091021	0.089050	0.085256	0.083775	0.073221	0.092780	0.085803	0.079266	0.075225	0.113236	0.105931	0.101779	0.119685	0.110329	0.102997	0.120130	0.111035	0.108200	0.126159	0.123283	0.118045	0.111648	0.106755	0.099690
0.8	0.127519	0.106692	0.101755	0.128382	0.112090	0.116068	0.140230	0.128332	0.120587	0.121723	0.089933	0.099818	0.123428	0.121236	0.115459	0.113769	0.099095	0.126433	0.116246	0.107551	0.102114	0.154079	0.144375	0.138511	0.163274	0.150464	0.140302	0.165399	0.152402	0.148436	0.172895	0.168862	0.161369	0.152341	0.146217	0.135876
1.0	0.160711	0.134513	0.128624	0.162146	0.140941	0.146313	0.176885	0.162359	0.152371	0.153222	0.113144	0.125746	0.155377	0.152803	0.145709	0.143265	0.125004	0.159753	0.146629	0.135333	0.128974	0.194706	0.182185	0.174671	0.206867	0.190761	0.177028	0.211377	0.194285	0.188957	0.220557	0.214386	0.205244	0.193045	0.185895	0.172149
1.2	0.192762	0.161122	0.154329	0.194406	0.169052	0.175528	0.212187	0.195433	0.182634	0.183384	0.135625	0.150645	0.185852	0.183239	0.174661	0.171256	0.149820	0.191650	0.175471	0.161726	0.154220	0.233799	0.218626	0.209454	0.248897	0.229266	0.212411	0.256717	0.235100	0.228250	0.266862	0.258801	0.247281	0.232484	0.224589	0.206973
1.4	0.222164	0.185920	0.178162	0.224295	0.194894	0.202499	0.245092	0.226130	0.210967	0.210891	0.156285	0.173575	0.213768	0.211087	0.201472	0.197381	0.172946	0.221127	0.202231	0.185774	0.177602	0.270272	0.252265	0.241661	0.288281	0.265127	0.245551	0.299945	0.273786	0.265382	0.311055	0.300615	0.286954	0.269605	0.261550	0.239544
1.6	0.248165	0.207722	0.199410	0.250686	0.217918	0.226163	0.274123	0.253220	0.235777	0.234843	0.174057	0.193793	0.238485	0.235767	0.224977	0.220369	0.193172	0.247394	0.225555	0.206736	0.198128	0.302667	0.282146	0.269933	0.323063	0.297287	0.274967	0.339668	0.308664	0.298802	0.351082	0.338014	0.322332	0.302947	0.294583	0.268614
1.8	0.269380	0.225806	0.216983	0.272338	0.236592	0.246125	0.298165	0.275534	0.256372	0.254374	0.188580	0.210466	0.258627	0.256207	0.244344	0.238889	0.209820	0.268723	0.244589	0.223428	0.215217	0.329407	0.306406	0.293209	0.351938	0.323835	0.299086	0.374159	0.338622	0.327212	0.385642	0.369781	0.352515	0.330734	0.322808	0.293114
2.0	0.285114	0.239014	0.229868	0.288514	0.250240	0.260565	0.315887	0.292383	0.271524	0.268027	0.199101	0.222759	0.273084	0.270875	0.258314	0.252623	0.222064	0.284705	0.258339	0.235592	0.227405	0.349303	0.324463	0.310586	0.373800	0.343802	0.317019	0.401688	0.361957	0.349422	0.413160	0.394376	0.375483	0.352210	0.344803	0.311532
2.2	0.293476	0.246540	0.237597	0.297567	0.257588	0.268681	0.325845	0.302113	0.280016	0.275128	0.204750	0.229651	0.280757	0.278804	0.265949	0.259621	0.228819	0.293535	0.265395	0.241854	0.233625	0.360705	0.334250	0.320137	0.386514	0.355581	0.327544	0.420691	0.377307	0.363542	0.431901	0.409614	0.389686	0.365369	0.359158	0.322657
2.4	0.302135	0.254486	0.244534	0.306230	0.264831	0.275838	0.334922	0.311025	0.288067	0.282447	0.210656	0.235899	0.288485	0.286003	0.272584	0.266803	0.235635	0.301024	0.272326	0.248425	0.239964	0.370888	0.343031	0.328758	0.398255	0.365689	0.337074	0.436952	0.390248	0.375423	0.448098	0.423328	0.401803	0.376979	0.371645	0.332835
2.6	0.310260	0.262084	0.251336	0.314489	0.271689	0.283315	0.343910	0.319445	0.295388	0.289411	0.216591	0.242289	0.295686	0.293614	0.279575	0.274080	0.242385	0.308028	0.279526	0.255028	0.246423	0.380615	0.352447	0.337018	0.408903	0.375343	0.345800	0.451200	0.402252	0.386073	0.461884	0.435421	0.412639	0.387802	0.382338	0.342340
2.8	0.318010	0.269466	0.258716	0.322974	0.278630	0.290726	0.351765	0.327359	0.302734	0.295808	0.222555	0.248318	0.303073	0.300820	0.286353	0.281094	0.248711	0.314554	0.286405	0.261215	0.252227	0.389465	0.360875	0.344738	0.418853	0.384562	0.354144	0.464453	0.412831	0.395955	0.474495	0.446336	0.421937	0.397979	0.392540	0.350970
3.0	0.325382	0.276641	0.265353	0.330892	0.285337	0.297232	0.359928	0.334525	0.309566	0.302241	0.228247	0.253978	0.310152	0.307076	0.292973	0.287631	0.255203	0.320754	0.293324	0.267782	0.258269	0.398420	0.368292	0.351971	0.428479	0.392713	0.361850	0.475829	0.422985	0.404818	0.485947	0.456292	0.430174	0.407288	0.401738	0.359151
3.2	0.332594	0.283453	0.271573	0.338310	0.292239	0.303872	0.367680	0.341584	0.316143	0.308420	0.234041	0.259982	0.317068	0.313552	0.299240	0.293701	0.261239	0.326789	0.300063	0.273885	0.264099	0.407094	0.375864	0.359639	0.437429	0.400446	0.369502	0.486523	0.432725	0.412892	0.496692	0.465750	0.438232	0.416187	0.410214	0.367308
3.4	0.340072	0.289943	0.277743	0.345531	0.298411	0.310207	0.375216	0.348553	0.322583	0.314975	0.239369	0.265295	0.324130	0.319532	0.305336	0.299673	0.267362	0.332557	0.306087	0.280313	0.269837	0.415000	0.383135	0.366265	0.445899	0.408107	0.377183	0.496276	0.441411	0.420414	0.506446	0.474464	0.445546	0.424505	0.418241	0.374915
3.6	0.347306	0.295670	0.283839	0.352595	0.305020	0.315792	0.382453	0.354974	0.328966	0.320930	0.244539	0.270751	0.330861	0.325723	0.311341	0.305897	0.273533	0.338402	0.312386	0.286221	0.275381	0.422591	0.390126	0.372833	0.453895	0.415342	0.384306	0.505560	0.449556	0.427192	0.516011	0.482647	0.452686	0.433039	0.426061	0.382127
3.8	0.354430	0.301097	0.289534	0.359576	0.310860	0.321322	0.389491	0.361155	0.335009	0.327179	0.249536	0.276058	0.337517	0.331753	0.316892	0.312013	0.279541	0.343780	0.318574	0.291788	0.280380	0.429875	0.396962	0.379604	0.461897	0.422234	0.390882	0.513940	0.457283	0.433941	0.525128	0.490010	0.459742	0.440736	0.433331	0.389102
4.0	0.360758	0.306846	0.295197	0.365833	0.316648	0.326979	0.396092	0.367125	0.340652	0.333234	0.254585	0.281066	0.344124	0.337426	0.322677	0.317721	0.284926	0.348315	0.324189	0.297523	0.285004	0.437029	0.403449	0.385947	0.469533	0.429006	0.397375	0.522040	0.464814	0.441024	0.533521	0.496853	0.466119	0.448152	0.440444	0.395866
4.2	0.366464	0.312382	0.300777	0.372275	0.322300	0.332163	0.402800	0.372940	0.346262	0.339115	0.259365	0.285876	0.350558	0.343053	0.328083	0.323215	0.289849	0.353414	0.329709	0.302750	0.290224	0.443842	0.410169	0.392020	0.476820	0.435586	0.403351	0.529575	0.472091	0.447337	0.541266	0.503299	0.472190	0.455317	0.446746	0.402597
4.4	0.372686	0.318030	0.306074	0.378403	0.327651	0.337301	0.409294	0.378757	0.351724	0.344596	0.264142	0.290498	0.356927	0.348504	0.333462	0.328418	0.294940	0.358084	0.335153	0.307988	0.295404	0.450714	0.416548	0.398109	0.484009	0.441958	0.409177	0.537552	0.478410	0.453247	0.548577	0.510148	0.478234	0.461970	0.452843	0.408616
4.6	0.378859	0.322995	0.310532	0.383692	0.332432	0.342387	0.415674	0.384315	0.357247	0.350059	0.269053	0.294689	0.362797	0.353890	0.338595	0.333498	0.299577	0.362718	0.340386	0.313225	0.300322	0.456880	0.422973	0.404109	0.491182	0.448060	0.414681	0.544725	0.484697	0.459089	0.555559	0.516345	0.484390	0.468560	0.458865	0.414292
4.8	0.384138	0.328246	0.315097	0.389124	0.337531	0.347248	0.422071	0.389728	0.362071	0.355319	0.273529	0.298880	0.368601	0.359291	0.343476	0.339030	0.304138	0.366814	0.345459	0.318020	0.305192	0.463296	0.429045	0.409697	0.498063	0.454316	0.420303	0.551680	0.490735	0.465489	0.561849	0.522161	0.490089	0.475091	0.464738	0.420157
5.0	0.389891	0.332862	0.319710	0.394857	0.342403	0.352073	0.427819	0.395459	0.367340	0.360668	0.278166	0.302821	0.374008	0.364132	0.348883	0.344273	0.309151	0.370844	0.350781	0.322606	0.310204	0.469751	0.434794	0.415310	0.504879	0.460382	0.425518	0.558451	0.496828	0.471365	0.568195	0.527721	0.495886	0.481566	0.470433	0.425769
5.2	0.395577	0.337450	0.324341	0.400070	0.347794	0.356703	0.433797	0.400990	0.372096	0.365918	0.282601	0.306621	0.379013	0.369202	0.353642	0.349112	0.314017	0.374445	0.355416	0.326981	0.314637	0.475880	0.440776	0.421100	0.511516	0.465761	0.430705	0.564914	0.502573	0.476743	0.574124	0.533172	0.501061	0.487832	0.475799	0.430878
5.4	0.400382	0.342332	0.328760	0.405450	0.352458	0.361455	0.439718	0.406365	0.377136	0.370755	0.286627	0.310542	0.383814	0.373697	0.358408	0.354237	0.318817	0.378188	0.360488	0.331093	0.319173	0.482402	0.446446	0.426248	0.517880	0.471511	0.436135	0.570756	0.507636	0.481961	0.580258	0.538420	0.506787	0.493985	0.481514	0.435933
5.6	0.405318	0.346853	0.332757	0.410638	0.357486	0.366176	0.445134	0.411214	0.381889	0.375806	0.290698	0.314289	0.388930	0.378152	0.362903	0.359089	0.323192	0.381969	0.365086	0.335127	0.323885	0.488444	0.451915	0.431621	0.523642	0.476796	0.441234	0.576851	0.512548	0.486855	0.586047	0.543300	0.512338	0.499606	0.486608	0.441175
5.8	0.410263	0.351122	0.336832	0.415621	0.362067	0.371321	0.450970	0.416143	0.386695	0.380295	0.294753	0.318077	0.393654	0.382844	0.367292	0.363563	0.327902	0.385494	0.369778	0.338925	0.328679	0.494224	0.457177	0.436772	0.529464	0.482004	0.446108	0.582715	0.517465	0.491957	0.591957	0.548478	0.518039	0.505118	0.491939	0.446283
6.0	0.415044	0.355670	0.340910	0.420925	0.366703	0.375680	0.456112	0.421248	0.391293	0.384696	0.298752	0.321738	0.397973	0.387223	0.371695	0.368364	0.332050	0.389462	0.374301	0.343397	0.332887	0.500158	0.462498	0.441442	0.535227	0.487338	0.451089	0.588060	0.522319	0.497219	0.597657	0.553632	0.522957	0.510713	0.497213	0.450722
6.2	0.419457	0.360509	0.344966	0.425877	0.370916	0.380160	0.461328	0.426086	0.395716	0.389497	0.302513	0.325389	0.401980	0.391625	0.375917	0.372765	0.335872	0.392827	0.378523	0.347531	0.336833	0.505656	0.467631	0.445870	0.540625	0.492245	0.456039	0.593592	0.527047	0.501813	0.603316	0.558287	0.527874	0.515773	0.502273	0.455299
6.4	0.423642	0.365201	0.348485	0.430989	0.375326	0.384380	0.466852	0.430994	0.400087	0.393767	0.306310	0.328888	0.405839	0.396304	0.380072	0.377059	0.339851	0.396695	0.382346	0.351712	0.340961	0.511357	0.472814	0.450345	0.545887	0.496848	0.460990	0.599146	0.532075	0.506370	0.608547	0.563440	0.532883	0.521581	0.507587	0.460030
6.6	0.427916	0.369713	0.352433	0.435777	0.380116	0.389152	0.472075	0.435780	0.403897	0.397678	0.310011	0.332507	0.409834	0.401057	0.384615	0.381472	0.343796	0.400494	0.386635	0.355672	0.344671	0.516679	0.478069	0.455337	0.551461	0.501671	0.465719	0.604628	0.536713	0.510813	0.613477	0.568426	0.537456	0.527257	0.512546	0.464707
6.8	0.432701	0.374130	0.356558	0.440701	0.384670	0.393535	0.477250	0.440450	0.408672	0.401484	0.313604	0.336172	0.414424	0.405133	0.388463	0.385727	0.347714	0.404298	0.390543	0.359502	0.347988	0.522348	0.482784	0.459778	0.556826	0.506353	0.470376	0.610269	0.541397	0.515434	0.618247	0.572995	0.541803	0.532566	0.517466	0.469390
7.0	0.437077	0.378162	0.360315	0.445029	0.389643	0.397551	0.482833	0.445136	0.413130	0.405738	0.317032	0.339686	0.418720	0.409175	0.392420	0.389864	0.351998	0.407916	0.395062	0.363909	0.351749	0.527764	0.487535	0.464114	0.562264	0.510984	0.474997	0.615338	0.546090	0.519740	0.623379	0.577466	0.545962	0.537596	0.522082	0.473822
7.2	0.441499	0.382039	0.363970	0.449692	0.394270	0.402134	0.487794	0.449874	0.417505	0.409729	0.320722	0.343159	0.423162	0.413289	0.396471	0.393844	0.355667	0.411404	0.399186	0.367661	0.355017	0.533015	0.492615	0.468852	0.567323	0.515896	0.479989	0.620548	0.550591	0.523990	0.628151	0.581902	0.550321	0.543211	0.526748	0.478428
7.4	0.446147	0.386021	0.367711	0.453994	0.398701	0.405711	0.492797	0.454434	0.421964	0.414048	0.324062	0.346676	0.428110	0.417190	0.400254	0.397975	0.359781	0.414816	0.402753	0.371470	0.358189	0.538043	0.497492	0.473379	0.572421	0.520594	0.484860	0.625579	0.555311	0.527922	0.633129	0.586554	0.554434	0.548627	0.531383	0.482981
7.6	0.450376	0.389478	0.371821	0.458729	0.403166	0.409190	0.497591	0.459022	0.426244	0.417665	0.327627	0.350557	0.432692	0.421531	0.404162	0.402117	0.363489	0.418575	0.406621	0.375284	0.361374	0.543178	0.502103	0.477892	0.577633	0.525197	0.489167	0.630797	0.559901	0.531935	0.638371	0.591092	0.558690	0.553738	0.535960	0.487549
7.8	0.454677	0.392939	0.375763	0.463107	0.407164	0.413075	0.502311	0.463545	0.430572	0.421778	0.331487	0.354247	0.436988	0.425418	0.408011	0.406022	0.367034	0.421812	0.410216	0.379424	0.364980	0.548119	0.506960	0.482501	0.582657	0.529635	0.493690	0.635754	0.564494	0.536566	0.643096	0.595457	0.562620	0.558370	0.540125	0.491917
8.0	0.458671	0.396855	0.379554	0.467398	0.411350	0.416879	0.506686	0.467918	0.434923	0.425188	0.335104	0.357522	0.441508	0.429536	0.412093	0.409990	0.370715	0.425267	0.413811	0.383105	0.368266	0.553057	0.511617	0.486775	0.587342	0.534274	0.498287	0.640123	0.569001	0.540762	0.647645	0.599500	0.566847	0.563003	0.544833	0.496001
8.2	0.462415	0.400820	0.383196	0.471782	0.415502	0.420168	0.511188	0.472268	0.439108	0.428731	0.338334	0.361406	0.445505	0.433611	0.415716	0.413808	0.374180	0.428827	0.417642	0.386638	0.371894	0.557629	0.516464	0.491202	0.592007	0.538769	0.502702	0.645112	0.572845	0.544530	0.652100	0.603780	0.570987	0.567789	0.548987	0.499776
8.4	0.466604	0.404396	0.386347	0.475865	0.419222	0.423820	0.515394	0.476524	0.443142	0.431951	0.342021	0.364795	0.449769	0.437634	0.419583	0.417795	0.377565	0.431947	0.421711	0.390189	0.375038	0.562276	0.520794	0.495834	0.596673	0.542996	0.506941	0.650297	0.576872	0.548316	0.656532	0.608343	0.575191	0.572652	0.553386	0.503326
8.6	0.470330	0.407815	0.389386	0.479807	0.422788	0.427373	0.520024	0.480639	0.447018	0.435733	0.345345	0.367967	0.453803	0.441958	0.423230	0.421976	0.380929	0.434601	0.425277	0.393670	0.378150	0.567071	0.525207	0.500016	0.601349	0.547188	0.510905	0.655322	0.580898	0.552155	0.660951	0.612365	0.578980	0.577870	0.557453	0.507294
8.8	0.474173	0.411593	0.392604	0.484144	0.426916	0.431229	0.524634	0.485136	0.450787	0.439062	0.348584	0.371468	0.457924	0.446189	0.426830	0.425988	0.384170	0.437406	0.428581	0.397003	0.381365	0.571879	0.529443	0.504196	0.606139	0.551584	0.515327	0.659775	0.584763	0.556293	0.665259	0.616197	0.582622	0.583005	0.561278	0.511179
9.0	0.478540	0.414728	0.396045	0.488382	0.430692	0.434854	0.528926	0.489361	0.454678	0.442605	0.351993	0.374437	0.461495	0.449828	0.430489	0.429862	0.387632	0.440505	0.432019	0.400098	0.384856	0.576211	0.533702	0.508656	0.611234	0.555644	0.519163	0.664135	0.588903	0.559663	0.669657	0.620294	0.586220	0.587697	0.565037	0.514840
9.2	0.481823	0.417947	0.399428	0.492692	0.434555	0.438299	0.533486	0.493291	0.458239	0.446106	0.355024	0.377673	0.465587	0.453479	0.433983	0.433417	0.391161	0.443671	0.435120	0.403417	0.388029	0.580649	0.538060	0.513141	0.616029	0.559727	0.522955	0.668570	0.593009	0.562944	0.674268	0.623879	0.590538	0.592236	0.568698	0.518739
9.4	0.484993	0.421034	0.402464	0.496915	0.437916	0.442267	0.537757	0.497450	0.461907	0.449481	0.358234	0.380680	0.469598	0.456975	0.437756	0.436838	0.394366	0.446567	0.439111	0.406337	0.391153	0.585631	0.542085	0.517331	0.620223	0.563812	0.527034	0.672751	0.596376	0.566361	0.679021	0.627831	0.594614	0.596733	0.572919	0.522463
9.6	0.488287	0.424266	0.405196	0.500915	0.441545	0.445845	0.541945	0.501481	0.465686	0.453047	0.360984	0.383552	0.473411	0.460660	0.441195	0.440594	0.397397	0.449607	0.442661	0.409487	0.394506	0.590243	0.546335	0.521281	0.624700	0.567938	0.530790	0.677290	0.600199	0.569715	0.683639	0.631687	0.598423	0.600849	0.576712	0.526078
9.8	0.491981	0.427273	0.408362	0.504889	0.444964	0.449327	0.546496	0.505532	0.469069	0.456064	0.363809	0.386346	0.477127	0.464744	0.444607	0.444043	0.400601	0.452472	0.446314	0.412559	0.397858	0.594958	0.550364	0.524877	0.628958	0.572590	0.534398	0.681586	0.604012	0.573318	0.687819	0.635795	0.602182	0.604715	0.580553	0.529479
10.0	0.495329	0.430883	0.411089	0.508940	0.448305	0.452756	0.550384	0.509225	0.472526	0.459739	0.366784	0.388818	0.480355	0.468485	0.448316	0.447654	0.403201	0.455499	0.449556	0.415688	0.400334	0.599638	0.554150	0.528588	0.633187	0.576751	0.538163	0.685509	0.607760	0.576789	0.691899	0.639702	0.605734	0.608486	0.584461	0.532908
10.2	0.498874	0.434079	0.413659	0.512645	0.451449	0.456177	0.555068	0.513037	0.475872	0.463207	0.369819	0.391590	0.483594	0.472135	0.451613	0.451076	0.406148	0.458469	0.452806	0.418413	0.402934	0.604244	0.558156	0.532791	0.637650	0.580646	0.541706	0.690247	0.611119	0.579968	0.696207	0.643219	0.609434	0.612407	0.588517	0.536671
10.4	0.501922	0.437108	0.416455	0.516728	0.454982	0.459579	0.559372	0.516948	0.479350	0.466402	0.372961	0.394250	0.486957	0.475904	0.454749	0.454309	0.409687	0.461474	0.455679	0.421435	0.405639	0.608851	0.562053	0.536898	0.641896	0.584369	0.545680	0.694286	0.614786	0.583223	0.700609	0.647019	0.612907	0.616858	0.592573	0.540418
10.6	0.505845	0.440119	0.419136	0.520211	0.458646	0.463024	0.563341	0.520754	0.482603	0.469812	0.376048	0.396853	0.490703	0.479366	0.458143	0.457993	0.412964	0.464449	0.458983	0.424293	0.408254	0.613090	0.566011	0.540528	0.646520	0.588479	0.549228	0.698363	0.618108	0.586693	0.704513	0.650733	0.616204	0.620607	0.596232	0.544433
10.8	0.509817	0.442973	0.421894	0.524247	0.462177	0.466127	0.567472	0.524579	0.486358	0.473206	0.379040	0.399295	0.494215	0.482707	0.461350	0.461405	0.416189	0.466850	0.461763	0.427245	0.410865	0.617836	0.570091	0.544003	0.651033	0.592784	0.552556	0.702457	0.621779	0.590613	0.708330	0.654105	0.619558	0.624387	0.599832	0.548382
11.0	0.513065	0.445826	0.424629	0.528107	0.465804	0.469182	0.571706	0.528404	0.489644	0.476534	0.381599	0.401773	0.497913	0.486036	0.464798	0.464611	0.419163	0.469349	0.464904	0.430479	0.413498	0.622092	0.574027	0.547890	0.655695	0.597067	0.556501	0.706432	0.625218	0.593989	0.712401	0.657787	0.622718	0.628348	0.603545	0.552290
11.2	0.516606	0.448876	0.427571	0.532014	0.469491	0.472335	0.575845	0.531987	0.492804	0.479486	0.384611	0.404279	0.501937	0.489138	0.468189	0.467749	0.422357	0.472158	0.467638	0.433192	0.415922	0.626709	0.577774	0.552032	0.659864	0.600941	0.560195	0.709972	0.629124	0.597193	0.716056	0.661870	0.626014	0.632609	0.607185	0.555897
11.4	0.520232	0.451622	0.430365	0.535718	0.472838	0.475367	0.579737	0.535823	0.496487	0.482595	0.387369	0.407163	0.506410	0.492591	0.471777	0.471017	0.425219	0.474843	0.470770	0.436234	0.418602	0.631071	0.581511	0.555901	0.664581	0.604654	0.563827	0.713950	0.632617	0.600783	0.720220	0.665747	0.629014	0.636216	0.610875	0.559619
11.6	0.523752	0.454053	0.433600	0.539907	0.476184	0.478574	0.583472	0.539573	0.500042	0.485320	0.390404	0.409702	0.510427	0.495663	0.475358	0.474128	0.428057	0.477273	0.473736	0.439299	0.421364	0.635453	0.585350	0.559521	0.668975	0.608491	0.567324	0.717587	0.635796	0.604116	0.724121	0.669424	0.632663	0.639941	0.614789	0.563108
11.8	0.527277	0.456795	0.436309	0.543670	0.479556	0.481770	0.587447	0.543244	0.503684	0.488478	0.393224	0.412221	0.514041	0.498831	0.478418	0.477357	0.431136	0.479508	0.476817	0.442278	0.424283	0.639655	0.589278	0.563225	0.673003	0.612341	0.571082	0.721106	0.639012	0.607006	0.727785	0.672978	0.636120	0.643842	0.618496	0.566159
12.0	0.530311	0.459958	0.438810	0.547532	0.483227	0.484813	0.591086	0.546523	0.507305	0.491382	0.395782	0.414309	0.517931	0.502191	0.481599	0.480766	0.434195	0.481977	0.479878	0.445202	0.427155	0.643790	0.592810	0.566581	0.676849	0.616362	0.574762	0.724821	0.642546	0.610332	0.731371	0.676263	0.639603	0.647858	0.622267	0.569284
12.2	0.533156	0.462708	0.441313	0.551194	0.486763	0.487908	0.595118	0.549958	0.510911	0.494730	0.398362	0.417158	0.521455	0.505120	0.484821	0.483896	0.436978	0.484258	0.482960	0.448142	0.429799	0.647954	0.596496	0.570232	0.680761	0.619497	0.578370	0.729120	0.645845	0.613463	0.734663	0.679940	0.642328	0.651978	0.625718	0.572448
12.4	0.536241	0.465314	0.443921	0.554984	0.489925	0.491005	0.598810	0.553714	0.514321	0.497754	0.401184	0.419315	0.525203	0.508586	0.488090	0.487003	0.439658	0.486619	0.486248	0.450728	0.432792	0.652205	0.600069	0.574066	0.684828	0.622763	0.581787	0.732895	0.649492	0.616382	0.738178	0.683539	0.645176	0.656179	0.629344	0.575232
12.6	0.539731	0.468260	0.446663	0.558777	0.493192	0.494055	0.602690	0.557334	0.517845	0.500708	0.403496	0.421969	0.528508	0.512018	0.491029	0.490074	0.442426	0.488591	0.489319	0.453322	0.436003	0.656057	0.603804	0.577204	0.688973	0.626199	0.585343	0.736433	0.652813	0.619470	0.741856	0.687168	0.648145	0.660222	0.632297	0.578336
12.8	0.542775	0.471130	0.449131	0.562417	0.496695	0.497072	0.606280	0.561020	0.521227	0.503231	0.406241	0.424671	0.531714	0.515068	0.493991	0.492909	0.444892	0.491213	0.492202	0.456192	0.439121	0.659745	0.607782	0.580839	0.693277	0.629600	0.588793	0.739878	0.655880	0.622673	0.745432	0.690502	0.651161	0.664160	0.635574	0.581624
13.0	0.545725	0.473769	0.451584	0.566054	0.499817	0.499714	0.609908	0.564191	0.524593	0.506179	0.408821	0.426780	0.534722	0.518075	0.497044	0.495901	0.447540	0.493788	0.494986	0.458931	0.442144	0.663251	0.611662	0.584738	0.697333	0.632845	0.591970	0.743539	0.659524	0.625788	0.748941	0.693952	0.654342	0.667714	0.639002	0.584616
13.2	0.548066	0.476380	0.454094	0.569725	0.503116	0.502920	0.613877	0.568021	0.527800	0.508853	0.411367	0.429272	0.538244	0.521065	0.500044	0.498754	0.450255	0.496308	0.498183	0.461641	0.444807	0.667331	0.615477	0.588188	0.701051	0.636191	0.595318	0.747326	0.662902	0.628909	0.752582	0.696909	0.658128	0.671524	0.642319	0.587771
13.4	0.551097	0.479078	0.456715	0.573280	0.505713	0.506139	0.617405	0.571591	0.531077	0.511472	0.413618	0.431561	0.541020	0.524123	0.502924	0.501294	0.452951	0.498330	0.501393	0.464518	0.447729	0.671343	0.619186	0.591545	0.704658	0.639766	0.598658	0.750516	0.665881	0.632060	0.756404	0.700776	0.661426	0.674797	0.645731	0.590575
13.6	0.553715	0.482096	0.458745	0.576606	0.508868	0.509120	0.621123	0.575157	0.534386	0.514328	0.415730	0.434199	0.543855	0.527471	0.505702	0.504169	0.455654	0.501012	0.504443	0.467153	0.450447	0.675171	0.623086	0.594465	0.708343	0.643822	0.602063	0.753561	0.669045	0.634852	0.759758	0.704123	0.664551	0.678113	0.648740	0.593411
13.8	0.557071	0.484676	0.461289	0.579413	0.511919	0.512075	0.624613	0.578290	0.537278	0.516781	0.418512	0.436347	0.547011	0.530681	0.508327	0.506824	0.458364	0.503702	0.507106	0.469710	0.452967	0.678753	0.626631	0.597899	0.712151	0.647692	0.605440	0.757058	0.672216	0.637894	0.763289	0.707494	0.667907	0.681320	0.651999	0.596540
14.0	0.559828	0.487398	0.463661	0.582559	0.514865	0.515453	0.628371	0.581496	0.540554	0.519792	0.420728	0.438690	0.549507	0.533877	0.510898	0.509269	0.461078	0.506729	0.509564	0.471833	0.454976	0.682391	0.630386	0.601200	0.716014	0.651212	0.608955	0.761056	0.675421	0.640959	0.766978	0.710803	0.671151	0.684763	0.655244	0.599938
14.2	0.562579	0.489938	0.466164	0.585905	0.517715	0.518504	0.632308	0.584943	0.543671	0.522534	0.422895	0.441253	0.552103	0.537164	0.513158	0.511897	0.464040	0.509500	0.512416	0.474122	0.457331	0.686260	0.634109	0.604601	0.719950	0.654919	0.612025	0.765021	0.678701	0.643525	0.770663	0.713508	0.674316	0.688349	0.658208	0.603014
14.4	0.565656	0.492792	0.468768	0.588962	0.520978	0.521478	0.635772	0.588292	0.546738	0.525168	0.425262	0.443598	0.555140	0.540349	0.515561	0.514853	0.467026	0.512132	0.514921	0.477249	0.459750	0.689571	0.637705	0.607775	0.723590	0.658387	0.615500	0.768405	0.682082	0.646353	0.774319	0.716428	0.677666	0.691888	0.661335	0.606417
14.6	0.568843	0.495381	0.470972	0.591887	0.523858	0.524266	0.639200	0.591393	0.549486	0.527699	0.427548	0.445707	0.557811	0.543344	0.518832	0.517546	0.469502	0.514835	0.517354	0.479610	0.462221	0.693359	0.641279	0.610517	0.727664	0.662139	0.618631	0.772471	0.685182	0.649447	0.777439	0.719327	0.680671	0.695295	0.664279	0.610051
14.8	0.571756	0.497636	0.473669	0.595497	0.526968	0.527126	0.642899	0.594525	0.552508	0.530570	0.429793	0.447734	0.560584	0.546399	0.521387	0.520113	0.471919	0.517400	0.519986	0.482339	0.464235	0.697358	0.644589	0.613844	0.731447	0.666005	0.621561	0.776257	0.688108	0.652873	0.781295	0.722370	0.683581	0.698834	0.667262	0.613396
15.0	0.574343	0.500129	0.476206	0.598496	0.529950	0.530158	0.646633	0.597477	0.555412	0.532812	0.431637	0.450110	0.563859	0.549604	0.524232	0.522752	0.474073	0.519763	0.522516	0.484834	0.466492	0.701086	0.647822	0.617381	0.735103	0.669564	0.625025	0.779836	0.691223	0.655531	0.784791	0.725696	0.686644	0.702413	0.670535	0.616820
15.2	0.576944	0.502833	0.478751	0.601818	0.533104	0.533323	0.650120	0.600544	0.558306	0.535067	0.433928	0.451993	0.567510	0.552417	0.527072	0.525446	0.476632	0.521906	0.525114	0.487220	0.468735	0.704926	0.651096	0.620468	0.738751	0.672829	0.628257	0.783267	0.694396	0.658526	0.788277	0.728793	0.689595	0.706084	0.673383	0.620149
15.4	0.579910	0.504977	0.481138	0.605179	0.535905	0.536249	0.653440	0.603330	0.561527	0.537963	0.436137	0.454063	0.571035	0.555461	0.530025	0.528281	0.478945	0.523632	0.528139	0.489648	0.470926	0.708453	0.654580	0.623768	0.742524	0.676491	0.631376	0.786947	0.696861	0.661704	0.791905	0.731522	0.692527	0.709750	0.676611	0.623443
15.6	0.582447	0.507498	0.483716	0.608787	0.538779	0.539131	0.656985	0.606213	0.564686	0.540782	0.438344	0.456011	0.574457	0.558049	0.532269	0.531006	0.481234	0.525338	0.530435	0.491942	0.473197	0.711995	0.657834	0.627164	0.746626	0.679860	0.634615	0.790224	0.700096	0.664525	0.795411	0.734812	0.696064	0.713606	0.679978	0.626803
15.8	0.585347	0.509696	0.485752	0.612361	0.542174	0.541965	0.660619	0.609020	0.567483	0.543735	0.440775	0.457999	0.578079	0.560702	0.534908	0.533921	0.483554	0.527594	0.532673	0.494509	0.475669	0.715655	0.661023	0.630246	0.750291	0.683484	0.638058	0.793895	0.703274	0.667517	0.798889	0.737527	0.699054	0.717373	0.683075	0.630122
16.0	0.587559	0.511998	0.488186	0.615770	0.545473	0.545137	0.664005	0.611968	0.570717	0.546437	0.443186	0.459982	0.581521	0.563264	0.537725	0.536682	0.485681	0.529409	0.535047	0.496775	0.478110	0.719167	0.664116	0.633194	0.753953	0.686854	0.641616	0.797571	0.706448	0.670888	0.802339	0.740767	0.701624	0.721001	0.685855	0.633078
16.2	0.590026	0.514378	0.490558	0.619392	0.548393	0.547805	0.667434	0.615309	0.573831	0.549118	0.445634	0.462452	0.584715	0.566018	0.540456	0.539380	0.488014	0.531415	0.537724	0.499235	0.480315	0.722621	0.667624	0.636822	0.757702	0.689909	0.645089	0.801016	0.709307	0.673826	0.805361	0.743953	0.704060	0.724409	0.688873	0.636307
16.4	0.592272	0.516909	0.492697	0.622886	0.551190	0.550106	0.670531	0.618738	0.576396	0.551657	0.447718	0.464593	0.587754	0.568835	0.543016	0.542371	0.490224	0.533222	0.540524	0.501455	0.482846	0.726259	0.671018	0.640179	0.761611	0.693419	0.648488	0.803827	0.712049	0.676508	0.808410	0.747368	0.707073	0.727758	0.692004	0.639195
16.6	0.595128	0.519655	0.494808	0.626003	0.554366	0.552449	0.673664	0.621749	0.579264	0.554147	0.450093	0.466946	0.590651	0.571405	0.545462	0.545193	0.492714	0.534708	0.543153	0.503435	0.485237	0.729536	0.674229	0.643402	0.765343	0.696861	0.651610	0.806735	0.714847	0.679489	0.811527	0.750484	0.709918	0.731111	0.694970	0.642245
16.8	0.596972	0.522077	0.496885	0.628930	0.557422	0.554797	0.677028	0.625203	0.581837	0.556749	0.452549	0.468608	0.593320	0.573696	0.548049	0.547905	0.495033	0.536357	0.546087	0.505703	0.487461	0.733063	0.677654	0.646771	0.768823	0.699999	0.654650	0.810140	0.717323	0.682799	0.814527	0.753485	0.713119	0.734289	0.698331	0.645166
17.0	0.599337	0.524485	0.498953	0.632297	0.560601	0.557567	0.680427	0.628577	0.584518	0.559409	0.454857	0.470398	0.595811	0.576056	0.550684	0.550514	0.497572	0.538241	0.548780	0.507795	0.489471	0.736398	0.680789	0.650149	0.772301	0.703146	0.657843	0.813306	0.720003	0.685670	0.817400	0.756524	0.715994	0.737123	0.701425	0.647779
17.2	0.601552	0.526797	0.500774	0.635603	0.563529	0.560425	0.684084	0.632242	0.587043	0.561437	0.457200	0.472455	0.598339	0.578412	0.553444	0.553286	0.500235	0.540391	0.551593	0.509856	0.491945	0.740048	0.683821	0.652624	0.775741	0.706323	0.661297	0.816218	0.722597	0.688609	0.820445	0.759358	0.719037	0.740126	0.704307	0.650648
17.4	0.603982	0.529167	0.502803	0.638724	0.566153	0.563059	0.687340	0.634992	0.589534	0.563662	0.459090	0.474469	0.600894	0.581164	0.556283	0.555810	0.502727	0.542339	0.554056	0.512273	0.494296	0.743463	0.687509	0.655528	0.779245	0.709602	0.664600	0.819037	0.725292	0.691265	0.823643	0.762976	0.722010	0.742702	0.707336	0.653213
17.6	0.605830	0.531435	0.504599	0.641163	0.569149	0.565946	0.690395	0.638076	0.591965	0.566056	0.461023	0.476323	0.603742	0.583775	0.559167	0.558317	0.505237	0.544254	0.556688	0.514093	0.496465	0.747081	0.690840	0.658480	0.782737	0.712754	0.667952	0.822189	0.728100	0.693932	0.826782	0.765810	0.724567	0.745965	0.710332	0.655859
17.8	0.608254	0.533997	0.506765	0.643662	0.571878	0.568767	0.693617	0.641059	0.594790	0.568212	0.463007	0.478184	0.606374	0.586214	0.561790	0.560690	0.507732	0.546537	0.558960	0.516328	0.498706	0.750438	0.694095	0.661523	0.786266	0.715829	0.671172	0.825681	0.730927	0.696571	0.830080	0.768744	0.727091	0.749023	0.713309	0.658341
18.0	0.610375	0.536337	0.508702	0.646414	0.574309	0.571452	0.696951	0.643952	0.597753	0.570847	0.464583	0.480274	0.609013	0.588906	0.564192	0.563130	0.510420	0.548686	0.561317	0.518195	0.500516	0.753951	0.697131	0.664459	0.789358	0.718889	0.674219	0.829349	0.733808	0.698947	0.832949	0.771553	0.730107	0.752110	0.716313	0.660967
18.2	0.612719	0.538595	0.510834	0.649190	0.576965	0.573995	0.700218	0.646925	0.600543	0.573039	0.466435	0.481986	0.611882	0.591915	0.566917	0.565910	0.512910	0.550743	0.563943	0.520448	0.502280	0.757329	0.700370	0.667455	0.792524	0.722032	0.677112	0.832294	0.736601	0.701369	0.835883	0.773989	0.732871	0.755151	0.719129	0.663630
18.4	0.615477	0.540995	0.512890	0.651394	0.579482	0.576462	0.703235	0.649823	0.602929	0.575124	0.468557	0.483738	0.614709	0.594719	0.569893	0.568458	0.515398	0.552918	0.566119	0.523117	0.504384	0.760418	0.703141	0.670410	0.795778	0.724936	0.680296	0.835664	0.739141	0.704328	0.839328	0.776709	0.735800	0.758095	0.722062	0.666555
18.6	0.617644	0.543225	0.514821	0.654284	0.581947	0.578754	0.705948	0.652578	0.605717	0.577078	0.470722	0.485386	0.617731	0.597343	0.572612	0.570642	0.517907	0.555277	0.568407	0.525020	0.506343	0.763767	0.706194	0.672922	0.799220	0.728073	0.683115	0.839240	0.741956	0.706844	0.842549	0.779181	0.738423	0.761122	0.724923	0.669244
18.8	0.620321	0.545037	0.516835	0.657133	0.584898	0.581464	0.708894	0.655295	0.608653	0.579028	0.472730	0.487305	0.620906	0.600281	0.574900	0.573068	0.520347	0.557654	0.570972	0.527358	0.508314	0.766940	0.709133	0.676103	0.802003	0.731101	0.685991	0.842617	0.744739	0.709445	0.845978	0.782077	0.741347	0.764221	0.727866	0.671890
19.0	0.622545	0.547580	0.518912	0.660037	0.587438	0.584129	0.711701	0.657905	0.611623	0.580715	0.474599	0.489216	0.623772	0.603167	0.577493	0.575417	0.522762	0.559632	0.573371	0.529174	0.510062	0.770092	0.711973	0.678725	0.805254	0.733942	0.689155	0.845718	0.747964	0.711575	0.848855	0.785051	0.744298	0.767323	0.730674	0.674803
19.2	0.625057	0.550029	0.520960	0.662861	0.589666	0.586456	0.714509	0.660579	0.614335	0.582603	0.476851	0.490795	0.627163	0.605718	0.579967	0.577723	0.525042	0.561840	0.575466	0.531278	0.511757	0.773004	0.715191	0.681627	0.808544	0.736522	0.692206	0.849017	0.750937	0.714441	0.852091	0.787779	0.747076	0.770408	0.733608	0.677542
19.4	0.627819	0.552087	0.523459	0.665749	0.592214	0.588850	0.717453	0.663107	0.617053	0.584759	0.479044	0.492736	0.630261	0.608701	0.582468	0.579777	0.527291	0.563851	0.577573	0.533354	0.513561	0.775903	0.718441	0.684325	0.811965	0.739433	0.694909	0.852140	0.753561	0.717128	0.855420	0.790887	0.750108	0.773504	0.736862	0.679649
19.6	0.630002	0.554057	0.525463	0.668555	0.594591	0.591382	0.720512	0.666032	0.619761	0.586712	0.481531	0.495076	0.633307	0.611367	0.584440	0.581826	0.529210	0.565819	0.579195	0.535392	0.515814	0.779022	0.721387	0.687122	0.815467	0.742236	0.697535	0.855316	0.757143	0.719977	0.858453	0.793864	0.753198	0.776800	0.739834	0.682379
19.8	0.632439	0.555870	0.527629	0.671545	0.597188	0.593458	0.723392	0.668435	0.622287	0.588668	0.483955	0.497119	0.636468	0.614120	0.586763	0.583771	0.531018	0.567958	0.581081	0.537667	0.517547	0.782575	0.724428	0.690120	0.818438	0.745342	0.700244	0.858352	0.759888	0.722763	0.861544	0.796506	0.755553	0.780052	0.742564	0.684926
20.0	0.634708	0.558202	0.529849	0.674265	0.599573	0.596070	0.726016	0.671422	0.624978	0.590650	0.486143	0.499756	0.639156	0.616710	0.589043	0.585879	0.532925	0.569795	0.583059	0.539484	0.519380	0.785544	0.727415	0.692714	0.821777	0.748128	0.703239	0.861545	0.762802	0.725365	0.864459	0.799583	0.758608	0.782790	0.745304	0.687301
20.2	0.637046	0.560247	0.531759	0.677251	0.602060	0.598009	0.728987	0.674587	0.627584	0.592932	0.487872	0.501963	0.641552	0.619043	0.591407	0.588230	0.535035	0.572343	0.585129	0.541481	0.521080	0.788630	0.730060	0.695774	0.825210	0.751310	0.706097	0.864353	0.765668	0.727787	0.867413	0.803088	0.761143	0.785929	0.748100	0.690332
20.4	0.639152	0.562241	0.533560	0.680165	0.604328	0.600266	0.731706	0.677337	0.629753	0.595305	0.490026	0.503803	0.644027	0.621342	0.593339	0.590517	0.536972	0.573870	0.587245	0.543338	0.523456	0.792136	0.732587	0.698829	0.828757	0.754549	0.708968	0.867062	0.768374	0.730155	0.870675	0.805651	0.764030	0.788995	0.750816	0.692848
20.6	0.641489	0.564766	0.535872	0.682698	0.607021	0.602341	0.734512	0.680498	0.632407	0.597489	0.492346	0.505509	0.646447	0.623808	0.595768	0.592593	0.539252	0.575709	0.589570	0.545137	0.525437	0.795221	0.735320	0.701804	0.831799	0.757837	0.711498	0.870172	0.770749	0.733072	0.873149	0.808016	0.766838	0.792124	0.753686	0.695469
20.8	0.643643	0.566760	0.537783	0.685640	0.609485	0.604581	0.737389	0.683377	0.635049	0.599805	0.494029	0.506996	0.648504	0.625960	0.598109	0.594542	0.541374	0.577759	0.592094	0.547323	0.527398	0.798674	0.738092	0.704421	0.835123	0.760591	0.714150	0.873585	0.773480	0.735808	0.876152	0.810446	0.769490	0.794647	0.756411	0.697997
21.0	0.645652	0.568658	0.539500	0.688706	0.612216	0.606619	0.740342	0.686088	0.637746	0.602060	0.495424	0.508754	0.650959	0.628325	0.600578	0.596987	0.543575	0.580073	0.593759	0.549161	0.529277	0.802181	0.740886	0.707056	0.838244	0.763607	0.716908	0.876240	0.775728	0.738182	0.878870	0.812842	0.771749	0.797110	0.758869	0.700984
21.2	0.647498	0.570495	0.541363	0.691372	0.614363	0.608979	0.743483	0.688566	0.640173	0.604012	0.496937	0.510660	0.653245	0.630844	0.603089	0.599342	0.545794	0.581846	0.595910	0.551220	0.531373	0.805451	0.743876	0.709366	0.841531	0.766428	0.719725	0.878849	0.778787	0.740525	0.881635	0.815604	0.774501	0.800164	0.761153	0.703640
21.4	0.649207	0.572415	0.543201	0.693892	0.616816	0.611310	0.746360	0.691077	0.642574	0.606450	0.498490	0.512177	0.656057	0.633145	0.605580	0.601442	0.547775	0.583553	0.598047	0.553217	0.533313	0.808663	0.746836	0.712314	0.845064	0.769518	0.722328	0.881867	0.781295	0.742554	0.884894	0.818569	0.777150	0.803116	0.763974	0.706059
21.6	0.650917	0.574266	0.545061	0.696225	0.619334	0.613995	0.749510	0.693591	0.645185	0.608406	0.500209	0.513975	0.658630	0.635101	0.607970	0.603608	0.550289	0.585336	0.600316	0.555039	0.535476	0.811981	0.749689	0.715305	0.848282	0.772339	0.724984	0.884868	0.784011	0.745121	0.887971	0.820742	0.779783	0.806440	0.766315	0.708393
21.8	0.653417	0.576171	0.546815	0.698824	0.621743	0.616396	0.752711	0.695927	0.648063	0.610246	0.501670	0.515713	0.661177	0.637294	0.610130	0.605600	0.552444	0.587083	0.602749	0.556743	0.537650	0.814997	0.752440	0.718027	0.851245	0.775239	0.727967	0.887913	0.786616	0.747211	0.891259	0.823602	0.782314	0.809352	0.768921	0.710661
22.0	0.655289	0.578140	0.548621	0.700912	0.623849	0.618475	0.755626	0.698389	0.650977	0.612618	0.503289	0.517128	0.664068	0.639469	0.612561	0.608068	0.554388	0.588554	0.605030	0.558776	0.538996	0.818037	0.755325	0.720803	0.854484	0.778213	0.730664	0.890800	0.788961	0.749563	0.894432	0.826241	0.785368	0.812324	0.771443	0.713294
22.2	0.657349	0.580005	0.550416	0.703625	0.626242	0.620550	0.758572	0.701370	0.653449	0.614761	0.505380	0.518456	0.666526	0.642087	0.615161	0.610025	0.556338	0.590155	0.607312	0.560648	0.540757	0.820935	0.758251	0.723446	0.857528	0.780887	0.733530	0.893763	0.791628	0.752082	0.897787	0.828787	0.787927	0.815109	0.773794	0.716116
22.4	0.659908	0.581859	0.551823	0.706021	0.628483	0.622682	0.761489	0.704035	0.656030	0.616728	0.507396	0.520019	0.669351	0.644309	0.617261	0.611854	0.558457	0.591968	0.609220	0.562572	0.542733	0.823933	0.760950	0.726157	0.860826	0.783513	0.736353	0.896766	0.794552	0.754215	0.901080	0.831467	0.790596	0.818282	0.776097	0.718782
22.6	0.662374	0.583880	0.553315	0.708815	0.630751	0.624980	0.764469	0.706725	0.659178	0.618417	0.509126	0.521591	0.672290	0.646467	0.619277	0.613818	0.560580	0.594054	0.611409	0.564048	0.544361	0.826784	0.763830	0.728529	0.863885	0.786388	0.738808	0.900010	0.797176	0.756260	0.903814	0.833786	0.793103	0.821292	0.778478	0.721292
22.8	0.664647	0.585683	0.554856	0.711369	0.633140	0.627460	0.767149	0.709584	0.661964	0.620168	0.510744	0.523552	0.674536	0.649116	0.621417	0.616334	0.562697	0.595840	0.613265	0.565720	0.545905	0.829808	0.766945	0.731258	0.866547	0.789100	0.741687	0.902791	0.799753	0.758833	0.906700	0.836852	0.795216	0.824266	0.780767	0.724128
23.0	0.666810	0.587508	0.556706	0.713765	0.635192	0.629732	0.770053	0.712619	0.664363	0.622205	0.512750	0.525313	0.676645	0.651432	0.623447	0.618653	0.564518	0.597547	0.615523	0.567555	0.547288	0.832694	0.769919	0.733629	0.869635	0.791815	0.744189	0.905585	0.802482	0.761007	0.909358	0.839755	0.797277	0.827287	0.783372	0.726688
23.2	0.669350	0.589294	0.558549	0.715983	0.637477	0.632089	0.773136	0.715827	0.666421	0.624128	0.514512	0.526831	0.678898	0.653458	0.625724	0.620785	0.566280	0.599003	0.617385	0.569739	0.548890	0.835629	0.773060	0.736316	0.872538	0.794393	0.746618	0.908607	0.804854	0.763220	0.912377	0.842256	0.799503	0.830122	0.786160	0.729204
23.4	0.671768	0.591335	0.560590	0.718510	0.640085	0.634594	0.776222	0.718486	0.668574	0.625855	0.516583	0.528364	0.681129	0.656027	0.628124	0.622243	0.568075	0.600614	0.619507	0.571965	0.550474	0.838755	0.775877	0.738812	0.875553	0.797102	0.748883	0.911487	0.807062	0.765617	0.915049	0.845034	0.801810	0.832976	0.788669	0.731532
23.6	0.673758	0.593303	0.562186	0.720712	0.642548	0.636956	0.779164	0.721060	0.670898	0.628053	0.518763	0.530152	0.683129	0.658368	0.630187	0.624023	0.569713	0.602221	0.621414	0.573599	0.552148	0.842218	0.778958	0.741628	0.878222	0.799647	0.751156	0.914534	0.809693	0.767964	0.917325	0.847905	0.803882	0.835875	0.790903	0.734095
23.8	0.676106	0.595429	0.563740	0.723573	0.644968	0.639142	0.781730	0.723991	0.673170	0.629893	0.520603	0.531794	0.685244	0.660488	0.632523	0.626044	0.571065	0.604342	0.623041	0.575887	0.553823	0.845092	0.781766	0.744065	0.881117	0.802425	0.753845	0.917229	0.811872	0.770400	0.919914	0.850490	0.805930	0.838574	0.793259	0.736744
24.0	0.678372	0.597450	0.565292	0.726308	0.647273	0.641358	0.783838	0.727098	0.675439	0.631867	0.522418	0.533795	0.687171	0.662479	0.634919	0.628040	0.572866	0.606527	0.624787	0.577715	0.555920	0.847476	0.784487	0.746055	0.884075	0.805015	0.756554	0.919502	0.814463	0.772720	0.922428	0.853217	0.808475	0.841233	0.795381	0.739303
24.2	0.680148	0.599198	0.567350	0.728973	0.649822	0.643542	0.786655	0.730133	0.677755	0.634117	0.524057	0.535035	0.688914	0.664588	0.636896	0.629901	0.574315	0.608594	0.626424	0.579640	0.557691	0.850282	0.786809	0.748872	0.887442	0.807868	0.759133	0.922263	0.816955	0.774560	0.925089	0.856423	0.810288	0.844234	0.797720	0.741919
24.4	0.681932	0.601158	0.568902	0.731450	0.652084	0.645645	0.789183	0.733014	0.680021	0.636272	0.525949	0.536358	0.691206	0.666982	0.638871	0.631636	0.576054	0.610228	0.627904	0.581389	0.560061	0.853277	0.789512	0.751327	0.890397	0.810800	0.761576	0.924880	0.819133	0.777098	0.927240	0.858207	0.812572	0.846655	0.800345	0.744172
24.6	0.684015	0.603193	0.570933	0.733478	0.654451	0.647746	0.791594	0.736029	0.682306	0.637972	0.527362	0.537925	0.693365	0.669466	0.641319	0.633724	0.578140	0.612386	0.629818	0.583005	0.561573	0.855736	0.792212	0.753577	0.893277	0.813973	0.763745	0.927591	0.821295	0.779738	0.929061	0.860737	0.815087	0.849247	0.803002	0.746231
24.8	0.686034	0.604953	0.572679	0.736130	0.656719	0.649986	0.794354	0.738021	0.684669	0.640183	0.528384	0.539586	0.696088	0.671915	0.643123	0.635767	0.580514	0.614686	0.631779	0.584661	0.563536	0.858683	0.794277	0.755754	0.896427	0.816965	0.766097	0.930521	0.823857	0.781908	0.931896	0.863135	0.817295	0.851366	0.805497	0.748068
25.0	0.687421	0.606541	0.574531	0.738314	0.658750	0.652018	0.796951	0.740555	0.686655	0.642070	0.529931	0.541243	0.699000	0.674310	0.645137	0.637875	0.582429	0.616402	0.633529	0.586467	0.565364	0.861500	0.796548	0.758350	0.899295	0.820101	0.768888	0.932913	0.825670	0.784052	0.934525	0.865892	0.819653	0.853659	0.807468	0.750438
25.2	0.688980	0.608198	0.576230	0.740768	0.660825	0.654503	0.799759	0.742789	0.688854	0.643663	0.531634	0.543014	0.701276	0.676652	0.647058	0.639677	0.584525	0.617898	0.635381	0.588478	0.567081	0.864158	0.798926	0.760599	0.902357	0.822861	0.771488	0.935625	0.828248	0.786266	0.936971	0.868644	0.822275	0.856477	0.809727	0.752347
25.4	0.690667	0.609899	0.578123	0.743125	0.662987	0.656611	0.802494	0.744923	0.691001	0.645432	0.533332	0.544760	0.704164	0.679007	0.649136	0.641674	0.586562	0.619380	0.637019	0.590185	0.568910	0.866911	0.801137	0.763476	0.905412	0.825839	0.774157	0.938759	0.830475	0.788507	0.939899	0.870773	0.825028	0.858945	0.812242	0.754041
25.6	0.692557	0.611588	0.579972	0.745355	0.665233	0.658802	0.805419	0.747021	0.693681	0.646797	0.534969	0.546518	0.706679	0.681199	0.651195	0.643899	0.588591	0.621048	0.638772	0.591917	0.570843	0.869726	0.803779	0.766112	0.908119	0.828338	0.776879	0.941602	0.832889	0.790871	0.942638	0.873193	0.827742	0.861426	0.814582	0.755650
25.8	0.694713	0.613273	0.581420	0.747996	0.667172	0.660546	0.808096	0.749134	0.696075	0.648298	0.536247	0.547794	0.709441	0.683494	0.653380	0.645710	0.590662	0.622289	0.640766	0.593581	0.572616	0.872750	0.805898	0.768513	0.910806	0.831280	0.779518	0.944402	0.835367	0.793245	0.945580	0.875707	0.830427	0.863672	0.817089	0.757786
26.0	0.696219	0.615210	0.583026	0.750180	0.668906	0.662299	0.810677	0.751610	0.698586	0.650498	0.538194	0.549390	0.711732	0.685648	0.655490	0.647662	0.592148	0.623909	0.642770	0.595681	0.574362	0.875682	0.808437	0.771112	0.913754	0.833942	0.782265	0.946756	0.837758	0.795865	0.948530	0.878086	0.833286	0.866161	0.819446	0.759955
26.2	0.698087	0.616663	0.584522	0.752865	0.670797	0.664202	0.813211	0.753816	0.700622	0.652221	0.539632	0.550731	0.714023	0.687756	0.657099	0.649337	0.593989	0.625366	0.644278	0.597143	0.576311	0.878602	0.810482	0.773625	0.916520	0.836367	0.785094	0.949612	0.840502	0.798047	0.951363	0.880451	0.835799	0.868772	0.821878	0.762554
26.4	0.700066	0.618340	0.585714	0.755180	0.672535	0.666214	0.815927	0.755842	0.702977	0.654039	0.540605	0.552297	0.716467	0.689791	0.659015	0.651532	0.595874	0.626963	0.645926	0.598569	0.578099	0.881522	0.812856	0.776173	0.919602	0.838867	0.787515	0.952162	0.843294	0.800769	0.953763	0.883143	0.838152	0.871514	0.824378	0.764760
26.6	0.702294	0.619965	0.586870	0.757785	0.674330	0.668050	0.818509	0.758134	0.705292	0.655396	0.541815	0.553982	0.718542	0.691864	0.661016	0.653412	0.597645	0.628583	0.647393	0.600295	0.579488	0.884214	0.814770	0.778759	0.922193	0.841513	0.789885	0.954832	0.845140	0.803193	0.956451	0.885457	0.840407	0.874351	0.826575	0.767200
26.8	0.704130	0.621427	0.588355	0.759995	0.676619	0.669789	0.820577	0.760356	0.707135	0.656998	0.543444	0.555733	0.720760	0.693873	0.662684	0.655734	0.599289	0.629867	0.648950	0.602384	0.580960	0.887004	0.817553	0.781110	0.924690	0.843954	0.792483	0.957378	0.847603	0.805590	0.959134	0.888118	0.842733	0.877031	0.829032	0.769747
27.0	0.706460	0.623114	0.590066	0.762316	0.678854	0.671709	0.823398	0.762840	0.708953	0.658865	0.545134	0.557317	0.722463	0.695857	0.664658	0.657410	0.600979	0.631539	0.651176	0.604311	0.582257	0.889778	0.820110	0.783365	0.927299	0.846128	0.794618	0.960150	0.850098	0.807612	0.961748	0.890499	0.845312	0.879438	0.831378	0.772140
27.2	0.708663	0.625200	0.591514	0.764587	0.681291	0.673786	0.825968	0.765009	0.710834	0.660645	0.546754	0.558448	0.724425	0.697503	0.666951	0.658826	0.602916	0.632894	0.653143	0.606084	0.583212	0.892590	0.822696	0.785528	0.930071	0.848362	0.797036	0.962984	0.852456	0.809689	0.964580	0.892714	0.848209	0.881766	0.833941	0.774494
27.4	0.710593	0.626916	0.593297	0.766740	0.683724	0.676020	0.828275	0.766923	0.713120	0.662338	0.548773	0.559405	0.726913	0.699660	0.668948	0.660376	0.604570	0.634636	0.655093	0.607526	0.584509	0.895244	0.824969	0.787700	0.932791	0.850529	0.799689	0.965569	0.854982	0.812192	0.967123	0.895074	0.850484	0.884000	0.836330	0.776620
27.6	0.712302	0.628458	0.594753	0.769232	0.685877	0.678010	0.830585	0.769495	0.715385	0.664224	0.549877	0.560840	0.728993	0.701480	0.670908	0.662144	0.606059	0.636019	0.656646	0.608776	0.585966	0.897845	0.827882	0.789784	0.935316	0.852701	0.802132	0.968215	0.857219	0.814531	0.969771	0.897696	0.852741	0.886315	0.838494	0.779119
27.8	0.714504	0.630090	0.595685	0.771875	0.687987	0.679851	0.832908	0.771808	0.717178	0.666037	0.551284	0.562359	0.731314	0.703023	0.672944	0.663892	0.607546	0.637440	0.658118	0.610460	0.587736	0.899910	0.830437	0.791679	0.937968	0.854718	0.804666	0.970266	0.859567	0.816798	0.972619	0.899896	0.855090	0.889012	0.840782	0.781595
28.0	0.715927	0.631799	0.597320	0.774118	0.690771	0.681935	0.835038	0.773894	0.719416	0.667914	0.552794	0.563926	0.733462	0.704788	0.675231	0.665175	0.609247	0.638743	0.659854	0.612001	0.589206	0.902352	0.833062	0.793872	0.940842	0.857039	0.807025	0.972425	0.862077	0.818919	0.975265	0.902458	0.857327	0.891529	0.843004	0.783843
28.2	0.717416	0.633408	0.599070	0.775781	0.693367	0.684026	0.838005	0.776331	0.721408	0.669744	0.554034	0.564890	0.735812	0.706761	0.677081	0.666834	0.610614	0.640394	0.661171	0.613573	0.590600	0.904963	0.835693	0.796442	0.943828	0.859384	0.809458	0.975357	0.864644	0.820886	0.977826	0.905080	0.859693	0.893737	0.845669	0.785998
28.4	0.719015	0.635117	0.600104	0.777730	0.695726	0.685727	0.840275	0.778491	0.723678	0.671381	0.555419	0.566415	0.738254	0.708512	0.679084	0.668876	0.612533	0.642012	0.662764	0.614829	0.592202	0.907724	0.838318	0.798619	0.946416	0.861990	0.811857	0.978111	0.866812	0.823519	0.980299	0.907191	0.861810	0.895915	0.847750	0.787829
28.6	0.720638	0.636736	0.601674	0.780019	0.697747	0.688089	0.842662	0.780857	0.725734	0.672816	0.556772	0.567910	0.740300	0.710759	0.680710	0.670788	0.614223	0.643589	0.665007	0.616447	0.593424	0.910129	0.840702	0.800855	0.949147	0.864665	0.814095	0.980888	0.868787	0.825682	0.983082	0.909413	0.864105	0.898431	0.850162	0.789694
28.8	0.721900	0.638397	0.603087	0.782594	0.699798	0.689901	0.845230	0.782790	0.728268	0.674563	0.558057	0.569456	0.742822	0.712749	0.682431	0.672629	0.616194	0.645188	0.666892	0.617974	0.594657	0.912742	0.843056	0.803068	0.951706	0.867140	0.816622	0.983955	0.871078	0.827704	0.986013	0.912146	0.865911	0.900406	0.852390	0.791840
29.0	0.723264	0.639688	0.604329	0.784566	0.701791	0.691664	0.847652	0.785116	0.730482	0.675766	0.559781	0.570686	0.744746	0.714291	0.684457	0.674525	0.617225	0.646383	0.668509	0.619559	0.595916	0.915291	0.845566	0.805496	0.954606	0.869505	0.819280	0.986518	0.873264	0.829817	0.988619	0.914537	0.868120	0.902446	0.854521	0.793978
29.2	0.724690	0.641478	0.605856	0.786670	0.703834	0.693711	0.849930	0.787121	0.733089	0.677269	0.560909	0.572130	0.746514	0.715938	0.686434	0.676233	0.618831	0.647688	0.670043	0.620749	0.596874	0.917973	0.848325	0.807787	0.957134	0.872075	0.821477	0.988629	0.875417	0.832207	0.990820	0.916884	0.870200	0.904741	0.856832	0.795682
29.4	0.726302	0.643273	0.607711	0.789011	0.705946	0.695426	0.852209	0.789508	0.735350	0.678921	0.562449	0.573420	0.748364	0.717954	0.688644	0.678398	0.620234	0.649032	0.671883	0.622438	0.598393	0.920352	0.850528	0.810521	0.959861	0.874564	0.823632	0.991593	0.877760	0.834417	0.993449	0.919024	0.872339	0.906774	0.859159	0.797580
29.6	0.728017	0.644551	0.608862	0.791151	0.708010	0.697201	0.854620	0.791858	0.737947	0.680222	0.563838	0.574567	0.750013	0.720053	0.690775	0.680568	0.621726	0.651160	0.673989	0.624046	0.599989	0.922899	0.853244	0.812736	0.962531	0.877374	0.825867	0.993968	0.880127	0.836739	0.996015	0.921351	0.874533	0.909064	0.861338	0.799628
29.8	0.729703	0.646145	0.610233	0.793331	0.709860	0.699324	0.856988	0.794173	0.739743	0.681570	0.565015	0.575848	0.751627	0.721976	0.692897	0.682121	0.623599	0.652682	0.676082	0.625867	0.601854	0.925983	0.855754	0.815169	0.965071	0.880112	0.827871	0.996569	0.882603	0.838906	0.998511	0.923422	0.876913	0.911297	0.863297	0.802106
30.0	0.730936	0.647862	0.612044	0.795324	0.711142	0.701202	0.859365	0.796551	0.742021	0.683360	0.566332	0.577349	0.753174	0.723851	0.694694	0.683390	0.624786	0.654283	0.677925	0.627773	0.603802	0.928473	0.858050	0.817658	0.967751	0.882541	0.830256	0.999097	0.884822	0.840955	1.001253	0.926193	0.878905	0.913715	0.865659	0.804277
30.2	0.732695	0.649362	0.613342	0.797386	0.712724	0.702912	0.861611	0.798555	0.744132	0.684405	0.567257	0.578473	0.755438	0.725738	0.696769	0.684916	0.626823	0.655561	0.679544	0.629262	0.605281	0.930720	0.859946	0.819978	0.970486	0.884963	0.832543	1.001722	0.886934	0.843041	1.003446	0.928180	0.880989	0.916373	0.867778	0.806499
30.4	0.734715	0.650690	0.614277	0.799635	0.714539	0.704267	0.863498	0.800853	0.746169	0.685705	0.568715	0.580079	0.757507	0.728037	0.699037	0.686611	0.628914	0.657368	0.680931	0.630740	0.606704	0.932982	0.862068	0.822178	0.973269	0.887234	0.834358	1.004234	0.889250	0.845467	1.005274	0.930534	0.883150	0.918701	0.870255	0.808052
30.6	0.736600	0.651824	0.615734	0.801742	0.716190	0.705785	0.865829	0.803136	0.748279	0.686943	0.570608	0.581497	0.759359	0.730083	0.700441	0.687865	0.630368	0.659009	0.682120	0.632345	0.607826	0.935362	0.864005	0.824126	0.975661	0.889716	0.836507	1.006558	0.890965	0.847098	1.007672	0.932835	0.885206	0.921292	0.872283	0.809878
30.8	0.738273	0.653477	0.617806	0.803918	0.717989	0.707466	0.867926	0.805193	0.750199	0.688582	0.572319	0.582689	0.761261	0.732141	0.701857	0.689601	0.632016	0.660596	0.683530	0.633712	0.609321	0.937704	0.866526	0.826062	0.978233	0.892158	0.838395	1.009383	0.893324	0.849199	1.009792	0.934966	0.887589	0.923455	0.874485	0.811559
31.0	0.739835	0.655117	0.619349	0.806071	0.719955	0.709248	0.870171	0.807716	0.752139	0.690251	0.574165	0.583973	0.762709	0.734270	0.703531	0.691145	0.633722	0.662027	0.685178	0.635161	0.610635	0.940285	0.869014	0.827740	0.981110	0.894224	0.840322	1.011668	0.895764	0.851194	1.012033	0.936836	0.889762	0.925428	0.876995	0.813852
31.2	0.741571	0.656192	0.620899	0.808417	0.721735	0.711561	0.872152	0.809809	0.754320	0.691948	0.575869	0.584772	0.764777	0.736285	0.705239	0.692689	0.635001	0.663180	0.686756	0.636552	0.611885	0.942604	0.871230	0.829584	0.983632	0.896439	0.842587	1.013921	0.898043	0.853344	1.014528	0.938685	0.892161	0.927967	0.879222	0.815850
31.4	0.743219	0.657370	0.623001	0.810574	0.723631	0.713757	0.874316	0.812521	0.756496	0.693674	0.577384	0.585585	0.767130	0.738387	0.706429	0.694423	0.636256	0.664764	0.687751	0.638003	0.613160	0.944921	0.873028	0.831221	0.986018	0.898763	0.844844	1.015930	0.899978	0.855555	1.016844	0.940660	0.894077	0.930061	0.881309	0.817666
31.6	0.744559	0.658836	0.624072	0.812490	0.725207	0.715517	0.876497	0.814761	0.758381	0.695300	0.578378	0.587099	0.769217	0.740456	0.708318	0.695955	0.637778	0.665716	0.688996	0.639733	0.614484	0.947474	0.875526	0.833252	0.988476	0.901172	0.846829	1.018158	0.901713	0.857531	1.019180	0.942755	0.896066	0.932386	0.883100	0.819879
31.8	0.746505	0.659973	0.625097	0.814329	0.727017	0.717900	0.878661	0.816742	0.759982	0.697175	0.580283	0.588359	0.771562	0.742143	0.709828	0.697736	0.639288	0.666924	0.689912	0.641148	0.615881	0.949672	0.877707	0.835606	0.990912	0.903340	0.848830	1.020319	0.903820	0.859401	1.021329	0.945229	0.898340	0.934867	0.885110	0.821861
32.0	0.747694	0.661465	0.626630	0.816250	0.729373	0.719872	0.880964	0.818928	0.762241	0.698569	0.582099	0.589519	0.773577	0.743953	0.711671	0.699462	0.640880	0.668462	0.691214	0.642657	0.616924	0.951954	0.879992	0.837965	0.993173	0.905790	0.851091	1.023044	0.906077	0.861434	1.023575	0.947697	0.900417	0.936963	0.886942	0.824212
32.2	0.749031	0.663193	0.627993	0.818044	0.731317	0.721470	0.883326	0.820984	0.764450	0.700005	0.583598	0.590375	0.775675	0.746000	0.713189	0.701187	0.642421	0.670357	0.692343	0.644035	0.618096	0.954460	0.882119	0.840122	0.995256	0.908079	0.853264	1.025445	0.908274	0.863351	1.025929	0.949747	0.902462	0.939350	0.888544	0.826328
32.4	0.750463	0.664692	0.629083	0.820231	0.733619	0.723151	0.885554	0.822817	0.766734	0.701702	0.585260	0.591695	0.777405	0.747593	0.714579	0.703062	0.643976	0.671895	0.693730	0.645418	0.619414	0.956970	0.884452	0.842133	0.997348	0.910158	0.855457	1.027735	0.910217	0.865239	1.028648	0.951956	0.904448	0.942278	0.890096	0.828696
32.6	0.751832	0.666030	0.630057	0.822775	0.735162	0.725581	0.887959	0.825241	0.768909	0.703269	0.586520	0.592787	0.778820	0.749368	0.716047	0.704713	0.645741	0.673606	0.695410	0.647231	0.620679	0.959284	0.886601	0.844232	0.999502	0.912493	0.857599	1.029773	0.911988	0.866979	1.031141	0.954229	0.906811	0.944814	0.892167	0.831051
32.8	0.753371	0.667456	0.631010	0.825017	0.737279	0.727429	0.890773	0.826964	0.771382	0.704646	0.587866	0.593885	0.780805	0.750857	0.717700	0.706555	0.647229	0.674939	0.696996	0.648603	0.621929	0.961511	0.888863	0.846530	1.002092	0.914991	0.859936	1.032231	0.914169	0.869022	1.033900	0.956835	0.908901	0.947267	0.894112	0.833140
33.0	0.755002	0.669201	0.631989	0.826763	0.739303	0.729102	0.893143	0.829184	0.773445	0.705932	0.588987	0.595160	0.782280	0.752294	0.719091	0.708411	0.648256	0.676412	0.698638	0.650025	0.623302	0.964099	0.890931	0.849016	1.004705	0.917663	0.862247	1.034188	0.915986	0.870875	1.036247	0.958862	0.910830	0.949481	0.895942	0.835159
33.2	0.756587	0.671092	0.633389	0.828685	0.741340	0.730964	0.894924	0.831124	0.775466	0.707564	0.589659	0.596282	0.784122	0.753894	0.720640	0.709907	0.649665	0.677787	0.700240	0.651214	0.624725	0.966917	0.893450	0.851200	1.006651	0.920014	0.864484	1.036484	0.918114	0.872682	1.038696	0.961563	0.912644	0.951553	0.897886	0.837201
33.4	0.758318	0.672594	0.634706	0.831017	0.743533	0.732969	0.897701	0.833091	0.777264	0.709010	0.590671	0.597468	0.785684	0.755721	0.722178	0.711983	0.650854	0.679239	0.701621	0.652704	0.626623	0.969205	0.895080	0.853226	1.009123	0.922474	0.866852	1.039456	0.920459	0.874333	1.041246	0.963734	0.914805	0.953725	0.899943	0.839761
33.6	0.759873	0.673815	0.635893	0.832536	0.745199	0.734837	0.900470	0.834992	0.778887	0.709958	0.591731	0.598808	0.787899	0.757511	0.724164	0.713428	0.652504	0.681109	0.703288	0.653981	0.628516	0.971736	0.897295	0.855396	1.011678	0.925260	0.869143	1.041943	0.922989	0.875908	1.043883	0.965825	0.917082	0.955949	0.902245	0.841674
33.8	0.761221	0.676012	0.637210	0.834226	0.747042	0.736495	0.902866	0.837193	0.780797	0.711170	0.592781	0.600362	0.789859	0.759041	0.726312	0.714814	0.654083	0.681820	0.704726	0.655403	0.630311	0.974208	0.899268	0.857707	1.014110	0.927598	0.871256	1.044821	0.925100	0.877777	1.046306	0.968197	0.919210	0.958018	0.904074	0.843836
34.0	0.762701	0.677686	0.638593	0.836177	0.748424	0.737662	0.905057	0.839026	0.782552	0.712633	0.593590	0.601922	0.792102	0.760657	0.728172	0.716233	0.655580	0.682797	0.706543	0.656557	0.631756	0.976151	0.901315	0.859561	1.016635	0.930183	0.873621	1.047216	0.927452	0.880128	1.048895	0.970231	0.921291	0.960195	0.906156	0.845719
34.2	0.764460	0.679106	0.639601	0.838052	0.750097	0.738793	0.906889	0.840917	0.784324	0.713918	0.594822	0.603229	0.794486	0.762207	0.729894	0.717492	0.657491	0.684047	0.708134	0.657715	0.633324	0.978163	0.903505	0.861753	1.019314	0.932202	0.876042	1.049766	0.929911	0.882261	1.051112	0.971997	0.923407	0.962440	0.908241	0.847353
34.4	0.766325	0.680072	0.641014	0.840296	0.751950	0.740221	0.909225	0.842980	0.786092	0.715473	0.596313	0.604620	0.796187	0.764181	0.731606	0.718926	0.659169	0.685242	0.709383	0.659066	0.634798	0.980313	0.905497	0.863859	1.022077	0.934290	0.878357	1.052549	0.932398	0.884165	1.053465	0.974295	0.925531	0.964398	0.910336	0.848984
34.6	0.767350	0.681354	0.642539	0.842226	0.753541	0.741835	0.911762	0.845069	0.787993	0.716881	0.597441	0.605673	0.797959	0.765698	0.733120	0.720122	0.660289	0.686077	0.710781	0.660364	0.636215	0.982413	0.907837	0.865648	1.024616	0.936237	0.880501	1.055177	0.934770	0.885943	1.055832	0.976367	0.927426	0.966589	0.912317	0.850713
34.8	0.768676	0.682992	0.643933	0.844436	0.755297	0.743135	0.913796	0.846884	0.789746	0.718425	0.598546	0.606806	0.800025	0.767443	0.734900	0.721671	0.661691	0.686864	0.712269	0.661600	0.637819	0.984607	0.910225	0.867918	1.027633	0.938117	0.882164	1.057816	0.937445	0.888399	1.058065	0.978105	0.929684	0.968586	0.914494	0.852670
35.0	0.769922	0.684140	0.645149	0.846506	0.757029	0.744883	0.915927	0.849002	0.791712	0.719845	0.599795	0.607951	0.802067	0.769084	0.736840	0.723032	0.662891	0.687940	0.714097	0.663173	0.638945	0.986560	0.912654	0.869770	1.030298	0.939997	0.884565	1.059697	0.939800	0.890475	1.059918	0.979834	0.931929	0.970453	0.916645	0.854926
35.2	0.771399	0.685140	0.646749	0.848400	0.758362	0.746848	0.917871	0.851054	0.793614	0.721453	0.600855	0.609099	0.804067	0.770892	0.738385	0.724478	0.664264	0.689424	0.715469	0.664372	0.639736	0.988379	0.914545	0.871390	1.032522	0.942064	0.886780	1.062061	0.941757	0.892679	1.062193	0.981518	0.934078	0.972578	0.918405	0.856805
35.4	0.772512	0.686335	0.648503	0.849955	0.759813	0.748173	0.920068	0.853269	0.795414	0.722902	0.602084	0.610455	0.806100	0.772730	0.739611	0.725905	0.666193	0.690654	0.716510	0.665824	0.640802	0.990350	0.916634	0.873475	1.035191	0.944090	0.889103	1.064129	0.943646	0.894699	1.064098	0.983669	0.935768	0.974535	0.920196	0.858654
35.6	0.773360	0.687705	0.649403	0.851547	0.761212	0.749707	0.921827	0.855075	0.797240	0.724449	0.603412	0.611898	0.808229	0.774458	0.741304	0.727525	0.667817	0.691950	0.718190	0.667247	0.642142	0.992195	0.918602	0.875582	1.037665	0.946520	0.891271	1.066229	0.945315	0.896577	1.066123	0.985777	0.937704	0.976270	0.921860	0.860891
35.8	0.775198	0.688917	0.650718	0.853549	0.762697	0.751539	0.923774	0.857183	0.798965	0.725935	0.605404	0.613100	0.810308	0.776032	0.742882	0.728871	0.669378	0.693410	0.719396	0.668267	0.642970	0.993976	0.920651	0.877694	1.039955	0.948408	0.893266	1.068715	0.947286	0.898651	1.068172	0.988301	0.939737	0.978401	0.923802	0.862733
36.0	0.776689	0.690245	0.651727	0.855536	0.764528	0.752852	0.925916	0.859089	0.800588	0.727262	0.606863	0.614448	0.812317	0.778229	0.744605	0.730078	0.670939	0.695199	0.721217	0.669783	0.643980	0.996174	0.922292	0.879370	1.041974	0.950552	0.895577	1.070941	0.949034	0.900868	1.070451	0.990318	0.941593	0.980079	0.925813	0.864505
36.2	0.777606	0.691742	0.652722	0.857341	0.766540	0.754480	0.928053	0.860875	0.802375	0.728751	0.608124	0.615554	0.814011	0.780165	0.746104	0.731311	0.672309	0.696997	0.722713	0.671319	0.645431	0.998419	0.924413	0.881057	1.044112	0.952858	0.897614	1.072561	0.950714	0.902568	1.072864	0.992412	0.943687	0.982235	0.927489	0.866262
36.4	0.778801	0.692987	0.653413	0.859723	0.768794	0.756266	0.930094	0.862656	0.804255	0.729952	0.609329	0.617024	0.816009	0.781887	0.747538	0.732996	0.673700	0.698463	0.724210	0.673205	0.646849	1.000617	0.926770	0.883025	1.046402	0.954656	0.899523	1.074538	0.952133	0.904498	1.075054	0.994838	0.945625	0.984293	0.929570	0.868233
36.6	0.780203	0.694281	0.654260	0.862121	0.770368	0.758304	0.932186	0.864795	0.805991	0.731152	0.610443	0.618040	0.817857	0.783824	0.749068	0.734551	0.674995	0.700089	0.725933	0.674558	0.647970	1.002943	0.928552	0.885082	1.048701	0.956782	0.901572	1.076788	0.953929	0.906357	1.077179	0.996990	0.947602	0.986175	0.931538	0.869780
36.8	0.781786	0.696093	0.655190	0.864162	0.772609	0.759884	0.934474	0.866513	0.807739	0.732304	0.611657	0.619014	0.819809	0.785460	0.750855	0.736325	0.676006	0.701545	0.727329	0.675683	0.649584	1.005162	0.930630	0.887336	1.050981	0.958846	0.903665	1.079012	0.955748	0.908448	1.079485	0.999236	0.948918	0.988412	0.933646	0.871628
37.0	0.783215	0.697979	0.656087	0.865682	0.774214	0.760975	0.936332	0.868481	0.809280	0.733655	0.612875	0.620205	0.821384	0.787039	0.752105	0.737959	0.676968	0.703136	0.728664	0.677027	0.651096	1.007970	0.932562	0.889254	1.052849	0.960924	0.905560	1.081193	0.957441	0.910391	1.081279	1.001316	0.950441	0.989953	0.935089	0.873551
37.2	0.784468	0.699300	0.657595	0.867466	0.775964	0.762774	0.938404	0.870100	0.810583	0.734917	0.614064	0.621020	0.823230	0.788473	0.753694	0.739567	0.677968	0.704504	0.729645	0.678012	0.652765	1.010506	0.934430	0.890921	1.054958	0.963003	0.907501	1.083760	0.959216	0.912171	1.083494	1.003625	0.952563	0.991566	0.937101	0.875337
37.4	0.785948	0.700807	0.658718	0.869230	0.777659	0.764400	0.940815	0.871884	0.812194	0.735897	0.615270	0.621874	0.824645	0.790226	0.755112	0.741243	0.678979	0.705815	0.730574	0.679140	0.654326	1.012741	0.936117	0.892112	1.057234	0.965325	0.909543	1.085917	0.961045	0.914196	1.085750	1.005509	0.954787	0.993371	0.939196	0.877165
37.6	0.787419	0.702170	0.659858	0.871014	0.779085	0.765710	0.942382	0.874007	0.813793	0.737128	0.616536	0.622785	0.826504	0.791539	0.756995	0.742387	0.680485	0.707223	0.731946	0.680513	0.655727	1.014909	0.938150	0.894087	1.059556	0.967510	0.911023	1.088118	0.963124	0.916060	1.087957	1.007723	0.956866	0.995204	0.941120	0.878493
37.8	0.788766	0.703964	0.660987	0.872445	0.780699	0.766848	0.944027	0.875641	0.815764	0.738397	0.617423	0.624101	0.828096	0.793201	0.758835	0.744155	0.681678	0.708046	0.733114	0.681782	0.657064	1.017073	0.940245	0.895891	1.061304	0.969501	0.912679	1.090558	0.964810	0.918010	1.090013	1.009938	0.958908	0.997379	0.942460	0.880276
38.0	0.790149	0.704877	0.661926	0.874064	0.782010	0.768026	0.945544	0.877205	0.817408	0.740113	0.618653	0.625119	0.829660	0.794676	0.760165	0.745484	0.683032	0.709211	0.734861	0.682741	0.658410	1.019278	0.942069	0.897494	1.062871	0.971580	0.914498	1.092709	0.966963	0.919936	1.092451	1.011641	0.960889	0.999303	0.944354	0.881650
38.2	0.791833	0.705912	0.662942	0.875864	0.783611	0.768916	0.947205	0.879245	0.819236	0.741336	0.619738	0.626071	0.831380	0.796590	0.761598	0.746666	0.684840	0.710613	0.736059	0.684140	0.659995	1.021258	0.944022	0.899558	1.065198	0.973655	0.916277	1.095110	0.968985	0.921476	1.094649	1.013730	0.962582	1.001424	0.946069	0.882582
38.4	0.793515	0.706649	0.664161	0.877705	0.785518	0.770772	0.949398	0.881257	0.820976	0.742363	0.620821	0.626935	0.832455	0.798417	0.763151	0.747816	0.686161	0.711527	0.737394	0.685523	0.661321	1.023357	0.945962	0.901389	1.067686	0.975965	0.918131	1.096980	0.971033	0.923056	1.096928	1.015652	0.964548	1.003492	0.947938	0.884073
38.6	0.794666	0.707945	0.665295	0.879393	0.787240	0.772582	0.950892	0.883056	0.822697	0.743598	0.621359	0.627637	0.834131	0.799634	0.764518	0.748883	0.687448	0.712651	0.738701	0.686850	0.662261	1.025624	0.948226	0.903141	1.070024	0.977855	0.919723	1.098720	0.973241	0.925060	1.098615	1.017664	0.966364	1.005331	0.950029	0.885612
38.8	0.796284	0.708984	0.666330	0.880796	0.788859	0.773815	0.952620	0.884939	0.824627	0.745022	0.622565	0.628806	0.835516	0.801167	0.766055	0.750312	0.688846	0.713890	0.740299	0.688042	0.663330	1.027744	0.950029	0.905116	1.072742	0.979702	0.921362	1.100676	0.975322	0.927158	1.100538	1.019172	0.968321	1.007078	0.951857	0.887317
39.0	0.797588	0.709796	0.667888	0.882307	0.790303	0.775426	0.954558	0.886992	0.826399	0.746067	0.623657	0.629508	0.837019	0.802590	0.767317	0.751316	0.690103	0.714911	0.741516	0.689164	0.664331	1.029451	0.952070	0.906428	1.074835	0.981687	0.923462	1.102586	0.977061	0.928782	1.102498	1.020482	0.970130	1.009245	0.953587	0.889106
39.2	0.799276	0.710731	0.669407	0.883953	0.791476	0.776797	0.956258	0.889173	0.828047	0.747548	0.624700	0.630476	0.838083	0.804319	0.768224	0.752575	0.691393	0.715915	0.742514	0.690314	0.665499	1.031456	0.953904	0.908075	1.076964	0.983410	0.925633	1.104714	0.978920	0.930192	1.104683	1.022109	0.971949	1.011128	0.955416	0.891053
39.4	0.800688	0.711740	0.670820	0.885672	0.793171	0.778133	0.958320	0.890994	0.829795	0.748938	0.625935	0.631504	0.839515	0.805980	0.769695	0.753803	0.693200	0.716962	0.743787	0.691871	0.666786	1.033584	0.955747	0.910175	1.079303	0.985496	0.927763	1.106344	0.980826	0.931974	1.106657	1.024325	0.973705	1.013172	0.957028	0.892994
39.6	0.802019	0.713282	0.671716	0.887290	0.794778	0.779755	0.960150	0.893085	0.831580	0.750232	0.627554	0.632634	0.841351	0.807482	0.771324	0.754808	0.694484	0.718284	0.745364	0.693152	0.667685	1.035589	0.957147	0.911662	1.081641	0.987817	0.929666	1.108457	0.982614	0.933755	1.108862	1.026180	0.975335	1.014711	0.958915	0.895146
39.8	0.803727	0.714439	0.672897	0.888933	0.796163	0.781433	0.962002	0.895237	0.833078	0.751285	0.628805	0.633967	0.842631	0.809126	0.772989	0.755371	0.695786	0.719659	0.746454	0.694291	0.668411	1.037867	0.958910	0.913704	1.083852	0.989885	0.931254	1.110504	0.984965	0.935570	1.111239	1.028242	0.977157	1.016965	0.960998	0.896550
40.0	0.805280	0.715451	0.673942	0.890679	0.797696	0.782928	0.964023	0.897003	0.834784	0.752513	0.629415	0.635345	0.843934	0.810924	0.774318	0.756344	0.696681	0.721148	0.747646	0.695542	0.669400	1.039795	0.960495	0.915758	1.085765	0.992002	0.933240	1.112429	0.986721	0.937511	1.113814	1.030038	0.979116	1.018692	0.963167	0.898081
40.2	0.806124	0.716533	0.675077	0.892395	0.799345	0.784845	0.965808	0.898897	0.836420	0.753575	0.630405	0.636430	0.844999	0.812241	0.776173	0.757517	0.698085	0.722025	0.748850	0.696746	0.670482	1.041703	0.962783	0.917748	1.087610	0.994241	0.935327	1.114115	0.988474	0.939112	1.116203	1.032077	0.981124	1.020883	0.964947	0.899786
40.4	0.807535	0.718056	0.676130	0.894132	0.800837	0.786630	0.967432	0.900773	0.838133	0.754477	0.631974	0.637592	0.846746	0.813913	0.777904	0.758783	0.699513	0.723076	0.749958	0.697954	0.671171	1.043643	0.964445	0.919718	1.089958	0.995833	0.937216	1.116183	0.990678	0.941144	1.118412	1.033979	0.982655	1.022939	0.966728	0.901776
40.6	0.809059	0.719498	0.677693	0.895669	0.802110	0.788681	0.969341	0.902857	0.839686	0.755658	0.633386	0.638425	0.848373	0.815191	0.779444	0.760024	0.700590	0.724443	0.751115	0.698947	0.671962	1.045693	0.966081	0.921497	1.091749	0.997684	0.939311	1.118279	0.992738	0.943131	1.120735	1.036062	0.984671	1.024628	0.968641	0.903642
40.8	0.810479	0.721265	0.678851	0.897355	0.803642	0.790229	0.971400	0.904652	0.841098	0.756701	0.634770	0.639333	0.850018	0.816522	0.781342	0.761537	0.701990	0.725783	0.752187	0.700205	0.673087	1.047667	0.968007	0.923557	1.093611	0.999540	0.941195	1.120449	0.994371	0.945206	1.122976	1.037826	0.986781	1.026724	0.970354	0.905916
41.0	0.811544	0.722385	0.679472	0.898886	0.805015	0.791856	0.973375	0.906414	0.842672	0.757847	0.636141	0.640475	0.851718	0.817962	0.782773	0.763168	0.702952	0.726571	0.753353	0.701696	0.673959	1.049994	0.969981	0.924980	1.095693	1.001728	0.942681	1.122933	0.996123	0.947211	1.124821	1.039938	0.988891	1.028393	0.971962	0.907874
41.2	0.812394	0.723353	0.680675	0.900613	0.806569	0.793788	0.975168	0.908126	0.844355	0.758725	0.637215	0.641245	0.853644	0.819497	0.784447	0.764599	0.704059	0.727549	0.754058	0.702661	0.674984	1.051831	0.971782	0.926285	1.097937	1.003834	0.944608	1.125430	0.998019	0.948616	1.126980	1.042712	0.990950	1.030313	0.973774	0.909258
41.4	0.813614	0.724758	0.681485	0.902366	0.808090	0.795223	0.977201	0.909564	0.846138	0.759522	0.638417	0.641850	0.855268	0.821203	0.785997	0.765762	0.705068	0.728719	0.755196	0.703901	0.675938	1.053666	0.973659	0.927801	1.099680	1.005850	0.946381	1.127682	0.999779	0.950375	1.129002	1.044088	0.993020	1.032350	0.975513	0.910920
41.6	0.814725	0.725954	0.682658	0.903958	0.809687	0.796846	0.979004	0.911200	0.847770	0.760779	0.639758	0.642880	0.857297	0.822848	0.787504	0.767023	0.706331	0.730024	0.756357	0.705295	0.676967	1.055236	0.975655	0.929907	1.101425	1.007889	0.947688	1.129694	1.001451	0.951990	1.131016	1.045897	0.994871	1.034451	0.977238	0.912776
41.8	0.815711	0.726849	0.683626	0.905290	0.811419	0.798022	0.981299	0.912447	0.849613	0.761963	0.640844	0.643945	0.858983	0.824796	0.788944	0.768867	0.707508	0.731336	0.757624	0.706598	0.677926	1.057013	0.977559	0.931696	1.103068	1.009588	0.949489	1.132141	1.003087	0.953352	1.133094	1.047323	0.996529	1.036003	0.978935	0.914155
42.0	0.816920	0.727821	0.684502	0.907286	0.813310	0.799591	0.983130	0.914070	0.851045	0.763112	0.641948	0.645133	0.860824	0.826443	0.790003	0.770608	0.708830	0.732594	0.758975	0.707634	0.678974	1.058680	0.979213	0.933417	1.105058	1.011667	0.951028	1.134205	1.004855	0.955028	1.134932	1.048916	0.998279	1.037674	0.980592	0.915265
42.2	0.818450	0.728593	0.685483	0.909224	0.815333	0.800802	0.984867	0.916219	0.852553	0.763933	0.642454	0.646185	0.862642	0.827985	0.791056	0.772102	0.710372	0.733851	0.759807	0.708898	0.680194	1.060374	0.981323	0.935080	1.107327	1.013766	0.952764	1.135604	1.006448	0.956620	1.136565	1.050881	0.999979	1.039598	0.982122	0.916617
42.4	0.819746	0.729570	0.686587	0.910907	0.817298	0.802578	0.986692	0.917766	0.854087	0.764821	0.643256	0.647061	0.864314	0.829348	0.792320	0.773292	0.711566	0.735011	0.760762	0.710057	0.681395	1.062245	0.983348	0.936822	1.109487	1.015722	0.954419	1.137521	1.008445	0.958336	1.138552	1.052749	1.001809	1.041398	0.983959	0.918478
42.6	0.821079	0.730780	0.687438	0.912357	0.819094	0.803833	0.988479	0.919181	0.855510	0.766171	0.644040	0.648155	0.865951	0.830537	0.793288	0.775017	0.712753	0.736138	0.762142	0.711342	0.682544	1.064275	0.985072	0.938271	1.111574	1.017428	0.956045	1.139893	1.010327	0.960283	1.139931	1.054448	1.003350	1.043001	0.985596	0.920083
42.8	0.822451	0.731665	0.688267	0.913908	0.820719	0.804873	0.990445	0.920975	0.857251	0.767491	0.645183	0.649141	0.867366	0.832032	0.794587	0.776601	0.713770	0.736943	0.763664	0.712118	0.683981	1.065808	0.986585	0.939623	1.113682	1.019021	0.957740	1.142441	1.012219	0.961647	1.141714	1.056073	1.004978	1.044659	0.987200	0.921875
43.0	0.823684	0.732727	0.689744	0.915811	0.822156	0.806171	0.992223	0.922826	0.858563	0.768489	0.645914	0.649807	0.868965	0.833299	0.795669	0.777658	0.714733	0.737518	0.765023	0.713071	0.685084	1.067287	0.988549	0.941207	1.115521	1.020808	0.959941	1.144412	1.014050	0.963299	1.143598	1.058105	1.006844	1.046661	0.988911	0.923503
43.2	0.825290	0.733922	0.690711	0.917618	0.823929	0.807297	0.994040	0.924353	0.859918	0.769974	0.646986	0.650865	0.870094	0.834366	0.796927	0.778914	0.716186	0.738865	0.766599	0.714341	0.686692	1.069117	0.990254	0.943252	1.117561	1.022476	0.961754	1.146284	1.016135	0.964647	1.145518	1.060614	1.008289	1.048375	0.990487	0.925376
43.4	0.826467	0.734991	0.691581	0.919291	0.825536	0.808828	0.996121	0.925734	0.861380	0.770977	0.647839	0.651862	0.871377	0.835534	0.798451	0.779993	0.717642	0.740019	0.768293	0.715534	0.687985	1.071153	0.992133	0.945004	1.119882	1.024706	0.963420	1.148630	1.017888	0.966558	1.147420	1.062606	1.009793	1.050270	0.991729	0.927294
43.6	0.827703	0.736380	0.692566	0.921195	0.827083	0.810082	0.997745	0.927461	0.863408	0.771869	0.648926	0.652746	0.872321	0.836616	0.799522	0.780565	0.718893	0.740987	0.769635	0.716695	0.689010	1.072940	0.993663	0.946852	1.121867	1.026425	0.965017	1.150885	1.019848	0.968342	1.149156	1.064139	1.011429	1.052038	0.993447	0.929359
43.8	0.829230	0.737444	0.693775	0.922776	0.828350	0.811267	0.999247	0.929055	0.865021	0.773301	0.649427	0.653871	0.873157	0.838036	0.800700	0.781589	0.719979	0.741771	0.770933	0.717599	0.689986	1.075065	0.995994	0.948795	1.123792	1.028224	0.966634	1.152261	1.021793	0.970008	1.151419	1.066008	1.013237	1.054135	0.994966	0.930465
44.0	0.830735	0.738582	0.695060	0.924599	0.829607	0.812762	1.000680	0.930485	0.866396	0.774624	0.650402	0.654650	0.874468	0.839060	0.801991	0.782748	0.721263	0.742212	0.772418	0.718647	0.691107	1.076771	0.997797	0.950429	1.125523	1.030021	0.968682	1.153985	1.023425	0.971608	1.153408	1.067859	1.015064	1.056057	0.996807	0.931779
44.2	0.831771	0.739803	0.696121	0.926441	0.830683	0.814151	1.001957	0.932425	0.867542	0.775877	0.651492	0.655637	0.875810	0.840152	0.803650	0.784094	0.722902	0.742968	0.773555	0.719715	0.692387	1.078987	0.999950	0.952155	1.127332	1.032199	0.970646	1.155630	1.025210	0.973033	1.155201	1.069999	1.016735	1.057780	0.998269	0.933527
44.4	0.833237	0.741378	0.697565	0.927726	0.831899	0.815418	1.003630	0.934299	0.869133	0.777180	0.652677	0.656416	0.877568	0.841149	0.804626	0.785141	0.723976	0.744278	0.774926	0.720633	0.693038	1.081389	1.001419	0.953839	1.129723	1.033523	0.972205	1.157528	1.026988	0.974554	1.157226	1.072028	1.018766	1.059466	0.999935	0.935411
44.6	0.834571	0.742611	0.699076	0.929446	0.833169	0.817087	1.005364	0.936102	0.870663	0.778310	0.653426	0.657348	0.879069	0.842252	0.806263	0.786376	0.725004	0.745580	0.776253	0.722105	0.693995	1.083670	1.003502	0.955734	1.131410	1.035482	0.974057	1.159219	1.028445	0.976265	1.158808	1.074177	1.021059	1.060763	1.001923	0.937403
44.8	0.835936	0.743556	0.699951	0.931003	0.834262	0.818019	1.006962	0.937823	0.872572	0.779386	0.654385	0.658061	0.880658	0.843607	0.808258	0.787776	0.726377	0.746748	0.777560	0.723193	0.695038	1.085734	1.005197	0.957394	1.133691	1.037488	0.975895	1.161284	1.030221	0.977952	1.160875	1.075852	1.022649	1.062909	1.003820	0.939481
45.0	0.836755	0.744436	0.700829	0.932415	0.835700	0.819627	1.008805	0.939353	0.874318	0.780317	0.655482	0.659406	0.882658	0.844973	0.809672	0.788913	0.727112	0.747470	0.778707	0.724282	0.695938	1.087640	1.007003	0.959016	1.135839	1.039767	0.977623	1.163376	1.032205	0.979900	1.162518	1.078348	1.023918	1.064536	1.005921	0.941144
45.2	0.837501	0.745691	0.702368	0.933341	0.837221	0.821074	1.010573	0.941017	0.875934	0.781178	0.656747	0.660200	0.884287	0.846722	0.811085	0.789902	0.727928	0.748922	0.779804	0.725329	0.696855	1.089443	1.008854	0.960777	1.137807	1.041527	0.979356	1.165169	1.034143	0.981318	1.164529	1.080318	1.025704	1.066474	1.007538	0.942565
45.4	0.838427	0.746951	0.703583	0.934889	0.838792	0.822378	1.012662	0.942412	0.877632	0.782310	0.658121	0.661029	0.885892	0.848510	0.812540	0.791028	0.728818	0.750719	0.781351	0.726524	0.697729	1.091375	1.010936	0.962687	1.139588	1.043322	0.981015	1.167139	1.035788	0.983261	1.166389	1.081278	1.027597	1.068608	1.009111	0.944517
45.6	0.839485	0.747839	0.704864	0.936285	0.840267	0.824021	1.014733	0.944291	0.879414	0.783466	0.659290	0.661952	0.887723	0.850295	0.813823	0.792266	0.729954	0.752013	0.782465	0.727600	0.698453	1.093044	1.013150	0.964461	1.141607	1.045218	0.982588	1.169214	1.037498	0.985041	1.168236	1.082966	1.029444	1.070235	1.011083	0.946199
45.8	0.840531	0.748904	0.706037	0.938009	0.841900	0.825287	1.016855	0.945809	0.881216	0.784347	0.660097	0.663286	0.889159	0.851769	0.815326	0.793597	0.731099	0.753484	0.783840	0.728619	0.699562	1.094944	1.014386	0.966368	1.143668	1.046835	0.984289	1.171323	1.039083	0.986247	1.170369	1.084571	1.031257	1.071812	1.012706	0.946998
46.0	0.841801	0.749777	0.706990	0.939679	0.843156	0.826724	1.018542	0.947460	0.882733	0.785189	0.661043	0.664321	0.890991	0.853559	0.816645	0.795073	0.732576	0.754593	0.784757	0.729656	0.700711	1.096715	1.015892	0.968001	1.145418	1.048849	0.985996	1.173311	1.040698	0.987703	1.172233	1.086572	1.033338	1.073877	1.014203	0.948447
46.2	0.843271	0.750258	0.707550	0.941244	0.844649	0.827680	1.020161	0.949065	0.884502	0.786237	0.662390	0.665486	0.892553	0.855011	0.817750	0.796079	0.733970	0.755467	0.785675	0.730453	0.701580	1.098553	1.017727	0.969193	1.147388	1.050626	0.988032	1.175177	1.042336	0.988946	1.174111	1.088437	1.035321	1.075533	1.016044	0.949855
46.4	0.844266	0.751775	0.708254	0.942513	0.845768	0.828903	1.021975	0.950418	0.885820	0.787299	0.663383	0.666620	0.894118	0.856454	0.818841	0.797367	0.735105	0.756645	0.786663	0.731605	0.702625	1.100449	1.019086	0.970780	1.149571	1.052437	0.989729	1.177751	1.044035	0.990461	1.176535	1.090006	1.036825	1.077211	1.018096	0.951132
46.6	0.845444	0.752529	0.708997	0.943954	0.846864	0.829921	1.023582	0.951998	0.887120	0.788245	0.664583	0.667925	0.895514	0.857680	0.819440	0.798562	0.736293	0.757392	0.787711	0.732871	0.703335	1.102240	1.020307	0.972061	1.151249	1.054117	0.991362	1.180161	1.045744	0.992453	1.178266	1.091576	1.038363	1.078918	1.019696	0.952436
46.8	0.846508	0.753259	0.710121	0.945151	0.847927	0.831187	1.025179	0.953814	0.888551	0.789605	0.665306	0.668648	0.896682	0.859397	0.820639	0.799714	0.737288	0.758086	0.788678	0.733989	0.704005	1.104032	1.021835	0.973312	1.153014	1.055825	0.993308	1.181864	1.047897	0.993751	1.180236	1.093937	1.040292	1.080606	1.021482	0.953510
47.0	0.847281	0.753997	0.710900	0.946484	0.849401	0.832359	1.026866	0.955105	0.889825	0.790643	0.666299	0.669549	0.898066	0.860668	0.821575	0.800685	0.738261	0.758733	0.789775	0.735135	0.704742	1.106026	1.023276	0.974961	1.155127	1.057345	0.995265	1.183438	1.049654	0.995534	1.182251	1.095891	1.041975	1.082045	1.023261	0.954486
47.2	0.848163	0.754940	0.711445	0.947918	0.850811	0.833735	1.028843	0.956568	0.891199	0.791910	0.667071	0.670163	0.899289	0.861807	0.822467	0.801810	0.739454	0.759560	0.790824	0.736100	0.706017	1.108052	1.024665	0.976437	1.156704	1.058975	0.996666	1.185507	1.051590	0.996956	1.184387	1.097410	1.043136	1.084033	1.024904	0.955891
47.4	0.849155	0.755683	0.712473	0.949581	0.852063	0.835119	1.030808	0.958218	0.892804	0.793246	0.667989	0.670816	0.900540	0.863527	0.823699	0.803003	0.740263	0.760235	0.791949	0.737218	0.706993	1.109636	1.026072	0.977701	1.158243	1.060497	0.998487	1.187719	1.053362	0.998654	1.186149	1.098625	1.044736	1.085679	1.026153	0.957356
47.6	0.850336	0.756378	0.713706	0.950869	0.853603	0.836092	1.032142	0.959747	0.894541	0.794487	0.669056	0.671539	0.901663	0.864781	0.825070	0.804337	0.741457	0.760996	0.792523	0.738417	0.707976	1.111486	1.027472	0.978925	1.160059	1.061936	1.000066	1.189264	1.055271	1.000082	1.187896	1.099840	1.046209	1.087333	1.027827	0.958632
47.8	0.851498	0.757343	0.714717	0.952230	0.855019	0.837353	1.033971	0.961355	0.895619	0.796131	0.670017	0.672258	0.903129	0.866159	0.826404	0.805984	0.742502	0.761568	0.793411	0.739175	0.709008	1.113296	1.029729	0.980122	1.161774	1.063312	1.001693	1.190426	1.056830	1.001772	1.190435	1.101643	1.047715	1.089119	1.029173	0.959717
48.0	0.852782	0.758521	0.715443	0.954073	0.856245	0.838908	1.035420	0.963076	0.896690	0.797524	0.670979	0.673150	0.904695	0.867066	0.827840	0.806980	0.744108	0.762514	0.793957	0.740739	0.710420	1.114945	1.031130	0.981456	1.163336	1.064992	1.003253	1.192077	1.058541	1.003232	1.192465	1.103369	1.049268	1.090795	1.030910	0.961427
48.2	0.853923	0.760109	0.716356	0.955512	0.857468	0.839503	1.036994	0.964947	0.898297	0.798836	0.671678	0.674129	0.906177	0.868367	0.829059	0.808519	0.745250	0.763875	0.794959	0.741926	0.711449	1.116943	1.032702	0.982983	1.165062	1.066285	1.004921	1.193927	1.060218	1.004641	1.194358	1.104997	1.050633	1.092122	1.032287	0.963417
48.4	0.855107	0.760985	0.717555	0.956491	0.858827	0.840647	1.038649	0.966311	0.899828	0.800166	0.672520	0.674940	0.907606	0.869793	0.830268	0.809641	0.746452	0.764984	0.796376	0.743276	0.712067	1.118740	1.033885	0.984789	1.166945	1.067781	1.006301	1.195555	1.061689	1.006030	1.196320	1.106559	1.052140	1.093437	1.034161	0.965346
48.6	0.855961	0.761568	0.718481	0.958049	0.860051	0.842003	1.040285	0.968070	0.901468	0.801292	0.673376	0.676065	0.909160	0.871250	0.832210	0.810870	0.747696	0.766007	0.797580	0.744560	0.713404	1.120107	1.035594	0.986430	1.168428	1.069719	1.007761	1.196979	1.063396	1.007946	1.198080	1.108395	1.053422	1.094606	1.035740	0.967412
48.8	0.857243	0.762775	0.719480	0.959319	0.861494	0.842687	1.041867	0.969581	0.903434	0.802404	0.674346	0.677347	0.911137	0.872683	0.833633	0.812241	0.748992	0.767689	0.798615	0.745145	0.714388	1.121648	1.036919	0.987951	1.170613	1.071504	1.009547	1.198687	1.065277	1.010162	1.200313	1.110768	1.054496	1.096172	1.037339	0.969059
49.0	0.858131	0.764050	0.720738	0.961006	0.863122	0.844146	1.043661	0.971043	0.904564	0.803232	0.675417	0.678576	0.912893	0.874336	0.834711	0.813178	0.749789	0.769527	0.799865	0.746133	0.715136	1.123111	1.038677	0.989901	1.172182	1.073209	1.011074	1.200397	1.067088	1.011998	1.202107	1.112337	1.056020	1.097808	1.038991	0.970761
49.2	0.859136	0.765340	0.721675	0.962699	0.864643	0.845101	1.044983	0.972901	0.906372	0.804325	0.676792	0.679211	0.914335	0.876076	0.836328	0.814307	0.750677	0.771429	0.801302	0.747413	0.716688	1.124586	1.040761	0.991508	1.173866	1.074763	1.012498	1.201843	1.068766	1.013550	1.203971	1.113836	1.057950	1.099490	1.040005	0.972200
49.4	0.860283	0.766306	0.722558	0.964766	0.866430	0.846263	1.046566	0.974293	0.907875	0.805245	0.677974	0.680064	0.915865	0.877833	0.837647	0.815314	0.751787	0.772861	0.802958	0.748324	0.717772	1.126109	1.042375	0.992907	1.176345	1.076463	1.014081	1.203739	1.070405	1.015219	1.206018	1.115106	1.059828	1.100984	1.041203	0.973734
49.6	0.861558	0.767666	0.723575	0.966458	0.867679	0.847341	1.048243	0.976011	0.909278	0.805746	0.678833	0.680866	0.917144	0.879327	0.838786	0.815833	0.752987	0.774376	0.803901	0.749143	0.718788	1.126930	1.043843	0.994440	1.178456	1.078595	1.015709	1.205436	1.072024	1.016800	1.207983	1.116394	1.061714	1.102273	1.043029	0.974959
49.8	0.862883	0.768564	0.724690	0.968401	0.868793	0.848489	1.049780	0.977447	0.910708	0.806724	0.679739	0.682257	0.918338	0.880651	0.840094	0.816830	0.754017	0.775760	0.805324	0.750360	0.719974	1.128752	1.045209	0.995986	1.180678	1.080550	1.017370	1.207171	1.073411	1.018270	1.210375	1.117747	1.063530	1.103959	1.044464	0.975979
50.0	0.864644	0.769181	0.725451	0.970129	0.869819	0.849817	1.051206	0.978858	0.911664	0.807567	0.680706	0.683320	0.919726	0.882025	0.841447	0.817667	0.755361	0.776899	0.806139	0.751233	0.720835	1.130584	1.047500	0.997367	1.182575	1.082363	1.019026	1.209163	1.074701	1.019862	1.211867	1.119439	1.065319	1.105398	1.045923	0.977914
50.2	0.865858	0.770456	0.726047	0.971745	0.871063	0.851036	1.052536	0.980247	0.912799	0.808201	0.681863	0.684342	0.921018	0.883061	0.842241	0.818428	0.756517	0.777814	0.807370	0.751903	0.721881	1.132157	1.049372	0.998530	1.184688	1.084063	1.020877	1.211220	1.076054	1.021203	1.213413	1.121156	1.067246	1.106723	1.047154	0.979325
50.4	0.866718	0.771808	0.727103	0.973256	0.871911	0.851905	1.053697	0.981872	0.913651	0.808629	0.682813	0.685212	0.922211	0.884243	0.843274	0.819428	0.757320	0.778548	0.808253	0.752668	0.722846	1.133977	1.051053	1.000372	1.186494	1.085751	1.022284	1.213004	1.077620	1.022913	1.215400	1.122996	1.068679	1.108327	1.048386	0.980488
50.6	0.867765	0.772355	0.728147	0.974657	0.873222	0.853278	1.054887	0.983177	0.914991	0.809367	0.683529	0.685982	0.923199	0.885442	0.844384	0.820307	0.758192	0.779149	0.809364	0.753463	0.723518	1.136144	1.052631	1.002048	1.188216	1.087846	1.023713	1.215044	1.079299	1.024510	1.216907	1.124879	1.070479	1.110243	1.049513	0.981917
50.8	0.868597	0.773203	0.729171	0.975782	0.874104	0.854870	1.056717	0.984466	0.916346	0.810857	0.684251	0.686365	0.923998	0.886487	0.845715	0.821383	0.758583	0.779757	0.810617	0.754183	0.724292	1.138337	1.054170	1.003606	1.190472	1.089756	1.025477	1.216442	1.081107	1.025571	1.218550	1.126968	1.072299	1.111753	1.051135	0.983174
51.0	0.869476	0.774090	0.729905	0.977272	0.875690	0.856418	1.058575	0.985554	0.917856	0.811727	0.685132	0.687107	0.925035	0.887122	0.847080	0.822491	0.758933	0.780352	0.811441	0.754734	0.725232	1.139963	1.055541	1.005416	1.192322	1.091229	1.027403	1.218502	1.082641	1.026925	1.220520	1.128464	1.073587	1.113351	1.052872	0.984762
51.2	0.870480	0.774815	0.730962	0.978549	0.877004	0.857718	1.060198	0.987556	0.919545	0.812561	0.685730	0.687784	0.926067	0.888109	0.848567	0.823742	0.759842	0.780903	0.812157	0.755511	0.726150	1.141220	1.056904	1.006907	1.193844	1.092709	1.028963	1.220724	1.084515	1.028537	1.222127	1.130176	1.075152	1.115440	1.054115	0.986110
51.4	0.871258	0.775514	0.732201	0.979676	0.878652	0.859027	1.062216	0.988961	0.920794	0.813877	0.686716	0.688608	0.927300	0.889229	0.850126	0.824981	0.760810	0.781814	0.813123	0.756364	0.727310	1.142776	1.058321	1.008367	1.195579	1.094549	1.030541	1.222643	1.086231	1.030013	1.223817	1.132000	1.076440	1.117186	1.055241	0.987651
51.6	0.872242	0.776235	0.733230	0.980744	0.880018	0.860488	1.063408	0.990277	0.922542	0.814760	0.687545	0.689405	0.928471	0.890080	0.851855	0.826153	0.761765	0.782466	0.813787	0.757309	0.728202	1.144748	1.060009	1.010003	1.197509	1.096174	1.032189	1.224536	1.087783	1.031557	1.225432	1.133604	1.078471	1.118917	1.056771	0.989080
51.8	0.872949	0.777409	0.734250	0.982147	0.881598	0.862182	1.065013	0.991683	0.923682	0.815934	0.688648	0.689978	0.929625	0.891088	0.852913	0.827478	0.763006	0.783299	0.814841	0.758416	0.729620	1.146160	1.061703	1.011205	1.199103	1.097699	1.033824	1.226283	1.089234	1.033144	1.227218	1.135424	1.080188	1.120935	1.058577	0.990832
52.0	0.873937	0.778459	0.734893	0.983194	0.882766	0.863776	1.066454	0.993151	0.925420	0.817254	0.689466	0.690996	0.930883	0.892057	0.854161	0.828620	0.764182	0.783943	0.815782	0.759686	0.730620	1.147647	1.063114	1.012725	1.200734	1.099291	1.035174	1.228367	1.090803	1.034223	1.228772	1.137382	1.081406	1.122506	1.060286	0.992672
52.2	0.874643	0.779839	0.735705	0.984031	0.884022	0.864867	1.067977	0.994254	0.927102	0.817935	0.690803	0.691429	0.932093	0.893085	0.854989	0.829999	0.765519	0.784811	0.817232	0.760634	0.731576	1.149184	1.064378	1.013900	1.202399	1.101035	1.036648	1.230505	1.092267	1.035578	1.230324	1.139306	1.082946	1.123830	1.061916	0.994520
52.4	0.875207	0.780422	0.736345	0.985208	0.885359	0.866709	1.069545	0.995465	0.928896	0.818920	0.691797	0.692295	0.933209	0.894350	0.856441	0.831137	0.766938	0.785634	0.818383	0.761932	0.732497	1.150813	1.065628	1.015425	1.203797	1.103031	1.037863	1.232757	1.093640	1.036998	1.232001	1.141076	1.084244	1.125304	1.063433	0.996488
52.6	0.876216	0.781347	0.736977	0.986500	0.886518	0.868253	1.071013	0.997178	0.930757	0.820111	0.692953	0.693611	0.934865	0.895686	0.857640	0.832368	0.767984	0.786684	0.819563	0.762654	0.733295	1.152361	1.067297	1.016816	1.205204	1.104533	1.039441	1.234275	1.095284	1.038872	1.233646	1.142728	1.085745	1.127049	1.064728	0.998137
52.8	0.877672	0.782595	0.737995	0.987857	0.887563	0.869133	1.072448	0.998476	0.932209	0.821149	0.694092	0.694406	0.936474	0.897413	0.858587	0.833685	0.769432	0.788446	0.820326	0.764046	0.733876	1.153905	1.068774	1.018029	1.206935	1.105980	1.041315	1.235873	1.097000	1.040921	1.235238	1.144622	1.087348	1.128959	1.066294	0.999597
53.0	0.878783	0.783179	0.738446	0.989760	0.888896	0.870389	1.074062	0.999840	0.933625	0.821970	0.695086	0.695128	0.937823	0.899070	0.859441	0.834480	0.770602	0.789466	0.821533	0.765720	0.734460	1.155464	1.070086	1.019548	1.208614	1.107612	1.042647	1.237824	1.098489	1.042285	1.236746	1.145170	1.088882	1.130508	1.067861	1.001033
53.2	0.879739	0.784275	0.739011	0.991265	0.890177	0.871401	1.075306	1.001157	0.935183	0.823141	0.696159	0.696016	0.939218	0.900670	0.860492	0.835317	0.771899	0.790325	0.822457	0.766886	0.735599	1.156542	1.071738	1.020859	1.210243	1.109136	1.043815	1.239229	1.100121	1.043846	1.238211	1.146729	1.090414	1.131920	1.069275	1.002233
53.4	0.880771	0.785184	0.740090	0.992799	0.891409	0.872456	1.077007	1.002663	0.936271	0.823887	0.696803	0.697116	0.940336	0.902261	0.861236	0.836257	0.773357	0.791474	0.823398	0.767959	0.736208	1.157951	1.072983	1.021869	1.211968	1.110584	1.045214	1.240670	1.101995	1.045280	1.240114	1.147994	1.092084	1.133204	1.070891	1.003542
53.6	0.882043	0.786174	0.741059	0.994582	0.892017	0.873738	1.078776	1.004125	0.937314	0.824776	0.697320	0.697921	0.941855	0.903717	0.862173	0.836991	0.774723	0.792601	0.823951	0.769050	0.736859	1.159113	1.074561	1.023016	1.213346	1.112422	1.046891	1.242280	1.103426	1.046775	1.241950	1.149719	1.093520	1.134724	1.072560	1.004679
53.8	0.883403	0.786547	0.741876	0.996021	0.893154	0.875266	1.080366	1.005481	0.938300	0.826005	0.698287	0.699080	0.943308	0.905081	0.863541	0.838208	0.775563	0.793472	0.824857	0.770273	0.737526	1.161054	1.076170	1.024293	1.214898	1.113927	1.048060	1.244207	1.104550	1.048472	1.243601	1.150704	1.094976	1.136027	1.073642	1.006285
54.0	0.884738	0.787818	0.742451	0.997342	0.894355	0.876391	1.081728	1.006649	0.939374	0.826786	0.698760	0.699813	0.944255	0.906384	0.864849	0.838861	0.776629	0.794541	0.825710	0.771396	0.738139	1.162494	1.077822	1.025757	1.216048	1.115540	1.049383	1.246087	1.105949	1.049505	1.244816	1.152342	1.096582	1.137367	1.074922	1.007780
54.2	0.885796	0.788906	0.742819	0.998539	0.895699	0.877279	1.083056	1.008013	0.940674	0.827443	0.699467	0.700329	0.945511	0.907371	0.865505	0.839887	0.777393	0.795727	0.826991	0.772127	0.739067	1.163761	1.079208	1.026999	1.217652	1.117251	1.050899	1.247830	1.107700	1.050500	1.246466	1.154100	1.097850	1.138725	1.075895	1.009208
54.4	0.886935	0.789864	0.743485	0.999915	0.897061	0.877810	1.084472	1.009476	0.941802	0.828348	0.700231	0.701547	0.946784	0.908951	0.866637	0.840932	0.777654	0.796278	0.827953	0.772662	0.739499	1.165804	1.080742	1.028861	1.219373	1.118640	1.051871	1.249547	1.109381	1.051650	1.248069	1.155833	1.099238	1.140165	1.077471	1.010448
54.6	0.887860	0.790587	0.744315	1.001251	0.897972	0.878901	1.086105	1.010879	0.943295	0.829461	0.700526	0.702399	0.948102	0.910006	0.867652	0.841791	0.778149	0.797112	0.829270	0.773720	0.740029	1.167766	1.082102	1.030472	1.220886	1.120257	1.053039	1.251150	1.110547	1.052703	1.249915	1.157473	1.100632	1.141618	1.079058	1.011629
54.8	0.889302	0.791594	0.745304	1.002518	0.898969	0.879774	1.087940	1.012448	0.944484	0.830096	0.701140	0.703426	0.949626	0.911163	0.868699	0.842747	0.778464	0.798073	0.830099	0.774558	0.740665	1.169166	1.083578	1.031888	1.222586	1.121607	1.054415	1.252760	1.112381	1.054248	1.251923	1.159037	1.102015	1.142780	1.080696	1.012916
55.0	0.890258	0.792553	0.746369	1.003923	0.900682	0.880395	1.089478	1.014167	0.945753	0.830890	0.701614	0.704396	0.951014	0.912554	0.869859	0.844125	0.779056	0.798967	0.830666	0.775097	0.741522	1.170617	1.085110	1.033281	1.224315	1.123049	1.055931	1.254660	1.114009	1.055999	1.254032	1.160448	1.103400	1.144326	1.082244	1.014040
55.2	0.890924	0.793469	0.747760	1.004936	0.901825	0.881222	1.090768	1.015998	0.946950	0.831823	0.702077	0.705110	0.952390	0.913967	0.871179	0.845393	0.779951	0.799715	0.831554	0.775784	0.742444	1.172061	1.086559	1.034666	1.225859	1.124419	1.057148	1.256542	1.115688	1.057907	1.255883	1.162687	1.105046	1.146023	1.083623	1.015328
55.4	0.891422	0.794516	0.748817	1.005961	0.902861	0.882400	1.092040	1.017404	0.947845	0.832879	0.702871	0.705213	0.954192	0.914983	0.872450	0.846321	0.780838	0.800894	0.832653	0.776302	0.743661	1.174033	1.088002	1.036303	1.227612	1.125955	1.058660	1.258002	1.117066	1.059027	1.257884	1.164186	1.106606	1.147566	1.085064	1.016676
55.6	0.892241	0.795650	0.749749	1.007220	0.904170	0.883509	1.092789	1.018847	0.949400	0.833624	0.704060	0.705544	0.955229	0.916334	0.873776	0.847247	0.781509	0.801415	0.833779	0.777314	0.744491	1.175535	1.089324	1.037626	1.229721	1.127359	1.060095	1.259746	1.118442	1.060894	1.259755	1.165896	1.108401	1.149010	1.086595	1.017988
55.8	0.892941	0.797044	0.750889	1.008322	0.905344	0.884860	1.094238	1.020175	0.950646	0.834494	0.705145	0.705737	0.956311	0.917158	0.874455	0.848404	0.782275	0.802421	0.834791	0.778150	0.745805	1.176995	1.090861	1.038530	1.231400	1.129085	1.061815	1.261278	1.119896	1.062238	1.261326	1.167851	1.109584	1.150702	1.088418	1.019360
56.0	0.893713	0.798135	0.751281	1.009234	0.906338	0.886317	1.095820	1.021624	0.952076	0.835551	0.706076	0.706548	0.957384	0.918116	0.875731	0.849235	0.783616	0.802794	0.836073	0.778926	0.746588	1.178432	1.092238	1.040234	1.232906	1.130481	1.063218	1.262928	1.120985	1.063869	1.263346	1.169725	1.110999	1.152011	1.089769	1.020312
56.2	0.894454	0.799419	0.751877	1.010469	0.907468	0.887341	1.096868	1.023154	0.953589	0.836123	0.707297	0.707093	0.958445	0.919409	0.876650	0.850340	0.785264	0.803718	0.837314	0.779909	0.747612	1.180106	1.093422	1.041348	1.234664	1.132182	1.064780	1.264599	1.122227	1.065565	1.264674	1.171434	1.112716	1.153397	1.091244	1.021636
56.4	0.895463	0.800368	0.752518	1.011820	0.908581	0.888779	1.098203	1.024559	0.954895	0.837186	0.708206	0.707969	0.959532	0.920623	0.877904	0.851571	0.786638	0.804577	0.838685	0.780689	0.748156	1.181649	1.094905	1.042474	1.235993	1.133900	1.066593	1.266537	1.123807	1.067049	1.266375	1.172765	1.114264	1.155241	1.092540	1.023072
56.6	0.896565	0.801395	0.753399	1.012936	0.909603	0.889775	1.099307	1.025764	0.956007	0.838474	0.709414	0.708930	0.960642	0.921933	0.878921	0.852509	0.787818	0.805515	0.839676	0.781251	0.748595	1.182969	1.096516	1.043873	1.237781	1.135450	1.068308	1.267744	1.125635	1.068583	1.268110	1.174253	1.115884	1.156747	1.094142	1.024214
56.8	0.897414	0.802326	0.753945	1.014570	0.910626	0.890667	1.100830	1.027067	0.957083	0.839190	0.710420	0.709297	0.961695	0.922958	0.879865	0.853827	0.789610	0.806094	0.840411	0.782241	0.749472	1.184618	1.097605	1.045244	1.239382	1.137000	1.069994	1.269482	1.127268	1.070257	1.269516	1.176166	1.117327	1.158328	1.095538	1.025532
57.0	0.898291	0.803292	0.754318	1.016310	0.911817	0.891909	1.102057	1.028189	0.958438	0.839813	0.711183	0.710105	0.962525	0.924269	0.880794	0.854782	0.790992	0.806721	0.841263	0.782765	0.749940	1.186131	1.099454	1.046730	1.241284	1.138620	1.071452	1.271307	1.128972	1.071797	1.270984	1.177849	1.118784	1.159437	1.096713	1.026928
57.2	0.899172	0.804448	0.755333	1.017396	0.913190	0.892912	1.103351	1.029182	0.959596	0.840944	0.712287	0.710848	0.963587	0.925379	0.882395	0.855821	0.791934	0.807640	0.841908	0.782869	0.750958	1.187676	1.101258	1.047928	1.242585	1.140179	1.072762	1.272767	1.130747	1.073202	1.272266	1.179826	1.120012	1.160388	1.098192	1.028226
57.4	0.900674	0.805179	0.756326	1.018579	0.914327	0.894176	1.104880	1.030676	0.960905	0.841847	0.712909	0.711735	0.964571	0.926434	0.883562	0.856534	0.792860	0.808631	0.843023	0.783807	0.751828	1.189202	1.102412	1.049091	1.243778	1.141603	1.074418	1.274301	1.132187	1.074541	1.273774	1.181544	1.121803	1.161362	1.099571	1.029515
57.6	0.901658	0.805878	0.756711	1.019870	0.915861	0.895689	1.106282	1.031821	0.961960	0.843217	0.713885	0.712664	0.965810	0.927584	0.884788	0.857389	0.793839	0.809437	0.843874	0.784755	0.752470	1.190402	1.103888	1.050765	1.245311	1.143341	1.075858	1.275785	1.133486	1.075706	1.275042	1.182990	1.123163	1.162602	1.100919	1.030587
57.8	0.902652	0.806826	0.757303	1.020556	0.917575	0.896584	1.107385	1.033049	0.963177	0.844383	0.714716	0.713469	0.966854	0.928364	0.885831	0.857941	0.794340	0.810567	0.844689	0.786132	0.753048	1.191799	1.105266	1.052281	1.246750	1.144999	1.077087	1.277411	1.135161	1.077159	1.275882	1.184154	1.124385	1.163533	1.102020	1.032076
58.0	0.903674	0.807941	0.757978	1.022116	0.918863	0.897451	1.108673	1.034366	0.964470	0.845251	0.715219	0.714289	0.967878	0.929228	0.886867	0.858516	0.795017	0.811890	0.845783	0.786889	0.753756	1.193193	1.106805	1.053915	1.247937	1.146620	1.078329	1.279198	1.136938	1.078161	1.277067	1.185664	1.125655	1.165104	1.103335	1.033078
58.2	0.904589	0.808851	0.758588	1.023434	0.920625	0.898459	1.110091	1.035695	0.965708	0.846124	0.715984	0.715112	0.969475	0.930318	0.887694	0.859236	0.795518	0.813337	0.846710	0.787779	0.754613	1.194692	1.107995	1.055107	1.249986	1.147843	1.079733	1.280941	1.138935	1.079488	1.278646	1.187363	1.126975	1.166346	1.104570	1.034903
58.4	0.905291	0.809757	0.759258	1.024815	0.921791	0.899547	1.111466	1.037212	0.966808	0.847183	0.716884	0.716330	0.971030	0.931621	0.888844	0.860296	0.795888	0.814021	0.847718	0.788764	0.755414	1.196158	1.109205	1.056878	1.251346	1.149109	1.080967	1.282493	1.140858	1.080812	1.280102	1.188919	1.128318	1.167530	1.106082	1.036012
58.6	0.906297	0.810174	0.760521	1.025926	0.923116	0.900688	1.112765	1.038854	0.968199	0.848023	0.717559	0.717222	0.972594	0.932758	0.889723	0.860952	0.796561	0.815507	0.848637	0.789707	0.756288	1.197502	1.110749	1.058212	1.252630	1.150579	1.082454	1.283697	1.142356	1.082067	1.282062	1.190547	1.129674	1.168749	1.107347	1.037294
58.8	0.907767	0.811197	0.761744	1.026738	0.924543	0.901982	1.114522	1.040296	0.969168	0.848507	0.718081	0.717808	0.974336	0.933972	0.890500	0.862120	0.796922	0.816607	0.849427	0.790470	0.757445	1.198943	1.112380	1.059403	1.254426	1.152202	1.084022	1.285796	1.143851	1.083612	1.283959	1.191907	1.130994	1.170208	1.108765	1.039096
59.0	0.908282	0.811506	0.762712	1.028144	0.925642	0.902966	1.116002	1.041777	0.970290	0.849660	0.718968	0.718107	0.975605	0.934997	0.891624	0.863583	0.797815	0.817561	0.850159	0.791451	0.758562	1.200441	1.113638	1.060522	1.255997	1.153449	1.085570	1.287717	1.145003	1.084847	1.285683	1.193626	1.132342	1.171688	1.110091	1.040633
59.2	0.909265	0.812426	0.763925	1.028962	0.926484	0.904515	1.117501	1.043328	0.971456	0.850615	0.720061	0.718559	0.976922	0.935842	0.893061	0.864715	0.798933	0.818250	0.851077	0.792712	0.759714	1.201873	1.114975	1.061931	1.257180	1.154489	1.086993	1.289288	1.146295	1.085661	1.287461	1.195412	1.133907	1.173180	1.111337	1.042299
59.4	0.910264	0.813011	0.764872	1.030176	0.927624	0.905732	1.118831	1.044954	0.972538	0.851166	0.721238	0.718974	0.978173	0.936657	0.893902	0.865570	0.799885	0.818751	0.852053	0.793632	0.760302	1.203594	1.116248	1.063210	1.258887	1.155836	1.088243	1.290648	1.147258	1.086662	1.289222	1.196450	1.135390	1.174614	1.112634	1.043077
59.6	0.910800	0.813891	0.765906	1.031520	0.929030	0.906894	1.120354	1.046429	0.974186	0.851808	0.722148	0.719966	0.978792	0.937886	0.894862	0.866645	0.800785	0.818963	0.853089	0.795090	0.760899	1.204721	1.117476	1.064420	1.260400	1.157392	1.089680	1.292309	1.148380	1.088319	1.290662	1.197723	1.136292	1.176120	1.113927	1.044738
59.8	0.911646	0.814835	0.766889	1.032837	0.930077	0.908168	1.122006	1.047859	0.975510	0.852764	0.722698	0.720685	0.979731	0.938542	0.895520	0.867744	0.801524	0.819906	0.854115	0.795927	0.761733	1.206190	1.118837	1.065600	1.261491	1.158608	1.091100	1.293755	1.149586	1.089219	1.292270	1.199059	1.137794	1.177726	1.114980	1.045781
60.0	0.912537	0.815119	0.767543	1.033832	0.930993	0.909694	1.123682	1.049168	0.976631	0.853586	0.723652	0.721479	0.980855	0.939715	0.896697	0.868641	0.803185	0.820732	0.855011	0.796712	0.762620	1.207501	1.120055	1.066951	1.262989	1.160173	1.092189	1.295249	1.150456	1.090360	1.294441	1.200183	1.139244	1.178884	1.116259	1.046591
60.2	0.913499	0.816052	0.768740	1.035004	0.932146	0.910639	1.125097	1.050385	0.978094	0.854528	0.724372	0.722042	0.981758	0.940773	0.897492	0.869909	0.804563	0.821784	0.855724	0.797347	0.763284	1.209237	1.121501	1.067842	1.264529	1.161639	1.093408	1.296502	1.151760	1.091274	1.295792	1.201057	1.141059	1.180393	1.117681	1.048097
60.4	0.914564	0.817135	0.769560	1.036271	0.933132	0.911791	1.126769	1.051322	0.979218	0.855617	0.725042	0.722537	0.982911	0.941410	0.898280	0.870891	0.805806	0.822534	0.856471	0.797938	0.764168	1.210735	1.122751	1.068594	1.265489	1.163086	1.094859	1.297928	1.152951	1.092209	1.297760	1.201839	1.142691	1.182114	1.119245	1.049310
60.6	0.915535	0.817859	0.770240	1.037388	0.934403	0.912452	1.128270	1.052610	0.980475	0.856218	0.726091	0.723364	0.984123	0.941952	0.899369	0.872051	0.806558	0.823286	0.856848	0.798528	0.765148	1.212264	1.124372	1.070101	1.267127	1.164401	1.095879	1.299421	1.154327	1.093580	1.299302	1.203180	1.144294	1.183426	1.120881	1.050595
60.8	0.916453	0.818965	0.770662	1.038904	0.935456	0.913250	1.129697	1.053604	0.981474	0.856710	0.726550	0.724145	0.985135	0.942950	0.900166	0.873526	0.807975	0.823667	0.857327	0.799116	0.766063	1.214185	1.126101	1.071225	1.268333	1.165684	1.097283	1.301309	1.155438	1.095154	1.301078	1.204890	1.145737	1.184624	1.122097	1.052060
61.0	0.917675	0.819612	0.771295	1.040218	0.936465	0.914353	1.130613	1.054456	0.982720	0.857744	0.727091	0.725191	0.986346	0.944200	0.901526	0.874181	0.808837	0.824430	0.857781	0.799888	0.766510	1.215566	1.127981	1.072042	1.270169	1.167002	1.098476	1.302984	1.156875	1.096481	1.302696	1.206571	1.146887	1.185682	1.123337	1.052993
61.2	0.918766	0.820613	0.772065	1.041089	0.937868	0.915462	1.131940	1.055339	0.984084	0.858711	0.727685	0.726064	0.987693	0.945040	0.902716	0.875186	0.809644	0.825304	0.858936	0.800446	0.767676	1.217206	1.129096	1.073079	1.271536	1.168285	1.099891	1.304427	1.158180	1.097819	1.303851	1.208022	1.147817	1.186273	1.124763	1.054232
61.4	0.919730	0.821759	0.772626	1.042307	0.938919	0.916550	1.133081	1.056593	0.985548	0.859675	0.728170	0.727027	0.988942	0.946014	0.903440	0.875995	0.810578	0.826269	0.860117	0.801248	0.768622	1.218217	1.130175	1.074699	1.272695	1.169530	1.101268	1.305650	1.159462	1.099436	1.305523	1.209304	1.149398	1.187511	1.126023	1.055165
61.6	0.919955	0.822590	0.773128	1.043958	0.939517	0.917405	1.134289	1.057998	0.986883	0.860530	0.729034	0.728028	0.990412	0.947158	0.904436	0.876940	0.811240	0.827064	0.860922	0.802110	0.769500	1.219686	1.131957	1.076310	1.274402	1.170865	1.102162	1.306911	1.161050	1.100586	1.306975	1.210478	1.150724	1.189052	1.127296	1.056226
61.8	0.920994	0.823728	0.773849	1.045109	0.940226	0.918238	1.135219	1.059028	0.988218	0.861093	0.729793	0.728573	0.991611	0.948075	0.905342	0.878001	0.811877	0.827982	0.861360	0.802885	0.769879	1.221050	1.133080	1.077294	1.275615	1.172048	1.103626	1.308651	1.162965	1.102305	1.308557	1.212049	1.152133	1.190618	1.128721	1.057767
62.0	0.921935	0.824491	0.774397	1.046757	0.941075	0.919029	1.136640	1.059857	0.989430	0.861929	0.730473	0.728894	0.993154	0.949284	0.906185	0.879065	0.812482	0.829322	0.862224	0.803226	0.770527	1.222290	1.134322	1.078594	1.277292	1.173074	1.105032	1.310952	1.164423	1.103911	1.310494	1.213256	1.153492	1.192173	1.129761	1.059216
62.2	0.922521	0.825505	0.774920	1.047930	0.941909	0.920154	1.137704	1.060944	0.990545	0.862817	0.731329	0.729319	0.994292	0.950521	0.907026	0.880249	0.813018	0.830316	0.863165	0.804448	0.771630	1.223404	1.135478	1.079680	1.279059	1.174456	1.106454	1.313106	1.166242	1.105155	1.312114	1.215095	1.154881	1.193476	1.131071	1.060674
62.4	0.923616	0.826052	0.775334	1.048971	0.942644	0.921023	1.138592	1.062210	0.991428	0.863507	0.731992	0.730245	0.995884	0.951749	0.907936	0.881503	0.813441	0.831127	0.863933	0.805258	0.772929	1.224530	1.136742	1.081135	1.280366	1.175845	1.107879	1.314449	1.168045	1.106588	1.313474	1.216623	1.156025	1.194727	1.132251	1.062247
62.6	0.924816	0.826840	0.776256	1.049969	0.943977	0.921682	1.139858	1.063407	0.993077	0.864073	0.732796	0.730874	0.997331	0.953629	0.908581	0.882239	0.814506	0.831984	0.864669	0.805945	0.773653	1.225575	1.138091	1.082425	1.282062	1.177111	1.109362	1.316240	1.169233	1.108003	1.315244	1.218327	1.157524	1.195888	1.133006	1.063669
62.8	0.925867	0.827617	0.776951	1.050856	0.944585	0.922617	1.141419	1.064369	0.993798	0.864710	0.733946	0.731367	0.998603	0.954921	0.909697	0.883474	0.815184	0.832507	0.865489	0.807180	0.774553	1.226773	1.139189	1.083576	1.283478	1.178542	1.110707	1.318486	1.170639	1.109478	1.316423	1.219573	1.158319	1.197437	1.134182	1.065117
63.0	0.926721	0.828075	0.777762	1.052434	0.945280	0.923645	1.142414	1.065607	0.994971	0.865830	0.735048	0.731815	0.999581	0.956348	0.911117	0.884604	0.816515	0.833017	0.866433	0.808125	0.775491	1.227672	1.140129	1.084805	1.284514	1.179748	1.112068	1.320454	1.172084	1.110922	1.317557	1.221247	1.159625	1.198701	1.135042	1.066283
63.2	0.927646	0.829041	0.779263	1.053150	0.946347	0.924816	1.143663	1.067117	0.996112	0.866749	0.735904	0.732840	1.000339	0.957517	0.912227	0.885366	0.817706	0.833615	0.867436	0.808747	0.776239	1.228726	1.141534	1.086000	1.285766	1.181427	1.113217	1.321983	1.173711	1.112218	1.319125	1.222056	1.161095	1.199655	1.135873	1.067485
63.4	0.927943	0.829520	0.780225	1.054516	0.947601	0.925482	1.144712	1.068618	0.997317	0.867369	0.736637	0.733528	1.001019	0.958478	0.913266	0.886384	0.818330	0.834239	0.868167	0.809521	0.776419	1.230112	1.142631	1.087219	1.287279	1.182691	1.114486	1.323707	1.175225	1.114055	1.320757	1.223595	1.161896	1.200913	1.136855	1.068420
63.6	0.928129	0.830210	0.780844	1.055376	0.948847	0.926462	1.146099	1.069918	0.998672	0.868226	0.737222	0.734321	1.001870	0.960125	0.914480	0.886844	0.819160	0.834871	0.869512	0.810607	0.777095	1.230960	1.143594	1.088803	1.288596	1.183998	1.115814	1.325033	1.176813	1.115663	1.321953	1.224740	1.162654	1.201761	1.137616	1.069868
63.8	0.929076	0.831001	0.781932	1.056298	0.950029	0.927511	1.147712	1.071156	0.999991	0.869322	0.738027	0.734768	1.003010	0.961287	0.915232	0.887375	0.819879	0.835746	0.870371	0.811166	0.777831	1.232240	1.144907	1.089869	1.290022	1.185149	1.116946	1.326317	1.178333	1.117175	1.323475	1.225891	1.164363	1.202762	1.138611	1.070845
64.0	0.929866	0.831805	0.782824	1.056999	0.951214	0.928518	1.149245	1.072530	1.001112	0.870283	0.739080	0.735365	1.003868	0.962523	0.916642	0.888153	0.821000	0.836648	0.871347	0.811882	0.778930	1.233657	1.146400	1.091223	1.291569	1.186653	1.117974	1.327765	1.179631	1.118543	1.325131	1.227210	1.165543	1.204058	1.139855	1.071912
64.2	0.930351	0.833019	0.783840	1.058017	0.952553	0.929300	1.150542	1.073923	1.002313	0.871301	0.739849	0.736055	1.005127	0.963323	0.917531	0.889057	0.821760	0.837522	0.872379	0.812645	0.779652	1.235363	1.147973	1.092727	1.293028	1.187982	1.119199	1.328887	1.181184	1.119857	1.326192	1.228232	1.167248	1.205628	1.140977	1.072989
64.4	0.931247	0.833916	0.784452	1.059041	0.954013	0.930298	1.152108	1.075340	1.003302	0.871704	0.740607	0.736583	1.006435	0.964139	0.918512	0.889929	0.822371	0.838165	0.873181	0.813554	0.780734	1.236932	1.149369	1.093691	1.294280	1.189509	1.120375	1.330480	1.182339	1.121232	1.327655	1.229488	1.168472	1.207016	1.142724	1.073868
64.6	0.932111	0.834505	0.785158	1.060495	0.955335	0.931034	1.153420	1.076490	1.004258	0.872207	0.741571	0.737706	1.007194	0.964931	0.919555	0.891009	0.822885	0.838813	0.874002	0.814398	0.781438	1.238512	1.151218	1.094995	1.295851	1.190885	1.121740	1.331943	1.184255	1.122820	1.329095	1.231270	1.170120	1.208079	1.144236	1.075283
64.8	0.932798	0.835777	0.785534	1.062114	0.956630	0.931929	1.154481	1.077688	1.005106	0.873251	0.742064	0.738692	1.007810	0.966107	0.920244	0.891639	0.823911	0.839547	0.874750	0.815188	0.782261	1.240291	1.152495	1.095755	1.297546	1.191986	1.123409	1.333291	1.185320	1.123994	1.330854	1.233164	1.171220	1.209200	1.145313	1.076201
65.0	0.933991	0.836297	0.786025	1.063267	0.957898	0.933376	1.155532	1.079338	1.006786	0.874462	0.742918	0.739718	1.008924	0.966720	0.921636	0.892336	0.824438	0.840678	0.875785	0.816053	0.782870	1.241463	1.153329	1.096728	1.298951	1.193313	1.124998	1.334596	1.187030	1.124959	1.332054	1.234650	1.172408	1.210522	1.146767	1.077086
65.2	0.934773	0.837252	0.786982	1.064274	0.959052	0.934666	1.156537	1.080649	1.008477	0.875009	0.743473	0.740267	1.009917	0.967414	0.922948	0.893168	0.825079	0.841405	0.876902	0.816613	0.784394	1.242746	1.155146	1.097998	1.300286	1.194643	1.126312	1.335946	1.188426	1.126274	1.333602	1.235992	1.173934	1.211484	1.148096	1.078409
65.4	0.935371	0.838091	0.787754	1.065691	0.959561	0.935676	1.157887	1.082239	1.009902	0.875782	0.744530	0.741225	1.010967	0.968314	0.924146	0.893954	0.825427	0.842333	0.877918	0.817369	0.784938	1.244208	1.156688	1.099299	1.301535	1.196021	1.127476	1.336830	1.189780	1.127432	1.335277	1.237333	1.175546	1.212974	1.149549	1.079002
65.6	0.936467	0.838860	0.788428	1.067508	0.960203	0.936610	1.159219	1.083633	1.010956	0.876219	0.745132	0.741930	1.011819	0.969030	0.925470	0.894606	0.825842	0.843150	0.878509	0.818468	0.785430	1.245909	1.157997	1.100224	1.302982	1.197097	1.128563	1.338106	1.190790	1.128796	1.336984	1.238777	1.176938	1.214495	1.150821	1.080113
65.8	0.937812	0.840192	0.788976	1.068638	0.961600	0.937924	1.160292	1.084393	1.012091	0.876978	0.746336	0.742406	1.012767	0.969968	0.926337	0.895460	0.826979	0.843790	0.879068	0.819172	0.785619	1.247272	1.159013	1.101221	1.304395	1.198381	1.130053	1.339906	1.191868	1.130128	1.338667	1.240456	1.178251	1.215606	1.152319	1.081447
66.0	0.938629	0.840687	0.789630	1.069890	0.962742	0.938996	1.161435	1.085510	1.012842	0.877771	0.747070	0.743048	1.013834	0.971015	0.926868	0.896249	0.827724	0.844577	0.879964	0.820264	0.786554	1.248409	1.160565	1.102274	1.306426	1.199435	1.131345	1.341778	1.192575	1.131087	1.340151	1.242082	1.179512	1.216687	1.153391	1.082418
66.2	0.939404	0.841605	0.790085	1.070788	0.963477	0.940143	1.162554	1.086850	1.013928	0.878202	0.747710	0.743661	1.014700	0.972198	0.927959	0.897115	0.828649	0.845370	0.880788	0.821392	0.787732	1.249728	1.161861	1.103354	1.307817	1.200749	1.132747	1.343157	1.193953	1.131655	1.341327	1.243618	1.181071	1.218080	1.154616	1.083316
66.4	0.940782	0.842543	0.790465	1.072106	0.964598	0.941053	1.163917	1.087719	1.014844	0.878710	0.748380	0.744573	1.016330	0.973491	0.928754	0.897622	0.829634	0.846296	0.881262	0.822199	0.788331	1.251089	1.162714	1.104845	1.309098	1.201820	1.134024	1.344173	1.195396	1.132691	1.342678	1.244792	1.182317	1.219385	1.155436	1.084449
66.6	0.941991	0.843530	0.791505	1.073375	0.965567	0.941785	1.165255	1.088909	1.015979	0.879580	0.749205	0.745031	1.017503	0.974683	0.929883	0.898393	0.830746	0.846989	0.881878	0.822975	0.788741	1.252184	1.163365	1.105996	1.310579	1.203108	1.135447	1.345773	1.196732	1.133525	1.344311	1.246138	1.183350	1.220637	1.156630	1.085550
66.8	0.942825	0.843781	0.792420	1.074406	0.966775	0.942958	1.166609	1.089927	1.016384	0.880526	0.749809	0.745591	1.018518	0.975586	0.931157	0.899199	0.831588	0.847364	0.882671	0.823690	0.789590	1.253066	1.164233	1.107134	1.311886	1.204550	1.136862	1.347176	1.198094	1.134605	1.345481	1.247525	1.184301	1.222203	1.158311	1.086437
67.0	0.943743	0.844495	0.793464	1.075477	0.967689	0.944014	1.167770	1.090977	1.017112	0.881736	0.749982	0.746190	1.019739	0.976732	0.931993	0.899932	0.832594	0.848237	0.883170	0.824448	0.790005	1.254313	1.164930	1.108649	1.312957	1.205857	1.138144	1.348675	1.199143	1.135767	1.346875	1.249171	1.185962	1.223269	1.159482	1.087430
67.2	0.944748	0.845012	0.794286	1.076509	0.968661	0.944914	1.169313	1.091816	1.017810	0.882631	0.750221	0.747010	1.020641	0.977549	0.932935	0.900576	0.833611	0.849252	0.883771	0.824809	0.790401	1.255463	1.165715	1.109878	1.314312	1.207294	1.139378	1.349678	1.200235	1.137071	1.348617	1.250399	1.186900	1.224376	1.160967	1.088637
67.4	0.945401	0.845466	0.794887	1.077391	0.969843	0.945687	1.170706	1.093071	1.018613	0.883460	0.750807	0.747571	1.021950	0.978230	0.933850	0.901306	0.834729	0.849716	0.884737	0.825765	0.790772	1.256649	1.166753	1.111568	1.315769	1.208460	1.140377	1.351146	1.201412	1.138376	1.349989	1.252199	1.188136	1.225578	1.162371	1.089923
67.6	0.945992	0.846175	0.795603	1.077914	0.971198	0.946524	1.172125	1.094075	1.019216	0.884322	0.751330	0.748406	1.023177	0.979563	0.934630	0.901829	0.835766	0.850177	0.885980	0.826824	0.791568	1.257630	1.167773	1.112895	1.316975	1.209847	1.141365	1.352424	1.202436	1.139597	1.350986	1.253224	1.189456	1.227021	1.163402	1.091147
67.8	0.946979	0.847406	0.796541	1.078877	0.971885	0.946989	1.173252	1.095071	1.020379	0.885128	0.752071	0.748806	1.024424	0.980510	0.935225	0.902883	0.836977	0.851039	0.886533	0.827477	0.792069	1.259055	1.169069	1.113966	1.318245	1.211482	1.142529	1.354138	1.203319	1.140640	1.352415	1.254394	1.191124	1.228187	1.164650	1.092360
68.0	0.947992	0.848287	0.797063	1.080112	0.972677	0.947809	1.174280	1.096302	1.021083	0.885599	0.752727	0.749209	1.025227	0.981285	0.935928	0.904016	0.838292	0.851938	0.887750	0.828153	0.792926	1.260656	1.170437	1.115470	1.319579	1.213462	1.143339	1.355405	1.204592	1.141724	1.353935	1.255838	1.192513	1.229577	1.165668	1.093695
68.2	0.948483	0.848991	0.797656	1.080685	0.973346	0.948724	1.175256	1.097081	1.021909	0.885946	0.753369	0.749661	1.026584	0.982044	0.936552	0.905054	0.838904	0.852684	0.888606	0.828901	0.793695	1.262235	1.171742	1.116642	1.320830	1.215214	1.144797	1.356365	1.206122	1.142897	1.355082	1.256827	1.193974	1.230721	1.166856	1.095365
68.4	0.949328	0.849481	0.798328	1.082126	0.974238	0.949369	1.176343	1.097999	1.022838	0.886398	0.753651	0.750414	1.027471	0.983047	0.937467	0.906033	0.839370	0.853263	0.889207	0.829685	0.794761	1.263536	1.172922	1.117642	1.321909	1.216773	1.145968	1.357591	1.207502	1.143902	1.356435	1.257929	1.195324	1.231731	1.168476	1.096555
68.6	0.950051	0.850077	0.798931	1.083215	0.974944	0.950623	1.177122	1.099004	1.024229	0.887511	0.754229	0.751540	1.028185	0.984281	0.938161	0.906972	0.839911	0.853938	0.890332	0.830515	0.795505	1.264941	1.174229	1.118891	1.322901	1.217988	1.147157	1.358673	1.209106	1.145046	1.357613	1.259395	1.197040	1.233033	1.169689	1.097897
68.8	0.951030	0.850938	0.799063	1.084059	0.976103	0.951617	1.177744	1.100679	1.025548	0.888624	0.755030	0.752083	1.029079	0.985092	0.938896	0.907284	0.840570	0.854811	0.891268	0.831349	0.796614	1.266068	1.175632	1.120033	1.323979	1.219459	1.148279	1.360112	1.210130	1.146160	1.359330	1.260694	1.198170	1.234416	1.170853	1.098887
69.0	0.951831	0.851207	0.800014	1.084766	0.976817	0.953314	1.178457	1.102205	1.027452	0.889358	0.755905	0.752858	1.029953	0.985760	0.940159	0.908102	0.841295	0.855673	0.892533	0.832047	0.797690	1.266656	1.176869	1.121353	1.324986	1.221018	1.149260	1.361575	1.211637	1.147877	1.360561	1.261684	1.199711	1.235705	1.172412	1.100097
69.2	0.952678	0.851903	0.800795	1.085983	0.977898	0.954444	1.179429	1.103431	1.028637	0.890104	0.756574	0.753647	1.030706	0.986795	0.941188	0.908596	0.842123	0.855820	0.893611	0.832955	0.798690	1.268088	1.178796	1.122517	1.326474	1.222469	1.150208	1.362711	1.213140	1.149416	1.361813	1.262598	1.200956	1.236663	1.173053	1.101184
69.4	0.953490	0.852557	0.801232	1.087211	0.978794	0.955461	1.180801	1.104755	1.029760	0.890758	0.757457	0.754686	1.031372	0.987654	0.942128	0.909439	0.842955	0.856674	0.894610	0.833935	0.798959	1.269541	1.180174	1.123322	1.327717	1.223655	1.151440	1.363849	1.214167	1.150927	1.363069	1.263737	1.202207	1.237938	1.173794	1.102392
69.6	0.954485	0.853411	0.801612	1.088533	0.980075	0.956302	1.181783	1.105987	1.030938	0.891304	0.758355	0.755403	1.032330	0.988650	0.943155	0.909983	0.844055	0.857207	0.895490	0.834815	0.799706	1.270821	1.181309	1.124119	1.329091	1.224891	1.152355	1.365459	1.215212	1.152393	1.364857	1.264830	1.203573	1.239087	1.174819	1.103550
69.8	0.955010	0.854049	0.802574	1.089291	0.981191	0.957684	1.182749	1.107553	1.032143	0.892014	0.759018	0.756496	1.033474	0.989790	0.943827	0.910723	0.845231	0.857874	0.896360	0.835450	0.800600	1.272063	1.182719	1.125106	1.330734	1.225987	1.153316	1.367414	1.216793	1.153399	1.366072	1.266186	1.204947	1.240276	1.175911	1.104580
70.0	0.955443	0.854437	0.803411	1.090025	0.981909	0.958743	1.184130	1.109346	1.033446	0.892858	0.759188	0.757231	1.034315	0.990822	0.944677	0.911718	0.845772	0.858883	0.897156	0.836296	0.801245	1.273232	1.184029	1.126062	1.332314	1.226988	1.154805	1.368750	1.218596	1.154358	1.367441	1.267518	1.206246	1.241717	1.176876	1.105356
70.2	0.956196	0.855689	0.804006	1.090736	0.982494	0.959753	1.185655	1.110258	1.034739	0.893275	0.759543	0.757288	1.035821	0.991648	0.945598	0.912559	0.846618	0.859678	0.897676	0.837198	0.801884	1.274740	1.185368	1.126947	1.333799	1.228166	1.156078	1.370138	1.219971	1.155391	1.368783	1.268378	1.207536	1.243026	1.177687	1.106749
70.4	0.957381	0.856489	0.804447	1.092136	0.983555	0.960675	1.187133	1.111508	1.036117	0.894067	0.760613	0.758119	1.037261	0.992750	0.946268	0.913428	0.847183	0.860555	0.898101	0.837881	0.802838	1.276153	1.186628	1.128295	1.335082	1.229178	1.157482	1.371455	1.221705	1.156399	1.370235	1.269740	1.208461	1.244201	1.178631	1.107907
70.6	0.957961	0.856974	0.805119	1.093003	0.984475	0.961638	1.188215	1.113310	1.037163	0.895089	0.761185	0.758894	1.038276	0.993497	0.947446	0.914664	0.847607	0.860959	0.898571	0.838615	0.803491	1.277348	1.187580	1.129180	1.336580	1.230368	1.158857	1.373168	1.223416	1.157753	1.371633	1.271191	1.209550	1.245408	1.180042	1.109362
70.8	0.958651	0.857498	0.805778	1.094015	0.985601	0.962693	1.189641	1.114280	1.037957	0.896143	0.762075	0.759790	1.039517	0.994315	0.948257	0.915723	0.848082	0.861777	0.899231	0.839214	0.804199	1.278338	1.188596	1.130425	1.337990	1.231672	1.160307	1.374905	1.224684	1.159698	1.372735	1.273155	1.210752	1.247010	1.181058	1.110100
71.0	0.959462	0.858745	0.806651	1.094957	0.986182	0.963539	1.190989	1.115275	1.038526	0.897168	0.762651	0.760696	1.040724	0.995321	0.949095	0.916658	0.848536	0.863029	0.899335	0.839740	0.804760	1.279938	1.189686	1.131722	1.339027	1.232849	1.161569	1.376670	1.225749	1.160883	1.373836	1.274403	1.211815	1.247949	1.182254	1.111863
71.2	0.960340	0.859416	0.807248	1.096055	0.987154	0.964216	1.192527	1.116537	1.039281	0.898320	0.763271	0.761579	1.041675	0.996168	0.950027	0.917534	0.849504	0.863847	0.900276	0.840239	0.805499	1.281041	1.190993	1.132700	1.340245	1.234004	1.162915	1.377806	1.226988	1.162234	1.375086	1.276060	1.212627	1.249114	1.183505	1.112928
71.4	0.960822	0.860447	0.807927	1.096717	0.988754	0.964742	1.193632	1.117744	1.040436	0.899465	0.764102	0.762150	1.042970	0.997234	0.950816	0.918526	0.850145	0.864677	0.901128	0.841409	0.806188	1.282455	1.192389	1.133731	1.341652	1.235253	1.164215	1.379795	1.228568	1.163422	1.376514	1.277287	1.213952	1.249912	1.184619	1.114099
71.6	0.961762	0.861687	0.808773	1.097708	0.989536	0.965393	1.194704	1.118685	1.041417	0.900355	0.764656	0.762434	1.044266	0.998485	0.951602	0.919508	0.851007	0.865675	0.902094	0.842489	0.806808	1.283980	1.193290	1.134355	1.342687	1.236499	1.165828	1.381216	1.229725	1.164524	1.377875	1.278549	1.214810	1.251120	1.185694	1.115282
71.8	0.962867	0.862712	0.809429	1.098829	0.990135	0.965834	1.196009	1.119711	1.042606	0.901044	0.765290	0.762849	1.045372	0.999421	0.952075	0.920129	0.852174	0.866594	0.902920	0.843135	0.807463	1.285211	1.194442	1.135322	1.343983	1.237836	1.167154	1.382795	1.231174	1.165630	1.379356	1.279752	1.215961	1.251766	1.187087	1.116306
72.0	0.963753	0.863249	0.810170	1.099886	0.991022	0.966562	1.197084	1.120484	1.043555	0.901596	0.765860	0.763417	1.046147	1.000470	0.952784	0.920983	0.852758	0.867397	0.903840	0.843966	0.808188	1.286210	1.195448	1.136659	1.345485	1.238914	1.168305	1.383640	1.232483	1.167348	1.380671	1.281258	1.216952	1.252829	1.188176	1.117779
72.2	0.964374	0.864201	0.810568	1.100460	0.991979	0.967270	1.198032	1.121303	1.044356	0.902499	0.766228	0.763833	1.046984	1.001735	0.954085	0.921555	0.853006	0.868356	0.904607	0.844638	0.809194	1.287368	1.196512	1.137714	1.346472	1.239872	1.169746	1.384599	1.234053	1.168398	1.381822	1.282356	1.217674	1.253609	1.189133	1.118733
72.4	0.965140	0.864743	0.811095	1.102171	0.993079	0.968321	1.199000	1.122450	1.045566	0.903444	0.766928	0.764531	1.047761	1.002874	0.955124	0.922245	0.853727	0.869216	0.905396	0.845264	0.809861	1.288241	1.197669	1.139176	1.347511	1.241107	1.170857	1.386192	1.235193	1.169458	1.383157	1.283709	1.218635	1.254464	1.190578	1.119318
72.6	0.965861	0.865432	0.811363	1.103054	0.994461	0.969382	1.199899	1.123458	1.046908	0.904429	0.767576	0.765461	1.048463	1.004350	0.955830	0.923120	0.854574	0.870024	0.906697	0.846058	0.810509	1.288980	1.198728	1.140220	1.348624	1.242106	1.171963	1.387690	1.236307	1.170524	1.384495	1.285025	1.219926	1.255552	1.191935	1.120383
72.8	0.966794	0.866054	0.812006	1.104552	0.995975	0.970298	1.200886	1.124698	1.048119	0.904970	0.768199	0.765930	1.048864	1.005008	0.957000	0.923532	0.855491	0.870840	0.907014	0.846816	0.811699	1.289816	1.200056	1.141491	1.349531	1.243511	1.173147	1.388606	1.237570	1.171737	1.386096	1.286178	1.220997	1.256402	1.193229	1.121661
73.0	0.967631	0.866487	0.812939	1.105532	0.997338	0.971502	1.201980	1.125543	1.049216	0.905457	0.769089	0.766375	1.049376	1.005869	0.958080	0.924398	0.856594	0.871523	0.908097	0.847465	0.812117	1.290985	1.201191	1.142830	1.350909	1.244837	1.174372	1.389828	1.238669	1.173010	1.387308	1.287464	1.222188	1.257516	1.194379	1.122704
73.2	0.968645	0.867031	0.813468	1.106847	0.998641	0.972117	1.203061	1.126457	1.049841	0.906231	0.769838	0.767457	1.049910	1.006879	0.959040	0.925163	0.857424	0.871926	0.908997	0.848400	0.812829	1.292522	1.202439	1.143754	1.352144	1.246161	1.175506	1.391146	1.240029	1.173748	1.388953	1.288339	1.223247	1.258611	1.195309	1.123797
73.4	0.969480	0.867393	0.814328	1.107977	0.999445	0.972839	1.203828	1.127161	1.050928	0.906574	0.770344	0.767832	1.050747	1.007765	0.960249	0.926007	0.858234	0.872591	0.909809	0.849054	0.813442	1.293747	1.203638	1.144888	1.353290	1.247314	1.176435	1.393022	1.240910	1.174447	1.390472	1.289682	1.224242	1.259624	1.196622	1.125089
73.6	0.970014	0.868183	0.815150	1.108877	1.000450	0.973538	1.204550	1.128458	1.052032	0.907203	0.770813	0.768465	1.051623	1.008612	0.961375	0.926181	0.859183	0.873403	0.910698	0.849713	0.813977	1.294857	1.204556	1.145794	1.354445	1.248774	1.177225	1.394269	1.242221	1.175225	1.392157	1.290955	1.225421	1.260810	1.197798	1.125780
73.8	0.970610	0.868755	0.816320	1.109579	1.001704	0.974888	1.205761	1.129568	1.052946	0.907852	0.771259	0.769011	1.052440	1.009277	0.962381	0.926704	0.859841	0.873946	0.911082	0.850029	0.814596	1.296147	1.205866	1.146816	1.355875	1.250129	1.178078	1.395860	1.243491	1.176213	1.393601	1.292596	1.226688	1.262027	1.198601	1.126490
74.0	0.971115	0.869690	0.816896	1.110166	1.002560	0.976057	1.207056	1.130195	1.054328	0.908431	0.771936	0.769016	1.053168	1.009969	0.963189	0.927309	0.860811	0.874590	0.911500	0.850647	0.815178	1.297369	1.206836	1.148098	1.357050	1.251427	1.179160	1.396902	1.244732	1.176992	1.395128	1.293699	1.227963	1.263262	1.199723	1.127680
74.2	0.971740	0.870127	0.817228	1.110849	1.003510	0.977047	1.208157	1.130770	1.055535	0.908722	0.772885	0.769327	1.054388	1.010740	0.964119	0.928290	0.861496	0.874978	0.911948	0.851331	0.816046	1.298641	1.208265	1.148861	1.358090	1.252855	1.179836	1.398150	1.245618	1.178243	1.396635	1.295029	1.229384	1.263968	1.200574	1.129105
74.4	0.972349	0.870584	0.817765	1.111588	1.004659	0.977936	1.209508	1.132008	1.056988	0.909461	0.774606	0.770272	1.055168	1.011826	0.965411	0.929282	0.862602	0.875939	0.912364	0.851909	0.816896	1.300216	1.209465	1.150163	1.359088	1.254135	1.181097	1.399608	1.247210	1.179196	1.398159	1.296634	1.230654	1.264980	1.201410	1.129933
74.6	0.972641	0.871351	0.818545	1.112254	1.005135	0.978923	1.210549	1.132961	1.057786	0.910142	0.775358	0.771083	1.055803	1.012291	0.966572	0.930153	0.863229	0.876313	0.912779	0.852679	0.817263	1.301408	1.210353	1.151090	1.360182	1.255865	1.181695	1.400937	1.248235	1.180635	1.399604	1.298110	1.232073	1.266285	1.202568	1.131038
74.8	0.973169	0.872066	0.819635	1.113442	1.005424	0.979764	1.211896	1.133842	1.058968	0.910717	0.776290	0.772106	1.057272	1.013199	0.967231	0.931188	0.863709	0.877468	0.913365	0.853432	0.818137	1.302368	1.211572	1.152384	1.361590	1.257249	1.182905	1.402352	1.249255	1.182029	1.400942	1.299768	1.233374	1.267641	1.203697	1.132379
75.0	0.973648	0.873112	0.820326	1.113931	1.006114	0.980471	1.213185	1.135084	1.059943	0.911358	0.777144	0.772593	1.058350	1.014335	0.968274	0.931844	0.864687	0.878412	0.913999	0.853976	0.818880	1.303721	1.212720	1.153491	1.362686	1.258443	1.183791	1.403551	1.250368	1.182955	1.402613	1.301017	1.234106	1.268754	1.205350	1.134051
75.2	0.974571	0.873853	0.820479	1.114457	1.006747	0.981640	1.214133	1.135998	1.061455	0.912746	0.777982	0.773295	1.059642	1.015334	0.969024	0.932635	0.865522	0.879304	0.915012	0.854938	0.819306	1.304758	1.213967	1.154499	1.364222	1.259463	1.184948	1.404990	1.251667	1.184370	1.404055	1.302068	1.235520	1.270225	1.206706	1.135181
75.4	0.975544	0.874690	0.821060	1.115164	1.007581	0.982558	1.215168	1.136860	1.062806	0.913238	0.778828	0.773582	1.061009	1.016595	0.969791	0.933361	0.866115	0.880438	0.915653	0.855902	0.819948	1.305774	1.214834	1.155576	1.365504	1.260743	1.185850	1.406629	1.252680	1.185455	1.405691	1.302744	1.236988	1.271639	1.208188	1.136285
75.6	0.976655	0.875409	0.822232	1.115748	1.007730	0.983536	1.216517	1.137803	1.063923	0.913602	0.778929	0.773865	1.062299	1.017357	0.970351	0.934116	0.867095	0.881397	0.916699	0.856642	0.820592	1.306829	1.215505	1.156639	1.366768	1.261785	1.186959	1.407841	1.253562	1.186446	1.406765	1.303677	1.238148	1.272975	1.209356	1.137450
75.8	0.977565	0.876206	0.822742	1.116892	1.008519	0.984002	1.218065	1.138731	1.065048	0.914136	0.779588	0.774881	1.063546	1.018453	0.970972	0.934814	0.867674	0.882023	0.917206	0.857228	0.821228	1.307524	1.216292	1.157554	1.368275	1.262635	1.187790	1.409118	1.254556	1.187751	1.408064	1.304723	1.239758	1.274136	1.210273	1.138355
76.0	0.978135	0.876783	0.822964	1.118074	1.009066	0.984608	1.219191	1.139692	1.066076	0.914447	0.780107	0.775773	1.064339	1.019747	0.972054	0.935727	0.868179	0.883245	0.918135	0.857637	0.821844	1.308264	1.217219	1.158908	1.369530	1.263113	1.188698	1.410356	1.255718	1.189281	1.409246	1.305911	1.241084	1.275337	1.211320	1.139484
76.2	0.978900	0.877672	0.823379	1.119264	1.009980	0.985314	1.220281	1.140694	1.066952	0.915287	0.780763	0.776144	1.065267	1.020728	0.972876	0.936497	0.869180	0.884017	0.919157	0.857985	0.822706	1.309351	1.218244	1.159794	1.370597	1.264372	1.189768	1.411217	1.257078	1.190112	1.410278	1.306527	1.242251	1.276326	1.212464	1.140261
76.4	0.979864	0.877920	0.823974	1.120831	1.011059	0.986263	1.221668	1.141954	1.068113	0.915848	0.781636	0.776978	1.066153	1.021443	0.973377	0.937693	0.869884	0.884508	0.920077	0.858798	0.823513	1.310110	1.219086	1.161175	1.371681	1.265633	1.191095	1.412736	1.258580	1.191054	1.411320	1.307754	1.243626	1.277221	1.213826	1.141462
76.6	0.980641	0.878704	0.824766	1.122055	1.012468	0.986931	1.222726	1.142809	1.068964	0.916108	0.782056	0.777737	1.066735	1.022446	0.974034	0.938562	0.870619	0.885148	0.920750	0.859792	0.824248	1.311027	1.220072	1.162104	1.372873	1.266893	1.192649	1.414040	1.259917	1.191929	1.412631	1.308854	1.244982	1.278144	1.215074	1.142523
76.8	0.981329	0.879370	0.825983	1.123317	1.013662	0.987860	1.223966	1.143999	1.069815	0.916775	0.782695	0.778067	1.067280	1.023143	0.975396	0.939401	0.871586	0.885657	0.921483	0.860549	0.824671	1.312538	1.221047	1.163147	1.373949	1.268011	1.194001	1.414997	1.260800	1.192842	1.413873	1.310440	1.246065	1.279061	1.216085	1.143658
77.0	0.982190	0.879787	0.826668	1.124408	1.014700	0.988653	1.225015	1.145265	1.070083	0.917520	0.783580	0.778218	1.068273	1.024146	0.975960	0.940367	0.872085	0.885836	0.922993	0.861102	0.825059	1.313950	1.221817	1.164319	1.375451	1.269160	1.195396	1.416030	1.261985	1.194033	1.415028	1.311835	1.246652	1.280305	1.217042	1.144449
77.2	0.983038	0.880344	0.827467	1.125974	1.015494	0.988999	1.225903	1.146440	1.070543	0.918087	0.784147	0.779031	1.069149	1.025115	0.976892	0.941363	0.872623	0.886212	0.923741	0.861778	0.826416	1.315070	1.222721	1.165350	1.376639	1.270102	1.196653	1.417382	1.263049	1.195038	1.415872	1.312948	1.247731	1.281014	1.218069	1.145487
77.4	0.984063	0.881081	0.827822	1.126730	1.016713	0.989999	1.226723	1.147480	1.071199	0.919094	0.784503	0.778874	1.070029	1.025662	0.977636	0.942149	0.873499	0.886544	0.924569	0.862228	0.826928	1.316448	1.224054	1.166484	1.377613	1.271277	1.197687	1.418694	1.263847	1.196150	1.416588	1.314520	1.248721	1.281462	1.219028	1.146615
77.6	0.984687	0.881919	0.828472	1.127539	1.018139	0.990669	1.227624	1.148986	1.072043	0.920193	0.785356	0.779434	1.070453	1.026060	0.978223	0.942438	0.874493	0.886896	0.925320	0.862756	0.827760	1.317538	1.224872	1.167088	1.378720	1.272305	1.198993	1.420033	1.264901	1.197209	1.417823	1.316089	1.249734	1.282482	1.219723	1.147426
77.8	0.985471	0.882410	0.829070	1.128109	1.019219	0.992015	1.228754	1.150020	1.073009	0.920833	0.786303	0.779494	1.071234	1.026728	0.979020	0.943494	0.875224	0.887006	0.925929	0.863220	0.828818	1.318612	1.226180	1.167979	1.379605	1.273296	1.200316	1.421124	1.265922	1.198121	1.419009	1.317890	1.250691	1.283514	1.220244	1.148337
78.0	0.985852	0.883195	0.829310	1.129127	1.020195	0.992905	1.229699	1.151085	1.073801	0.921794	0.786517	0.779641	1.072099	1.027572	0.979614	0.944276	0.876058	0.887687	0.926258	0.863884	0.829355	1.319571	1.227214	1.169029	1.380352	1.274171	1.201572	1.421766	1.267317	1.199171	1.420391	1.318981	1.251739	1.284494	1.221382	1.149487
78.2	0.986639	0.883740	0.829915	1.129784	1.021143	0.993522	1.230979	1.152294	1.074865	0.922833	0.787171	0.780207	1.073179	1.028290	0.980391	0.945317	0.876503	0.888257	0.926673	0.864619	0.829737	1.320860	1.228672	1.169758	1.381363	1.275409	1.202808	1.422992	1.268501	1.200312	1.421752	1.320854	1.252847	1.285388	1.222262	1.150516
78.4	0.987286	0.884579	0.830651	1.130803	1.022061	0.994227	1.232161	1.153237	1.075875	0.923704	0.787871	0.780959	1.074107	1.029272	0.981103	0.946005	0.877602	0.889347	0.927020	0.865067	0.830194	1.322253	1.230181	1.171051	1.382927	1.276288	1.204360	1.424266	1.269590	1.201432	1.422992	1.322611	1.253794	1.286651	1.223366	1.151323
78.6	0.987922	0.885400	0.831333	1.131818	1.022949	0.995268	1.233251	1.154437	1.076884	0.924512	0.788178	0.781508	1.075032	1.030189	0.981596	0.946310	0.877819	0.889828	0.927328	0.865703	0.830882	1.322862	1.231506	1.172142	1.384059	1.277649	1.205323	1.425186	1.270600	1.202800	1.424289	1.323873	1.254709	1.287694	1.224806	1.152638
78.8	0.988562	0.886020	0.831922	1.132941	1.023884	0.996046	1.234112	1.155851	1.077820	0.925226	0.788917	0.782391	1.076514	1.031406	0.982124	0.947254	0.878189	0.890882	0.927666	0.866166	0.831758	1.323868	1.232922	1.173282	1.385296	1.278730	1.206694	1.426497	1.272031	1.204196	1.425549	1.325181	1.255595	1.288895	1.225954	1.153608
79.0	0.989453	0.887109	0.832463	1.133394	1.025028	0.996888	1.235024	1.156635	1.078856	0.926246	0.789282	0.782803	1.077273	1.032311	0.982973	0.947720	0.879054	0.891883	0.928440	0.866837	0.832291	1.325187	1.233917	1.174238	1.386294	1.279794	1.207652	1.427567	1.273257	1.205513	1.426945	1.326210	1.256575	1.290121	1.227236	1.154853
79.2	0.990313	0.887989	0.833060	1.134645	1.025755	0.998178	1.235973	1.157452	1.080014	0.927018	0.789517	0.783597	1.078143	1.033325	0.983820	0.948228	0.879170	0.892827	0.929028	0.867732	0.832879	1.325954	1.235238	1.175077	1.387648	1.280813	1.208926	1.428658	1.274424	1.206721	1.428030	1.326729	1.257950	1.291202	1.228420	1.155734
79.4	0.991126	0.888389	0.833768	1.135510	1.026563	0.998584	1.237425	1.158617	1.080923	0.927309	0.789805	0.784080	1.078936	1.034319	0.985011	0.948627	0.879601	0.893693	0.929439	0.868395	0.833744	1.326963	1.236070	1.176094	1.388883	1.281768	1.210108	1.429910	1.275374	1.207892	1.429204	1.327731	1.259107	1.292427	1.229506	1.156461
79.6	0.991758	0.889147	0.834589	1.136355	1.027013	0.999593	1.238722	1.159577	1.082056	0.927785	0.789931	0.784772	1.079669	1.034997	0.985854	0.949344	0.880097	0.894352	0.930525	0.869003	0.834581	1.327949	1.236868	1.177146	1.390233	1.282612	1.211112	1.430951	1.276567	1.208749	1.430635	1.328484	1.260027	1.293296	1.230328	1.157330
79.8	0.992616	0.889928	0.835052	1.137346	1.028126	1.000315	1.240152	1.160513	1.083155	0.928328	0.790453	0.785991	1.080411	1.036122	0.987027	0.949704	0.880599	0.894748	0.931087	0.869563	0.835355	1.328923	1.237664	1.177696	1.391350	1.283616	1.211710	1.432342	1.278150	1.210006	1.431953	1.329353	1.261321	1.294261	1.231455	1.158203
80.0	0.993024	0.890285	0.835535	1.138245	1.028846	1.001063	1.241325	1.161711	1.083968	0.928556	0.791115	0.786963	1.081035	1.036798	0.987924	0.950467	0.881437	0.895490	0.932144	0.870224	0.836382	1.329999	1.238643	1.178648	1.392690	1.284880	1.212324	1.433893	1.279844	1.211468	1.433141	1.330054	1.262357	1.295486	1.232657	1.158863
80.2	0.993603	0.891204	0.836216	1.139622	1.029915	1.002175	1.242236	1.162754	1.085100	0.929037	0.791779	0.787675	1.082034	1.037303	0.988560	0.950923	0.882287	0.895641	0.932989	0.871355	0.836785	1.331028	1.239950	1.179279	1.393791	1.286699	1.213649	1.435157	1.281016	1.212441	1.434212	1.330881	1.263467	1.296551	1.234050	1.160174
80.4	0.994083	0.891477	0.837100	1.140939	1.030802	1.003294	1.243721	1.163815	1.086351	0.929171	0.792600	0.788660	1.082930	1.037751	0.989723	0.951570	0.883265	0.896287	0.933797	0.872236	0.837535	1.332040	1.240735	1.180334	1.394859	1.288114	1.214704	1.436779	1.282835	1.213353	1.435405	1.331823	1.264727	1.297577	1.235102	1.160936
80.6	0.994427	0.892055	0.837771	1.141865	1.031616	1.003785	1.244720	1.165015	1.087243	0.929647	0.793445	0.789333	1.084123	1.038750	0.990990	0.952172	0.884450	0.896804	0.934516	0.873091	0.837875	1.333218	1.241789	1.181003	1.396221	1.289525	1.215879	1.438174	1.283593	1.214263	1.436947	1.332823	1.265802	1.298596	1.236188	1.161979
80.8	0.995045	0.892649	0.838152	1.143249	1.032329	1.004487	1.245893	1.166243	1.088344	0.930637	0.794085	0.789932	1.085348	1.039770	0.992233	0.953241	0.885545	0.897247	0.935615	0.874032	0.838097	1.334673	1.242672	1.181850	1.397577	1.290726	1.216408	1.439317	1.284337	1.215157	1.438034	1.333988	1.266824	1.299428	1.236918	1.162686
81.0	0.995983	0.893049	0.838695	1.144356	1.033551	1.005460	1.246817	1.167335	1.089097	0.930891	0.795128	0.790247	1.086571	1.040665	0.992979	0.954029	0.886203	0.897435	0.936636	0.874985	0.838639	1.335987	1.243643	1.183098	1.398792	1.291963	1.217156	1.439907	1.285488	1.216169	1.438443	1.335289	1.267518	1.300617	1.237919	1.163564
81.2	0.996717	0.893494	0.839507	1.145326	1.034288	1.006162	1.247745	1.168260	1.090221	0.931411	0.796000	0.790422	1.087658	1.041187	0.994050	0.955057	0.887201	0.898128	0.937329	0.876155	0.839590	1.336974	1.244889	1.184080	1.399640	1.292954	1.218244	1.441803	1.286196	1.216857	1.439641	1.336432	1.268532	1.301328	1.238769	1.164628
81.4	0.997597	0.894275	0.840201	1.146237	1.035137	1.007276	1.248347	1.169469	1.091380	0.932516	0.796569	0.790812	1.088538	1.041806	0.994880	0.956177	0.888145	0.898603	0.938256	0.877288	0.839965	1.337979	1.246058	1.185028	1.400660	1.294048	1.219004	1.443214	1.287232	1.217899	1.440805	1.337644	1.269730	1.302274	1.239738	1.165356
81.6	0.998337	0.894887	0.840891	1.147161	1.036134	1.008043	1.248710	1.170545	1.092882	0.933194	0.797461	0.791054	1.089311	1.042645	0.995933	0.956823	0.888816	0.899133	0.939166	0.878254	0.840345	1.339247	1.246631	1.185822	1.401638	1.294777	1.220124	1.444633	1.288366	1.218997	1.442074	1.338826	1.270783	1.303338	1.240690	1.166431
81.8	0.999422	0.895260	0.840942	1.147768	1.036381	1.008984	1.249234	1.171151	1.093908	0.933841	0.798127	0.791136	1.090522	1.043572	0.996784	0.957770	0.889508	0.899722	0.939650	0.879144	0.840607	1.340253	1.247950	1.186886	1.402572	1.295715	1.221195	1.445211	1.289524	1.219500	1.443386	1.340125	1.271915	1.304571	1.241403	1.167778
82.0	0.999953	0.896145	0.841337	1.148666	1.037237	1.009383	1.249840	1.171941	1.095001	0.934649	0.798345	0.791610	1.091625	1.044483	0.997154	0.958092	0.890167	0.900438	0.939857	0.879460	0.840571	1.341637	1.248991	1.188005	1.403920	1.296963	1.222271	1.446669	1.290944	1.220864	1.444275	1.341144	1.273113	1.306091	1.242515	1.168912
82.2	1.000787	0.896614	0.841986	1.149283	1.038338	1.009792	1.250813	1.172752	1.095946	0.935658	0.799010	0.791734	1.092665	1.044947	0.997615	0.959111	0.890629	0.901659	0.940786	0.879714	0.840931	1.343080	1.250119	1.189206	1.405050	1.297880	1.223447	1.448033	1.292177	1.221931	1.445174	1.342654	1.274095	1.307307	1.243585	1.170085
82.4	1.001475	0.897335	0.842544	1.150392	1.039254	1.010489	1.251680	1.173249	1.096853	0.936267	0.799544	0.792170	1.093408	1.046105	0.998216	0.959915	0.891652	0.902809	0.941512	0.879976	0.841419	1.344392	1.251493	1.190483	1.406112	1.298771	1.224672	1.449010	1.293181	1.223192	1.446195	1.343887	1.275199	1.308480	1.244565	1.171035
82.6	1.002194	0.898023	0.843091	1.151430	1.040494	1.011656	1.252675	1.174170	1.097797	0.937121	0.800324	0.792382	1.094072	1.047065	0.998803	0.960576	0.892143	0.903298	0.941882	0.880590	0.842139	1.345660	1.252399	1.191452	1.406964	1.299879	1.225494	1.449767	1.294435	1.224557	1.447426	1.345171	1.276453	1.309508	1.245639	1.172427
82.8	1.003211	0.898598	0.843692	1.152481	1.041132	1.012220	1.253552	1.174770	1.098540	0.937777	0.800939	0.792619	1.094549	1.047655	0.999215	0.961469	0.892684	0.904259	0.943001	0.881050	0.842676	1.347070	1.253401	1.192485	1.408170	1.300933	1.226762	1.450472	1.295786	1.225970	1.448565	1.346024	1.277704	1.310621	1.246537	1.173043
83.0	1.003838	0.899557	0.844726	1.153269	1.041849	1.013287	1.254621	1.175543	1.099254	0.938716	0.801141	0.792591	1.094831	1.048112	0.999774	0.962183	0.893312	0.905438	0.943845	0.881701	0.843213	1.348069	1.254335	1.193780	1.409294	1.301623	1.227864	1.451405	1.297005	1.227184	1.449703	1.347247	1.278763	1.311628	1.247456	1.174455
83.2	1.004497	0.900592	0.845626	1.154270	1.042567	1.014248	1.255395	1.176721	1.099838	0.939281	0.801893	0.793089	1.095123	1.048780	1.000659	0.962767	0.893620	0.906031	0.944453	0.882140	0.844142	1.349197	1.255381	1.194915	1.410914	1.302194	1.229017	1.452563	1.298241	1.228039	1.450883	1.348427	1.279910	1.312208	1.248489	1.175366
83.4	1.005394	0.901227	0.846154	1.154779	1.043651	1.015147	1.256657	1.177863	1.100334	0.939856	0.802483	0.793695	1.095640	1.049584	1.001317	0.963351	0.894477	0.906481	0.944809	0.882255	0.845107	1.350510	1.256328	1.196209	1.412133	1.302917	1.230068	1.453511	1.299136	1.229199	1.452355	1.349540	1.280641	1.313179	1.249338	1.176626
83.6	1.005832	0.902133	0.846729	1.155511	1.044444	1.016308	1.257746	1.179094	1.100951	0.940490	0.803059	0.794616	1.096060	1.050463	1.002037	0.964117	0.895186	0.906937	0.945785	0.882475	0.845878	1.351477	1.257170	1.197413	1.412859	1.304020	1.230471	1.454154	1.300542	1.230199	1.453948	1.350450	1.281457	1.313757	1.250282	1.177570
83.8	1.006504	0.903108	0.847504	1.156076	1.045619	1.017047	1.258817	1.180034	1.101701	0.941027	0.803522	0.795525	1.096419	1.051295	1.003082	0.964776	0.895515	0.907348	0.946020	0.882659	0.846943	1.352672	1.258155	1.198017	1.413935	1.305352	1.231381	1.455779	1.301971	1.231846	1.455133	1.351582	1.282672	1.314634	1.251369	1.178470
84.0	1.006759	0.904177	0.848028	1.157041	1.046081	1.018164	1.259732	1.181305	1.102191	0.941637	0.804009	0.796519	1.096960	1.051961	1.003542	0.965415	0.896053	0.908081	0.946719	0.882933	0.847992	1.353807	1.259464	1.198830	1.415005	1.307127	1.232233	1.456939	1.302957	1.233077	1.456867	1.352696	1.283799	1.315973	1.252358	1.179227
84.2	1.007230	0.905014	0.848428	1.158154	1.047015	1.019298	1.260858	1.182516	1.103066	0.942266	0.804584	0.797530	1.097733	1.052944	1.004495	0.965799	0.896597	0.908926	0.947511	0.883329	0.848520	1.354790	1.260824	1.199645	1.415878	1.308559	1.233457	1.458426	1.303927	1.234100	1.458115	1.353772	1.284622	1.316684	1.253614	1.180513
84.4	1.008026	0.905653	0.848872	1.158912	1.048243	1.020189	1.262564	1.183637	1.103633	0.942802	0.805464	0.798377	1.098491	1.054026	1.005480	0.966286	0.897328	0.909680	0.948158	0.883732	0.849544	1.355594	1.261635	1.200634	1.416935	1.309927	1.234229	1.459216	1.305058	1.234608	1.459518	1.354524	1.285728	1.317519	1.254610	1.181183
84.6	1.008768	0.906396	0.849172	1.159886	1.048983	1.020801	1.263574	1.184861	1.103984	0.943399	0.805821	0.799465	1.099282	1.054999	1.006477	0.967191	0.897773	0.909914	0.948866	0.884527	0.850103	1.356247	1.262720	1.201103	1.418164	1.310917	1.235567	1.460433	1.306031	1.235316	1.461053	1.355696	1.286901	1.318196	1.255625	1.182378
84.8	1.009637	0.907053	0.850045	1.161071	1.050091	1.021430	1.264418	1.185630	1.104782	0.943684	0.806048	0.800212	1.099995	1.056045	1.007189	0.968082	0.898293	0.910684	0.949770	0.885551	0.850293	1.357030	1.263819	1.202003	1.419040	1.311903	1.236152	1.461664	1.307047	1.236249	1.461847	1.356964	1.287991	1.319259	1.256519	1.182862
85.0	1.010559	0.907398	0.850710	1.161904	1.050865	1.022182	1.265530	1.186812	1.105537	0.944187	0.806683	0.800890	1.101038	1.056814	1.008110	0.968638	0.898605	0.911548	0.950600	0.886445	0.851205	1.357688	1.265027	1.202924	1.420064	1.313072	1.237137	1.463177	1.308124	1.237214	1.462643	1.358432	1.288924	1.320737	1.257789	1.183832
85.2	1.011483	0.908045	0.851303	1.163028	1.051522	1.022883	1.266603	1.187834	1.106304	0.944803	0.807195	0.801329	1.101932	1.057756	1.009217	0.969364	0.899338	0.912110	0.951129	0.887322	0.852279	1.358264	1.266284	1.203415	1.421058	1.314161	1.238430	1.464921	1.309216	1.238224	1.464346	1.359382	1.290090	1.321629	1.258370	1.184455
85.4	1.012045	0.908788	0.851691	1.164178	1.051951	1.023468	1.267358	1.188815	1.106996	0.945359	0.807863	0.802226	1.102907	1.058936	1.010426	0.969791	0.899838	0.912536	0.951697	0.888397	0.852592	1.359149	1.267147	1.204400	1.422098	1.315317	1.239052	1.466183	1.310491	1.239326	1.465105	1.360622	1.291409	1.322623	1.259432	1.185263
85.6	1.012628	0.909322	0.851759	1.165002	1.052694	1.024079	1.268042	1.189388	1.108134	0.946004	0.808679	0.802747	1.103784	1.059653	1.011224	0.969998	0.900316	0.913101	0.952413	0.889166	0.852958	1.360288	1.267869	1.205359	1.422942	1.316807	1.240126	1.467343	1.311601	1.240573	1.466096	1.361368	1.292384	1.323733	1.260812	1.186585
85.8	1.013317	0.909876	0.851839	1.165666	1.053058	1.024539	1.269141	1.190010	1.108923	0.946576	0.809531	0.803500	1.104958	1.060286	1.011912	0.970626	0.901115	0.913737	0.953118	0.889791	0.853640	1.360929	1.269084	1.206430	1.423730	1.318004	1.241495	1.468417	1.312723	1.241250	1.467110	1.362776	1.293306	1.325077	1.261698	1.187817
86.0	1.013688	0.910519	0.852260	1.166422	1.054331	1.025238	1.270225	1.190991	1.110201	0.947459	0.810020	0.804129	1.105831	1.060863	1.012718	0.971445	0.901932	0.914601	0.953921	0.890119	0.854269	1.362189	1.270094	1.207352	1.424705	1.319245	1.242648	1.470383	1.314120	1.242521	1.467762	1.363808	1.294521	1.326632	1.262816	1.188664
86.2	1.014441	0.910524	0.852486	1.167434	1.055120	1.026130	1.271575	1.191485	1.110911	0.948353	0.810870	0.804142	1.107019	1.061654	1.013377	0.972888	0.902974	0.915616	0.954739	0.890775	0.854663	1.363109	1.270864	1.208769	1.425369	1.320046	1.243994	1.471289	1.315210	1.243734	1.468763	1.364882	1.295913	1.327643	1.263897	1.189584
86.4	1.014864	0.910714	0.852540	1.168455	1.055708	1.027192	1.273118	1.191762	1.112317	0.948875	0.811479	0.804510	1.108324	1.062589	1.013673	0.974193	0.904343	0.916338	0.955440	0.891590	0.855244	1.364109	1.271884	1.210079	1.426207	1.321087	1.245163	1.472204	1.316143	1.245069	1.469683	1.365952	1.297121	1.328694	1.264789	1.190480
86.6	1.015516	0.910860	0.852726	1.169499	1.056459	1.027971	1.274275	1.192480	1.113250	0.949796	0.812204	0.804523	1.109594	1.063406	1.014081	0.975066	0.905284	0.916912	0.956141	0.892418	0.855513	1.365124	1.273006	1.211120	1.427353	1.322140	1.245934	1.472892	1.317119	1.246076	1.470659	1.367077	1.298427	1.329507	1.265869	1.191843
86.8	1.016188	0.911018	0.853683	1.170232	1.056985	1.028588	1.275111	1.193325	1.114035	0.950687	0.812777	0.804588	1.110569	1.064029	1.014771	0.976020	0.906267	0.917740	0.957201	0.893313	0.855937	1.365801	1.273904	1.212536	1.428571	1.323197	1.247135	1.473849	1.318305	1.246753	1.471571	1.367892	1.299231	1.330367	1.266994	1.192517
87.0	1.016575	0.911631	0.854940	1.170824	1.057460	1.029139	1.276074	1.194458	1.115006	0.951549	0.813216	0.805071	1.111649	1.064945	1.015250	0.976815	0.907473	0.918454	0.957729	0.894534	0.856116	1.366589	1.274813	1.213762	1.430022	1.323656	1.247920	1.475108	1.319252	1.247299	1.472646	1.369435	1.300342	1.331385	1.267789	1.193532
87.2	1.017298	0.912429	0.855658	1.171657	1.058302	1.029790	1.276770	1.195298	1.116358	0.952134	0.814181	0.805976	1.112922	1.065958	1.015819	0.977336	0.908400	0.919037	0.958577	0.895103	0.856527	1.367823	1.275785	1.214956	1.431114	1.324607	1.248618	1.476042	1.320194	1.247933	1.474023	1.370308	1.301551	1.331859	1.268832	1.194444
87.4	1.018013	0.912766	0.856164	1.172566	1.059079	1.030560	1.277824	1.196280	1.117200	0.952993	0.815153	0.806116	1.114237	1.066749	1.016676	0.978235	0.909339	0.919243	0.959124	0.895765	0.856840	1.368988	1.276668	1.216016	1.431915	1.325672	1.249782	1.476753	1.321139	1.248974	1.475630	1.371310	1.302503	1.332723	1.269856	1.195794
87.6	1.018559	0.913524	0.856948	1.172846	1.059591	1.031330	1.278428	1.197043	1.118430	0.954088	0.815697	0.806239	1.115509	1.067649	1.017722	0.978777	0.909875	0.919828	0.960153	0.896087	0.857455	1.369753	1.277511	1.216982	1.432914	1.326940	1.250767	1.477561	1.322159	1.249894	1.477123	1.372479	1.303412	1.333489	1.270861	1.196867
87.8	1.019440	0.914163	0.857843	1.173576	1.060361	1.032155	1.278946	1.197575	1.119990	0.955078	0.816292	0.806608	1.116419	1.068167	1.018466	0.979202	0.909954	0.920471	0.960302	0.896502	0.858069	1.371118	1.278340	1.217557	1.434063	1.328175	1.251919	1.479000	1.322979	1.250629	1.478517	1.373569	1.304295	1.334608	1.272001	1.197711
88.0	1.020218	0.915261	0.858260	1.174392	1.061365	1.033045	1.279980	1.198521	1.120945	0.955517	0.816578	0.807074	1.117555	1.068763	1.018904	0.979491	0.910436	0.921167	0.961241	0.896793	0.858524	1.372292	1.279615	1.218144	1.434846	1.329606	1.252816	1.480194	1.324173	1.251082	1.479658	1.374179	1.304823	1.335589	1.273042	1.198694
88.2	1.020923	0.915821	0.859199	1.175015	1.062479	1.033924	1.280726	1.199788	1.122055	0.955871	0.817361	0.807329	1.118507	1.069460	1.020104	0.980108	0.910941	0.921897	0.961946	0.897490	0.859223	1.373080	1.280435	1.218575	1.435731	1.330589	1.254059	1.481270	1.325008	1.251760	1.480982	1.374859	1.305722	1.336188	1.273878	1.199837
88.4	1.021678	0.916335	0.859929	1.175781	1.063474	1.034943	1.281243	1.200896	1.122932	0.956339	0.817959	0.807692	1.119229	1.070360	1.021008	0.980527	0.911488	0.922391	0.962582	0.898225	0.859982	1.373709	1.281599	1.219478	1.436855	1.331320	1.255424	1.482162	1.326161	1.251917	1.482258	1.376164	1.307094	1.336938	1.274956	1.200951
88.6	1.022268	0.916342	0.860778	1.176765	1.064063	1.035793	1.281622	1.201704	1.123802	0.956951	0.818014	0.808097	1.119855	1.071018	1.021760	0.981423	0.911817	0.923154	0.963431	0.898771	0.860448	1.374611	1.282537	1.219838	1.437925	1.331790	1.256641	1.483745	1.327373	1.252844	1.483619	1.377562	1.308095	1.337982	1.276140	1.202049
88.8	1.022957	0.916898	0.861575	1.177313	1.064685	1.036274	1.282274	1.202863	1.125030	0.957397	0.818369	0.808209	1.120665	1.071652	1.022381	0.981761	0.912255	0.924063	0.963945	0.899855	0.861000	1.375890	1.283559	1.220938	1.438768	1.332585	1.257733	1.484844	1.328285	1.253758	1.484372	1.378570	1.308972	1.338916	1.277219	1.202738
89.0	1.023561	0.917807	0.862326	1.178124	1.065286	1.037442	1.283022	1.204269	1.126008	0.958086	0.819258	0.808630	1.121480	1.072090	1.023408	0.982151	0.912629	0.924800	0.964335	0.900325	0.861723	1.376922	1.284303	1.221859	1.440021	1.333602	1.258848	1.486033	1.329272	1.254503	1.485764	1.379731	1.309687	1.340054	1.278161	1.203693
89.2	1.024314	0.918350	0.863164	1.179117	1.066429	1.038665	1.284008	1.205234	1.126529	0.958550	0.820260	0.808971	1.121839	1.072841	1.024153	0.982655	0.913200	0.925313	0.964578	0.900937	0.862098	1.378106	1.285217	1.222531	1.440935	1.334556	1.260123	1.486882	1.330278	1.255303	1.487141	1.380833	1.310678	1.340906	1.278942	1.204476
89.4	1.024827	0.918701	0.863905	1.180007	1.066891	1.039593	1.285132	1.206272	1.127431	0.958953	0.821057	0.809906	1.122591	1.073711	1.024920	0.983129	0.913214	0.925802	0.964929	0.901671	0.862918	1.379457	1.286128	1.223629	1.441908	1.335603	1.261222	1.488190	1.331431	1.256581	1.488301	1.381882	1.311598	1.341995	1.280151	1.205751
89.6	1.025602	0.919371	0.864692	1.180934	1.068076	1.040299	1.286049	1.207135	1.128598	0.959305	0.821780	0.810449	1.123017	1.074432	1.025523	0.984115	0.913604	0.926502	0.965316	0.902186	0.863748	1.380464	1.287223	1.224723	1.442974	1.337030	1.262093	1.489294	1.332581	1.257574	1.489320	1.382843	1.312575	1.342917	1.281799	1.206620
89.8	1.026255	0.920325	0.865351	1.181662	1.069268	1.041238	1.287306	1.208041	1.129211	0.959795	0.822733	0.811051	1.123855	1.075583	1.026227	0.984875	0.914081	0.927221	0.966134	0.902397	0.864229	1.381603	1.288435	1.225734	1.443735	1.337729	1.262993	1.490752	1.333684	1.258365	1.490499	1.384192	1.313805	1.343903	1.282835	1.206842
90.0	1.026783	0.920633	0.865831	1.182392	1.070509	1.042280	1.288538	1.209172	1.130048	0.960171	0.823275	0.811804	1.124466	1.076950	1.026952	0.985859	0.914793	0.927860	0.966437	0.902909	0.864828	1.382911	1.289357	1.226860	1.444901	1.338491	1.263854	1.492107	1.334692	1.259884	1.491569	1.385120	1.314723	1.345126	1.283776	1.207387
90.2	1.027188	0.920969	0.866125	1.183245	1.071270	1.043188	1.289998	1.209767	1.130642	0.960514	0.823987	0.812126	1.125766	1.078040	1.027364	0.986725	0.915375	0.928261	0.967135	0.903620	0.865489	1.383565	1.290364	1.228239	1.445946	1.339340	1.264529	1.492718	1.335482	1.261238	1.492778	1.386372	1.316236	1.346207	1.284495	1.208050
90.4	1.027613	0.921196	0.866352	1.184255	1.072283	1.043925	1.291358	1.210953	1.131225	0.960741	0.824514	0.812647	1.126714	1.079054	1.027751	0.987637	0.915979	0.928773	0.967831	0.904389	0.866217	1.384421	1.291593	1.229402	1.446759	1.339931	1.265041	1.494028	1.336752	1.262490	1.494136	1.387974	1.317185	1.347171	1.285727	1.208625
90.6	1.028541	0.921869	0.867374	1.185256	1.073170	1.044209	1.292353	1.212052	1.131804	0.961532	0.824940	0.813725	1.127469	1.080276	1.028669	0.988061	0.916617	0.929200	0.968493	0.905243	0.866816	1.385224	1.292700	1.230365	1.447758	1.341031	1.265655	1.495249	1.338112	1.263403	1.495497	1.389362	1.317835	1.348461	1.286606	1.209729
90.8	1.029011	0.922519	0.868345	1.185895	1.073917	1.044708	1.293209	1.212775	1.132552	0.962045	0.825159	0.814552	1.128211	1.081148	1.029383	0.988599	0.917247	0.929786	0.969057	0.905906	0.867288	1.385868	1.293318	1.231253	1.448989	1.342085	1.266444	1.496637	1.339243	1.264156	1.496499	1.390699	1.318921	1.349670	1.287428	1.210165
91.0	1.029397	0.923559	0.868790	1.186772	1.074663	1.045042	1.294240	1.213398	1.133523	0.962287	0.825991	0.815244	1.129110	1.082327	1.029826	0.988860	0.918087	0.930545	0.969781	0.907025	0.867747	1.386699	1.293884	1.231860	1.450024	1.342914	1.267050	1.497693	1.340009	1.265249	1.497790	1.391787	1.320062	1.350712	1.288112	1.211049
91.2	1.029996	0.924389	0.869099	1.187917	1.075520	1.045889	1.294893	1.214190	1.134334	0.962911	0.826587	0.815952	1.129890	1.083126	1.030712	0.989383	0.918655	0.930866	0.970326	0.907348	0.868222	1.387854	1.294809	1.232969	1.450877	1.343854	1.267930	1.498591	1.341333	1.266249	1.498758	1.392659	1.321049	1.351482	1.288957	1.212070
91.4	1.030506	0.925076	0.869552	1.188615	1.076218	1.046694	1.295676	1.215192	1.134976	0.963764	0.827262	0.816518	1.130611	1.083562	1.031620	0.989882	0.919437	0.931086	0.970951	0.908410	0.868406	1.388819	1.295709	1.233732	1.452113	1.344726	1.269116	1.499537	1.342415	1.267438	1.499768	1.393921	1.322168	1.352543	1.290002	1.213288
91.6	1.031283	0.926357	0.870058	1.188856	1.077000	1.047525	1.296440	1.215559	1.136213	0.964539	0.827597	0.817269	1.131789	1.084133	1.032508	0.989981	0.920029	0.931722	0.971594	0.908766	0.869401	1.389555	1.296889	1.234814	1.453257	1.345799	1.269934	1.500824	1.343838	1.268312	1.500667	1.394943	1.322509	1.353601	1.290757	1.214253
91.8	1.031732	0.927152	0.870259	1.189809	1.078257	1.047820	1.297139	1.216217	1.137591	0.965045	0.827968	0.817963	1.132528	1.084361	1.033252	0.990640	0.920878	0.932253	0.971926	0.909200	0.869553	1.391017	1.298065	1.235453	1.454274	1.347106	1.270827	1.502378	1.345153	1.269321	1.501534	1.395792	1.323079	1.354730	1.291447	1.215284
92.0	1.032068	0.928148	0.870493	1.190473	1.078830	1.048508	1.297809	1.217259	1.138561	0.965364	0.828337	0.818493	1.133107	1.084706	1.033758	0.991424	0.921846	0.933011	0.973039	0.909676	0.870206	1.392077	1.299283	1.236201	1.454990	1.348241	1.271630	1.503497	1.346458	1.270670	1.502738	1.396432	1.323987	1.355526	1.291944	1.216440
92.2	1.032501	0.928636	0.871170	1.191306	1.079411	1.049567	1.298518	1.218262	1.139519	0.966256	0.829030	0.818812	1.133666	1.085324	1.034674	0.992242	0.922870	0.933711	0.973411	0.910376	0.871134	1.392986	1.299857	1.236994	1.455775	1.349084	1.272928	1.504644	1.347286	1.271699	1.503999	1.397631	1.325036	1.356243	1.292700	1.217428
92.4	1.033313	0.929257	0.871186	1.192217	1.080353	1.050293	1.299130	1.219272	1.140049	0.967304	0.829283	0.819341	1.134264	1.086090	1.035219	0.993019	0.923916	0.934470	0.973909	0.910736	0.871498	1.393993	1.300881	1.238063	1.456868	1.349903	1.274223	1.505766	1.348430	1.272463	1.504946	1.398786	1.326124	1.356983	1.293583	1.218614
92.6	1.033907	0.929722	0.871682	1.192870	1.081104	1.050939	1.300373	1.220153	1.140795	0.968325	0.829260	0.819559	1.134871	1.086814	1.035794	0.993830	0.924413	0.935248	0.974415	0.911413	0.871917	1.395206	1.301537	1.238901	1.457625	1.350905	1.275436	1.506738	1.349240	1.273521	1.505852	1.399426	1.327314	1.357914	1.294464	1.219572
92.8	1.034870	0.930238	0.872131	1.193647	1.081559	1.051678	1.301441	1.221079	1.141658	0.969178	0.829657	0.820067	1.135681	1.087024	1.036752	0.994691	0.925216	0.935612	0.974822	0.912199	0.872906	1.396659	1.302016	1.240352	1.458626	1.351620	1.276803	1.507710	1.349950	1.274085	1.506825	1.400063	1.328249	1.358599	1.295108	1.220493
93.0	1.036005	0.930721	0.872659	1.194362	1.082338	1.052844	1.302342	1.222087	1.142318	0.969927	0.830370	0.820718	1.136351	1.087435	1.037257	0.995641	0.926014	0.936350	0.974995	0.912245	0.873381	1.397234	1.302783	1.240938	1.459853	1.352306	1.277799	1.508704	1.350710	1.274785	1.508123	1.401050	1.329348	1.359922	1.295864	1.221549
93.2	1.037186	0.930775	0.873243	1.195503	1.083194	1.053817	1.303200	1.223011	1.143181	0.970661	0.830862	0.820874	1.136882	1.088275	1.037393	0.996327	0.926764	0.937110	0.975427	0.912665	0.874201	1.398125	1.303992	1.241583	1.460687	1.353328	1.279220	1.509884	1.351444	1.275643	1.508937	1.401762	1.330506	1.360796	1.297110	1.222591
93.4	1.038331	0.931156	0.873994	1.196471	1.083775	1.054521	1.304138	1.223755	1.143930	0.970940	0.831678	0.821591	1.137890	1.089300	1.038054	0.997233	0.927143	0.937308	0.976152	0.912651	0.874887	1.399219	1.304934	1.242399	1.461905	1.354274	1.280054	1.510841	1.352533	1.276540	1.509978	1.402774	1.331616	1.361742	1.298130	1.223490
93.6	1.039101	0.931637	0.874332	1.197448	1.084931	1.054886	1.304921	1.224573	1.144491	0.971432	0.832344	0.821913	1.138372	1.090049	1.038782	0.997998	0.927961	0.937761	0.976933	0.912883	0.875348	1.400021	1.306069	1.242911	1.462996	1.355113	1.280542	1.511757	1.354101	1.277006	1.510746	1.403520	1.332639	1.362867	1.299374	1.223928
93.8	1.039646	0.932437	0.874941	1.198190	1.085834	1.055833	1.305817	1.225619	1.144851	0.972247	0.832706	0.822692	1.139271	1.090785	1.039527	0.998611	0.928505	0.938214	0.977733	0.913297	0.875987	1.400920	1.307107	1.243956	1.463586	1.355849	1.281623	1.512708	1.355204	1.277927	1.511966	1.404322	1.334053	1.363705	1.299814	1.224350
94.0	1.040163	0.932564	0.875455	1.198956	1.086743	1.056736	1.306916	1.226683	1.145609	0.972407	0.832937	0.823184	1.140125	1.091575	1.040245	0.999731	0.929261	0.938671	0.978200	0.913970	0.876996	1.401952	1.307901	1.244836	1.464415	1.356727	1.282274	1.513462	1.355949	1.278879	1.513133	1.405592	1.334962	1.364845	1.300581	1.224992
94.2	1.041182	0.932815	0.875944	1.199853	1.087451	1.057661	1.307778	1.227728	1.146394	0.972805	0.833440	0.823539	1.140975	1.092081	1.040805	1.000562	0.930085	0.939055	0.979017	0.914329	0.878030	1.402498	1.308747	1.245938	1.465197	1.357704	1.282734	1.514494	1.357096	1.279356	1.514529	1.407188	1.336655	1.365637	1.301619	1.225653
94.4	1.041841	0.933064	0.876545	1.200866	1.088398	1.058184	1.308693	1.228773	1.146733	0.973042	0.834145	0.824375	1.141869	1.092954	1.041223	1.001464	0.930510	0.939772	0.979483	0.914807	0.878947	1.403505	1.309682	1.247172	1.465868	1.358404	1.283528	1.515783	1.358217	1.279878	1.515776	1.408648	1.337387	1.366565	1.302998	1.226477
94.6	1.042392	0.933805	0.877323	1.201683	1.089257	1.058653	1.309435	1.229392	1.147597	0.973747	0.834664	0.825435	1.142793	1.093529	1.041874	1.001985	0.930706	0.940582	0.980114	0.915373	0.879645	1.404286	1.310335	1.247717	1.466941	1.359769	1.284324	1.516189	1.359162	1.280441	1.516928	1.409586	1.337873	1.367223	1.303702	1.227448
94.8	1.042603	0.934481	0.877702	1.202254	1.090091	1.058965	1.310052	1.229936	1.148269	0.973912	0.835014	0.825644	1.143919	1.094319	1.042283	1.002588	0.930964	0.941450	0.980567	0.915927	0.880009	1.405249	1.310919	1.248408	1.467905	1.360771	1.285197	1.516941	1.359889	1.280840	1.517721	1.410582	1.339432	1.367951	1.304713	1.228166
95.0	1.042774	0.935038	0.878202	1.203348	1.090703	1.059582	1.310890	1.230970	1.148953	0.974061	0.835760	0.826222	1.144612	1.095434	1.042997	1.003254	0.931327	0.942358	0.981132	0.916845	0.880843	1.406272	1.311643	1.249442	1.468880	1.361953	1.286205	1.517593	1.360756	1.281851	1.518796	1.411418	1.340466	1.368622	1.305691	1.229098
95.2	1.043136	0.935884	0.879262	1.204204	1.091217	1.060015	1.311713	1.232102	1.149997	0.974774	0.836008	0.826870	1.145386	1.095986	1.043942	1.003869	0.931849	0.942790	0.982281	0.917249	0.881097	1.407299	1.313047	1.250439	1.469918	1.363204	1.286865	1.518755	1.361893	1.282601	1.519246	1.412544	1.341323	1.369559	1.306504	1.230139
95.4	1.043440	0.936870	0.879961	1.204407	1.091799	1.060462	1.312488	1.232942	1.151075	0.975445	0.836551	0.827589	1.146190	1.096382	1.044601	1.004562	0.932484	0.943484	0.982809	0.918695	0.881356	1.407988	1.314109	1.251335	1.471100	1.364689	1.287709	1.519957	1.362806	1.283447	1.520127	1.413886	1.342267	1.370211	1.307471	1.231412
95.6	1.044051	0.938081	0.880369	1.205335	1.092201	1.061185	1.313593	1.233578	1.151951	0.976167	0.837074	0.828021	1.147256	1.097051	1.045719	1.005013	0.933292	0.943923	0.983522	0.919122	0.882300	1.408992	1.314887	1.252075	1.472055	1.366403	1.288470	1.521457	1.363752	1.284561	1.521255	1.414744	1.342751	1.371014	1.308114	1.232396
95.8	1.044299	0.938735	0.880890	1.206262	1.092799	1.061516	1.314169	1.234517	1.153212	0.976752	0.837393	0.828457	1.147650	1.097701	1.046426	1.005844	0.934091	0.944817	0.984370	0.919814	0.882129	1.410210	1.315767	1.252898	1.473010	1.367943	1.289245	1.522623	1.364327	1.286132	1.522690	1.415870	1.343495	1.371914	1.308437	1.233461
96.0	1.044508	0.939552	0.881435	1.207131	1.093306	1.062260	1.314789	1.235495	1.154182	0.977738	0.837894	0.829027	1.148456	1.098307	1.046971	1.006256	0.934825	0.945345	0.984739	0.920380	0.882769	1.410555	1.316791	1.253834	1.473641	1.368653	1.290078	1.524165	1.364990	1.287549	1.523849	1.416708	1.344422	1.372441	1.309147	1.234332
96.2	1.045061	0.940391	0.881993	1.208124	1.094226	1.062796	1.315963	1.236416	1.154905	0.978478	0.838608	0.829334	1.149260	1.098948	1.047689	1.006904	0.935828	0.945488	0.985351	0.920951	0.883086	1.410904	1.317761	1.254676	1.474395	1.369482	1.291305	1.525458	1.365912	1.288352	1.524528	1.417622	1.345434	1.373388	1.309967	1.234875
96.4	1.045853	0.941102	0.882361	1.208906	1.094976	1.063124	1.316711	1.236739	1.155433	0.979529	0.838907	0.829661	1.149768	1.099779	1.048453	1.007393	0.936550	0.945798	0.985808	0.921599	0.883350	1.411521	1.318605	1.255453	1.475551	1.370773	1.292412	1.526390	1.366967	1.289550	1.525659	1.418616	1.346712	1.374502	1.310553	1.236008
96.6	1.046186	0.941609	0.882658	1.209508	1.095198	1.063815	1.318124	1.237237	1.156651	0.980462	0.839485	0.829905	1.150773	1.100569	1.049616	1.007970	0.937206	0.945989	0.986353	0.922443	0.884211	1.412549	1.319374	1.256649	1.476774	1.371582	1.293381	1.527474	1.367855	1.290615	1.526566	1.419602	1.347559	1.375454	1.311402	1.236908
96.8	1.047189	0.941968	0.882874	1.210274	1.095712	1.064153	1.318962	1.237783	1.157508	0.981209	0.840093	0.830286	1.151596	1.100921	1.050489	1.008475	0.937986	0.946428	0.986716	0.922986	0.885151	1.413377	1.320234	1.257546	1.478051	1.371929	1.294411	1.528935	1.368564	1.291426	1.527664	1.420657	1.348189	1.376759	1.312363	1.238319
97.0	1.047784	0.942747	0.883587	1.210744	1.096113	1.064784	1.319651	1.238664	1.158140	0.981801	0.840742	0.830640	1.152363	1.101626	1.051082	1.008655	0.938272	0.946842	0.987011	0.923407	0.885409	1.413765	1.321164	1.257857	1.479250	1.372508	1.295543	1.530062	1.369763	1.292581	1.528808	1.421458	1.349389	1.377907	1.313383	1.239137
97.2	1.048567	0.943063	0.884183	1.211798	1.096847	1.065525	1.320250	1.239136	1.158999	0.982724	0.841449	0.830902	1.153244	1.102421	1.052047	1.008867	0.938710	0.947170	0.987853	0.923812	0.885908	1.414975	1.322340	1.258599	1.480069	1.373645	1.296661	1.531028	1.370827	1.293724	1.529873	1.422007	1.350291	1.378653	1.314587	1.240294
97.4	1.049615	0.943503	0.884579	1.212690	1.098015	1.066115	1.321087	1.239757	1.159508	0.983339	0.842355	0.831505	1.153949	1.103429	1.053260	1.009760	0.939096	0.947430	0.988530	0.924054	0.886368	1.416296	1.323206	1.259040	1.481434	1.374373	1.297358	1.532075	1.372416	1.295097	1.531511	1.422904	1.351260	1.379814	1.315448	1.241286
97.6	1.050421	0.943868	0.884627	1.213235	1.099099	1.066623	1.321953	1.240568	1.160309	0.983903	0.842542	0.831674	1.154309	1.103959	1.054222	1.010183	0.939812	0.948311	0.989285	0.924736	0.887046	1.417277	1.324746	1.259656	1.482348	1.375030	1.298095	1.533439	1.373754	1.296376	1.532647	1.423363	1.352170	1.381193	1.316410	1.242353
97.8	1.051176	0.944743	0.885264	1.214044	1.100271	1.067281	1.323099	1.241647	1.161034	0.984867	0.842741	0.831995	1.154706	1.104661	1.054978	1.010841	0.940403	0.948932	0.989566	0.925564	0.887716	1.418315	1.325629	1.260923	1.483200	1.375870	1.298903	1.534459	1.374602	1.297589	1.533592	1.424348	1.353032	1.381749	1.317410	1.243292
98.0	1.051995	0.945313	0.885730	1.214648	1.101125	1.068182	1.324188	1.242437	1.161866	0.985070	0.842822	0.832199	1.155492	1.105599	1.055549	1.011847	0.940943	0.949475	0.989940	0.926129	0.888307	1.419598	1.326265	1.261758	1.484332	1.376451	1.299445	1.535216	1.375714	1.298602	1.534571	1.425306	1.353862	1.382988	1.318827	1.243875
98.2	1.053138	0.945783	0.885899	1.215425	1.101704	1.068976	1.325020	1.243515	1.162406	0.985410	0.843393	0.832762	1.156235	1.106150	1.056007	1.012294	0.941142	0.950114	0.990382	0.926279	0.888972	1.420433	1.327583	1.262806	1.485202	1.377274	1.300439	1.535852	1.376388	1.299541	1.536129	1.426261	1.355014	1.383683	1.319835	1.244963
98.4	1.053900	0.946526	0.886261	1.216225	1.102883	1.069665	1.326090	1.244115	1.162770	0.985724	0.844152	0.833148	1.157335	1.107026	1.056378	1.012971	0.941156	0.951064	0.990758	0.926910	0.889684	1.422227	1.328603	1.263983	1.486122	1.378007	1.301125	1.536724	1.377263	1.300561	1.537507	1.427409	1.355977	1.384401	1.321221	1.245808
98.6	1.054563	0.947027	0.887180	1.216843	1.103556	1.070445	1.326794	1.245126	1.163514	0.985963	0.844497	0.833932	1.158114	1.107744	1.057081	1.013493	0.941579	0.951770	0.991262	0.927441	0.890222	1.423527	1.329117	1.264497	1.487391	1.378910	1.302153	1.537478	1.378086	1.301726	1.538723	1.428001	1.356806	1.385043	1.322052	1.246515
98.8	1.055054	0.947591	0.887731	1.217545	1.104635	1.071211	1.327540	1.246038	1.164202	0.986249	0.844772	0.834372	1.158873	1.108881	1.057795	1.014531	0.941658	0.952367	0.991682	0.928037	0.890588	1.424820	1.330275	1.265598	1.488298	1.379753	1.303184	1.538920	1.378824	1.302521	1.539414	1.429032	1.357894	1.386165	1.323020	1.247431
99.0	1.055336	0.948494	0.888329	1.218414	1.105236	1.071805	1.328457	1.247149	1.165065	0.986552	0.845315	0.835243	1.159098	1.109780	1.058495	1.015366	0.942550	0.953066	0.992323	0.928598	0.890973	1.426087	1.331395	1.266397	1.489310	1.381263	1.304112	1.540046	1.379628	1.303476	1.540185	1.430021	1.358685	1.387037	1.323748	1.248132
99.2	1.055825	0.949432	0.889510	1.219137	1.105919	1.073035	1.329346	1.248400	1.166124	0.987192	0.845661	0.835618	1.159874	1.110401	1.059100	1.015935	0.943033	0.953362	0.993620	0.928991	0.891362	1.427039	1.332237	1.266810	1.490029	1.382240	1.304570	1.541528	1.380258	1.304176	1.540890	1.431186	1.359649	1.387987	1.324722	1.249460
99.4	1.056395	0.950197	0.890096	1.219666	1.106460	1.074478	1.330449	1.249445	1.166808	0.987494	0.846150	0.836740	1.160522	1.111397	1.059542	1.016259	0.943846	0.953736	0.993772	0.929695	0.891556	1.427873	1.332885	1.267564	1.490948	1.383346	1.305417	1.542764	1.380983	1.305097	1.541996	1.432490	1.360565	1.388787	1.325320	1.250163
99.6	1.056811	0.950961	0.890479	1.220915	1.106891	1.075927	1.331529	1.250506	1.167701	0.987948	0.847117	0.837449	1.161157	1.112359	1.060414	1.016456	0.944273	0.954117	0.994827	0.929715	0.892422	1.428842	1.333623	1.268220	1.491950	1.384594	1.306339	1.543933	1.381642	1.306291	1.543125	1.433642	1.361279	1.389865	1.325918	1.250636
99.8	1.057082	0.951342	0.891105	1.221343	1.107787	1.076597	1.332342	1.251301	1.168836	0.988292	0.847496	0.838381	1.161942	1.113124	1.060746	1.016773	0.944716	0.954667	0.995763	0.930195	0.892364	1.429732	1.334359	1.269274	1.492476	1.385318	1.307144	1.545232	1.382578	1.307253	1.544237	1.435056	1.362094	1.390419	1.326378	1.251027
100.0	1.057254	0.951868	0.891607	1.222101	1.108410	1.077420	1.333123	1.252398	1.169503	0.988744	0.847878	0.839268	1.163015	1.113758	1.061026	1.017381	0.945903	0.954987	0.996408	0.930610	0.892974	1.430325	1.334893	1.270218	1.493084	1.385941	1.308388	1.546268	1.383400	1.307811	1.544514	1.436186	1.363126	1.391042	1.327175	1.251329
100.2	1.057862	0.952372	0.892029	1.222668	1.108818	1.077946	1.334407	1.252990	1.170581	0.989262	0.848538	0.839802	1.163796	1.114273	1.061516	1.018206	0.946847	0.955162	0.997400	0.931242	0.893481	1.430983	1.335489	1.271229	1.493836	1.386933	1.309540	1.546932	1.384416	1.308389	1.545040	1.437661	1.364202	1.391996	1.327729	1.251772
100.4	1.058431	0.952758	0.892389	1.223528	1.109094	1.078853	1.335458	1.253369	1.171375	0.989956	0.849227	0.840383	1.164662	1.114997	1.062030	1.018645	0.947491	0.955511	0.997784	0.932356	0.894030	1.432121	1.336274	1.272035	1.494631	1.388014	1.310846	1.547562	1.385507	1.308923	1.546023	1.439027	1.365149	1.392786	1.328563	1.252537
100.6	1.058524	0.953366	0.893006	1.224580	1.109736	1.079710	1.336683	1.254647	1.172322	0.990431	0.849815	0.841034	1.166045	1.115706	1.062764	1.019459	0.948398	0.956093	0.998299	0.932941	0.894624	1.433031	1.337084	1.273302	1.495468	1.388586	1.311828	1.548609	1.386631	1.309678	1.546564	1.440020	1.365913	1.393442	1.329311	1.253437
100.8	1.059157	0.953606	0.893921	1.225296	1.110590	1.080333	1.337561	1.255756	1.173053	0.991126	0.850389	0.841467	1.167017	1.116021	1.063083	1.019909	0.949139	0.956955	0.998994	0.933551	0.894906	1.433891	1.337478	1.274366	1.495935	1.389737	1.312843	1.549992	1.387497	1.310243	1.547795	1.440858	1.366852	1.394227	1.330054	1.254529
101.0	1.059844	0.954004	0.894367	1.226725	1.111194	1.081042	1.338799	1.256629	1.173794	0.991826	0.851166	0.841757	1.168098	1.116438	1.063773	1.020585	0.949684	0.957731	0.999883	0.934235	0.895285	1.434666	1.338235	1.274989	1.496679	1.390782	1.314076	1.550685	1.388485	1.311445	1.549122	1.441431	1.367952	1.394584	1.330501	1.255072
101.2	1.060409	0.954242	0.894653	1.227802	1.112197	1.081910	1.339595	1.257533	1.174903	0.992755	0.851579	0.842010	1.168610	1.117082	1.064661	1.021319	0.950763	0.958818	1.000828	0.934958	0.895603	1.435568	1.339250	1.275985	1.497235	1.392005	1.314968	1.551640	1.389260	1.312013	1.550264	1.441869	1.368618	1.395203	1.331363	1.256480
101.4	1.061260	0.954848	0.895196	1.228575	1.113204	1.082285	1.340270	1.258577	1.175890	0.993541	0.851995	0.841953	1.169012	1.117889	1.065595	1.022275	0.951402	0.959945	1.001610	0.935957	0.896064	1.435779	1.339842	1.276765	1.498272	1.392813	1.315712	1.552836	1.390108	1.313013	1.551287	1.442530	1.369303	1.396289	1.332167	1.257167
101.6	1.061917	0.955356	0.895480	1.229103	1.113767	1.082515	1.341099	1.259439	1.176651	0.994142	0.852074	0.842182	1.169319	1.118269	1.066347	1.022875	0.952024	0.960820	1.002114	0.936980	0.896486	1.436353	1.341131	1.277650	1.498700	1.393707	1.316552	1.553906	1.391198	1.314046	1.551866	1.443212	1.370118	1.397123	1.333217	1.258259
101.8	1.062419	0.955888	0.896077	1.229980	1.114605	1.082758	1.342074	1.260428	1.177052	0.995060	0.852129	0.842321	1.169571	1.118994	1.067083	1.023503	0.952814	0.960931	1.002463	0.937718	0.897300	1.436928	1.341737	1.278472	1.499248	1.394785	1.317492	1.554343	1.392435	1.315339	1.552793	1.443638	1.370588	1.397528	1.334210	1.259251
102.0	1.062917	0.956055	0.896801	1.230845	1.115380	1.083440	1.342781	1.260936	1.177844	0.995557	0.852596	0.842173	1.170384	1.119906	1.068054	1.024341	0.953139	0.961270	1.002652	0.938330	0.897668	1.437615	1.342508	1.279131	1.500105	1.395749	1.318596	1.555354	1.393422	1.316563	1.554192	1.444235	1.371632	1.398338	1.335178	1.259793
102.2	1.063741	0.956546	0.897055	1.231606	1.116169	1.083946	1.343158	1.261682	1.178624	0.996017	0.853267	0.842278	1.170838	1.120495	1.068768	1.024687	0.953516	0.961963	1.002852	0.938932	0.897991	1.438322	1.343683	1.280263	1.500858	1.396641	1.319574	1.556351	1.394067	1.317515	1.555468	1.445224	1.372549	1.398737	1.335882	1.260707
102.4	1.064124	0.957067	0.897349	1.232417	1.116646	1.084197	1.343527	1.262238	1.179508	0.996394	0.853869	0.842706	1.171469	1.121404	1.069438	1.025542	0.953942	0.962489	1.003249	0.940037	0.898508	1.439522	1.344543	1.280974	1.502027	1.397361	1.320257	1.557871	1.395550	1.318451	1.556590	1.446447	1.373181	1.399424	1.337329	1.261606
102.6	1.064292	0.957407	0.898236	1.233113	1.117383	1.084742	1.343945	1.262961	1.179943	0.996934	0.854272	0.843222	1.172041	1.121832	1.070431	1.026084	0.954441	0.962571	1.004041	0.940645	0.898750	1.440232	1.345659	1.281599	1.503416	1.397959	1.320968	1.559239	1.396657	1.319508	1.557554	1.446992	1.373642	1.400316	1.338136	1.262673
102.8	1.064589	0.958055	0.898682	1.233638	1.118241	1.085399	1.344700	1.263548	1.180675	0.997649	0.854811	0.843593	1.172161	1.122630	1.071200	1.026771	0.954422	0.962480	1.004195	0.940819	0.899181	1.440906	1.347248	1.282211	1.504443	1.398829	1.321477	1.560202	1.397996	1.320453	1.558193	1.448045	1.374296	1.401549	1.339129	1.263581
103.0	1.065149	0.958959	0.899263	1.234094	1.118578	1.086002	1.345479	1.264367	1.181592	0.998139	0.855281	0.844002	1.172717	1.123490	1.071909	1.026940	0.954938	0.962700	1.005062	0.940914	0.899894	1.441772	1.348081	1.282926	1.505333	1.400053	1.321998	1.561278	1.398973	1.321424	1.559200	1.448890	1.375113	1.402639	1.340426	1.264203
103.2	1.065788	0.959697	0.899811	1.234590	1.118959	1.087143	1.346332	1.264844	1.182416	0.998523	0.855874	0.844416	1.173815	1.124058	1.072500	1.026951	0.955022	0.962461	1.005945	0.941156	0.900776	1.442558	1.349187	1.283650	1.506054	1.400462	1.322290	1.562579	1.399663	1.322718	1.560379	1.450075	1.376264	1.403435	1.341395	1.265338
103.4	1.066175	0.959908	0.900051	1.235014	1.119426	1.087859	1.347324	1.265041	1.183013	0.998840	0.856592	0.845180	1.174963	1.124719	1.072809	1.027278	0.955464	0.962565	1.006177	0.941424	0.901548	1.443630	1.350136	1.284330	1.507098	1.401450	1.322972	1.563228	1.400805	1.323749	1.561578	1.451568	1.376931	1.404347	1.342157	1.265807
103.6	1.066706	0.960242	0.900181	1.235583	1.120016	1.088389	1.348015	1.265847	1.183927	0.999278	0.857501	0.845524	1.175723	1.125363	1.073536	1.027722	0.955587	0.962773	1.006869	0.941683	0.902492	1.444697	1.351144	1.284927	1.508097	1.402243	1.323553	1.563849	1.401984	1.324530	1.562510	1.452803	1.377591	1.405217	1.342994	1.266464
103.8	1.067278	0.960339	0.900514	1.236101	1.120894	1.088789	1.348798	1.266553	1.184716	0.999690	0.857925	0.846298	1.176841	1.126268	1.074045	1.028196	0.956416	0.963209	1.007563	0.941847	0.902860	1.445917	1.351849	1.285911	1.508724	1.402843	1.324300	1.565284	1.403068	1.325124	1.563536	1.454232	1.378239	1.406151	1.343702	1.266953
104.0	1.067672	0.960764	0.900692	1.236809	1.121326	1.089655	1.349238	1.267616	1.185259	1.000153	0.858401	0.846792	1.177982	1.126809	1.074168	1.029153	0.957395	0.963965	1.008372	0.942269	0.903284	1.446908	1.352572	1.287215	1.509977	1.403634	1.325264	1.566141	1.403832	1.325653	1.563960	1.455352	1.379139	1.407003	1.344379	1.267548
104.2	1.068333	0.961244	0.900937	1.237167	1.122366	1.090781	1.350058	1.268409	1.186405	1.000555	0.859281	0.847110	1.178959	1.127425	1.074757	1.029621	0.957927	0.964459	1.008859	0.942821	0.903910	1.447783	1.353556	1.288212	1.510925	1.404686	1.326266	1.566901	1.404901	1.326603	1.564786	1.456866	1.379996	1.408075	1.345508	1.268283
104.4	1.069075	0.961585	0.901568	1.238378	1.123142	1.092083	1.350753	1.269536	1.187029	1.000718	0.860031	0.847505	1.179645	1.128196	1.075595	1.030105	0.958564	0.965063	1.009320	0.943134	0.904265	1.449099	1.354604	1.288829	1.512091	1.405714	1.327242	1.567449	1.406162	1.327339	1.566028	1.457844	1.381063	1.408837	1.346547	1.268920
104.6	1.069510	0.962118	0.902258	1.239331	1.124180	1.092961	1.351709	1.270607	1.188159	1.001074	0.860689	0.847944	1.180860	1.128635	1.076360	1.030661	0.959384	0.965810	1.009746	0.943074	0.904833	1.449909	1.355102	1.289922	1.513271	1.406691	1.327981	1.568477	1.407248	1.328376	1.567090	1.458832	1.382175	1.409781	1.347261	1.270290
104.8	1.070281	0.962302	0.902409	1.239887	1.125297	1.093689	1.352472	1.271391	1.189236	1.001169	0.861385	0.848070	1.181729	1.129337	1.077176	1.031452	0.960224	0.966799	1.010550	0.943655	0.905388	1.450938	1.355356	1.290754	1.514465	1.407607	1.328618	1.569187	1.407766	1.329112	1.568555	1.459820	1.383094	1.410506	1.347904	1.271163
105.0	1.071327	0.962845	0.902914	1.240866	1.126041	1.094169	1.353570	1.272488	1.190014	1.001472	0.861861	0.848433	1.182030	1.130053	1.078143	1.032313	0.961112	0.967544	1.011145	0.944183	0.906213	1.451857	1.356522	1.291537	1.515607	1.408480	1.329248	1.569983	1.408430	1.330041	1.569426	1.460868	1.384047	1.411244	1.348954	1.272073
105.2	1.072080	0.963462	0.903625	1.241277	1.126882	1.095185	1.354130	1.273620	1.190961	1.002023	0.862416	0.849012	1.182547	1.130863	1.078837	1.033071	0.961960	0.968359	1.011310	0.944911	0.906940	1.452691	1.356764	1.292321	1.516300	1.409762	1.329918	1.571093	1.408846	1.330493	1.570181	1.461381	1.384920	1.411993	1.349774	1.273208
105.4	1.072854	0.964253	0.904158	1.241961	1.127493	1.096027	1.355013	1.274415	1.191786	1.002629	0.862763	0.849544	1.182835	1.131638	1.079775	1.033842	0.962478	0.969015	1.011760	0.945387	0.907736	1.453175	1.357320	1.293017	1.517414	1.411009	1.330982	1.572257	1.409794	1.331424	1.571122	1.462454	1.385728	1.412920	1.350497	1.273701
105.6	1.073313	0.964753	0.904536	1.242667	1.128362	1.096571	1.356116	1.275221	1.192687	1.003146	0.862947	0.850221	1.183517	1.132350	1.080368	1.034447	0.963158	0.969318	1.011874	0.945985	0.908114	1.454238	1.358343	1.293917	1.517928	1.412150	1.331862	1.573299	1.411157	1.332376	1.572113	1.463320	1.386796	1.413726	1.351155	1.274906
105.8	1.074070	0.964941	0.905395	1.243544	1.129410	1.097431	1.357408	1.275949	1.193267	1.004106	0.863323	0.850788	1.184008	1.133238	1.081235	1.035325	0.964015	0.969775	1.012419	0.946447	0.908806	1.455036	1.359196	1.294611	1.518677	1.412989	1.332879	1.574186	1.412029	1.333443	1.573343	1.464174	1.387426	1.414370	1.351847	1.276041
106.0	1.074791	0.965401	0.906121	1.244415	1.130160	1.097855	1.358242	1.276714	1.194426	1.004973	0.864001	0.851062	1.184563	1.134319	1.081854	1.036119	0.964529	0.970228	1.012654	0.947308	0.909191	1.455796	1.360049	1.295007	1.519997	1.413745	1.333842	1.575735	1.412690	1.333880	1.574138	1.464922	1.388910	1.414980	1.352516	1.277054
106.2	1.075302	0.966683	0.906316	1.244761	1.130518	1.098537	1.358955	1.277527	1.195371	1.005342	0.863858	0.851762	1.185351	1.135317	1.082514	1.036756	0.965014	0.971049	1.013281	0.948206	0.909669	1.456558	1.361069	1.295600	1.520905	1.414172	1.334575	1.576477	1.413692	1.334330	1.574755	1.465959	1.389775	1.415388	1.353054	1.277866
106.4	1.075602	0.967432	0.906872	1.245758	1.130947	1.098861	1.359747	1.278460	1.196039	1.005830	0.864068	0.852561	1.185955	1.136205	1.082739	1.037480	0.965435	0.971228	1.014002	0.949056	0.910115	1.457486	1.362095	1.295745	1.521438	1.415196	1.335364	1.577660	1.415188	1.335302	1.575658	1.466862	1.390823	1.416171	1.353948	1.278960
106.6	1.076016	0.968053	0.907677	1.246128	1.131752	1.099665	1.360996	1.279165	1.196545	1.006619	0.864226	0.853131	1.186443	1.136827	1.083591	1.038058	0.966027	0.971729	1.014499	0.949445	0.910631	1.458060	1.362692	1.296549	1.522288	1.415685	1.336182	1.578740	1.416061	1.336456	1.576551	1.467365	1.391744	1.417049	1.354642	1.279697
106.8	1.076834	0.968675	0.908259	1.246934	1.131842	1.100357	1.362245	1.279751	1.197522	1.007232	0.864350	0.854264	1.186888	1.137646	1.084129	1.038466	0.966409	0.972564	1.015272	0.949961	0.911313	1.458739	1.363720	1.297137	1.523025	1.416593	1.337402	1.579478	1.416716	1.337081	1.577287	1.467922	1.392429	1.417981	1.355602	1.280645
107.0	1.077502	0.969512	0.908490	1.247499	1.132374	1.100729	1.363049	1.280257	1.198184	1.007744	0.864561	0.855076	1.187794	1.138324	1.084605	1.038665	0.967088	0.973197	1.016553	0.950714	0.912038	1.459525	1.364655	1.298131	1.523708	1.417160	1.338408	1.580730	1.417131	1.337997	1.578144	1.468927	1.393229	1.418714	1.356547	1.281211
107.2	1.077916	0.969918	0.908840	1.248252	1.132606	1.101067	1.363925	1.280884	1.198926	1.008298	0.865445	0.855683	1.188537	1.138402	1.084941	1.039000	0.967815	0.973521	1.017181	0.951198	0.911925	1.459919	1.365431	1.298730	1.524276	1.417484	1.339180	1.581447	1.418185	1.339293	1.579078	1.469888	1.394397	1.419655	1.357091	1.282512
107.4	1.078145	0.970291	0.909556	1.249032	1.133294	1.101356	1.364570	1.281897	1.199604	1.008660	0.866489	0.856189	1.189740	1.138815	1.085238	1.039531	0.968363	0.974180	1.017589	0.951662	0.912283	1.460659	1.365809	1.299123	1.525002	1.418405	1.340123	1.582109	1.419189	1.340054	1.580208	1.470457	1.394804	1.420538	1.357841	1.283177
107.6	1.078846	0.970900	0.909753	1.249978	1.133906	1.101620	1.365057	1.283108	1.200469	1.009431	0.867269	0.856854	1.190573	1.139785	1.085976	1.040004	0.969259	0.974841	1.018467	0.952060	0.912584	1.461364	1.366720	1.300034	1.525790	1.419156	1.340848	1.583158	1.419928	1.340747	1.580757	1.471468	1.395416	1.421517	1.358147	1.283615
107.8	1.079142	0.971646	0.909892	1.250771	1.134593	1.102043	1.365602	1.283819	1.200995	1.010087	0.867923	0.857430	1.191331	1.140438	1.086659	1.040436	0.969961	0.975608	1.019524	0.952704	0.912955	1.462236	1.367326	1.301208	1.526337	1.419678	1.342072	1.584781	1.420802	1.341440	1.581633	1.472374	1.396344	1.422523	1.359081	1.284474
108.0	1.079676	0.972049	0.910139	1.251528	1.135182	1.102707	1.365941	1.285009	1.201386	1.010578	0.868400	0.857884	1.192230	1.140885	1.087067	1.040842	0.970387	0.976386	1.020289	0.953642	0.913125	1.463048	1.367900	1.301978	1.527266	1.420949	1.342921	1.585379	1.421574	1.342444	1.582243	1.473307	1.397062	1.423221	1.360299	1.285549
108.2	1.080197	0.972711	0.910393	1.252086	1.135873	1.103135	1.366714	1.285984	1.202337	1.010947	0.869244	0.858459	1.192604	1.141548	1.088171	1.041053	0.970536	0.976957	1.020470	0.954105	0.913713	1.463970	1.368331	1.302555	1.528064	1.422017	1.344179	1.585526	1.422652	1.343520	1.583173	1.474152	1.397961	1.423998	1.361661	1.286408
108.4	1.080746	0.973212	0.910848	1.253089	1.136596	1.103681	1.367368	1.286671	1.202708	1.011069	0.869864	0.859045	1.193204	1.142113	1.089238	1.041361	0.970796	0.977334	1.020854	0.954301	0.914443	1.464980	1.369107	1.303321	1.529264	1.422770	1.344903	1.586360	1.423423	1.344440	1.584327	1.475031	1.398818	1.424790	1.362535	1.286827
108.6	1.081083	0.973765	0.911114	1.253531	1.137639	1.104281	1.367870	1.287168	1.203534	1.011521	0.870853	0.859561	1.194178	1.142589	1.089973	1.041595	0.970887	0.977915	1.021179	0.954989	0.915120	1.465520	1.369731	1.303965	1.530209	1.423576	1.345581	1.587439	1.424215	1.345433	1.585258	1.476043	1.399921	1.425480	1.363505	1.287676
108.8	1.081540	0.974055	0.911408	1.254356	1.138658	1.105128	1.368369	1.287949	1.204051	1.011803	0.871508	0.859914	1.194587	1.143502	1.090669	1.042267	0.971291	0.978361	1.021487	0.955518	0.915858	1.466224	1.370254	1.304738	1.530993	1.424210	1.346441	1.588384	1.424713	1.345927	1.585929	1.476897	1.400916	1.426269	1.364352	1.288037
109.0	1.082445	0.974641	0.911804	1.255179	1.139345	1.105942	1.369399	1.289019	1.204648	1.012290	0.871808	0.860305	1.195148	1.143796	1.091289	1.042967	0.971915	0.978573	1.021558	0.955839	0.916535	1.467109	1.370998	1.305780	1.531440	1.425213	1.347275	1.589721	1.425610	1.347189	1.586742	1.477984	1.401733	1.426763	1.365258	1.288619
109.2	1.083048	0.975181	0.912178	1.255964	1.140237	1.107075	1.370154	1.289720	1.205432	1.013028	0.872298	0.860773	1.196055	1.144540	1.091776	1.043434	0.972317	0.979025	1.021681	0.956309	0.917098	1.467877	1.371501	1.306589	1.532116	1.426342	1.348284	1.590349	1.426437	1.348126	1.587562	1.478668	1.402554	1.427584	1.365704	1.289405
109.4	1.083249	0.975600	0.912789	1.256827	1.141013	1.107981	1.371239	1.290504	1.206014	1.014019	0.872729	0.861184	1.196598	1.145406	1.092762	1.043936	0.972927	0.979582	1.022287	0.956613	0.917624	1.468878	1.372583	1.307379	1.532808	1.427037	1.349382	1.591432	1.427720	1.348895	1.588757	1.480087	1.403206	1.428391	1.366583	1.289950
109.6	1.084030	0.975679	0.913675	1.257538	1.141847	1.108496	1.372070	1.291549	1.206870	1.015176	0.873030	0.861409	1.197595	1.146109	1.093422	1.044538	0.973473	0.979785	1.022542	0.957099	0.917870	1.469969	1.373690	1.308199	1.533263	1.427343	1.349845	1.592513	1.428601	1.349793	1.589496	1.481098	1.404223	1.429054	1.367181	1.290586
109.8	1.084657	0.975643	0.914307	1.258491	1.142565	1.109411	1.372847	1.292501	1.207437	1.015909	0.873563	0.861818	1.198086	1.147000	1.094145	1.045462	0.974183	0.980525	1.022886	0.957640	0.918410	1.470880	1.374867	1.308599	1.534029	1.427825	1.350390	1.593321	1.429156	1.350727	1.590403	1.482308	1.405223	1.429745	1.368107	1.291518
110.0	1.085031	0.976374	0.914306	1.259156	1.142808	1.110068	1.373708	1.293291	1.208439	1.016576	0.873881	0.861887	1.198303	1.148162	1.094600	1.045964	0.974963	0.980927	1.023225	0.958173	0.918989	1.471809	1.375830	1.309214	1.534837	1.428883	1.350691	1.594196	1.429830	1.351317	1.591469	1.483039	1.405996	1.430327	1.368502	1.292021
110.2	1.085072	0.977105	0.914684	1.260077	1.143553	1.111150	1.374894	1.293811	1.209050	1.016884	0.873714	0.862061	1.198995	1.148964	1.095237	1.046511	0.975343	0.981806	1.023652	0.958614	0.919197	1.472762	1.376925	1.310157	1.535311	1.429386	1.351456	1.594784	1.430884	1.352312	1.592335	1.484542	1.406771	1.430953	1.369215	1.292379
110.4	1.085543	0.977233	0.915033	1.261111	1.143949	1.111838	1.375854	1.294831	1.209696	1.017646	0.874241	0.862234	1.198963	1.149418	1.095589	1.047102	0.975940	0.982576	1.023903	0.959260	0.919905	1.473590	1.377638	1.311304	1.535599	1.430385	1.352250	1.595782	1.432448	1.353673	1.593301	1.485172	1.407860	1.431647	1.370111	1.293385
110.6	1.085926	0.977624	0.915521	1.262011	1.144418	1.112715	1.377198	1.295676	1.210350	1.018531	0.874463	0.862609	1.199611	1.150164	1.096510	1.047934	0.976380	0.983516	1.024518	0.959592	0.920213	1.474276	1.378541	1.312406	1.536600	1.431227	1.353128	1.596884	1.433166	1.354544	1.594634	1.485614	1.408512	1.432499	1.371011	1.293845
110.8	1.086283	0.978119	0.915938	1.262870	1.145033	1.113406	1.378192	1.296211	1.211085	1.019083	0.874586	0.862905	1.199977	1.150651	1.097217	1.048415	0.976965	0.984204	1.025331	0.959947	0.920249	1.475107	1.379882	1.313199	1.537630	1.432289	1.354114	1.597795	1.434425	1.355384	1.595704	1.486189	1.409269	1.433185	1.372121	1.294753
111.0	1.086752	0.978829	0.916783	1.263271	1.145655	1.113791	1.378831	1.296748	1.211781	1.019613	0.875134	0.862995	1.200582	1.150980	1.097858	1.049225	0.977357	0.984751	1.025796	0.960020	0.920686	1.475562	1.380333	1.314178	1.538127	1.433303	1.354719	1.598695	1.435306	1.356494	1.596664	1.487040	1.410082	1.434234	1.373025	1.295140
111.2	1.087688	0.979277	0.917506	1.263715	1.146152	1.114166	1.379747	1.297884	1.212926	1.020219	0.876095	0.862659	1.201720	1.151291	1.098652	1.050207	0.977742	0.985296	1.026341	0.960394	0.920857	1.476268	1.380768	1.315174	1.538903	1.434304	1.355456	1.599566	1.436326	1.357477	1.597755	1.487581	1.410779	1.435152	1.373868	1.296075
111.4	1.088156	0.979953	0.918338	1.264075	1.146715	1.114354	1.380438	1.298813	1.213494	1.020958	0.876731	0.863004	1.202939	1.152214	1.099159	1.050682	0.978181	0.985763	1.026852	0.960919	0.921847	1.477307	1.381698	1.316085	1.539966	1.435249	1.356558	1.600489	1.437125	1.358195	1.599061	1.487912	1.411633	1.435673	1.374685	1.296564
111.6	1.088855	0.980472	0.918840	1.264567	1.147061	1.114617	1.380988	1.299453	1.213981	1.021904	0.876936	0.862959	1.203961	1.153090	1.100025	1.051757	0.978815	0.986068	1.028129	0.961774	0.922896	1.478370	1.382626	1.317134	1.540978	1.436212	1.357093	1.601415	1.438195	1.358712	1.600029	1.488974	1.412708	1.436617	1.375510	1.297418
111.8	1.089358	0.981024	0.919408	1.265204	1.147697	1.115065	1.381585	1.300344	1.214354	1.022312	0.877556	0.863229	1.204425	1.153530	1.101015	1.052283	0.978832	0.986646	1.028793	0.962620	0.923152	1.479368	1.383152	1.318048	1.541726	1.437176	1.357910	1.602125	1.439302	1.359753	1.601220	1.489374	1.413635	1.437744	1.376783	1.298711
112.0	1.089968	0.981148	0.920076	1.265815	1.148456	1.115564	1.382192	1.301326	1.214947	1.022729	0.878068	0.863551	1.204969	1.154224	1.101437	1.052806	0.979014	0.987185	1.028965	0.963361	0.923434	1.480252	1.383893	1.318773	1.543044	1.438584	1.358748	1.602630	1.440157	1.360971	1.602148	1.490113	1.414506	1.438743	1.377552	1.299804
112.2	1.090335	0.982038	0.920342	1.266146	1.149217	1.116204	1.382902	1.301771	1.215510	1.022933	0.878741	0.864079	1.205529	1.154937	1.101986	1.053427	0.979279	0.987594	1.029524	0.963921	0.924253	1.481100	1.384200	1.319580	1.544333	1.439544	1.359779	1.603332	1.441197	1.361634	1.603144	1.490519	1.415652	1.439368	1.378443	1.300808
112.4	1.091002	0.982358	0.920939	1.266385	1.150348	1.117053	1.383420	1.302025	1.215880	1.023183	0.879671	0.864572	1.206139	1.155452	1.102360	1.054007	0.980068	0.988114	1.030597	0.964843	0.925117	1.481860	1.385193	1.320171	1.545520	1.440076	1.360464	1.604604	1.442070	1.362367	1.603963	1.491699	1.417110	1.440156	1.378883	1.301169
112.6	1.091548	0.982663	0.921284	1.266748	1.151357	1.117450	1.383820	1.302883	1.216857	1.023790	0.880177	0.864974	1.206626	1.156318	1.102781	1.054480	0.980728	0.988424	1.031138	0.965532	0.925821	1.482347	1.385508	1.320742	1.546590	1.441155	1.361235	1.605588	1.443106	1.363032	1.604796	1.492478	1.418482	1.440692	1.379507	1.302188
112.8	1.092458	0.982999	0.921842	1.267532	1.152181	1.117985	1.384611	1.303858	1.217639	1.023984	0.880804	0.865429	1.207158	1.157038	1.102906	1.055165	0.981542	0.988517	1.031664	0.965741	0.926519	1.482999	1.386386	1.322023	1.547607	1.441896	1.362365	1.606499	1.443824	1.363631	1.605753	1.493643	1.419792	1.441545	1.380062	1.302999
113.0	1.092994	0.983596	0.922182	1.267963	1.153060	1.118776	1.385430	1.304798	1.218345	1.024240	0.881276	0.865881	1.208169	1.157826	1.103392	1.055684	0.982177	0.989115	1.032357	0.966495	0.926605	1.484004	1.386996	1.322916	1.548835	1.442700	1.363135	1.607225	1.444893	1.364904	1.606656	1.494876	1.420612	1.441929	1.380785	1.304113
113.2	1.093431	0.983786	0.922622	1.268803	1.154273	1.119392	1.386015	1.305521	1.219073	1.024881	0.881945	0.866621	1.209074	1.158524	1.103988	1.056075	0.982928	0.989153	1.032957	0.966931	0.926884	1.484951	1.388080	1.323569	1.550069	1.443478	1.364131	1.607617	1.445734	1.365215	1.607727	1.495604	1.421619	1.442774	1.381445	1.305052
113.4	1.094090	0.984368	0.923447	1.269411	1.155229	1.119998	1.386749	1.306334	1.219967	1.025159	0.882659	0.867167	1.209783	1.159129	1.104543	1.056464	0.983453	0.989827	1.033740	0.967601	0.927192	1.485571	1.388824	1.323949	1.550746	1.444242	1.364845	1.608652	1.446304	1.365769	1.608569	1.496975	1.422292	1.443406	1.381921	1.305731
113.6	1.094773	0.984704	0.923956	1.270084	1.155637	1.120926	1.387276	1.307400	1.220810	1.025169	0.882764	0.867820	1.210603	1.159833	1.105050	1.057105	0.984163	0.990348	1.033977	0.967748	0.927507	1.486319	1.389908	1.324967	1.551759	1.444937	1.365529	1.609684	1.446986	1.366952	1.609140	1.497751	1.423200	1.444146	1.382478	1.306238
113.8	1.095021	0.985193	0.923552	1.270870	1.156423	1.121772	1.388110	1.307982	1.221671	1.025212	0.883260	0.868844	1.210975	1.160803	1.105497	1.057672	0.985103	0.990590	1.034139	0.968495	0.927844	1.486493	1.390973	1.325673	1.552789	1.445894	1.366383	1.610541	1.447787	1.367359	1.610244	1.499075	1.423823	1.445025	1.383337	1.307135
114.0	1.095633	0.985840	0.923932	1.271691	1.156969	1.122316	1.388898	1.308343	1.222560	1.025695	0.883518	0.869463	1.211229	1.161741	1.105864	1.058356	0.985759	0.990887	1.034714	0.968786	0.928312	1.487121	1.391974	1.326530	1.553411	1.446748	1.367227	1.611709	1.448470	1.367556	1.611379	1.500298	1.424172	1.445888	1.384102	1.308035
114.2	1.096177	0.986480	0.924665	1.272573	1.157413	1.123226	1.389946	1.308751	1.223156	1.025919	0.883749	0.870001	1.211868	1.162420	1.106167	1.059019	0.986139	0.991641	1.035185	0.969135	0.928511	1.487923	1.392989	1.327266	1.554002	1.447812	1.368404	1.612826	1.449266	1.368269	1.611879	1.501432	1.425254	1.446751	1.384731	1.308830
114.4	1.097020	0.987091	0.924767	1.273587	1.158036	1.123973	1.390656	1.309699	1.224074	1.026446	0.884333	0.870555	1.212231	1.162979	1.106949	1.059992	0.986552	0.992109	1.035779	0.969403	0.929170	1.488407	1.393962	1.327981	1.554554	1.448735	1.369434	1.614184	1.449936	1.368789	1.612825	1.501832	1.425963	1.447255	1.385496	1.309529
114.6	1.097456	0.987927	0.925022	1.274440	1.158857	1.124640	1.391379	1.310408	1.224849	1.026753	0.884558	0.871330	1.212961	1.163689	1.107621	1.060604	0.987238	0.992398	1.036412	0.969689	0.929220	1.489116	1.395039	1.328540	1.555126	1.449703	1.370420	1.615471	1.450238	1.369173	1.613645	1.502568	1.426376	1.448137	1.386741	1.310076
114.8	1.098169	0.988789	0.926043	1.275141	1.159437	1.125390	1.391914	1.310685	1.225853	1.027195	0.884751	0.871553	1.213579	1.164172	1.108420	1.061346	0.987850	0.992929	1.036782	0.970070	0.929831	1.489685	1.395706	1.329237	1.555909	1.450676	1.371819	1.616727	1.451107	1.369488	1.614220	1.503282	1.427102	1.449011	1.387917	1.310741
115.0	1.098922	0.989386	0.927010	1.276096	1.160096	1.126041	1.392414	1.311362	1.226881	1.027730	0.885400	0.871900	1.214807	1.164710	1.108930	1.062064	0.988336	0.993721	1.037600	0.970103	0.930573	1.490286	1.395966	1.330036	1.556182	1.451194	1.372643	1.617130	1.451448	1.370079	1.614966	1.503904	1.427353	1.450111	1.388867	1.311344
115.2	1.099340	0.989787	0.927281	1.276528	1.160536	1.126159	1.393187	1.312370	1.227609	1.027993	0.885862	0.872062	1.215869	1.165457	1.109784	1.062600	0.988462	0.994175	1.038220	0.970676	0.931160	1.491203	1.396853	1.330845	1.557027	1.451796	1.373722	1.618151	1.451641	1.370519	1.615680	1.504815	1.427992	1.451033	1.389653	1.312163
115.4	1.099219	0.990210	0.927835	1.277469	1.160580	1.126548	1.393671	1.312846	1.227935	1.028847	0.886076	0.872578	1.216378	1.166190	1.110689	1.063012	0.988656	0.994500	1.038510	0.970912	0.931572	1.491772	1.397563	1.331279	1.557727	1.452539	1.374347	1.618879	1.452613	1.371417	1.616506	1.505565	1.428774	1.452010	1.390678	1.312765
115.6	1.099707	0.990747	0.928220	1.278313	1.161132	1.127151	1.394103	1.313296	1.228538	1.029152	0.886516	0.872717	1.217121	1.166772	1.111651	1.063887	0.988999	0.995167	1.039440	0.971840	0.932144	1.492901	1.398379	1.331593	1.558075	1.453692	1.374652	1.620204	1.453668	1.372296	1.617629	1.506826	1.429246	1.452988	1.391660	1.313604
115.8	1.100389	0.991214	0.928671	1.279439	1.161755	1.128216	1.394892	1.313990	1.229126	1.029918	0.887163	0.873366	1.216850	1.167291	1.112531	1.063918	0.988871	0.995772	1.039476	0.972513	0.932264	1.493751	1.398837	1.332060	1.558647	1.454383	1.375373	1.620749	1.454553	1.374020	1.618171	1.507592	1.430208	1.454034	1.392627	1.314387
116.0	1.101090	0.991483	0.929141	1.279905	1.162596	1.128667	1.395648	1.314662	1.229728	1.030551	0.887492	0.873730	1.216957	1.167878	1.112742	1.064256	0.989343	0.996357	1.040125	0.973156	0.933107	1.494912	1.399533	1.332680	1.559303	1.455150	1.376087	1.621788	1.455355	1.374705	1.619132	1.508631	1.431124	1.454618	1.393321	1.315352
116.2	1.101739	0.991866	0.929584	1.280545	1.163260	1.128938	1.396123	1.315368	1.230457	1.031045	0.888144	0.874475	1.217089	1.168067	1.113512	1.064676	0.990258	0.996917	1.040842	0.973782	0.933907	1.495882	1.399942	1.333320	1.559865	1.455752	1.376611	1.623106	1.456547	1.375118	1.619973	1.509695	1.432157	1.455226	1.394431	1.316441
116.4	1.102528	0.992323	0.929841	1.281084	1.163898	1.129175	1.396725	1.316213	1.230953	1.031794	0.888800	0.874884	1.217252	1.168409	1.114169	1.064783	0.991097	0.997830	1.041467	0.974318	0.934400	1.496620	1.401033	1.333794	1.560436	1.456287	1.377103	1.624145	1.457593	1.376067	1.620723	1.510794	1.433490	1.455858	1.395083	1.316906
116.6	1.103174	0.992818	0.930100	1.281991	1.164514	1.129684	1.397352	1.317530	1.231828	1.032389	0.889095	0.875226	1.217846	1.169169	1.114858	1.065022	0.991451	0.998446	1.041412	0.974629	0.934715	1.497322	1.401655	1.334646	1.561283	1.457223	1.377721	1.625101	1.458689	1.377070	1.621716	1.511674	1.434141	1.456514	1.396346	1.317879
116.8	1.103799	0.993403	0.930566	1.282533	1.165219	1.130358	1.398253	1.318651	1.232461	1.033000	0.889598	0.875323	1.218531	1.169350	1.115407	1.065051	0.992018	0.999210	1.041406	0.975103	0.935051	1.498355	1.402694	1.335714	1.562063	1.457706	1.378292	1.625827	1.459498	1.378003	1.622654	1.512680	1.434824	1.457108	1.397064	1.318591
117.0	1.103924	0.993925	0.930778	1.282887	1.166092	1.131317	1.398902	1.319429	1.233273	1.033491	0.889724	0.875411	1.219572	1.169577	1.116498	1.065381	0.992243	0.999785	1.041626	0.975682	0.935101	1.499468	1.403276	1.336255	1.562952	1.458286	1.378570	1.626273	1.460336	1.378845	1.623473	1.513519	1.435471	1.457263	1.397752	1.319312
117.2	1.104726	0.994480	0.930920	1.283441	1.167153	1.131628	1.399738	1.320036	1.233764	1.033825	0.889944	0.875645	1.220361	1.170126	1.117403	1.065850	0.992842	0.999980	1.042126	0.975926	0.935681	1.500060	1.404427	1.336873	1.563659	1.459196	1.379316	1.627116	1.461378	1.379669	1.624430	1.514303	1.436190	1.457871	1.398134	1.319760
117.4	1.105435	0.995408	0.931636	1.283267	1.167813	1.132583	1.400446	1.320841	1.234378	1.034155	0.890429	0.876236	1.221152	1.170901	1.117920	1.065910	0.993220	1.000669	1.042747	0.976186	0.936259	1.500963	1.405316	1.337550	1.564326	1.460132	1.379757	1.628145	1.462604	1.380927	1.625298	1.515101	1.436555	1.458531	1.398679	1.320477
117.6	1.105801	0.995647	0.932125	1.284056	1.168247	1.133155	1.401428	1.321631	1.234742	1.034466	0.890818	0.876918	1.222195	1.171916	1.118543	1.066289	0.993872	1.001007	1.042862	0.976356	0.936832	1.502122	1.406222	1.338594	1.565307	1.461025	1.380626	1.628785	1.463946	1.381890	1.626469	1.515735	1.437403	1.458991	1.399490	1.321224
117.8	1.106385	0.996067	0.932281	1.284663	1.169187	1.133610	1.402334	1.322295	1.235556	1.035270	0.891402	0.877147	1.223121	1.172853	1.118694	1.066538	0.994454	1.001161	1.043566	0.976994	0.937153	1.502576	1.407190	1.339310	1.566035	1.462038	1.381298	1.629475	1.464932	1.382104	1.627720	1.516881	1.438227	1.459832	1.400127	1.321905
118.0	1.107175	0.996588	0.932993	1.285399	1.169803	1.134208	1.403220	1.322909	1.236360	1.035878	0.891924	0.877275	1.224224	1.173621	1.118908	1.067039	0.994849	1.001912	1.044476	0.977319	0.937615	1.503622	1.408249	1.340134	1.566715	1.463158	1.381922	1.630223	1.465640	1.382820	1.628802	1.517641	1.439137	1.460810	1.400640	1.322764
118.2	1.107853	0.997312	0.933401	1.286086	1.170452	1.135148	1.404238	1.323656	1.237154	1.036440	0.892449	0.877533	1.225248	1.174337	1.119249	1.067584	0.995463	1.002414	1.045159	0.977701	0.938132	1.504519	1.409227	1.341094	1.567646	1.464378	1.382798	1.630966	1.466418	1.383734	1.629752	1.518298	1.440097	1.461446	1.400916	1.323388
118.4	1.108482	0.997748	0.933770	1.287109	1.171411	1.135922	1.404984	1.324472	1.238014	1.036997	0.892931	0.877751	1.226209	1.174908	1.119923	1.068183	0.996051	1.002695	1.045942	0.978081	0.938842	1.505128	1.410034	1.342099	1.568580	1.465032	1.383595	1.631766	1.467122	1.384321	1.630822	1.518871	1.440908	1.461963	1.401710	1.324182
118.6	1.108876	0.998373	0.934480	1.287862	1.172035	1.136678	1.405665	1.325101	1.238776	1.037763	0.893216	0.878089	1.227062	1.175664	1.120340	1.068589	0.996907	1.002987	1.046490	0.978669	0.939392	1.505926	1.410609	1.343018	1.569484	1.465950	1.384304	1.632359	1.467999	1.385084	1.631638	1.519571	1.441528	1.462825	1.402557	1.325095
118.8	1.109297	0.998952	0.935549	1.288785	1.172705	1.137453	1.406305	1.325531	1.239597	1.038594	0.893491	0.878197	1.227908	1.176409	1.120849	1.069426	0.997330	1.003280	1.047041	0.979022	0.940021	1.506501	1.410973	1.343851	1.570564	1.466795	1.385219	1.632913	1.468833	1.385729	1.632543	1.520203	1.442286	1.463590	1.403009	1.325935
119.0	1.109307	0.999141	0.935846	1.289557	1.173317	1.137897	1.406898	1.326040	1.240274	1.039222	0.893842	0.878585	1.228508	1.177039	1.121228	1.070053	0.997580	1.003603	1.047647	0.979189	0.940416	1.507034	1.411278	1.344522	1.571334	1.467235	1.385621	1.633177	1.469459	1.386567	1.633421	1.520886	1.442586	1.464148	1.403569	1.326887
119.2	1.109498	0.999438	0.936308	1.290132	1.173491	1.138322	1.407492	1.326242	1.240708	1.039661	0.893855	0.878968	1.228708	1.177656	1.121969	1.070890	0.997495	1.003788	1.047800	0.979724	0.940840	1.507611	1.411717	1.345161	1.572262	1.468133	1.386358	1.634265	1.469931	1.387248	1.634149	1.521769	1.443127	1.464516	1.403987	1.327779
119.4	1.109752	0.999650	0.936903	1.290907	1.173901	1.139159	1.407839	1.326309	1.241232	1.040650	0.894001	0.879406	1.228706	1.178128	1.122484	1.071666	0.997767	1.003951	1.048033	0.980078	0.941277	1.508105	1.412010	1.345432	1.573090	1.468757	1.386740	1.634927	1.470976	1.388030	1.634973	1.522439	1.443473	1.464733	1.404682	1.328527
119.6	1.110289	0.999900	0.937451	1.291361	1.174342	1.139805	1.408143	1.326493	1.241744	1.041161	0.894273	0.879922	1.228663	1.178622	1.122796	1.072228	0.997994	1.004234	1.048462	0.980743	0.941837	1.508765	1.412323	1.345715	1.573718	1.469263	1.387323	1.635848	1.471586	1.388601	1.635845	1.523040	1.443903	1.464862	1.405156	1.329477
119.8	1.110766	1.000026	0.938066	1.291889	1.174570	1.140298	1.408387	1.326661	1.242192	1.041919	0.894268	0.880445	1.228238	1.178844	1.123294	1.072677	0.998041	1.004164	1.048540	0.981071	0.942292	1.509122	1.412192	1.346188	1.574427	1.469317	1.387869	1.636189	1.471977	1.389206	1.636117	1.523349	1.444322	1.465141	1.405682	1.330303
