# Supplementary material for: High-Voltage Toxin’Roll: Electrostatic Charge Repulsion as a Dynamic Venom Resistance Trait in Pythonid Snakes
Source: Toxins (Basel). 2024 Apr 4;16(4):176. doi: 10.3390/toxins16040176 (PMC11053703; doi:10.3390/toxins16040176)
Supplement: Supplementary file 1 [file toxins-16-00176-s001.zip › Supplemental datasheets/Fig 3 line graphs/Naja sputatrix.csv]

Time	Python bivittatus	Python bivittatus	Python bivittatus	Python regius	Python regius	Python regius	Python sebae	Python sebae	Python sebae	Python 187 A/S	Python 187 A/S	Python 187 A/S	Python 195 K/E	Python 195 K/E	Python 195 K/E	Python 189 K/Q	Python 189 K/Q	Python 189 K/Q	Python 187 A/S-189 K/Q	Python 187 A/S-189 K/Q	Python 187 A/S-189 K/Q	Python 189 K/Q-195 K/E	Python 189 K/Q-195 K/E	Python 189 K/Q-195 K/E	Python 189 K/D-195 K/D	Python 189 K/D-195 K/D	Python 189 K/D-195 K/D	Aspidite melanocephalus	Aspidite melanocephalus	Aspidite melanocephalus	191 K/D-195K/E	191 K/D-195K/E	191 K/D-195K/E	Malayopython reticulatus	Malayopython reticulatus	Malayopython reticulatus
0.0	0.000000	0.000000	0.000000	0.000000	0.000000	0.000000	0.000000	0.000000	0.000000	0.000000	0.000000	0.000000	0.000000	0.000000	0.000000	0.000000	0.000000	0.000000	0.000000	0.000000	0.000000	0.000000	0.000000	0.000000	0.000000	0.000000	0.000000	0.000000	0.000000	0.000000	0.000000	0.000000	0.000000	0.000000	0.000000	0.000000
0.2	0.014608	0.013916	0.014711	0.018551	0.018820	0.019400	0.019330	0.017444	0.019059	0.016046	0.014201	0.014592	0.018587	0.017717	0.017501	0.017412	0.016149	0.018187	0.016266	0.015350	0.014974	0.018761	0.019746	0.019067	0.020172	0.018310	0.017764	0.022747	0.022041	0.022047	0.026442	0.025827	0.026007	0.026778	0.025850	0.023926
0.4	0.030310	0.029157	0.030424	0.038757	0.038826	0.040161	0.039549	0.036505	0.040015	0.033113	0.029583	0.030348	0.038171	0.036712	0.036157	0.036239	0.033571	0.037808	0.033819	0.031717	0.030973	0.039225	0.040813	0.039678	0.042106	0.037950	0.036901	0.046882	0.045960	0.045730	0.055190	0.053977	0.054321	0.055797	0.054197	0.049840
0.6	0.046263	0.044910	0.046727	0.059615	0.059737	0.061672	0.061062	0.056645	0.061792	0.050668	0.045682	0.046979	0.059030	0.056516	0.055530	0.055563	0.051614	0.058195	0.051960	0.048695	0.047647	0.060543	0.062852	0.061322	0.065233	0.058497	0.056801	0.072587	0.071247	0.070542	0.085527	0.084058	0.083687	0.086552	0.084129	0.077153
0.8	0.062506	0.060179	0.063407	0.080371	0.080912	0.083531	0.082628	0.077179	0.083830	0.068730	0.062102	0.063599	0.080106	0.076534	0.075663	0.075356	0.070069	0.078636	0.070477	0.065840	0.064578	0.082629	0.085327	0.083130	0.088730	0.079555	0.077023	0.098834	0.096797	0.096049	0.116948	0.115193	0.113620	0.118186	0.114825	0.104769
1.0	0.078270	0.075399	0.079814	0.101136	0.101710	0.105294	0.103951	0.097232	0.106117	0.086408	0.078146	0.079726	0.100534	0.096104	0.094937	0.094507	0.088208	0.098869	0.088527	0.082891	0.081075	0.104225	0.107334	0.104407	0.112319	0.100171	0.096605	0.125161	0.122618	0.121082	0.148488	0.146050	0.143647	0.149392	0.145298	0.131959
1.2	0.093487	0.089892	0.095051	0.121265	0.121924	0.125947	0.123791	0.116767	0.126757	0.103093	0.093626	0.095375	0.120373	0.114703	0.113885	0.112507	0.105815	0.117965	0.105770	0.098778	0.096886	0.124896	0.128367	0.124900	0.134919	0.119966	0.115546	0.150544	0.147106	0.144858	0.178790	0.176186	0.172639	0.179649	0.175164	0.158204
1.4	0.106789	0.103084	0.108844	0.139551	0.140360	0.144830	0.142704	0.134885	0.146065	0.118466	0.107359	0.109555	0.138516	0.132142	0.130821	0.129012	0.121314	0.135394	0.121495	0.113343	0.111472	0.143804	0.147772	0.143858	0.155949	0.138345	0.132749	0.174168	0.169699	0.167276	0.207123	0.204362	0.199219	0.207912	0.202530	0.182302
1.6	0.118272	0.114172	0.120495	0.155404	0.156399	0.161007	0.158991	0.150911	0.162711	0.131860	0.119370	0.121964	0.154148	0.147014	0.145791	0.143002	0.134806	0.150347	0.135089	0.125672	0.123984	0.160895	0.164850	0.160263	0.174381	0.154418	0.147760	0.195161	0.189752	0.187123	0.232771	0.229364	0.222680	0.232773	0.226900	0.203230
1.8	0.127178	0.123095	0.129834	0.167970	0.169033	0.173753	0.171770	0.164158	0.176668	0.142596	0.129036	0.131790	0.167194	0.159215	0.157808	0.154248	0.145748	0.162347	0.146120	0.135730	0.134071	0.174705	0.178422	0.173499	0.189889	0.167859	0.159746	0.212445	0.206169	0.203391	0.254100	0.250381	0.241871	0.253123	0.247248	0.220407
2.0	0.133421	0.128979	0.135788	0.176937	0.178195	0.182983	0.181113	0.173072	0.186329	0.150116	0.135584	0.138902	0.176114	0.167618	0.166039	0.162022	0.153649	0.170317	0.153438	0.142521	0.141101	0.184622	0.187897	0.182712	0.201310	0.177623	0.167936	0.225244	0.218322	0.215580	0.270192	0.266169	0.256080	0.267794	0.262565	0.233059
2.2	0.136080	0.131711	0.137815	0.181366	0.182548	0.187295	0.185419	0.178305	0.191403	0.153565	0.138753	0.142485	0.181056	0.171761	0.169876	0.165370	0.157242	0.173787	0.156826	0.145252	0.144541	0.190313	0.192808	0.186983	0.207798	0.182567	0.171880	0.232549	0.224817	0.222543	0.280087	0.275768	0.263912	0.275590	0.271169	0.239719
2.4	0.138792	0.134502	0.140500	0.185225	0.186774	0.190965	0.190158	0.182985	0.195751	0.156951	0.141307	0.145642	0.185102	0.175402	0.174085	0.168517	0.160823	0.176773	0.160485	0.148328	0.147985	0.195787	0.197502	0.191587	0.213427	0.187147	0.175649	0.238869	0.230801	0.228352	0.288782	0.284056	0.270661	0.282602	0.278813	0.245359
2.6	0.141908	0.137273	0.143412	0.188765	0.190826	0.194662	0.195007	0.187267	0.199329	0.160508	0.144001	0.149007	0.188807	0.179247	0.177635	0.171699	0.164295	0.179669	0.163834	0.151479	0.150954	0.200308	0.201388	0.195424	0.218433	0.191252	0.179375	0.245463	0.236325	0.233541	0.296423	0.291553	0.276723	0.288780	0.285068	0.251220
2.8	0.144699	0.140035	0.146331	0.192740	0.194657	0.198114	0.199060	0.191270	0.202597	0.163692	0.146619	0.151454	0.192252	0.182357	0.181113	0.174848	0.167439	0.182640	0.166858	0.154225	0.154178	0.204511	0.205108	0.199311	0.223514	0.195069	0.182729	0.250429	0.241412	0.238657	0.303377	0.298374	0.282714	0.294425	0.290960	0.256862
3.0	0.147350	0.142808	0.149009	0.196187	0.198368	0.201296	0.202858	0.194782	0.206010	0.166747	0.149639	0.154765	0.196251	0.185973	0.183961	0.177813	0.170381	0.185766	0.169479	0.157367	0.156947	0.208058	0.208726	0.203123	0.227879	0.198647	0.186035	0.255381	0.245979	0.243631	0.309501	0.304850	0.288177	0.299706	0.296045	0.262235
3.2	0.149967	0.144969	0.151592	0.199355	0.201965	0.204554	0.206853	0.198005	0.209225	0.169286	0.152725	0.157678	0.199460	0.189254	0.187167	0.180918	0.173398	0.188506	0.172367	0.160627	0.159557	0.211856	0.212567	0.206930	0.231970	0.202502	0.189051	0.259998	0.250441	0.248084	0.316054	0.310673	0.292752	0.305020	0.301020	0.267117
3.4	0.152624	0.147393	0.153600	0.202501	0.205077	0.207521	0.210693	0.201127	0.212498	0.172423	0.155628	0.160257	0.202862	0.192218	0.189230	0.183938	0.176107	0.191223	0.174924	0.163539	0.162228	0.215106	0.216233	0.210299	0.236074	0.206100	0.192009	0.264669	0.254169	0.252632	0.321952	0.315729	0.297306	0.309197	0.305945	0.271869
3.6	0.155434	0.149864	0.155850	0.205570	0.207711	0.210327	0.213779	0.204690	0.215407	0.175414	0.158189	0.162780	0.206047	0.195169	0.192590	0.186673	0.178605	0.193626	0.177689	0.166542	0.164962	0.218376	0.219465	0.213751	0.239733	0.209066	0.195066	0.268661	0.258061	0.257071	0.327354	0.320554	0.301998	0.313167	0.310031	0.276286
3.8	0.158258	0.152281	0.158777	0.208978	0.210585	0.213245	0.216609	0.207415	0.217768	0.177834	0.161022	0.165389	0.209282	0.198007	0.194447	0.189320	0.181471	0.196123	0.180367	0.169227	0.167713	0.221195	0.222348	0.216733	0.242917	0.211735	0.197927	0.272959	0.262061	0.260777	0.332281	0.325275	0.306121	0.316842	0.313924	0.280347
4.0	0.160741	0.154741	0.161460	0.211849	0.213361	0.216190	0.219952	0.210314	0.219998	0.180167	0.163780	0.167654	0.212503	0.200403	0.197416	0.192245	0.184041	0.198815	0.182704	0.171718	0.169995	0.224246	0.225199	0.218327	0.246485	0.214535	0.200671	0.276708	0.265528	0.264850	0.336757	0.329381	0.309498	0.320748	0.317395	0.284488
4.2	0.162853	0.157170	0.163332	0.214522	0.216327	0.219010	0.223681	0.212802	0.222393	0.182950	0.166555	0.169408	0.215364	0.202852	0.199411	0.194967	0.186462	0.201447	0.185416	0.173606	0.172217	0.227745	0.227828	0.221474	0.249903	0.217229	0.203039	0.280660	0.268914	0.268110	0.341045	0.332945	0.313152	0.324679	0.320936	0.288506
4.4	0.165542	0.159405	0.165442	0.217356	0.218771	0.221728	0.226348	0.215647	0.224792	0.185477	0.169453	0.171531	0.218072	0.205293	0.201911	0.197892	0.188905	0.203976	0.187977	0.175527	0.174269	0.230868	0.230566	0.224644	0.253257	0.219669	0.205556	0.284177	0.272236	0.271877	0.345149	0.336684	0.316329	0.328326	0.324920	0.292393
4.6	0.167516	0.161168	0.167654	0.220124	0.221374	0.224647	0.229490	0.218506	0.227246	0.187626	0.172195	0.173551	0.220938	0.207702	0.204108	0.200565	0.191299	0.206281	0.190161	0.177793	0.176393	0.233454	0.233261	0.227459	0.256201	0.222360	0.208050	0.287528	0.275241	0.274283	0.349059	0.340651	0.319269	0.332311	0.328523	0.296235
4.8	0.169748	0.163222	0.169829	0.222791	0.223821	0.227604	0.232362	0.221221	0.229644	0.189913	0.175001	0.175235	0.223596	0.209971	0.207038	0.203407	0.194028	0.208608	0.192704	0.179998	0.178409	0.236685	0.235914	0.230090	0.259155	0.225031	0.210586	0.290859	0.278208	0.277076	0.352776	0.344349	0.322191	0.335743	0.332261	0.299702
5.0	0.172032	0.165142	0.171803	0.226184	0.226678	0.230516	0.234840	0.223593	0.232055	0.192556	0.177559	0.176941	0.226219	0.211962	0.209296	0.205960	0.196445	0.211213	0.195109	0.182186	0.180464	0.239575	0.238362	0.233107	0.262119	0.227485	0.212726	0.294566	0.281331	0.278804	0.356276	0.347468	0.325462	0.339401	0.336047	0.302844
5.2	0.174303	0.167029	0.174262	0.229097	0.229475	0.232994	0.237098	0.226423	0.233995	0.194833	0.180359	0.179406	0.229163	0.214764	0.212135	0.208409	0.198993	0.213570	0.197783	0.183913	0.182418	0.242167	0.240902	0.236155	0.264695	0.229918	0.215233	0.297721	0.284072	0.281050	0.359657	0.350634	0.328447	0.343566	0.339552	0.306149
5.4	0.175877	0.168560	0.176723	0.231878	0.231922	0.235265	0.240080	0.228783	0.236699	0.197357	0.182933	0.181435	0.231389	0.217330	0.214627	0.210915	0.200866	0.215888	0.200107	0.185763	0.184527	0.244874	0.243417	0.238924	0.267419	0.232268	0.217476	0.300804	0.286701	0.284083	0.362699	0.353598	0.331290	0.347364	0.342543	0.309072
5.6	0.177877	0.169947	0.178783	0.234531	0.234211	0.237626	0.241925	0.230834	0.239283	0.199856	0.185136	0.183718	0.233771	0.219804	0.217458	0.213127	0.203602	0.217839	0.202116	0.187438	0.186260	0.247693	0.245730	0.241261	0.269580	0.234380	0.219871	0.303443	0.289763	0.286026	0.366109	0.356336	0.333962	0.351014	0.345942	0.312193
5.8	0.179949	0.171695	0.180688	0.237406	0.236828	0.240102	0.244018	0.233034	0.241965	0.202095	0.187007	0.185598	0.236218	0.222087	0.219479	0.215663	0.206146	0.219956	0.204156	0.189470	0.188330	0.250189	0.247983	0.243580	0.271970	0.236867	0.222120	0.306494	0.292433	0.288836	0.369012	0.359454	0.336864	0.354421	0.349478	0.315504
6.0	0.182531	0.173053	0.182258	0.240042	0.239595	0.242731	0.246298	0.234789	0.244220	0.204330	0.188714	0.188167	0.238186	0.224670	0.222173	0.218106	0.208771	0.222021	0.205931	0.190999	0.190469	0.252769	0.250524	0.246443	0.274150	0.239062	0.224222	0.309557	0.295515	0.291221	0.371926	0.362063	0.339649	0.357739	0.352595	0.318896
6.2	0.184806	0.174724	0.184341	0.242502	0.241599	0.244633	0.247477	0.237541	0.246511	0.206253	0.190899	0.190164	0.240327	0.226767	0.224296	0.220243	0.211053	0.224130	0.208090	0.192886	0.192510	0.255541	0.253285	0.248884	0.276366	0.241047	0.226402	0.312390	0.298201	0.293860	0.374918	0.364898	0.342490	0.360848	0.355392	0.322072
6.4	0.186765	0.176128	0.187276	0.244972	0.243940	0.246613	0.249968	0.239857	0.248853	0.208465	0.192438	0.192089	0.242326	0.229412	0.226978	0.222350	0.213697	0.226293	0.210671	0.195464	0.194924	0.258000	0.255608	0.251443	0.278584	0.242928	0.228663	0.315235	0.300961	0.296455	0.378203	0.367650	0.345016	0.364443	0.358087	0.325119
6.6	0.188676	0.177840	0.189476	0.247321	0.246502	0.248928	0.252383	0.242038	0.251218	0.210565	0.194477	0.193970	0.244586	0.231876	0.229009	0.224451	0.215961	0.228461	0.212948	0.197428	0.196935	0.259866	0.257894	0.253698	0.281012	0.244889	0.230662	0.318489	0.302985	0.298880	0.381167	0.370773	0.348098	0.367034	0.360746	0.328680
6.8	0.190541	0.179611	0.191742	0.249654	0.248626	0.251229	0.254399	0.244430	0.253609	0.212714	0.196535	0.195848	0.246953	0.233924	0.231035	0.226709	0.218024	0.230747	0.215635	0.199460	0.198886	0.262072	0.260410	0.256174	0.283463	0.246913	0.232852	0.320938	0.305399	0.301837	0.383731	0.373726	0.350667	0.369356	0.363533	0.331860
7.0	0.192395	0.180978	0.192978	0.251787	0.250576	0.253257	0.256515	0.246231	0.256330	0.214754	0.198531	0.198196	0.249257	0.236197	0.232976	0.228616	0.219871	0.232875	0.217894	0.201776	0.200536	0.264502	0.262667	0.258392	0.285992	0.248906	0.235053	0.323936	0.307602	0.304357	0.386327	0.376504	0.352908	0.371956	0.366278	0.335358
7.2	0.193789	0.182391	0.194296	0.254281	0.253136	0.255457	0.259391	0.248218	0.258619	0.216498	0.200239	0.199972	0.251318	0.238071	0.235049	0.230845	0.221929	0.234821	0.220171	0.203737	0.202525	0.266964	0.265350	0.260860	0.288117	0.250712	0.237169	0.326724	0.309730	0.307052	0.389168	0.379217	0.354970	0.374035	0.368523	0.338337
7.4	0.196127	0.184557	0.195867	0.256431	0.254913	0.257681	0.261323	0.250526	0.260750	0.218992	0.202206	0.201750	0.253520	0.240276	0.236638	0.232749	0.223814	0.236781	0.222126	0.205799	0.204410	0.269352	0.268015	0.262796	0.290358	0.252566	0.239262	0.329513	0.311866	0.309728	0.391841	0.382072	0.357362	0.375757	0.371334	0.341551
7.6	0.198308	0.186606	0.197725	0.258450	0.257231	0.259711	0.263116	0.252315	0.262870	0.221112	0.204381	0.203703	0.255832	0.242800	0.239239	0.234949	0.225792	0.238432	0.223826	0.208082	0.206638	0.271314	0.270492	0.264900	0.292660	0.254143	0.241342	0.332139	0.314649	0.312344	0.394217	0.384513	0.359914	0.378271	0.373773	0.344070
7.8	0.200173	0.188228	0.199556	0.260448	0.259538	0.262226	0.265198	0.254405	0.264264	0.223081	0.206543	0.205933	0.258208	0.244655	0.240242	0.236851	0.227828	0.239875	0.226045	0.210022	0.208584	0.273725	0.272769	0.266934	0.294708	0.256129	0.243284	0.335001	0.317118	0.315031	0.396689	0.387265	0.362058	0.380680	0.376256	0.346490
8.0	0.201695	0.189976	0.201322	0.262191	0.261968	0.264144	0.267954	0.256792	0.266294	0.225390	0.208765	0.207408	0.260452	0.246269	0.242600	0.239099	0.229478	0.241532	0.228160	0.211857	0.210256	0.276371	0.275340	0.268458	0.297249	0.258206	0.245338	0.337354	0.319198	0.317623	0.398937	0.389731	0.364321	0.382769	0.378959	0.348823
8.2	0.203579	0.191853	0.202630	0.264160	0.263927	0.266437	0.270107	0.258599	0.268077	0.227752	0.210656	0.209013	0.262528	0.248448	0.243908	0.241322	0.231104	0.243097	0.230655	0.213523	0.212197	0.279246	0.277611	0.271779	0.299528	0.260236	0.247289	0.340161	0.321658	0.319617	0.401716	0.392553	0.366610	0.384798	0.381675	0.350669
8.4	0.205382	0.193501	0.204317	0.266393	0.265885	0.268722	0.271915	0.260815	0.269682	0.229995	0.212414	0.210772	0.264634	0.250216	0.246181	0.243643	0.233030	0.244937	0.232797	0.215511	0.214081	0.281414	0.280213	0.274121	0.302101	0.261961	0.249218	0.342726	0.323580	0.322554	0.404777	0.395268	0.368644	0.386983	0.384794	0.352903
8.6	0.206755	0.195010	0.206401	0.268614	0.268209	0.270882	0.274645	0.262998	0.271937	0.231456	0.214770	0.212754	0.266834	0.252117	0.248009	0.245872	0.234855	0.246686	0.234624	0.217794	0.216089	0.283793	0.282098	0.274826	0.304077	0.264078	0.251081	0.345067	0.326121	0.324240	0.407236	0.397493	0.370961	0.389278	0.387370	0.354728
8.8	0.208687	0.197021	0.208273	0.270489	0.270255	0.272943	0.277018	0.264715	0.273446	0.233727	0.216495	0.214464	0.269135	0.253931	0.250073	0.248040	0.236750	0.248609	0.236721	0.219809	0.217925	0.286751	0.284059	0.277740	0.306477	0.266113	0.252997	0.347263	0.328550	0.326080	0.409684	0.399472	0.373232	0.391395	0.390440	0.356746
9.0	0.210449	0.198148	0.210157	0.272604	0.272580	0.274853	0.279226	0.266364	0.274942	0.235769	0.218441	0.216260	0.271560	0.255753	0.252254	0.250230	0.238372	0.250511	0.238717	0.221392	0.219753	0.289646	0.285706	0.280905	0.308836	0.268305	0.254386	0.349812	0.330724	0.328089	0.412375	0.401665	0.375707	0.394416	0.392694	0.358373
9.2	0.211855	0.199756	0.212027	0.274453	0.274179	0.276598	0.282069	0.268454	0.276949	0.237604	0.220484	0.218488	0.273255	0.258086	0.254305	0.252329	0.240383	0.252413	0.240819	0.222944	0.221432	0.291664	0.287586	0.283554	0.310908	0.270319	0.256088	0.351991	0.333074	0.330252	0.415029	0.403866	0.378453	0.397490	0.395025	0.360379
9.4	0.213472	0.200979	0.213506	0.276858	0.276266	0.278616	0.284134	0.269939	0.278624	0.239493	0.222427	0.220361	0.275543	0.259968	0.256886	0.254210	0.242220	0.254243	0.242504	0.224697	0.223143	0.293906	0.289120	0.285908	0.313091	0.272121	0.257885	0.354515	0.335398	0.332490	0.417625	0.406128	0.380886	0.400294	0.397456	0.362489
9.6	0.215149	0.202276	0.214869	0.278998	0.278205	0.280711	0.286350	0.271475	0.280643	0.241715	0.223742	0.222166	0.277594	0.262013	0.258397	0.256230	0.244219	0.256148	0.243866	0.226068	0.224857	0.296333	0.290845	0.288341	0.315013	0.274402	0.259310	0.356996	0.337907	0.334160	0.420456	0.408546	0.383134	0.403047	0.400245	0.364647
9.8	0.216986	0.203560	0.216406	0.281288	0.280281	0.282716	0.289140	0.273575	0.282766	0.243763	0.225438	0.223909	0.279977	0.263521	0.260548	0.258428	0.246132	0.258354	0.245464	0.227689	0.226930	0.298743	0.292881	0.290744	0.317449	0.276511	0.260974	0.359838	0.340226	0.336324	0.423288	0.411206	0.385539	0.405805	0.402854	0.366881
10.0	0.218956	0.204657	0.218204	0.283271	0.282169	0.284549	0.290613	0.275430	0.284642	0.245767	0.227127	0.225829	0.282143	0.265590	0.262903	0.260588	0.248098	0.260559	0.247367	0.229264	0.228871	0.300754	0.294857	0.293483	0.319696	0.278784	0.262606	0.362342	0.342802	0.337955	0.426101	0.413054	0.387804	0.408916	0.405216	0.369114
10.2	0.220765	0.206058	0.219612	0.285731	0.283961	0.286472	0.292806	0.277513	0.286284	0.247664	0.229246	0.227656	0.284514	0.267195	0.264865	0.262647	0.249941	0.263012	0.249254	0.231207	0.230566	0.302747	0.296439	0.295483	0.321602	0.280805	0.264278	0.364719	0.345110	0.339879	0.429057	0.415421	0.390243	0.411583	0.407252	0.371351
10.4	0.222502	0.207229	0.221395	0.287677	0.286364	0.288555	0.295465	0.279244	0.288542	0.249953	0.230540	0.229067	0.286748	0.269807	0.267544	0.264778	0.251718	0.265109	0.250999	0.232749	0.232510	0.304667	0.298107	0.297488	0.323736	0.282580	0.266124	0.367017	0.347219	0.341795	0.432095	0.417369	0.392338	0.414466	0.409187	0.373545
10.6	0.224346	0.208490	0.222583	0.289742	0.288736	0.290934	0.297325	0.281238	0.290672	0.251622	0.232546	0.230766	0.289147	0.271529	0.268932	0.267008	0.253310	0.267092	0.252765	0.234268	0.233887	0.306287	0.299843	0.299337	0.326058	0.284664	0.267815	0.369772	0.349164	0.343869	0.434396	0.419500	0.394672	0.416839	0.411415	0.375602
10.8	0.226176	0.209945	0.224188	0.291767	0.290784	0.293127	0.299734	0.283291	0.292517	0.253433	0.234554	0.232321	0.291342	0.273119	0.271472	0.269180	0.254684	0.269156	0.254598	0.236189	0.235308	0.308409	0.301772	0.300946	0.328119	0.286668	0.269578	0.371862	0.351613	0.346311	0.436522	0.421431	0.396156	0.419497	0.413555	0.377881
11.0	0.227973	0.211193	0.225216	0.294118	0.292990	0.295016	0.302311	0.285318	0.294852	0.255409	0.236223	0.234032	0.293676	0.274869	0.273115	0.271261	0.256230	0.271088	0.256287	0.237737	0.236817	0.310434	0.303788	0.302508	0.330325	0.288404	0.271388	0.374601	0.353433	0.348547	0.438800	0.423584	0.397878	0.421952	0.415421	0.380626
11.2	0.230287	0.212797	0.226439	0.296450	0.295281	0.296981	0.303850	0.287527	0.296600	0.257507	0.237921	0.235484	0.296138	0.276776	0.274883	0.273285	0.258027	0.272655	0.257938	0.239237	0.238546	0.312263	0.306123	0.304452	0.332368	0.290250	0.273258	0.377477	0.355599	0.350815	0.441203	0.425718	0.399824	0.424022	0.417640	0.382881
11.4	0.232174	0.214479	0.228197	0.298623	0.296932	0.298933	0.306496	0.289790	0.298051	0.259334	0.240025	0.236816	0.298474	0.278782	0.276377	0.275219	0.259990	0.274426	0.259327	0.241139	0.239927	0.314130	0.308255	0.306379	0.334640	0.292166	0.275216	0.380268	0.357661	0.352847	0.443474	0.427689	0.401760	0.426553	0.420024	0.385447
11.6	0.233429	0.215935	0.230199	0.300685	0.299213	0.300901	0.308210	0.291635	0.299626	0.261254	0.242000	0.238389	0.300948	0.280699	0.278440	0.277285	0.262184	0.275464	0.261101	0.242972	0.241173	0.315686	0.310391	0.307987	0.337080	0.294006	0.276988	0.382811	0.360267	0.355186	0.445495	0.429994	0.403565	0.429623	0.422358	0.388157
11.8	0.234976	0.217419	0.232048	0.302856	0.301337	0.303372	0.309976	0.294302	0.301299	0.263453	0.243813	0.239435	0.302871	0.282159	0.279361	0.278964	0.263855	0.276736	0.263167	0.244778	0.242348	0.318025	0.312700	0.309411	0.339347	0.296123	0.278634	0.385325	0.362418	0.357843	0.448200	0.432228	0.405341	0.432048	0.424470	0.390805
12.0	0.236822	0.218745	0.233754	0.304986	0.303518	0.305126	0.312011	0.296159	0.303049	0.265373	0.245381	0.240379	0.305110	0.283857	0.281552	0.281113	0.265806	0.278346	0.264992	0.246767	0.243991	0.320048	0.315056	0.310839	0.341624	0.297852	0.280796	0.387988	0.364615	0.360150	0.450611	0.434510	0.407295	0.434509	0.426766	0.393649
12.2	0.238767	0.220009	0.235527	0.307082	0.305292	0.307049	0.313237	0.297992	0.304466	0.266983	0.246916	0.241847	0.306929	0.285543	0.282727	0.282986	0.267642	0.280073	0.267217	0.248477	0.245635	0.322237	0.317131	0.312110	0.343849	0.299467	0.282245	0.390446	0.367207	0.362341	0.453402	0.437006	0.409240	0.437034	0.428950	0.396521
12.4	0.240373	0.221418	0.237662	0.309446	0.307209	0.309184	0.314613	0.300280	0.306043	0.268846	0.248823	0.243466	0.308986	0.286951	0.284772	0.285137	0.269623	0.281784	0.268750	0.250157	0.247209	0.324327	0.318960	0.313390	0.346078	0.300745	0.284045	0.392777	0.369553	0.365058	0.455848	0.438910	0.410844	0.439937	0.430991	0.399632
12.6	0.242006	0.222873	0.239660	0.311596	0.309286	0.311023	0.316882	0.301903	0.308153	0.270312	0.250570	0.245148	0.310928	0.288760	0.286520	0.286972	0.271613	0.283111	0.270397	0.252115	0.248894	0.326737	0.320699	0.314462	0.347943	0.302571	0.285657	0.395247	0.372098	0.366636	0.458279	0.441013	0.412857	0.442412	0.433451	0.402354
12.8	0.243604	0.224316	0.241135	0.313461	0.310793	0.313091	0.318779	0.303952	0.309576	0.272523	0.251858	0.246602	0.312696	0.290733	0.288154	0.288835	0.273695	0.284616	0.272204	0.253735	0.250517	0.329086	0.322824	0.317755	0.350169	0.304282	0.287354	0.398026	0.373854	0.368672	0.460667	0.443400	0.415129	0.444836	0.436119	0.405641
13.0	0.245230	0.225836	0.242669	0.315666	0.312091	0.314578	0.320556	0.306103	0.311118	0.274293	0.253698	0.248429	0.315068	0.292258	0.289985	0.290538	0.275645	0.285855	0.274192	0.255288	0.252009	0.331661	0.324893	0.319813	0.352337	0.306351	0.288877	0.400722	0.376072	0.370763	0.462774	0.445801	0.416987	0.447396	0.438244	0.408725
13.2	0.246711	0.227514	0.243860	0.317769	0.313338	0.316129	0.322763	0.307681	0.313051	0.276392	0.255570	0.249908	0.317101	0.294074	0.291598	0.292460	0.277624	0.287181	0.276147	0.256982	0.253380	0.333446	0.326934	0.321581	0.354156	0.307939	0.290732	0.403395	0.378411	0.372581	0.464882	0.447938	0.419123	0.449893	0.440986	0.411936
13.4	0.248203	0.228774	0.245514	0.319828	0.315220	0.317872	0.324489	0.309420	0.314838	0.278365	0.257793	0.251767	0.319431	0.295814	0.293151	0.293947	0.279246	0.288920	0.277974	0.258444	0.254808	0.336164	0.328927	0.323342	0.356261	0.309431	0.292364	0.406005	0.380365	0.374658	0.467240	0.449981	0.421038	0.452017	0.443602	0.415221
13.6	0.249688	0.230396	0.247002	0.321725	0.316686	0.319726	0.326596	0.310942	0.317087	0.280628	0.259784	0.253615	0.321215	0.297468	0.294936	0.295847	0.281154	0.290471	0.279707	0.259879	0.256779	0.338537	0.330727	0.325460	0.358707	0.311329	0.293882	0.408127	0.382250	0.376940	0.469871	0.452388	0.423167	0.453933	0.446629	0.417704
13.8	0.250954	0.231807	0.248562	0.323736	0.318501	0.321535	0.328904	0.312805	0.318927	0.282637	0.261225	0.255639	0.323691	0.299004	0.297280	0.297820	0.283004	0.291993	0.281600	0.261249	0.258566	0.340728	0.332582	0.327101	0.360363	0.312959	0.296030	0.410651	0.384359	0.378955	0.472486	0.454603	0.424926	0.456374	0.449470	0.420624
14.0	0.252287	0.233102	0.250112	0.325380	0.320353	0.323528	0.330410	0.314146	0.320672	0.284530	0.262664	0.257154	0.325603	0.300617	0.298979	0.299719	0.284654	0.293618	0.283532	0.262708	0.260403	0.342954	0.334400	0.329084	0.361814	0.314739	0.297686	0.412975	0.386361	0.381586	0.474974	0.456228	0.426740	0.458593	0.452163	0.423224
14.2	0.253515	0.234342	0.251418	0.327284	0.321922	0.325500	0.333315	0.315784	0.322646	0.286406	0.264515	0.258857	0.327588	0.302718	0.301282	0.301580	0.286488	0.295566	0.285285	0.263978	0.262285	0.345138	0.335939	0.330676	0.363357	0.316298	0.299352	0.415460	0.388335	0.383624	0.477211	0.458249	0.428934	0.460487	0.454308	0.425890
14.4	0.254989	0.235445	0.253382	0.328612	0.323955	0.327650	0.334807	0.317146	0.324894	0.288397	0.265985	0.260474	0.329490	0.304490	0.302605	0.303664	0.288247	0.297056	0.287089	0.265247	0.264140	0.347328	0.337685	0.332201	0.365130	0.318166	0.300986	0.418022	0.390118	0.385969	0.479239	0.460419	0.430604	0.462283	0.456751	0.428568
14.6	0.256666	0.236757	0.254305	0.330599	0.325631	0.329524	0.336630	0.318911	0.326883	0.289807	0.268104	0.262693	0.331731	0.305844	0.304331	0.305439	0.289725	0.298822	0.289142	0.266843	0.265708	0.349727	0.339183	0.333784	0.366578	0.320238	0.302818	0.420688	0.391955	0.388267	0.481270	0.462569	0.432431	0.464215	0.459184	0.431024
14.8	0.258406	0.238064	0.255445	0.332474	0.327582	0.331176	0.339492	0.320889	0.328692	0.291526	0.269573	0.264256	0.333353	0.307393	0.306266	0.307069	0.291422	0.300782	0.290598	0.268318	0.267496	0.351869	0.341248	0.335430	0.368219	0.322218	0.304379	0.423091	0.393641	0.390062	0.483438	0.464861	0.434159	0.466749	0.461500	0.434163
15.0	0.260038	0.239822	0.256521	0.334406	0.329402	0.333052	0.341636	0.322954	0.330599	0.293508	0.271071	0.266021	0.335675	0.309047	0.307919	0.308837	0.293296	0.302591	0.292332	0.269874	0.268985	0.353717	0.343249	0.337429	0.370161	0.323929	0.306241	0.425567	0.395393	0.392171	0.485802	0.466805	0.436070	0.469300	0.463678	0.436634
15.2	0.261579	0.241058	0.257892	0.336133	0.330898	0.334680	0.343682	0.325158	0.332246	0.295204	0.272768	0.267363	0.337450	0.310888	0.309671	0.310702	0.294924	0.304381	0.294222	0.271577	0.270521	0.355403	0.345178	0.339452	0.372270	0.325875	0.308201	0.428072	0.397266	0.394184	0.487770	0.468915	0.437930	0.471801	0.465949	0.438724
15.4	0.262213	0.242114	0.259838	0.338205	0.332838	0.336384	0.346089	0.327317	0.333523	0.296400	0.274559	0.268459	0.339419	0.312099	0.311675	0.312692	0.296406	0.306155	0.296167	0.272952	0.271850	0.357224	0.346839	0.341372	0.374235	0.327794	0.309953	0.430056	0.399364	0.396298	0.490100	0.470932	0.439899	0.474806	0.468156	0.440985
15.6	0.263592	0.243449	0.261733	0.340129	0.334843	0.338569	0.347445	0.328710	0.335094	0.297975	0.276026	0.269614	0.341363	0.313898	0.313155	0.314516	0.298007	0.307759	0.297700	0.274482	0.273273	0.359243	0.348881	0.342968	0.376014	0.329861	0.311303	0.431927	0.401652	0.398525	0.492237	0.473603	0.441713	0.477674	0.470367	0.442723
15.8	0.265508	0.244319	0.262283	0.341901	0.336875	0.340297	0.349266	0.331124	0.336985	0.299496	0.277671	0.270457	0.343384	0.315156	0.314572	0.316547	0.299386	0.309743	0.299236	0.276150	0.274755	0.361151	0.351032	0.344630	0.377936	0.331827	0.312666	0.434322	0.403825	0.400589	0.494946	0.475625	0.443623	0.479981	0.472065	0.444587
16.0	0.267194	0.245365	0.262913	0.343735	0.338883	0.341747	0.351330	0.332636	0.338497	0.301033	0.279305	0.271987	0.345310	0.316780	0.316281	0.318672	0.301228	0.311753	0.301039	0.277930	0.276617	0.363043	0.352768	0.346210	0.380089	0.333376	0.314388	0.436384	0.405850	0.402606	0.496961	0.477990	0.445688	0.482784	0.473849	0.446668
16.2	0.268805	0.246599	0.264212	0.345601	0.340749	0.343461	0.352954	0.334113	0.340023	0.302753	0.280896	0.273537	0.347157	0.318414	0.317575	0.320862	0.302995	0.313307	0.302618	0.279137	0.277804	0.364600	0.354443	0.347705	0.382284	0.334893	0.316097	0.438563	0.408282	0.404177	0.499236	0.480131	0.447746	0.485055	0.475767	0.448353
16.4	0.270434	0.248174	0.265718	0.347713	0.342836	0.345230	0.354778	0.335913	0.341469	0.304671	0.282499	0.274925	0.349073	0.320244	0.319516	0.322997	0.304607	0.314875	0.304106	0.280652	0.279281	0.366861	0.356042	0.349561	0.384228	0.336440	0.317737	0.440758	0.410384	0.406353	0.501525	0.481667	0.449538	0.487427	0.477644	0.450236
16.6	0.272244	0.249698	0.267494	0.349377	0.344806	0.346671	0.356468	0.337453	0.343323	0.306315	0.284176	0.276064	0.350819	0.321920	0.320402	0.324824	0.306357	0.316509	0.305814	0.282293	0.280899	0.368744	0.357944	0.351572	0.386332	0.338095	0.319102	0.443537	0.412456	0.407507	0.503821	0.483790	0.451415	0.489730	0.480039	0.451775
16.8	0.274175	0.250989	0.269116	0.351112	0.346641	0.348278	0.358410	0.339685	0.344872	0.308615	0.286328	0.277420	0.352668	0.324238	0.321919	0.326672	0.308186	0.318166	0.307589	0.284001	0.282336	0.370313	0.359650	0.353190	0.388805	0.339721	0.320727	0.446260	0.414701	0.409770	0.505657	0.485632	0.453699	0.492182	0.482178	0.453710
17.0	0.275933	0.252789	0.270292	0.353149	0.348084	0.349529	0.360020	0.341366	0.346426	0.310179	0.288280	0.278779	0.354780	0.325748	0.323128	0.328393	0.309776	0.319726	0.309100	0.285783	0.283466	0.372222	0.361409	0.355327	0.391258	0.341365	0.322345	0.447749	0.417190	0.411351	0.507484	0.487385	0.455339	0.494271	0.484628	0.455979
17.2	0.277262	0.254117	0.271372	0.355028	0.350017	0.351025	0.361934	0.342773	0.348436	0.311740	0.290262	0.279975	0.356219	0.327703	0.325303	0.330370	0.311130	0.321201	0.310742	0.287262	0.284525	0.374030	0.363010	0.357189	0.393648	0.342805	0.324027	0.449924	0.419075	0.413038	0.509555	0.489376	0.457154	0.496373	0.486754	0.457917
17.4	0.278640	0.255279	0.272476	0.356925	0.351691	0.352819	0.363752	0.344613	0.350288	0.313825	0.292233	0.281932	0.357995	0.329531	0.326342	0.332062	0.312518	0.323034	0.312612	0.288524	0.286007	0.376291	0.364842	0.359377	0.395913	0.344505	0.325549	0.451952	0.420991	0.414977	0.511917	0.491092	0.459277	0.498215	0.489102	0.460290
17.6	0.279836	0.256399	0.273959	0.359043	0.353458	0.354863	0.365411	0.346383	0.351659	0.315852	0.293663	0.283229	0.359767	0.331750	0.328673	0.333927	0.314270	0.324352	0.314151	0.290079	0.287295	0.378015	0.366423	0.361467	0.398377	0.346029	0.327500	0.453822	0.423149	0.417026	0.514172	0.493198	0.460702	0.500087	0.491696	0.462345
17.8	0.280876	0.257216	0.275997	0.361205	0.355205	0.356707	0.367368	0.348018	0.353747	0.317847	0.294988	0.284851	0.361962	0.333533	0.329741	0.335905	0.315681	0.325914	0.316012	0.291150	0.288742	0.380367	0.368452	0.362940	0.400002	0.347651	0.329161	0.456391	0.425403	0.419473	0.516063	0.495172	0.462158	0.501952	0.494126	0.465103
18.0	0.282357	0.258075	0.277892	0.362820	0.356754	0.358705	0.369116	0.349346	0.355436	0.319658	0.296605	0.286225	0.363657	0.335551	0.331562	0.337705	0.317427	0.327509	0.317771	0.292604	0.290398	0.382554	0.370222	0.364616	0.402150	0.348948	0.330758	0.458405	0.427417	0.421553	0.518150	0.496953	0.463785	0.503684	0.496726	0.468003
18.2	0.283848	0.259202	0.279142	0.364904	0.358280	0.360482	0.371299	0.351448	0.357136	0.321657	0.298318	0.287784	0.365607	0.337608	0.332897	0.339469	0.319211	0.329191	0.319616	0.294055	0.292152	0.384508	0.372016	0.366444	0.404106	0.350474	0.332500	0.460955	0.429453	0.423330	0.519980	0.498980	0.465561	0.505706	0.499428	0.471202
18.4	0.285557	0.260408	0.280566	0.366655	0.359998	0.362458	0.372626	0.352631	0.359179	0.323506	0.300008	0.289869	0.367547	0.339524	0.334172	0.340847	0.321138	0.330846	0.321439	0.295980	0.293785	0.386882	0.373786	0.368376	0.405854	0.352026	0.334006	0.463422	0.431276	0.425239	0.522355	0.501062	0.466885	0.507665	0.501908	0.474339
18.6	0.287332	0.261170	0.281446	0.368490	0.361442	0.364032	0.375095	0.354587	0.361173	0.325458	0.301573	0.291488	0.369225	0.341514	0.335822	0.341965	0.322534	0.332416	0.323129	0.297968	0.295350	0.388808	0.375589	0.370057	0.407668	0.353685	0.335916	0.465397	0.433072	0.426871	0.524703	0.502804	0.468771	0.510690	0.504349	0.477008
18.8	0.288951	0.262562	0.283038	0.370564	0.363077	0.365726	0.377313	0.356248	0.362564	0.327388	0.302629	0.293216	0.370706	0.343131	0.337570	0.343640	0.324198	0.333911	0.324698	0.299878	0.296978	0.390455	0.377693	0.371888	0.409573	0.355429	0.337662	0.467977	0.434726	0.428616	0.527057	0.504996	0.470286	0.513466	0.506403	0.479650
19.0	0.289866	0.263789	0.284722	0.372510	0.364267	0.367884	0.378800	0.357810	0.364597	0.329045	0.304214	0.294724	0.372633	0.344622	0.339341	0.345465	0.325660	0.335636	0.326801	0.301523	0.298268	0.392566	0.379772	0.373289	0.411173	0.357050	0.339513	0.470074	0.436856	0.430753	0.529610	0.506641	0.471795	0.516211	0.508577	0.481619
19.2	0.291220	0.264521	0.286375	0.374237	0.365555	0.369535	0.381234	0.359591	0.366084	0.330104	0.305846	0.295789	0.374136	0.346159	0.340962	0.347453	0.326873	0.336913	0.328635	0.302708	0.299906	0.395096	0.381773	0.375111	0.413012	0.358996	0.341281	0.472389	0.438625	0.432925	0.531584	0.509030	0.473385	0.518671	0.510742	0.483408
19.4	0.292619	0.265497	0.287725	0.376543	0.367330	0.371565	0.382918	0.361189	0.367492	0.331347	0.307030	0.297013	0.376302	0.347628	0.342638	0.349026	0.328284	0.338068	0.330224	0.303931	0.301345	0.397294	0.383323	0.377234	0.414493	0.360810	0.342719	0.474153	0.440745	0.434654	0.533845	0.511465	0.475469	0.521398	0.513122	0.484997
19.6	0.294287	0.266739	0.288876	0.378210	0.368902	0.373282	0.384771	0.362670	0.369220	0.332653	0.308396	0.298506	0.377925	0.349566	0.343448	0.350997	0.329806	0.339590	0.331520	0.305558	0.302868	0.399414	0.385386	0.379031	0.415967	0.362680	0.344214	0.476119	0.442611	0.436779	0.535719	0.513949	0.477409	0.523751	0.515214	0.486222
19.8	0.295796	0.268039	0.289112	0.379906	0.370750	0.375027	0.387234	0.364670	0.371120	0.334205	0.309764	0.299703	0.380166	0.350942	0.345007	0.353036	0.331205	0.340719	0.333481	0.307068	0.304066	0.401548	0.387261	0.380709	0.417611	0.364317	0.345682	0.478365	0.444520	0.438512	0.537763	0.515693	0.479351	0.526561	0.517223	0.487628
20.0	0.297306	0.269139	0.290680	0.381649	0.372511	0.376933	0.389115	0.365632	0.372925	0.336097	0.311381	0.300699	0.381601	0.352975	0.345965	0.354873	0.332526	0.341753	0.334847	0.308577	0.305491	0.403536	0.388844	0.382661	0.419226	0.366206	0.347319	0.480488	0.446596	0.440597	0.539638	0.517672	0.481567	0.529155	0.519173	0.488587
20.2	0.299220	0.270332	0.292571	0.383176	0.374667	0.378636	0.390736	0.367487	0.374533	0.337709	0.312723	0.301609	0.383513	0.354770	0.347888	0.356747	0.333818	0.342982	0.336322	0.309871	0.306511	0.405542	0.390816	0.383410	0.420732	0.367944	0.348999	0.482919	0.448832	0.442915	0.541474	0.519433	0.483441	0.531313	0.521449	0.489882
20.4	0.300946	0.272014	0.294193	0.384592	0.376655	0.380398	0.392900	0.369499	0.376126	0.338767	0.314047	0.302719	0.385258	0.356416	0.349098	0.358232	0.335092	0.344459	0.337954	0.311339	0.308235	0.407733	0.392160	0.386060	0.422226	0.369444	0.350155	0.485238	0.450800	0.444747	0.543508	0.521050	0.485429	0.533354	0.523608	0.491003
20.6	0.302541	0.273648	0.296048	0.386244	0.378237	0.381754	0.394296	0.371038	0.378162	0.340155	0.315583	0.304001	0.387377	0.357816	0.350342	0.359877	0.336840	0.346107	0.339445	0.313109	0.309768	0.409181	0.393875	0.388446	0.424476	0.371259	0.351524	0.487529	0.452484	0.446855	0.545598	0.523340	0.487330	0.535770	0.525857	0.491865
20.8	0.303852	0.275023	0.297381	0.388287	0.379977	0.383389	0.396112	0.373022	0.379873	0.342044	0.317410	0.305458	0.389257	0.359965	0.351966	0.361365	0.338253	0.347879	0.340711	0.314777	0.311327	0.411038	0.395593	0.390429	0.426596	0.373047	0.352785	0.489664	0.454086	0.448445	0.547442	0.525309	0.489438	0.537722	0.527732	0.493406
21.0	0.305136	0.276013	0.298030	0.390039	0.381192	0.384887	0.398439	0.374723	0.381504	0.343307	0.318727	0.307153	0.391133	0.361234	0.353760	0.363025	0.339583	0.349257	0.341884	0.315966	0.312307	0.413192	0.397480	0.392771	0.428537	0.374900	0.354308	0.491548	0.456004	0.450447	0.549442	0.527310	0.490915	0.539429	0.529828	0.494747
21.2	0.306332	0.276809	0.298747	0.391989	0.382932	0.386457	0.399813	0.376292	0.383030	0.344712	0.319955	0.308425	0.393110	0.362864	0.355587	0.364423	0.340894	0.350624	0.343345	0.317201	0.313463	0.415089	0.399128	0.394610	0.430280	0.376985	0.355674	0.493793	0.457745	0.452026	0.551369	0.529176	0.492590	0.541359	0.531509	0.496101
21.4	0.307428	0.277921	0.299468	0.393960	0.384514	0.388241	0.401772	0.378030	0.384305	0.346382	0.321485	0.309989	0.395331	0.364895	0.356951	0.365909	0.342340	0.352479	0.344897	0.318200	0.314623	0.416778	0.400808	0.396513	0.432024	0.378828	0.357272	0.495986	0.459898	0.453757	0.553492	0.531321	0.494334	0.543379	0.533678	0.498008
21.6	0.308510	0.278758	0.300907	0.396186	0.386399	0.389700	0.403158	0.379991	0.385317	0.347728	0.322839	0.311025	0.397111	0.366746	0.358973	0.367599	0.344484	0.354203	0.346344	0.319378	0.315666	0.418695	0.402374	0.398208	0.434045	0.380319	0.359160	0.497885	0.462065	0.455759	0.555759	0.533143	0.495444	0.545221	0.535855	0.500325
21.8	0.309828	0.279885	0.302451	0.398285	0.387983	0.391036	0.404174	0.381081	0.386832	0.349165	0.324641	0.313084	0.399201	0.368508	0.360302	0.369452	0.345939	0.355942	0.348396	0.321059	0.317025	0.420505	0.403975	0.399659	0.435923	0.381779	0.360783	0.500664	0.464168	0.457966	0.557905	0.534835	0.497071	0.546780	0.538103	0.503163
22.0	0.311153	0.281086	0.303494	0.399812	0.390068	0.392519	0.406079	0.382682	0.387951	0.351104	0.326001	0.314566	0.400748	0.370293	0.362378	0.371200	0.347950	0.357426	0.349705	0.322653	0.318568	0.421997	0.405331	0.401365	0.437873	0.383302	0.362575	0.502615	0.465842	0.459850	0.560031	0.536469	0.498484	0.548701	0.540644	0.506276
22.2	0.312374	0.282265	0.304193	0.401385	0.391784	0.393853	0.407930	0.384253	0.389876	0.353031	0.327651	0.315962	0.402582	0.371991	0.364122	0.373012	0.349693	0.358864	0.351055	0.324699	0.320005	0.423468	0.406924	0.403272	0.440057	0.384925	0.364526	0.505054	0.467498	0.461606	0.562100	0.538412	0.499978	0.550466	0.542787	0.509374
22.4	0.313509	0.282710	0.305265	0.402966	0.393571	0.395307	0.409288	0.385074	0.391256	0.354483	0.329563	0.317399	0.404025	0.373807	0.366110	0.374549	0.351606	0.360500	0.352426	0.326426	0.321392	0.425421	0.408411	0.404398	0.441609	0.386702	0.366274	0.507227	0.469082	0.463935	0.564540	0.540051	0.501694	0.552426	0.544870	0.512474
22.6	0.314596	0.283517	0.306184	0.404415	0.395382	0.396811	0.411139	0.387065	0.392517	0.356124	0.330608	0.318918	0.405869	0.375256	0.367880	0.376390	0.353158	0.361863	0.354176	0.327816	0.322617	0.426852	0.410386	0.405665	0.443450	0.388474	0.368095	0.509345	0.471170	0.465570	0.566630	0.542008	0.503720	0.554783	0.547006	0.514826
22.8	0.315521	0.284502	0.307583	0.406354	0.397080	0.398127	0.412854	0.388347	0.393696	0.357576	0.332240	0.320630	0.407240	0.376530	0.370230	0.378180	0.354953	0.363132	0.355367	0.329172	0.323994	0.428897	0.412355	0.407114	0.445056	0.390416	0.369711	0.511730	0.473176	0.467876	0.568946	0.543523	0.505176	0.556855	0.549290	0.517554
23.0	0.316401	0.285353	0.308880	0.408335	0.398743	0.399973	0.414734	0.390138	0.395170	0.359019	0.333909	0.321781	0.409358	0.378019	0.372044	0.380089	0.356616	0.364543	0.356776	0.330071	0.325196	0.430833	0.414408	0.408476	0.446893	0.392019	0.371534	0.513141	0.474883	0.469644	0.571110	0.545341	0.506751	0.559176	0.551061	0.519924
23.2	0.317846	0.286028	0.309854	0.410129	0.400531	0.401547	0.416699	0.392188	0.395915	0.360416	0.335213	0.323159	0.410826	0.379602	0.374011	0.382157	0.357984	0.365607	0.357877	0.331122	0.326454	0.432913	0.416257	0.410338	0.448516	0.393750	0.373041	0.515188	0.476711	0.471954	0.573051	0.547499	0.508576	0.561465	0.552657	0.521899
23.4	0.319540	0.286789	0.310869	0.412029	0.402174	0.403301	0.417879	0.393731	0.397636	0.361800	0.336730	0.324816	0.413093	0.381283	0.375937	0.383793	0.359431	0.366998	0.359523	0.332358	0.327753	0.434085	0.417795	0.411929	0.450418	0.395233	0.374773	0.517067	0.478729	0.473960	0.575214	0.549500	0.510705	0.563791	0.554610	0.523586
23.6	0.320986	0.288134	0.311700	0.413931	0.404262	0.404960	0.419722	0.395685	0.399176	0.363452	0.338402	0.326113	0.414461	0.382658	0.377457	0.385991	0.360600	0.368492	0.361216	0.333625	0.328852	0.435847	0.420316	0.413309	0.452196	0.396745	0.376452	0.519204	0.480752	0.475384	0.577183	0.551654	0.512915	0.566295	0.556283	0.525205
23.8	0.322575	0.289395	0.312981	0.415422	0.406481	0.407056	0.421848	0.397192	0.400443	0.365027	0.339628	0.326849	0.416857	0.384109	0.379274	0.387809	0.361681	0.369748	0.362683	0.334742	0.329998	0.437778	0.421882	0.414882	0.453809	0.398386	0.377930	0.521095	0.482836	0.477383	0.579117	0.553419	0.514702	0.568813	0.558215	0.526609
24.0	0.324148	0.290342	0.315139	0.417057	0.408637	0.408585	0.423133	0.398601	0.402215	0.366920	0.340836	0.328029	0.418312	0.385638	0.380898	0.389277	0.362784	0.371025	0.363949	0.336286	0.331294	0.439435	0.423601	0.416344	0.455702	0.399819	0.379450	0.523275	0.484623	0.479329	0.581368	0.555357	0.516661	0.571058	0.559981	0.528391
24.2	0.325417	0.291862	0.316610	0.418762	0.410372	0.410125	0.425404	0.400557	0.403779	0.368283	0.342009	0.329444	0.420089	0.386858	0.382965	0.390693	0.364052	0.372557	0.365736	0.337703	0.332632	0.440969	0.425481	0.417052	0.457394	0.400964	0.380950	0.525370	0.486408	0.481581	0.583273	0.557068	0.518207	0.573768	0.562329	0.530232
24.4	0.326591	0.293048	0.317597	0.420633	0.412075	0.411794	0.427096	0.402018	0.405186	0.369748	0.343067	0.330793	0.421605	0.387916	0.384044	0.392020	0.365529	0.373967	0.367333	0.339202	0.334041	0.442926	0.427032	0.420025	0.459353	0.402086	0.382199	0.527321	0.488149	0.482959	0.585526	0.559002	0.520077	0.576352	0.564391	0.532139
24.6	0.328238	0.294420	0.318846	0.422763	0.413840	0.413289	0.428490	0.403335	0.406610	0.371443	0.344535	0.332164	0.423433	0.389602	0.385306	0.393523	0.367026	0.375780	0.368867	0.340814	0.335451	0.444887	0.428986	0.421467	0.461461	0.403831	0.383481	0.529607	0.490132	0.484994	0.587694	0.561192	0.521873	0.578854	0.566544	0.534138
24.8	0.329855	0.295591	0.319958	0.424606	0.415729	0.415048	0.430833	0.404838	0.408091	0.373461	0.346129	0.333208	0.425236	0.390942	0.386620	0.394947	0.368230	0.377431	0.370414	0.342020	0.336942	0.446997	0.430947	0.422822	0.463124	0.405326	0.384797	0.532045	0.491974	0.486672	0.589782	0.563100	0.523415	0.581052	0.568826	0.536414
25.0	0.331307	0.296821	0.321009	0.426195	0.417063	0.416558	0.432758	0.406629	0.409755	0.374859	0.347460	0.334173	0.426857	0.392243	0.387723	0.396606	0.369817	0.378580	0.372182	0.343193	0.338155	0.448693	0.432205	0.424453	0.464664	0.406848	0.386282	0.534405	0.494308	0.488430	0.591607	0.565343	0.525041	0.583647	0.571039	0.538507
25.2	0.332734	0.298115	0.322151	0.428051	0.418491	0.418139	0.433965	0.408217	0.410814	0.376195	0.348684	0.335358	0.428410	0.393795	0.389003	0.397970	0.371316	0.380009	0.373667	0.344402	0.339491	0.450503	0.433537	0.426312	0.466561	0.408437	0.387209	0.536625	0.496513	0.489912	0.593526	0.567117	0.526595	0.585853	0.573205	0.541101
25.4	0.334014	0.299898	0.323511	0.429923	0.419650	0.419524	0.435925	0.409708	0.412174	0.377806	0.349977	0.336884	0.430327	0.395501	0.390182	0.399602	0.372823	0.381496	0.375632	0.345757	0.340941	0.452285	0.434914	0.427790	0.468410	0.409905	0.388787	0.539027	0.498426	0.491296	0.595560	0.569490	0.528180	0.588220	0.575431	0.543843
25.6	0.335345	0.301330	0.324876	0.432108	0.420974	0.420890	0.437376	0.411049	0.413610	0.379312	0.350948	0.337817	0.431784	0.396905	0.391239	0.401474	0.374602	0.383082	0.377398	0.347237	0.342303	0.454173	0.436006	0.428839	0.470354	0.411346	0.390361	0.541348	0.500233	0.493091	0.597604	0.571235	0.529465	0.590054	0.577193	0.546824
25.8	0.336684	0.302899	0.326110	0.433810	0.422468	0.422215	0.439075	0.412498	0.415408	0.381115	0.352253	0.339329	0.433510	0.398432	0.392407	0.403071	0.375896	0.384379	0.379145	0.349425	0.343555	0.455989	0.437275	0.431004	0.472489	0.412546	0.392133	0.543771	0.501496	0.494572	0.599331	0.572931	0.530974	0.592043	0.579652	0.549503
26.0	0.338102	0.304141	0.327213	0.435032	0.424114	0.423778	0.440872	0.413952	0.417375	0.383039	0.353395	0.340343	0.434989	0.400158	0.394269	0.404836	0.377600	0.385676	0.380463	0.351080	0.344864	0.457907	0.438431	0.432815	0.474612	0.414418	0.393655	0.545837	0.502855	0.496362	0.601139	0.574807	0.532814	0.594243	0.581865	0.552407
26.2	0.339406	0.305117	0.328303	0.436323	0.425636	0.425100	0.442528	0.415225	0.419082	0.384248	0.355039	0.341093	0.436563	0.401795	0.395636	0.406539	0.379087	0.386636	0.381823	0.352765	0.345990	0.459740	0.440064	0.434613	0.476879	0.416004	0.395260	0.548125	0.504627	0.497785	0.603508	0.576593	0.534699	0.596071	0.583697	0.554922
26.4	0.340742	0.305849	0.329790	0.437550	0.426982	0.426502	0.443879	0.417018	0.420397	0.385557	0.356603	0.342021	0.438525	0.403069	0.397030	0.407729	0.380763	0.388245	0.383175	0.353839	0.347224	0.461757	0.441725	0.436470	0.478325	0.417951	0.396411	0.550380	0.506544	0.500256	0.605596	0.578060	0.536928	0.598228	0.585816	0.557438
26.6	0.341955	0.307066	0.331037	0.438980	0.428353	0.428023	0.445586	0.418891	0.421937	0.387067	0.357916	0.343213	0.440584	0.404603	0.398239	0.409196	0.382324	0.389510	0.384493	0.355241	0.348597	0.463491	0.443455	0.438478	0.480135	0.419779	0.397635	0.552319	0.508490	0.501312	0.607199	0.579643	0.538909	0.600080	0.587741	0.559278
26.8	0.343482	0.307603	0.332090	0.440572	0.429982	0.429491	0.447433	0.420930	0.423423	0.388711	0.359499	0.344245	0.442199	0.406101	0.399719	0.410781	0.383709	0.390788	0.385647	0.356692	0.349711	0.465283	0.444957	0.440246	0.482222	0.421584	0.399084	0.554025	0.510093	0.503231	0.609137	0.581053	0.539968	0.601803	0.589613	0.561596
27.0	0.344740	0.308584	0.333097	0.442007	0.431635	0.431238	0.448955	0.422521	0.424800	0.389964	0.360815	0.345175	0.444342	0.407391	0.401360	0.412733	0.384850	0.392099	0.387108	0.357759	0.350991	0.467075	0.446840	0.442087	0.484338	0.423266	0.400725	0.555916	0.511437	0.504949	0.611191	0.582793	0.541450	0.603533	0.590829	0.563408
27.2	0.345929	0.309123	0.333989	0.443432	0.432980	0.432864	0.450149	0.423992	0.426471	0.391648	0.362195	0.346701	0.445904	0.408998	0.402313	0.414632	0.386184	0.393787	0.388406	0.358724	0.351994	0.468841	0.448413	0.443591	0.485739	0.425030	0.402114	0.558188	0.513343	0.506651	0.613259	0.584478	0.543273	0.605540	0.592536	0.564820
27.4	0.347074	0.309863	0.334805	0.445138	0.434091	0.434667	0.451454	0.425532	0.428392	0.392918	0.363790	0.347600	0.448144	0.410721	0.404375	0.416327	0.387215	0.395030	0.389851	0.359922	0.353334	0.470382	0.450415	0.445333	0.487497	0.426672	0.403877	0.560231	0.514941	0.508217	0.615145	0.586508	0.545046	0.607392	0.594369	0.565793
27.6	0.348158	0.311079	0.335650	0.446299	0.436118	0.436560	0.453522	0.426892	0.429844	0.394774	0.364996	0.348912	0.449689	0.412461	0.404903	0.418041	0.388485	0.396463	0.391051	0.361293	0.354286	0.472491	0.452263	0.447015	0.489310	0.428240	0.405364	0.562147	0.516617	0.509540	0.616912	0.588626	0.546673	0.609280	0.595761	0.567254
27.8	0.349453	0.311790	0.336804	0.447927	0.438012	0.438116	0.454926	0.428062	0.431216	0.396023	0.365859	0.349930	0.451673	0.413840	0.406460	0.419519	0.389795	0.397704	0.392714	0.362854	0.355663	0.474128	0.453471	0.448579	0.491331	0.429875	0.406788	0.564142	0.518214	0.512106	0.619160	0.590413	0.548068	0.611392	0.597246	0.568734
28.0	0.350818	0.312542	0.337889	0.449468	0.439568	0.439440	0.456505	0.429248	0.433259	0.397497	0.367103	0.351385	0.452687	0.415684	0.407903	0.420960	0.391104	0.398897	0.394544	0.364429	0.356969	0.476122	0.455270	0.449981	0.493036	0.431254	0.408265	0.566377	0.519705	0.513940	0.620994	0.592021	0.549474	0.613155	0.598757	0.570469
28.2	0.351791	0.313280	0.339002	0.451354	0.440983	0.441162	0.458583	0.430529	0.434831	0.398792	0.368185	0.352242	0.454132	0.417006	0.409342	0.422585	0.392503	0.400130	0.396099	0.365801	0.357973	0.478215	0.456670	0.451136	0.494411	0.432973	0.409672	0.567986	0.521894	0.515730	0.622650	0.593713	0.550891	0.615265	0.600958	0.572268
28.4	0.353291	0.313614	0.340035	0.453045	0.442967	0.442991	0.459205	0.432119	0.435966	0.400097	0.369381	0.353398	0.455417	0.418659	0.410619	0.423968	0.394353	0.401645	0.397919	0.366807	0.359244	0.480521	0.458423	0.452464	0.495976	0.434435	0.410846	0.570339	0.524060	0.517714	0.624997	0.596040	0.552526	0.617390	0.603033	0.573752
28.6	0.354469	0.314696	0.341197	0.454532	0.444370	0.444763	0.461022	0.433578	0.437602	0.401436	0.370419	0.354608	0.457371	0.420122	0.411962	0.425933	0.395905	0.403225	0.399369	0.367836	0.360592	0.482284	0.460087	0.453731	0.497654	0.436090	0.412146	0.573060	0.526217	0.519367	0.627193	0.598380	0.554342	0.619283	0.605325	0.575287
28.8	0.355453	0.315402	0.342515	0.456123	0.445840	0.446043	0.462794	0.435009	0.439294	0.403116	0.371745	0.355826	0.459170	0.421572	0.413773	0.427307	0.397524	0.404287	0.400924	0.368741	0.362053	0.484007	0.461917	0.455536	0.499187	0.437438	0.413393	0.574983	0.527871	0.521204	0.629367	0.600208	0.555899	0.621524	0.607787	0.577578
29.0	0.356624	0.316429	0.343827	0.457752	0.447080	0.447504	0.463981	0.436770	0.440671	0.404495	0.372806	0.357274	0.460642	0.423197	0.414689	0.428805	0.399040	0.405640	0.402229	0.369876	0.363594	0.485573	0.463223	0.457101	0.500835	0.439195	0.414493	0.576993	0.530082	0.522353	0.630861	0.602387	0.557735	0.624039	0.609946	0.579909
29.2	0.357675	0.317460	0.344848	0.459511	0.448685	0.449034	0.466313	0.438230	0.442115	0.405754	0.373236	0.358860	0.462163	0.424594	0.416506	0.430238	0.400321	0.406630	0.403754	0.370838	0.364563	0.487534	0.465001	0.458345	0.502707	0.441217	0.415319	0.579038	0.532012	0.524512	0.632742	0.604440	0.559140	0.626479	0.612040	0.582027
29.4	0.358899	0.318837	0.345959	0.461333	0.450233	0.450578	0.467862	0.439504	0.443578	0.406770	0.374109	0.360302	0.463928	0.426394	0.417460	0.431749	0.401700	0.408095	0.405517	0.372279	0.365858	0.489302	0.466664	0.459022	0.504224	0.443169	0.417160	0.580963	0.533602	0.525899	0.634867	0.606974	0.560765	0.629128	0.614257	0.584318
29.6	0.360137	0.319872	0.347219	0.463116	0.451950	0.451867	0.469555	0.440812	0.445151	0.407933	0.375041	0.361442	0.465719	0.428156	0.419609	0.433324	0.403382	0.409703	0.406824	0.373330	0.366968	0.491148	0.468143	0.460537	0.506480	0.444688	0.418697	0.582953	0.535106	0.527733	0.637162	0.608679	0.561745	0.631136	0.616389	0.586402
29.8	0.361634	0.320709	0.348444	0.464819	0.453593	0.453350	0.471618	0.442494	0.446958	0.408906	0.376608	0.362890	0.467395	0.429496	0.420924	0.434643	0.405007	0.411034	0.408270	0.375037	0.368215	0.493152	0.469514	0.462508	0.508541	0.446104	0.420294	0.584633	0.536844	0.529321	0.639325	0.609993	0.563524	0.633605	0.619137	0.588846
30.0	0.363028	0.321546	0.349809	0.466462	0.455310	0.454858	0.472823	0.443690	0.448487	0.410243	0.378017	0.363883	0.469001	0.431064	0.422933	0.436071	0.406692	0.412473	0.409899	0.376365	0.369841	0.494870	0.471256	0.463890	0.510312	0.447891	0.421592	0.586934	0.538784	0.531128	0.641583	0.611466	0.565803	0.635939	0.621114	0.591272
30.2	0.364282	0.322842	0.350796	0.468421	0.457307	0.456161	0.474882	0.445254	0.449678	0.411131	0.379512	0.364548	0.470574	0.432034	0.423760	0.437274	0.408094	0.413796	0.411306	0.377712	0.371047	0.496378	0.473006	0.465678	0.512406	0.449135	0.423083	0.588715	0.540919	0.533137	0.644316	0.613028	0.567836	0.638274	0.623189	0.593189
30.4	0.365860	0.323778	0.351676	0.470021	0.458535	0.457703	0.476895	0.446930	0.451173	0.412453	0.381116	0.365832	0.472857	0.432991	0.425683	0.438651	0.409147	0.415588	0.412760	0.378983	0.372096	0.498048	0.474434	0.467359	0.514028	0.450968	0.424770	0.590852	0.543024	0.534609	0.646482	0.615009	0.569636	0.640108	0.625950	0.595602
30.6	0.366914	0.324842	0.352542	0.471741	0.460064	0.459231	0.478632	0.448309	0.452513	0.413475	0.382540	0.366895	0.474395	0.434372	0.426623	0.440235	0.410586	0.417020	0.413969	0.380438	0.373743	0.499452	0.475918	0.468782	0.515722	0.452431	0.426208	0.593166	0.544819	0.535894	0.648708	0.616403	0.571082	0.641768	0.628357	0.598035
30.8	0.368318	0.325880	0.353871	0.473532	0.461718	0.460611	0.480788	0.450161	0.453949	0.415151	0.384022	0.368149	0.476318	0.435694	0.428089	0.441901	0.411601	0.418353	0.415593	0.382025	0.374817	0.501085	0.477681	0.470355	0.517844	0.453844	0.427768	0.594924	0.546646	0.537633	0.651416	0.617749	0.572509	0.643760	0.630711	0.600225
31.0	0.369290	0.327005	0.355104	0.474930	0.463306	0.462243	0.482758	0.451390	0.455416	0.416674	0.385745	0.369236	0.477950	0.437148	0.428982	0.443498	0.412339	0.419704	0.416745	0.383108	0.376046	0.502883	0.479589	0.471863	0.519466	0.455303	0.429100	0.597044	0.548643	0.539423	0.653453	0.619079	0.574083	0.645701	0.632797	0.602202
31.2	0.370548	0.328011	0.355739	0.476731	0.464502	0.463823	0.484297	0.453031	0.456793	0.418454	0.387898	0.370301	0.479540	0.438620	0.430727	0.445056	0.413747	0.420867	0.418225	0.384658	0.377154	0.504442	0.480879	0.473177	0.520789	0.456455	0.430339	0.599337	0.550289	0.540815	0.655136	0.620931	0.575657	0.647551	0.634853	0.603854
31.4	0.371899	0.328703	0.356034	0.478695	0.465739	0.465585	0.486374	0.454263	0.457723	0.419989	0.389290	0.371191	0.481487	0.440426	0.431945	0.446595	0.414843	0.421892	0.419757	0.386287	0.378494	0.506389	0.482471	0.474739	0.522878	0.457508	0.431497	0.601450	0.552208	0.542631	0.657061	0.622757	0.577175	0.649369	0.636755	0.605316
31.6	0.373472	0.329620	0.357208	0.480171	0.467448	0.466866	0.488252	0.455551	0.459066	0.421819	0.390858	0.372423	0.483141	0.441791	0.432891	0.448260	0.416044	0.423155	0.421368	0.387788	0.379506	0.508122	0.483646	0.476370	0.524750	0.458965	0.432942	0.603680	0.553881	0.544382	0.659047	0.624209	0.578529	0.650935	0.638016	0.607349
31.8	0.374813	0.330610	0.358363	0.482030	0.468669	0.467976	0.489886	0.457256	0.460545	0.423400	0.392266	0.373367	0.484768	0.443099	0.434651	0.449802	0.417422	0.424259	0.423205	0.389384	0.380726	0.510156	0.485440	0.477905	0.526549	0.460454	0.434373	0.605872	0.555593	0.546461	0.661176	0.625842	0.579969	0.652448	0.639389	0.609025
32.0	0.376151	0.331546	0.359339	0.483277	0.469884	0.469250	0.491589	0.458574	0.461993	0.425166	0.393374	0.374550	0.486207	0.444597	0.436085	0.451515	0.418607	0.425585	0.424593	0.390530	0.381792	0.511949	0.486889	0.479513	0.527787	0.461739	0.435725	0.608363	0.557155	0.547570	0.662579	0.627784	0.581079	0.653638	0.640979	0.610534
32.2	0.377276	0.332520	0.360508	0.485011	0.471155	0.471032	0.493028	0.459912	0.463149	0.426923	0.394088	0.375220	0.488187	0.445647	0.437565	0.452966	0.420019	0.426577	0.425792	0.391517	0.382654	0.513540	0.488307	0.481149	0.529523	0.463132	0.436686	0.610480	0.558970	0.548846	0.664466	0.630003	0.582694	0.655607	0.642935	0.612046
32.4	0.378427	0.333525	0.361133	0.486475	0.472259	0.472701	0.494696	0.461795	0.464183	0.428349	0.395377	0.376561	0.489777	0.447158	0.438966	0.454162	0.421646	0.427828	0.427431	0.392372	0.383967	0.514684	0.490150	0.482649	0.531525	0.464256	0.437950	0.613088	0.560620	0.550407	0.666517	0.632487	0.584362	0.657796	0.644628	0.613166
32.6	0.379134	0.334468	0.362392	0.487762	0.473224	0.473750	0.496874	0.463079	0.465900	0.429966	0.395893	0.377735	0.491556	0.448726	0.439911	0.455850	0.422885	0.429081	0.428465	0.393525	0.385047	0.516159	0.491571	0.484699	0.532845	0.465394	0.439283	0.615242	0.562335	0.551097	0.668108	0.634195	0.585987	0.659561	0.646456	0.614446
32.8	0.380637	0.335357	0.363629	0.489258	0.474743	0.475136	0.498264	0.464565	0.467265	0.431299	0.396648	0.379116	0.493175	0.450444	0.441371	0.457016	0.424240	0.430041	0.429810	0.394764	0.386616	0.517651	0.493009	0.486405	0.534584	0.466858	0.440433	0.616842	0.564122	0.553103	0.669659	0.636118	0.587778	0.662219	0.648574	0.616392
33.0	0.381546	0.336400	0.364715	0.490717	0.476526	0.476726	0.499935	0.466098	0.468781	0.432653	0.397175	0.380587	0.494540	0.451706	0.442380	0.458542	0.425572	0.431242	0.431373	0.396414	0.387595	0.518954	0.494353	0.487485	0.536193	0.468545	0.441617	0.618971	0.565951	0.554274	0.671033	0.638457	0.589248	0.664787	0.650211	0.618032
33.2	0.382231	0.337290	0.365966	0.492174	0.478077	0.478134	0.501328	0.467601	0.470595	0.433575	0.397584	0.381782	0.496113	0.453126	0.444045	0.460425	0.426847	0.432247	0.433036	0.397314	0.388398	0.520866	0.496041	0.488288	0.537867	0.470189	0.442985	0.621424	0.567493	0.556265	0.672520	0.640604	0.590840	0.667646	0.651770	0.619645
33.4	0.383484	0.338300	0.367331	0.493867	0.479378	0.479867	0.502239	0.468944	0.471788	0.434576	0.398745	0.383069	0.497816	0.454650	0.444933	0.461789	0.428644	0.434004	0.434194	0.398226	0.389854	0.522771	0.497653	0.490030	0.539510	0.471618	0.444874	0.623291	0.568849	0.557763	0.674524	0.642414	0.592389	0.670279	0.653830	0.621952
33.6	0.384576	0.339074	0.368651	0.495723	0.480998	0.481351	0.504248	0.470868	0.473677	0.435795	0.399729	0.384177	0.499696	0.455791	0.447049	0.463240	0.430320	0.435368	0.435209	0.398964	0.391219	0.524409	0.498935	0.492102	0.541464	0.473094	0.446312	0.625669	0.570304	0.559737	0.676390	0.644021	0.593785	0.672693	0.655732	0.624161
33.8	0.385769	0.340090	0.370115	0.497676	0.482513	0.483048	0.505783	0.472456	0.475285	0.436915	0.401055	0.385503	0.501167	0.457257	0.447496	0.464769	0.431899	0.437003	0.436712	0.400268	0.392726	0.525528	0.500158	0.493509	0.543040	0.474584	0.448014	0.627439	0.572165	0.561401	0.678054	0.645838	0.595981	0.675366	0.657407	0.626843
34.0	0.386851	0.341242	0.371384	0.499539	0.484069	0.484173	0.506985	0.473901	0.477007	0.438493	0.402047	0.386423	0.502597	0.458386	0.449150	0.466381	0.433462	0.438313	0.438370	0.401026	0.393923	0.526983	0.501807	0.495418	0.544756	0.476126	0.449771	0.629706	0.573724	0.563426	0.680036	0.647516	0.597798	0.677599	0.659144	0.629165
34.2	0.387957	0.342667	0.372581	0.501553	0.485795	0.485928	0.509008	0.475677	0.478560	0.439614	0.403263	0.387507	0.504031	0.460126	0.449958	0.468070	0.434284	0.439778	0.439651	0.402112	0.394575	0.528355	0.503390	0.496810	0.546455	0.477882	0.451463	0.631737	0.575553	0.564991	0.682114	0.649048	0.599387	0.679739	0.661331	0.631640
34.4	0.389072	0.343602	0.373900	0.503260	0.487184	0.487627	0.511227	0.476864	0.480494	0.440872	0.404733	0.388943	0.505882	0.461593	0.451720	0.469817	0.435550	0.441283	0.440947	0.403168	0.395878	0.529965	0.505342	0.498250	0.547708	0.479668	0.453196	0.633759	0.577169	0.566266	0.684113	0.650610	0.600551	0.681575	0.663331	0.634221
34.6	0.389862	0.344670	0.375255	0.504982	0.489027	0.488845	0.512257	0.478694	0.482343	0.442173	0.406221	0.390173	0.507428	0.463143	0.452129	0.471238	0.436851	0.442816	0.442108	0.404569	0.397243	0.531307	0.507185	0.499912	0.549118	0.481138	0.454485	0.635897	0.578970	0.568503	0.686103	0.651714	0.602122	0.683772	0.664936	0.636861
34.8	0.391183	0.345468	0.376440	0.506729	0.490747	0.490412	0.514447	0.480890	0.483556	0.444041	0.408235	0.391385	0.509006	0.464528	0.453961	0.472982	0.437859	0.444153	0.443568	0.406186	0.398282	0.533230	0.508749	0.501205	0.550532	0.482808	0.456268	0.637231	0.580827	0.569640	0.687930	0.653460	0.603663	0.685843	0.666810	0.638733
35.0	0.392340	0.346513	0.377739	0.508301	0.492360	0.491850	0.515501	0.482134	0.484823	0.445058	0.409334	0.392493	0.510505	0.465938	0.454987	0.474446	0.438851	0.445547	0.444926	0.407200	0.399345	0.535200	0.510226	0.502506	0.552013	0.484318	0.457594	0.639211	0.582958	0.571549	0.689585	0.655030	0.604886	0.687698	0.668440	0.640358
35.2	0.393315	0.346890	0.378268	0.510332	0.494038	0.492742	0.516736	0.483673	0.486373	0.446369	0.410880	0.393603	0.511889	0.467091	0.457095	0.475846	0.440448	0.446809	0.446382	0.408790	0.400696	0.537082	0.511589	0.503792	0.553554	0.485712	0.459070	0.641435	0.584547	0.573025	0.691524	0.656545	0.606611	0.689461	0.670371	0.641889
35.4	0.394492	0.347315	0.378623	0.511914	0.495579	0.493886	0.518413	0.484945	0.487701	0.447782	0.412018	0.394560	0.513743	0.468803	0.458038	0.477436	0.441841	0.448261	0.447740	0.410188	0.401536	0.539036	0.513174	0.505170	0.555249	0.487437	0.460450	0.642977	0.586514	0.574628	0.693770	0.657937	0.608013	0.690977	0.672251	0.643412
35.6	0.395753	0.348213	0.379829	0.512972	0.497061	0.495242	0.519451	0.486523	0.488997	0.449275	0.413494	0.395307	0.515170	0.470061	0.459866	0.479079	0.443079	0.449449	0.448759	0.411348	0.402673	0.541009	0.514970	0.506830	0.556482	0.489176	0.461991	0.645096	0.588539	0.576063	0.695861	0.659574	0.609310	0.692199	0.673861	0.644764
35.8	0.396891	0.349326	0.380031	0.514121	0.498055	0.496420	0.520673	0.487544	0.490316	0.450741	0.414584	0.396251	0.516918	0.471835	0.461612	0.480398	0.444533	0.450470	0.449886	0.412672	0.403689	0.543029	0.516717	0.508383	0.558354	0.490493	0.463180	0.646971	0.590406	0.577439	0.697593	0.661279	0.610577	0.693802	0.675815	0.646110
36.0	0.398100	0.349915	0.380553	0.515647	0.499711	0.497593	0.522421	0.488867	0.491516	0.452141	0.415740	0.397473	0.518495	0.473843	0.462602	0.481752	0.445786	0.451611	0.450915	0.413823	0.404873	0.544671	0.518372	0.509939	0.559934	0.491813	0.464283	0.648580	0.592571	0.578786	0.699240	0.663263	0.612099	0.695537	0.677784	0.647403
36.2	0.399632	0.351036	0.381267	0.516963	0.501152	0.498800	0.523952	0.489889	0.492539	0.453396	0.416850	0.398374	0.520159	0.475304	0.464154	0.483033	0.447345	0.452784	0.452126	0.415000	0.405883	0.546411	0.520341	0.511403	0.562171	0.493169	0.465254	0.650063	0.594659	0.580085	0.701154	0.664829	0.613812	0.696730	0.679723	0.648699
36.4	0.400647	0.352191	0.382164	0.518329	0.502339	0.499977	0.525793	0.491212	0.493706	0.454420	0.417911	0.399424	0.521344	0.476574	0.465331	0.484401	0.448762	0.453916	0.453635	0.416209	0.407190	0.548286	0.522178	0.512624	0.563970	0.494501	0.466855	0.651708	0.596629	0.581969	0.703289	0.666705	0.615145	0.698114	0.681285	0.650001
36.6	0.402129	0.353014	0.383370	0.519639	0.503767	0.501322	0.527530	0.492263	0.494787	0.455700	0.418636	0.400172	0.523138	0.477844	0.466323	0.485844	0.449908	0.455010	0.455275	0.417868	0.408756	0.550399	0.523684	0.514265	0.565439	0.495548	0.468263	0.653596	0.598652	0.582642	0.705094	0.668115	0.616830	0.699742	0.683092	0.651391
36.8	0.403728	0.354326	0.384402	0.521284	0.505737	0.502760	0.528209	0.493761	0.495596	0.456662	0.419479	0.401536	0.524660	0.479060	0.468489	0.487160	0.451034	0.456096	0.456887	0.418991	0.410031	0.552163	0.525221	0.515380	0.567844	0.497277	0.469389	0.655312	0.600082	0.584680	0.707136	0.670003	0.618344	0.702127	0.684961	0.653555
37.0	0.404591	0.355328	0.385543	0.522658	0.507215	0.503870	0.529864	0.494642	0.496791	0.458050	0.420729	0.403065	0.526243	0.480055	0.469401	0.488705	0.452232	0.457346	0.458614	0.419931	0.410921	0.553730	0.526686	0.516671	0.569478	0.498489	0.470607	0.657436	0.601517	0.585381	0.708941	0.671940	0.619781	0.704130	0.686650	0.655179
37.2	0.405699	0.356352	0.387116	0.524214	0.508368	0.505076	0.530949	0.495730	0.497776	0.458790	0.421707	0.403771	0.527710	0.481164	0.471093	0.490155	0.453503	0.458644	0.459989	0.420625	0.412128	0.555797	0.527953	0.518334	0.571059	0.500103	0.471886	0.659403	0.603228	0.587413	0.710710	0.673501	0.621884	0.706527	0.688774	0.657801
37.4	0.407154	0.357393	0.387776	0.526033	0.509834	0.506895	0.532593	0.497022	0.498958	0.460122	0.423102	0.404471	0.529381	0.482243	0.471764	0.491429	0.455191	0.459986	0.460963	0.421647	0.413498	0.557459	0.529301	0.520245	0.572635	0.501479	0.473144	0.661242	0.604442	0.588940	0.712375	0.675417	0.623549	0.708841	0.690651	0.661000
37.6	0.408629	0.358252	0.388799	0.527829	0.511262	0.508430	0.534806	0.498063	0.500450	0.461500	0.424211	0.405495	0.530634	0.483470	0.473608	0.492978	0.456289	0.460951	0.462292	0.422546	0.414557	0.558808	0.530669	0.521608	0.574459	0.503022	0.474265	0.663287	0.605907	0.590468	0.714036	0.677378	0.625199	0.710940	0.692307	0.664072
37.8	0.409688	0.359199	0.390220	0.529498	0.512473	0.509745	0.536332	0.499310	0.501663	0.462667	0.425578	0.406553	0.532075	0.484877	0.474246	0.494319	0.457455	0.462365	0.463607	0.423712	0.415583	0.560212	0.531988	0.522725	0.576143	0.504506	0.475536	0.665124	0.607501	0.592704	0.715617	0.679418	0.626940	0.712825	0.693828	0.667222
38.0	0.410999	0.360084	0.391501	0.531208	0.513768	0.511062	0.538040	0.500741	0.503324	0.464070	0.426958	0.407043	0.533422	0.485972	0.475909	0.495792	0.458519	0.463209	0.464889	0.424596	0.416546	0.562173	0.533785	0.524112	0.577754	0.506161	0.476749	0.667376	0.608646	0.594272	0.717356	0.680805	0.628388	0.714797	0.695479	0.670108
38.2	0.412293	0.361154	0.392935	0.533312	0.515429	0.512568	0.539827	0.501990	0.504980	0.465412	0.428486	0.408285	0.534695	0.487217	0.476584	0.497368	0.459307	0.464478	0.466239	0.425872	0.417325	0.563800	0.535357	0.525117	0.579033	0.507915	0.478167	0.669508	0.609806	0.596278	0.719473	0.682260	0.630033	0.717299	0.697231	0.672744
38.4	0.413312	0.361915	0.393892	0.535071	0.516743	0.513946	0.541357	0.503171	0.506401	0.466717	0.430122	0.409419	0.536298	0.488267	0.478134	0.498823	0.460690	0.465858	0.467443	0.426949	0.418400	0.565521	0.537065	0.526502	0.580608	0.508837	0.479685	0.671429	0.611093	0.598175	0.721316	0.684426	0.631421	0.719988	0.698652	0.675143
38.6	0.414274	0.362578	0.394324	0.536827	0.518188	0.515308	0.542237	0.505236	0.508187	0.467771	0.431586	0.410471	0.537775	0.489157	0.478647	0.500244	0.462061	0.467016	0.468419	0.428567	0.419257	0.566772	0.538409	0.528049	0.581969	0.510094	0.481382	0.673867	0.612823	0.600071	0.723476	0.686485	0.632887	0.722418	0.700328	0.677627
38.8	0.415126	0.363297	0.394998	0.538524	0.519347	0.516881	0.544469	0.506626	0.509613	0.469044	0.433011	0.410884	0.539332	0.490388	0.480753	0.502120	0.463354	0.468313	0.469558	0.429669	0.420567	0.568333	0.539477	0.529118	0.583249	0.511681	0.483082	0.675958	0.614055	0.601528	0.725167	0.688516	0.634392	0.724679	0.702210	0.679123
39.0	0.416245	0.364169	0.396287	0.540093	0.520470	0.518285	0.545463	0.507582	0.511567	0.469635	0.433542	0.411733	0.540980	0.491592	0.481309	0.503575	0.464656	0.469510	0.470540	0.430672	0.421445	0.569820	0.540934	0.530781	0.584723	0.513166	0.484238	0.677827	0.615745	0.603700	0.727103	0.690092	0.635705	0.726910	0.703911	0.680291
39.2	0.417132	0.364611	0.396662	0.541720	0.522063	0.519568	0.547285	0.509344	0.513326	0.470698	0.434847	0.412658	0.542281	0.493018	0.483042	0.504856	0.466047	0.470690	0.471702	0.431929	0.422328	0.571480	0.542385	0.532159	0.586035	0.514617	0.485653	0.680208	0.617147	0.605436	0.728964	0.691635	0.637859	0.729111	0.705885	0.681587
39.4	0.418451	0.365578	0.397094	0.542857	0.523094	0.521135	0.548692	0.510922	0.514675	0.471828	0.436031	0.413648	0.543928	0.494599	0.483770	0.506420	0.467399	0.471978	0.472796	0.433385	0.423139	0.573071	0.543567	0.533482	0.587560	0.516191	0.487118	0.681822	0.619116	0.606888	0.730884	0.693290	0.639263	0.731552	0.707531	0.682673
39.6	0.419667	0.366442	0.397669	0.544085	0.524136	0.522834	0.549987	0.512171	0.515805	0.472590	0.437190	0.414552	0.545293	0.496458	0.485101	0.508208	0.468607	0.473052	0.473544	0.434518	0.424338	0.574874	0.545121	0.535230	0.589118	0.517643	0.488599	0.683608	0.621216	0.608914	0.732403	0.694800	0.641047	0.733852	0.709436	0.683511
39.8	0.420495	0.367161	0.397804	0.545541	0.525278	0.523601	0.551381	0.513659	0.517390	0.473468	0.438284	0.415675	0.546991	0.498194	0.485984	0.509681	0.469764	0.474035	0.475286	0.435726	0.425309	0.576442	0.546552	0.536638	0.590669	0.519039	0.489869	0.684883	0.622782	0.610507	0.734176	0.696398	0.642684	0.736261	0.711169	0.684473
40.0	0.421529	0.368143	0.398563	0.546984	0.526794	0.524866	0.553286	0.515448	0.518534	0.474679	0.439590	0.416476	0.548680	0.499875	0.486562	0.511315	0.471288	0.475096	0.476115	0.436795	0.426491	0.578090	0.548195	0.538256	0.592303	0.520582	0.491407	0.686419	0.625002	0.612637	0.735862	0.698064	0.644492	0.738085	0.713057	0.685153
40.2	0.422527	0.369533	0.398810	0.548279	0.528239	0.526098	0.554455	0.516708	0.519723	0.475597	0.440421	0.417009	0.550184	0.500615	0.487986	0.512890	0.472446	0.476319	0.477548	0.437911	0.427380	0.579667	0.549708	0.540102	0.594332	0.521791	0.493144	0.688318	0.626543	0.613990	0.737855	0.699622	0.646016	0.739320	0.714659	0.686009
40.4	0.423669	0.371033	0.399751	0.549675	0.529231	0.527598	0.556388	0.518292	0.521301	0.476607	0.441589	0.417348	0.551884	0.501791	0.489064	0.514206	0.473449	0.477204	0.478742	0.439084	0.428908	0.581284	0.551176	0.541592	0.596113	0.523411	0.494702	0.690119	0.628088	0.615633	0.739765	0.701491	0.647602	0.740983	0.716804	0.687070
40.6	0.425178	0.371792	0.400879	0.550954	0.530698	0.528985	0.558695	0.519745	0.522355	0.477889	0.442670	0.418773	0.553511	0.503085	0.490056	0.515490	0.474557	0.478361	0.480576	0.440513	0.429972	0.583085	0.552439	0.543270	0.598015	0.524836	0.496115	0.692037	0.629850	0.616492	0.741111	0.703027	0.649270	0.742785	0.718721	0.688327
40.8	0.426290	0.372828	0.401730	0.552286	0.532330	0.530113	0.559438	0.521256	0.523509	0.479101	0.443773	0.420400	0.555063	0.504758	0.491362	0.517012	0.475521	0.479858	0.481922	0.441150	0.430457	0.584577	0.553748	0.544507	0.599870	0.526294	0.497426	0.694016	0.631205	0.618035	0.742814	0.704801	0.650920	0.744496	0.720716	0.690270
41.0	0.426969	0.373629	0.402070	0.553541	0.533414	0.531272	0.561779	0.522523	0.525046	0.480739	0.444941	0.421529	0.556474	0.505771	0.491937	0.518443	0.476755	0.480956	0.483255	0.442510	0.431493	0.586008	0.554993	0.546323	0.601398	0.527434	0.498670	0.696110	0.633107	0.619551	0.744132	0.706658	0.652839	0.745783	0.722852	0.691873
41.2	0.427822	0.374617	0.402687	0.555164	0.534656	0.532895	0.563442	0.524019	0.525789	0.482072	0.446040	0.422166	0.557834	0.507573	0.493163	0.519437	0.478295	0.482551	0.484687	0.443914	0.432597	0.587772	0.556339	0.547810	0.603060	0.528899	0.500138	0.698182	0.634957	0.620833	0.745728	0.708482	0.654663	0.747593	0.724899	0.695058
41.4	0.428974	0.375456	0.403271	0.556391	0.536214	0.534210	0.565327	0.525387	0.526839	0.483419	0.447173	0.423249	0.559604	0.508791	0.494033	0.520706	0.479487	0.483859	0.485735	0.445136	0.433615	0.589295	0.557716	0.548777	0.604490	0.530028	0.501237	0.700206	0.636642	0.622359	0.747364	0.710441	0.656330	0.749314	0.726815	0.697518
41.6	0.430348	0.376394	0.405100	0.557996	0.537564	0.535349	0.567477	0.527058	0.528160	0.484724	0.448238	0.424342	0.560995	0.510313	0.495773	0.521698	0.480674	0.484741	0.486981	0.446364	0.434470	0.590906	0.559108	0.550079	0.606378	0.531420	0.502552	0.702614	0.638096	0.623975	0.749239	0.712411	0.657922	0.750663	0.729019	0.700129
41.8	0.431426	0.376839	0.406621	0.559469	0.538996	0.536628	0.568665	0.529152	0.529337	0.486256	0.449275	0.425567	0.562682	0.511687	0.496551	0.522787	0.481931	0.486132	0.488076	0.447690	0.435630	0.592832	0.560302	0.551249	0.607819	0.533098	0.503926	0.704781	0.639713	0.626192	0.751377	0.714276	0.659306	0.751943	0.731007	0.702727
42.0	0.432747	0.378023	0.407919	0.561031	0.540425	0.537798	0.569586	0.530445	0.530719	0.487658	0.450625	0.426715	0.564460	0.513442	0.498080	0.524225	0.483294	0.487101	0.489250	0.448789	0.436670	0.594568	0.561974	0.552650	0.609362	0.534699	0.505092	0.707319	0.641255	0.627437	0.753719	0.715586	0.660464	0.753263	0.733174	0.705317
42.2	0.434186	0.378958	0.409121	0.562971	0.542038	0.539148	0.571023	0.532081	0.532089	0.489204	0.451784	0.428142	0.565340	0.514313	0.499253	0.525607	0.484654	0.488304	0.490596	0.449933	0.437493	0.596334	0.563209	0.553948	0.610862	0.535901	0.506684	0.709525	0.642917	0.629384	0.756021	0.717238	0.661427	0.755001	0.735282	0.707596
42.4	0.435444	0.379804	0.410307	0.564373	0.543489	0.540520	0.572669	0.533853	0.533377	0.490706	0.452486	0.428874	0.567428	0.516053	0.500819	0.526633	0.486105	0.489573	0.491715	0.450896	0.438568	0.597943	0.564625	0.555210	0.612549	0.537048	0.507940	0.711449	0.644810	0.630962	0.758089	0.718953	0.662298	0.756682	0.737361	0.710174
42.6	0.436559	0.380747	0.411550	0.565972	0.545144	0.541695	0.573911	0.535597	0.534803	0.491893	0.453130	0.429974	0.568656	0.516942	0.501847	0.527920	0.487401	0.490588	0.492651	0.452681	0.439766	0.599644	0.565938	0.556636	0.613966	0.538486	0.509183	0.713763	0.646314	0.632539	0.760221	0.720294	0.663290	0.758360	0.739474	0.712441
42.8	0.437536	0.381868	0.413186	0.567071	0.546967	0.543195	0.575673	0.537029	0.535908	0.493091	0.454027	0.430719	0.570362	0.518783	0.503986	0.529055	0.488400	0.491723	0.494019	0.453663	0.441178	0.600827	0.567043	0.558194	0.615571	0.540138	0.510167	0.715655	0.647821	0.634369	0.762225	0.721808	0.664531	0.760140	0.741635	0.714064
43.0	0.439394	0.382824	0.414795	0.568587	0.548420	0.544557	0.577178	0.538634	0.537167	0.493880	0.454524	0.432188	0.571803	0.520046	0.504973	0.530386	0.489651	0.492609	0.495249	0.454818	0.442211	0.602585	0.568799	0.559797	0.617214	0.541561	0.511549	0.717470	0.649727	0.635620	0.764027	0.723181	0.665863	0.761735	0.743524	0.715503
43.2	0.440637	0.383516	0.415321	0.570157	0.550318	0.545411	0.578503	0.540195	0.538416	0.495117	0.455458	0.433384	0.573529	0.521629	0.506647	0.531508	0.490626	0.493715	0.496775	0.456050	0.443322	0.604469	0.569931	0.561185	0.618953	0.542770	0.513029	0.719306	0.651153	0.637308	0.765944	0.724723	0.667576	0.764064	0.745059	0.716633
43.4	0.441962	0.383963	0.415913	0.571361	0.551830	0.546557	0.579490	0.541702	0.539945	0.495942	0.456144	0.434316	0.575075	0.522891	0.507637	0.532894	0.491834	0.494854	0.498269	0.457206	0.444356	0.605763	0.571344	0.562272	0.620985	0.544177	0.514500	0.720865	0.653018	0.638725	0.768024	0.726192	0.668527	0.766644	0.746902	0.717733
43.6	0.442905	0.384488	0.416358	0.572581	0.553252	0.547899	0.581355	0.542741	0.540867	0.496700	0.457068	0.435047	0.576687	0.524022	0.508678	0.534470	0.492850	0.495661	0.499615	0.457979	0.445457	0.607303	0.573012	0.563045	0.622676	0.545260	0.515595	0.722256	0.654690	0.640794	0.770024	0.727767	0.670054	0.768681	0.748918	0.718739
43.8	0.443757	0.385279	0.417154	0.573961	0.554637	0.549063	0.582393	0.544599	0.542025	0.497353	0.458179	0.435963	0.578060	0.525020	0.509835	0.535855	0.494042	0.496481	0.500942	0.458886	0.446564	0.609099	0.574291	0.564433	0.624124	0.546559	0.516908	0.723697	0.655845	0.642134	0.772201	0.729185	0.671275	0.770919	0.750577	0.719676
44.0	0.444599	0.386238	0.417818	0.575313	0.555982	0.550801	0.583532	0.545772	0.543251	0.498378	0.459346	0.436499	0.580112	0.526406	0.510804	0.537227	0.495457	0.497407	0.501610	0.459861	0.447373	0.610582	0.576081	0.566380	0.625768	0.547810	0.518384	0.725694	0.657423	0.643902	0.773685	0.730813	0.672421	0.772743	0.752456	0.720602
44.2	0.445716	0.387032	0.418523	0.576693	0.557124	0.552145	0.584934	0.547007	0.545080	0.499360	0.460345	0.437297	0.581300	0.527746	0.512145	0.538667	0.496508	0.498399	0.502889	0.460706	0.448360	0.612054	0.577559	0.568135	0.627762	0.548958	0.519425	0.726979	0.658839	0.645439	0.775439	0.732211	0.673643	0.774633	0.754194	0.721852
44.4	0.447055	0.387926	0.418979	0.578057	0.558334	0.553515	0.586534	0.548494	0.546362	0.500504	0.461809	0.438615	0.582813	0.528640	0.513292	0.539970	0.497668	0.499410	0.503994	0.461464	0.449563	0.613355	0.578975	0.569352	0.629031	0.550324	0.520417	0.729029	0.660446	0.646477	0.776788	0.734073	0.675023	0.776841	0.756111	0.723344
44.6	0.447863	0.387948	0.418999	0.579526	0.559910	0.554998	0.588309	0.549520	0.547622	0.501690	0.462994	0.440261	0.583771	0.529988	0.514884	0.541642	0.499192	0.500703	0.505599	0.462525	0.450136	0.614643	0.580272	0.570634	0.630342	0.551629	0.521519	0.730597	0.662101	0.648325	0.778252	0.735520	0.676413	0.778933	0.757506	0.725133
44.8	0.448519	0.388810	0.418692	0.581042	0.561191	0.556299	0.589344	0.550514	0.548725	0.502822	0.464200	0.441101	0.585206	0.531155	0.515817	0.543175	0.500713	0.501863	0.506622	0.463168	0.450938	0.615704	0.581514	0.572335	0.631808	0.552778	0.523051	0.732970	0.663626	0.649640	0.779674	0.737091	0.678334	0.780988	0.759112	0.727235
45.0	0.448996	0.389517	0.419005	0.582649	0.562333	0.557818	0.591490	0.551529	0.550280	0.503920	0.465373	0.442016	0.586244	0.532595	0.517017	0.544368	0.502145	0.502966	0.507671	0.464402	0.452346	0.616732	0.583160	0.574000	0.633166	0.554005	0.524153	0.734760	0.665374	0.651094	0.781193	0.738820	0.680087	0.782904	0.760895	0.728606
45.2	0.450099	0.390314	0.419848	0.584181	0.563508	0.559362	0.593002	0.552369	0.551481	0.505322	0.466674	0.443337	0.587581	0.534207	0.518235	0.545673	0.503623	0.504765	0.508917	0.465316	0.453361	0.618075	0.584437	0.575357	0.634766	0.555786	0.525313	0.736317	0.667244	0.652250	0.782861	0.741131	0.681860	0.785193	0.762432	0.730605
45.4	0.450341	0.390933	0.420907	0.585830	0.564723	0.560613	0.594650	0.553483	0.552913	0.506225	0.467842	0.444582	0.588964	0.535481	0.520090	0.547006	0.504930	0.505640	0.509865	0.466440	0.454306	0.619661	0.585736	0.576640	0.635927	0.557056	0.526253	0.738473	0.668953	0.654111	0.784536	0.742852	0.683934	0.787153	0.764131	0.732278
45.6	0.451337	0.391763	0.421717	0.587716	0.566001	0.562224	0.595857	0.554921	0.554712	0.507824	0.469152	0.445866	0.590209	0.537202	0.520942	0.548333	0.506611	0.506629	0.510925	0.467686	0.455317	0.621134	0.587465	0.578244	0.637493	0.558552	0.527524	0.740164	0.670301	0.655710	0.786302	0.744592	0.685815	0.788689	0.765869	0.734665
45.8	0.452304	0.392474	0.422049	0.589172	0.566995	0.563802	0.596890	0.555813	0.556082	0.509078	0.469928	0.447252	0.591631	0.538561	0.522206	0.549767	0.507965	0.508130	0.512138	0.468834	0.456638	0.622925	0.588701	0.579226	0.638483	0.560037	0.528596	0.742007	0.672056	0.657300	0.788494	0.745925	0.687170	0.790553	0.767454	0.736595
46.0	0.453409	0.393759	0.423195	0.590864	0.568179	0.564850	0.597826	0.556899	0.557508	0.509983	0.471095	0.448346	0.593145	0.539774	0.522972	0.551183	0.509062	0.508957	0.513343	0.470053	0.457544	0.624595	0.590521	0.580306	0.639856	0.561491	0.529689	0.743991	0.673944	0.658416	0.790477	0.747299	0.688542	0.792302	0.769305	0.738401
46.2	0.454724	0.394425	0.424803	0.592593	0.569720	0.566252	0.599981	0.558235	0.558944	0.511568	0.472195	0.449488	0.594365	0.540756	0.524297	0.552457	0.510177	0.510156	0.514613	0.471429	0.458480	0.626541	0.592045	0.581734	0.641479	0.562887	0.530899	0.745896	0.675855	0.660436	0.792089	0.748954	0.689765	0.794618	0.770619	0.739956
46.4	0.455712	0.395259	0.426320	0.594140	0.570949	0.567073	0.601773	0.559250	0.560102	0.512338	0.473036	0.449876	0.596068	0.541912	0.525261	0.553799	0.510962	0.511378	0.516162	0.472501	0.459596	0.628109	0.593439	0.582793	0.642931	0.564676	0.532214	0.747691	0.677589	0.661781	0.794100	0.750810	0.691470	0.796811	0.772633	0.741842
46.6	0.456480	0.395711	0.427724	0.595647	0.572251	0.568115	0.602876	0.560594	0.561220	0.513365	0.474089	0.450507	0.597376	0.542797	0.526612	0.555283	0.511922	0.512340	0.517395	0.474140	0.460912	0.629769	0.595293	0.584194	0.644667	0.566170	0.533813	0.749436	0.679253	0.663397	0.795823	0.752632	0.693207	0.798536	0.774703	0.743697
46.8	0.457557	0.396570	0.428372	0.596834	0.573858	0.569445	0.604644	0.562006	0.562326	0.514629	0.475042	0.450797	0.599144	0.544203	0.528209	0.556471	0.512980	0.513479	0.519035	0.474944	0.462134	0.631390	0.596911	0.585822	0.646607	0.567828	0.535518	0.751256	0.680988	0.664894	0.797595	0.754748	0.694905	0.800344	0.776331	0.745730
47.0	0.458964	0.397358	0.428899	0.598455	0.575113	0.570246	0.606444	0.563559	0.563813	0.515817	0.475889	0.451430	0.600991	0.545306	0.529226	0.558231	0.514051	0.514440	0.520588	0.475724	0.462867	0.633563	0.598623	0.586878	0.648495	0.569139	0.536993	0.752549	0.682580	0.666015	0.799554	0.756543	0.696266	0.801963	0.777962	0.748036
47.2	0.459534	0.397977	0.429477	0.599851	0.576573	0.571148	0.607308	0.564947	0.565389	0.517104	0.476922	0.451893	0.602631	0.546532	0.530307	0.559490	0.515121	0.515866	0.521654	0.476880	0.463526	0.635176	0.599942	0.588005	0.650279	0.570526	0.538405	0.754184	0.683774	0.667961	0.801482	0.758449	0.697512	0.804228	0.779571	0.750152
47.4	0.460375	0.398735	0.430736	0.601416	0.577795	0.572609	0.609146	0.566274	0.566267	0.517821	0.478013	0.452510	0.604308	0.547459	0.531080	0.560873	0.516312	0.517193	0.522623	0.477771	0.464467	0.636843	0.601763	0.588611	0.652009	0.571963	0.539676	0.756027	0.685440	0.669372	0.803597	0.759943	0.698818	0.806258	0.781888	0.752708
47.6	0.461245	0.399986	0.431696	0.602785	0.578754	0.573697	0.610952	0.567507	0.566856	0.518855	0.479019	0.453370	0.605626	0.548526	0.531687	0.562391	0.517655	0.518583	0.523603	0.478628	0.465462	0.638928	0.603390	0.589707	0.653441	0.573033	0.540808	0.757594	0.687007	0.671051	0.805371	0.761778	0.699876	0.807634	0.783828	0.755186
47.8	0.462290	0.400760	0.433083	0.604197	0.580120	0.575228	0.611613	0.569422	0.568649	0.519499	0.480127	0.453974	0.607112	0.549928	0.532904	0.563991	0.518798	0.519629	0.524645	0.479731	0.466409	0.640876	0.604709	0.591601	0.654892	0.574603	0.541833	0.759605	0.688261	0.672064	0.806862	0.763041	0.700396	0.809465	0.785313	0.757849
48.0	0.463108	0.401759	0.433799	0.605298	0.581106	0.576431	0.613345	0.570683	0.569686	0.520580	0.480884	0.454663	0.608759	0.551508	0.533681	0.565375	0.519983	0.520759	0.525967	0.480674	0.467155	0.642208	0.606159	0.593177	0.656464	0.576045	0.543277	0.761525	0.690091	0.673809	0.808034	0.764900	0.700971	0.811340	0.787199	0.760492
48.2	0.464103	0.402863	0.434683	0.606626	0.582172	0.577258	0.615025	0.572332	0.571131	0.521746	0.481279	0.455301	0.609903	0.552810	0.534949	0.567019	0.521195	0.521958	0.527154	0.481625	0.468453	0.643588	0.607137	0.594241	0.658246	0.577549	0.544440	0.763317	0.691748	0.675459	0.809618	0.766273	0.702192	0.813056	0.789189	0.762705
48.4	0.465004	0.403571	0.434833	0.607799	0.583483	0.578336	0.616567	0.573859	0.571850	0.522746	0.482385	0.456078	0.611154	0.553858	0.536392	0.568398	0.522225	0.523117	0.528204	0.482469	0.469268	0.645166	0.607955	0.595527	0.659688	0.578924	0.545782	0.765224	0.693447	0.676577	0.811294	0.767884	0.703603	0.814532	0.791198	0.764915
48.6	0.465870	0.404255	0.435167	0.609186	0.584944	0.579775	0.618560	0.575007	0.573000	0.523827	0.483232	0.456694	0.612221	0.555557	0.538221	0.569827	0.523377	0.524406	0.529186	0.483818	0.470152	0.646453	0.608923	0.597147	0.661520	0.580302	0.547244	0.767073	0.695028	0.678760	0.812922	0.768955	0.705151	0.816196	0.792877	0.766675
48.8	0.466630	0.405155	0.435972	0.610438	0.586116	0.581083	0.619763	0.576270	0.574488	0.524935	0.484292	0.457542	0.613589	0.556805	0.539252	0.570682	0.524691	0.525439	0.530251	0.484603	0.471190	0.648015	0.609997	0.599196	0.662948	0.581413	0.548782	0.768974	0.697003	0.679624	0.814701	0.770533	0.706673	0.818012	0.794566	0.768424
49.0	0.467268	0.405880	0.437049	0.611944	0.587397	0.582298	0.621160	0.577580	0.576066	0.526277	0.485180	0.458866	0.615106	0.558374	0.540847	0.571686	0.525675	0.526899	0.531274	0.485896	0.472256	0.649512	0.611283	0.600502	0.664558	0.582686	0.549866	0.770562	0.698740	0.681310	0.816552	0.772084	0.708525	0.819729	0.796726	0.769950
49.2	0.467972	0.406625	0.437855	0.613217	0.588888	0.583346	0.622479	0.578515	0.577082	0.527625	0.486245	0.460274	0.616263	0.559825	0.542147	0.572664	0.527037	0.528254	0.532580	0.487357	0.473085	0.650919	0.612233	0.602190	0.666208	0.584159	0.550987	0.772665	0.700763	0.682774	0.818580	0.773823	0.710306	0.821307	0.798279	0.771447
49.4	0.468298	0.407469	0.438534	0.614533	0.590210	0.584461	0.624078	0.580476	0.578629	0.528357	0.487239	0.461170	0.617575	0.561278	0.543673	0.573476	0.528263	0.529069	0.533594	0.488692	0.474053	0.652350	0.613603	0.603889	0.667517	0.584623	0.552123	0.774671	0.702636	0.684119	0.820678	0.774764	0.711972	0.823066	0.800152	0.773059
49.6	0.469555	0.408425	0.438999	0.615996	0.591403	0.585824	0.624708	0.581584	0.580147	0.529543	0.488180	0.462677	0.618781	0.562598	0.543964	0.574933	0.529565	0.530139	0.534778	0.489988	0.474966	0.653502	0.615065	0.605207	0.669187	0.585744	0.553356	0.776157	0.704050	0.685772	0.822818	0.775999	0.713301	0.824901	0.801636	0.774057
49.8	0.470627	0.409509	0.439412	0.617348	0.592753	0.586709	0.626128	0.582257	0.581535	0.530408	0.488863	0.463917	0.620199	0.563383	0.545702	0.575931	0.530692	0.531455	0.536157	0.491230	0.475843	0.654706	0.616406	0.606484	0.670557	0.586705	0.554343	0.778245	0.705774	0.686644	0.824918	0.777614	0.714470	0.827027	0.803403	0.774356
50.0	0.471626	0.410182	0.440548	0.618941	0.594374	0.587933	0.627588	0.583654	0.582894	0.531309	0.489803	0.465032	0.621470	0.564584	0.546254	0.577020	0.531715	0.532284	0.537429	0.492286	0.476800	0.656216	0.618323	0.608000	0.672345	0.588247	0.555692	0.780035	0.707493	0.688158	0.826677	0.778828	0.716077	0.829205	0.805017	0.774935
50.2	0.472625	0.410601	0.441510	0.620224	0.596155	0.589483	0.629139	0.584722	0.583909	0.532005	0.491262	0.465697	0.622799	0.565581	0.548340	0.578265	0.532983	0.533398	0.538408	0.493395	0.477554	0.657532	0.619642	0.609623	0.673980	0.589417	0.557460	0.782224	0.709066	0.689750	0.827800	0.780897	0.717422	0.831362	0.806527	0.775846
50.4	0.473566	0.411296	0.442060	0.621752	0.597341	0.590423	0.630425	0.585797	0.584856	0.532608	0.492073	0.466040	0.623968	0.566376	0.549317	0.579708	0.533912	0.533983	0.539619	0.494223	0.478345	0.658735	0.621078	0.610908	0.675549	0.590786	0.558886	0.783780	0.710343	0.690741	0.829697	0.782901	0.718968	0.833135	0.808627	0.777385
50.6	0.474615	0.411892	0.442187	0.622840	0.598928	0.591728	0.631427	0.587696	0.586119	0.533828	0.492953	0.466901	0.625541	0.567136	0.550635	0.580807	0.535044	0.534712	0.540780	0.495408	0.479293	0.660258	0.622995	0.612301	0.677346	0.592126	0.560235	0.785775	0.711683	0.692673	0.831162	0.784494	0.720858	0.834940	0.810255	0.779103
50.8	0.475713	0.413104	0.442540	0.624335	0.600405	0.593018	0.632710	0.588676	0.586934	0.535364	0.493645	0.467849	0.626731	0.568060	0.552151	0.582110	0.536325	0.535706	0.542352	0.496314	0.480174	0.661899	0.624679	0.613646	0.678820	0.593554	0.561385	0.787582	0.712789	0.694057	0.832601	0.786379	0.722517	0.836994	0.811837	0.780705
51.0	0.476474	0.414108	0.443330	0.625813	0.601822	0.594238	0.634138	0.589873	0.588132	0.536259	0.494803	0.468900	0.627790	0.569178	0.552673	0.583450	0.537696	0.536351	0.542959	0.497188	0.480919	0.663470	0.626129	0.615105	0.680354	0.594963	0.562375	0.789323	0.713943	0.695538	0.834076	0.787844	0.723638	0.838718	0.813911	0.782643
51.2	0.477068	0.414194	0.444360	0.627541	0.603264	0.595604	0.635288	0.591069	0.589604	0.537557	0.496227	0.470020	0.629014	0.570255	0.553945	0.584828	0.538939	0.537664	0.544170	0.498239	0.481793	0.664905	0.627750	0.616541	0.681659	0.596325	0.563423	0.791399	0.715369	0.697316	0.835092	0.789049	0.725101	0.840848	0.815627	0.784427
51.4	0.478156	0.414765	0.445278	0.629115	0.604601	0.597120	0.636805	0.592231	0.590385	0.538398	0.497208	0.470860	0.630521	0.571412	0.554382	0.585990	0.540234	0.538479	0.544731	0.499001	0.482565	0.666463	0.629289	0.617798	0.683135	0.597645	0.564481	0.793438	0.716819	0.698625	0.836720	0.790752	0.726578	0.842705	0.817474	0.786586
51.6	0.479482	0.415441	0.445670	0.630147	0.605630	0.598104	0.638489	0.593420	0.591347	0.539411	0.497791	0.472020	0.631824	0.572728	0.555599	0.587171	0.541292	0.539151	0.545656	0.499749	0.483378	0.667711	0.630609	0.619543	0.684356	0.599325	0.565403	0.795510	0.718360	0.700124	0.837977	0.792638	0.727622	0.844383	0.819144	0.788961
51.8	0.480408	0.415727	0.446573	0.631184	0.606840	0.599421	0.640042	0.595232	0.592807	0.540421	0.498571	0.472744	0.633358	0.574174	0.556248	0.588540	0.542186	0.539913	0.546400	0.500597	0.484502	0.669197	0.631689	0.620834	0.685905	0.600816	0.566249	0.797268	0.719816	0.701520	0.839389	0.794279	0.728433	0.846579	0.820827	0.791492
52.0	0.481569	0.416599	0.447596	0.632319	0.607272	0.600325	0.641935	0.596537	0.593726	0.541287	0.499482	0.473628	0.634405	0.575697	0.557887	0.589907	0.543160	0.540849	0.547576	0.501484	0.485534	0.670375	0.632844	0.622085	0.687084	0.602440	0.567837	0.798726	0.721157	0.703424	0.840820	0.796375	0.729535	0.848501	0.822799	0.794067
52.2	0.482516	0.417342	0.448350	0.633479	0.608467	0.601471	0.643714	0.597807	0.594739	0.542422	0.500150	0.474065	0.636088	0.577160	0.558793	0.590926	0.544031	0.541766	0.548547	0.502411	0.486969	0.672135	0.634175	0.623330	0.688893	0.604007	0.568953	0.800868	0.722806	0.704864	0.842488	0.797636	0.731296	0.849937	0.824248	0.796010
52.4	0.484053	0.417561	0.448919	0.634862	0.609415	0.602877	0.644896	0.599470	0.595498	0.543511	0.501400	0.474726	0.637455	0.578686	0.560406	0.591949	0.544654	0.542646	0.549336	0.502939	0.487856	0.673829	0.635169	0.624933	0.690297	0.605348	0.570278	0.802227	0.724603	0.706357	0.844179	0.798979	0.732490	0.851606	0.825944	0.798517
52.6	0.484903	0.418173	0.450011	0.636389	0.611135	0.603925	0.646483	0.600787	0.596960	0.544398	0.502484	0.475782	0.639281	0.579862	0.561387	0.593278	0.545610	0.543714	0.550713	0.503795	0.488965	0.675397	0.636261	0.626522	0.691276	0.606724	0.571932	0.804441	0.726209	0.707902	0.846106	0.800458	0.733729	0.853773	0.828068	0.800883
52.8	0.485530	0.418463	0.451291	0.637615	0.612234	0.604661	0.648032	0.602023	0.598445	0.545298	0.503705	0.476701	0.640818	0.581010	0.562712	0.594315	0.546928	0.544855	0.551741	0.504514	0.489995	0.677241	0.637218	0.627714	0.692346	0.608103	0.573175	0.805814	0.727969	0.708800	0.847991	0.802129	0.735121	0.855621	0.830197	0.803279
53.0	0.486312	0.418984	0.452278	0.638936	0.614022	0.605383	0.649225	0.603171	0.599265	0.546226	0.504361	0.477512	0.642339	0.582491	0.563636	0.595683	0.547997	0.546150	0.552692	0.505605	0.490954	0.678623	0.638213	0.628619	0.693662	0.609483	0.574589	0.808067	0.729345	0.710713	0.850033	0.803566	0.736709	0.857363	0.832182	0.804974
53.2	0.487685	0.419824	0.453246	0.640493	0.615633	0.606276	0.651068	0.604473	0.600767	0.547051	0.505467	0.478301	0.643318	0.583868	0.564855	0.596753	0.549061	0.547428	0.553792	0.506745	0.492242	0.679969	0.639208	0.629734	0.695023	0.610581	0.576162	0.810216	0.731113	0.711803	0.852457	0.805300	0.738158	0.859206	0.833824	0.806016
53.4	0.488144	0.420775	0.453641	0.642272	0.616823	0.607810	0.652225	0.606054	0.602471	0.548078	0.506162	0.478583	0.644540	0.585024	0.565560	0.598142	0.550043	0.548775	0.554703	0.507662	0.493211	0.681620	0.640334	0.630869	0.696759	0.611760	0.577504	0.811563	0.732536	0.713451	0.854360	0.806328	0.739453	0.860976	0.835697	0.807652
53.6	0.488908	0.421793	0.454148	0.644026	0.618083	0.609151	0.653393	0.606791	0.603642	0.549149	0.507220	0.479421	0.645695	0.586232	0.566707	0.599677	0.551412	0.550226	0.555928	0.508961	0.494215	0.683293	0.641502	0.631638	0.698008	0.613211	0.578647	0.813702	0.734013	0.714674	0.856190	0.807875	0.741012	0.862991	0.837166	0.809072
53.8	0.489657	0.422690	0.455106	0.645678	0.619727	0.610393	0.654774	0.607760	0.605195	0.549957	0.508202	0.479582	0.647309	0.587441	0.567819	0.600613	0.552702	0.551682	0.557249	0.509853	0.494994	0.684740	0.642936	0.632783	0.699064	0.614494	0.579849	0.815642	0.735635	0.715907	0.858257	0.809432	0.742524	0.865093	0.839228	0.810222
54.0	0.490557	0.423347	0.456367	0.647207	0.620934	0.612067	0.655629	0.609484	0.606344	0.550511	0.509236	0.479958	0.648704	0.588974	0.568917	0.602025	0.554018	0.552463	0.558429	0.510653	0.495758	0.686574	0.644342	0.633449	0.700553	0.616017	0.581348	0.817636	0.736897	0.716973	0.859935	0.810534	0.744384	0.867075	0.841042	0.811715
54.2	0.491484	0.424026	0.457170	0.648727	0.622638	0.613172	0.657099	0.610596	0.607482	0.551283	0.510191	0.480521	0.650318	0.589822	0.569857	0.603469	0.554993	0.553386	0.560015	0.511895	0.496676	0.688240	0.645783	0.634513	0.701859	0.617226	0.582892	0.819632	0.738206	0.718184	0.861422	0.812233	0.745521	0.868897	0.843208	0.813339
54.4	0.492526	0.425171	0.457850	0.650294	0.623948	0.614499	0.657913	0.612008	0.608845	0.552164	0.510806	0.481053	0.651306	0.591228	0.571147	0.604744	0.555710	0.554250	0.561074	0.512875	0.497477	0.689927	0.647220	0.635458	0.703199	0.618751	0.583648	0.821106	0.739661	0.719115	0.863650	0.813757	0.747192	0.870636	0.845250	0.814797
54.6	0.493258	0.426123	0.458164	0.651527	0.625499	0.615898	0.659023	0.613109	0.609963	0.553248	0.511520	0.481501	0.652811	0.592501	0.571628	0.605974	0.556986	0.555689	0.562577	0.513964	0.498638	0.691730	0.649113	0.636914	0.704615	0.619938	0.585031	0.823095	0.741121	0.720951	0.865191	0.814824	0.748902	0.872405	0.847255	0.815781
54.8	0.494052	0.427037	0.458972	0.653058	0.626703	0.617248	0.660491	0.613690	0.611027	0.554468	0.512337	0.482201	0.654049	0.594178	0.573096	0.607329	0.558044	0.557080	0.563937	0.514970	0.499417	0.693204	0.650998	0.638196	0.706142	0.621030	0.586215	0.824711	0.742697	0.722369	0.866796	0.816452	0.750398	0.873840	0.849343	0.816858
55.0	0.494847	0.427573	0.459565	0.654276	0.628057	0.618375	0.661996	0.615250	0.612514	0.555297	0.513759	0.483292	0.655660	0.595602	0.573407	0.608475	0.559243	0.558000	0.564706	0.516072	0.500115	0.694954	0.652586	0.640042	0.707711	0.622260	0.587087	0.826544	0.744133	0.723593	0.868508	0.817567	0.751660	0.875304	0.851206	0.818478
55.2	0.495637	0.427676	0.460323	0.655616	0.629336	0.619265	0.663488	0.616585	0.613808	0.556476	0.514816	0.484181	0.657316	0.596836	0.574970	0.609815	0.560280	0.559257	0.565982	0.517006	0.500643	0.695805	0.654195	0.641787	0.709044	0.623384	0.588176	0.828102	0.746041	0.725400	0.870624	0.818984	0.753116	0.877029	0.852705	0.819879
55.4	0.496629	0.428574	0.461110	0.656751	0.630492	0.620332	0.665029	0.617565	0.614636	0.557686	0.515298	0.484828	0.658925	0.598083	0.575392	0.610692	0.561357	0.559970	0.566233	0.517931	0.501395	0.696775	0.655546	0.643237	0.710690	0.624674	0.589282	0.830142	0.747561	0.726657	0.872345	0.820999	0.754555	0.878541	0.854633	0.821611
55.6	0.498036	0.429225	0.461624	0.657584	0.631634	0.621344	0.666981	0.618987	0.615531	0.558836	0.516250	0.485987	0.660028	0.599153	0.576870	0.612063	0.562334	0.560882	0.567438	0.519136	0.502371	0.698317	0.656838	0.644549	0.712146	0.626020	0.590243	0.831428	0.749339	0.728509	0.874161	0.822399	0.755768	0.879992	0.856640	0.823173
55.8	0.498648	0.429862	0.462445	0.658808	0.632500	0.622660	0.668540	0.620003	0.616862	0.559738	0.517242	0.486706	0.661525	0.600452	0.577870	0.613334	0.563789	0.561839	0.568915	0.520337	0.503226	0.700062	0.658189	0.645926	0.713967	0.626826	0.591269	0.832750	0.750800	0.730073	0.876062	0.824153	0.757035	0.881426	0.858265	0.824731
56.0	0.499877	0.430547	0.463348	0.660091	0.633321	0.623800	0.670164	0.620883	0.618177	0.560367	0.518381	0.487476	0.662697	0.601414	0.579291	0.614879	0.564864	0.562553	0.570434	0.521235	0.503786	0.701030	0.659665	0.647153	0.715474	0.628184	0.592599	0.834322	0.752420	0.731765	0.877817	0.825681	0.758254	0.882983	0.859304	0.826463
56.2	0.500679	0.431278	0.463484	0.661170	0.634619	0.624914	0.672039	0.622546	0.618834	0.561349	0.519212	0.488358	0.664519	0.602496	0.580252	0.615906	0.566034	0.563255	0.571415	0.522400	0.504719	0.702666	0.661203	0.648326	0.717422	0.629645	0.594021	0.836357	0.754626	0.732806	0.879609	0.826903	0.759836	0.884382	0.860631	0.827870
56.4	0.501836	0.431492	0.463749	0.662489	0.635816	0.625933	0.673375	0.624107	0.620105	0.562348	0.520164	0.489285	0.665793	0.603346	0.581415	0.617566	0.567146	0.563948	0.572893	0.523373	0.505055	0.704163	0.662219	0.649591	0.718641	0.630837	0.595357	0.837832	0.755962	0.734405	0.881326	0.828721	0.760614	0.885979	0.862313	0.829373
56.6	0.502749	0.432341	0.464550	0.663267	0.637288	0.626661	0.675029	0.625224	0.621415	0.562944	0.521170	0.490401	0.667587	0.603875	0.582766	0.619134	0.568233	0.564538	0.574335	0.524462	0.505713	0.705739	0.663537	0.650619	0.720030	0.632295	0.596986	0.839434	0.757538	0.735920	0.883073	0.830357	0.761767	0.888083	0.864082	0.830543
56.8	0.504090	0.433352	0.465085	0.664462	0.638530	0.627731	0.676689	0.626518	0.622502	0.564042	0.521985	0.491243	0.668367	0.604675	0.583827	0.620155	0.569398	0.565345	0.575022	0.525495	0.506658	0.707243	0.664392	0.651417	0.721965	0.633690	0.598329	0.840624	0.759351	0.737321	0.884311	0.832368	0.763058	0.889763	0.865026	0.831752
57.0	0.505218	0.434243	0.466028	0.666002	0.640190	0.629134	0.678001	0.627933	0.623594	0.564997	0.522275	0.492451	0.669776	0.605985	0.584969	0.621275	0.570343	0.566080	0.575953	0.526438	0.507506	0.708722	0.665316	0.652274	0.723663	0.634930	0.599593	0.842568	0.760750	0.739441	0.886246	0.834039	0.764457	0.891620	0.866307	0.832709
57.2	0.506186	0.435171	0.467095	0.667547	0.641343	0.630340	0.679385	0.629107	0.624747	0.566020	0.523026	0.493161	0.670771	0.607007	0.585755	0.622271	0.571227	0.566832	0.577031	0.527716	0.508387	0.710272	0.666294	0.653175	0.725288	0.635888	0.600813	0.844365	0.762459	0.740888	0.887641	0.835860	0.765723	0.893206	0.867432	0.834313
57.4	0.506378	0.435549	0.467417	0.668624	0.642310	0.632165	0.680708	0.630630	0.625689	0.567273	0.523266	0.493609	0.672043	0.608299	0.586569	0.623499	0.572367	0.567532	0.578158	0.529184	0.509266	0.712018	0.667546	0.654282	0.726808	0.637249	0.601725	0.846237	0.763804	0.742715	0.888991	0.837271	0.767055	0.894980	0.868490	0.836489
57.6	0.507183	0.436083	0.468341	0.669974	0.643420	0.633284	0.682643	0.631982	0.626837	0.568164	0.523854	0.494300	0.673544	0.609533	0.588100	0.624609	0.573587	0.568579	0.579494	0.530482	0.510235	0.713621	0.668827	0.655399	0.727507	0.638415	0.602632	0.848228	0.765359	0.744138	0.890520	0.838713	0.768810	0.896950	0.869785	0.838495
57.8	0.508213	0.436603	0.469375	0.671468	0.644279	0.634765	0.683640	0.633632	0.628292	0.568892	0.524067	0.494689	0.674883	0.610586	0.588755	0.625636	0.574576	0.569333	0.580987	0.531412	0.510943	0.714791	0.670150	0.656575	0.729110	0.639784	0.603881	0.849909	0.766550	0.745779	0.892298	0.839892	0.770258	0.899057	0.871232	0.840460
58.0	0.509184	0.437503	0.470233	0.672691	0.645285	0.635937	0.685196	0.635135	0.629444	0.569919	0.524107	0.495453	0.676228	0.611606	0.590410	0.626651	0.575424	0.569948	0.582528	0.532270	0.511920	0.716268	0.671373	0.657914	0.730472	0.641185	0.605054	0.851465	0.767916	0.747116	0.893383	0.841270	0.772119	0.901117	0.872834	0.842989
58.2	0.510090	0.437953	0.471396	0.674005	0.646934	0.636854	0.686940	0.636613	0.630566	0.571016	0.524174	0.496268	0.677258	0.612719	0.591262	0.627650	0.576283	0.571046	0.583831	0.533283	0.513297	0.717794	0.672505	0.659368	0.731726	0.642520	0.606332	0.852975	0.769376	0.748753	0.894887	0.842862	0.773518	0.903565	0.874647	0.845714
58.4	0.510901	0.438574	0.471995	0.675303	0.647843	0.638230	0.687233	0.637966	0.631617	0.571661	0.524869	0.496968	0.678049	0.614347	0.593033	0.628736	0.577169	0.572585	0.584473	0.533909	0.514339	0.719448	0.673695	0.660955	0.732855	0.643971	0.607404	0.854716	0.770640	0.750618	0.896605	0.844290	0.775134	0.905377	0.876465	0.848064
58.6	0.511828	0.439254	0.472239	0.676765	0.648916	0.639180	0.688798	0.639254	0.632898	0.572798	0.525577	0.497698	0.679567	0.615645	0.593397	0.629881	0.578339	0.573945	0.585557	0.534573	0.515551	0.720998	0.675334	0.662709	0.734251	0.644971	0.608503	0.856702	0.772186	0.752346	0.898122	0.845679	0.776116	0.907467	0.878506	0.850149
58.8	0.512815	0.439977	0.472601	0.678309	0.649740	0.640065	0.690291	0.640415	0.634079	0.573524	0.526354	0.498552	0.680834	0.617175	0.595079	0.630819	0.579465	0.575003	0.586450	0.535518	0.516651	0.722317	0.676904	0.664095	0.735940	0.646337	0.609383	0.858772	0.773713	0.753981	0.900044	0.847193	0.777558	0.909352	0.880532	0.852231
59.0	0.513392	0.440211	0.473590	0.679923	0.650757	0.640837	0.691341	0.641928	0.635237	0.574445	0.527253	0.499378	0.682313	0.618227	0.595587	0.631950	0.580573	0.576382	0.587536	0.536373	0.517718	0.723615	0.678149	0.665828	0.736990	0.647681	0.610176	0.860487	0.775403	0.755675	0.901736	0.848487	0.778927	0.911291	0.882870	0.854498
59.2	0.514341	0.440822	0.474711	0.681207	0.651955	0.641670	0.692878	0.642895	0.636371	0.575543	0.528036	0.499817	0.683139	0.619546	0.596911	0.633405	0.581658	0.577488	0.588337	0.536976	0.518713	0.724923	0.679631	0.667296	0.738480	0.648905	0.611367	0.862735	0.777239	0.757418	0.903574	0.850145	0.780327	0.913097	0.884706	0.856123
59.4	0.515106	0.441258	0.475655	0.682730	0.653074	0.642898	0.694230	0.644057	0.637264	0.576616	0.528815	0.500853	0.684218	0.620516	0.597524	0.634687	0.582702	0.578394	0.589116	0.537847	0.519615	0.726610	0.680803	0.668472	0.739932	0.650346	0.612397	0.864834	0.778908	0.758958	0.905202	0.851530	0.781855	0.914795	0.886838	0.857984
59.6	0.515726	0.441584	0.476117	0.684112	0.654271	0.643992	0.695094	0.645081	0.638456	0.577159	0.529990	0.501721	0.685263	0.621489	0.599294	0.636156	0.583731	0.579317	0.590105	0.538921	0.520311	0.728444	0.682321	0.669682	0.741232	0.651567	0.613479	0.866262	0.780480	0.760589	0.907502	0.852993	0.783140	0.916328	0.888608	0.858953
59.8	0.516060	0.442239	0.476244	0.685509	0.655163	0.645054	0.696519	0.645658	0.639827	0.578010	0.531172	0.502471	0.687088	0.622335	0.600181	0.637356	0.585006	0.580076	0.590868	0.539536	0.521053	0.729613	0.684073	0.671222	0.742718	0.652821	0.614453	0.868149	0.782145	0.762095	0.909520	0.854846	0.784650	0.918015	0.889933	0.860089
60.0	0.516686	0.442907	0.476616	0.686609	0.656263	0.645717	0.697900	0.646774	0.640875	0.578941	0.532342	0.503249	0.688628	0.623434	0.601584	0.638897	0.585754	0.581294	0.591354	0.540407	0.521534	0.730647	0.685870	0.672021	0.743923	0.654109	0.615404	0.869783	0.784014	0.763253	0.911455	0.855960	0.785843	0.919851	0.891315	0.861326
60.2	0.517844	0.443957	0.476998	0.687773	0.657464	0.646903	0.698767	0.648200	0.641696	0.579926	0.533464	0.504323	0.690138	0.624615	0.602707	0.640164	0.586707	0.582120	0.592045	0.541066	0.522306	0.732271	0.687557	0.672973	0.745190	0.655420	0.616685	0.871714	0.785849	0.764163	0.913131	0.857220	0.787091	0.921243	0.892941	0.862006
60.4	0.518954	0.444526	0.477754	0.688889	0.658619	0.648121	0.700132	0.649179	0.643050	0.580622	0.534841	0.505303	0.691757	0.625488	0.604090	0.641804	0.587586	0.582954	0.593037	0.541728	0.522739	0.733533	0.688926	0.674133	0.746639	0.656502	0.617848	0.873403	0.787143	0.765712	0.914729	0.858826	0.788100	0.923094	0.894450	0.862814
60.6	0.520239	0.445469	0.478937	0.690059	0.659888	0.649505	0.700749	0.650176	0.644090	0.581173	0.535773	0.506252	0.693145	0.626382	0.605389	0.643080	0.588556	0.583903	0.593922	0.542505	0.523665	0.734755	0.690245	0.675177	0.748032	0.657899	0.619303	0.875080	0.789094	0.766801	0.916478	0.860554	0.789428	0.924904	0.895940	0.863757
60.8	0.521261	0.446288	0.479956	0.691415	0.661232	0.650740	0.702071	0.651109	0.645344	0.582275	0.536696	0.506975	0.694371	0.627647	0.606211	0.644207	0.589789	0.585039	0.594461	0.543381	0.524691	0.736029	0.691611	0.676549	0.749384	0.659251	0.620401	0.876932	0.790769	0.767729	0.917770	0.862463	0.790360	0.925913	0.897412	0.865166
61.0	0.521795	0.446696	0.481021	0.692767	0.662571	0.652002	0.703927	0.652182	0.646195	0.583024	0.537531	0.508108	0.695895	0.628953	0.607207	0.645408	0.590791	0.585946	0.595292	0.544337	0.525610	0.737447	0.692921	0.677900	0.750730	0.660142	0.621347	0.878853	0.791844	0.769337	0.919429	0.863765	0.791474	0.927099	0.898999	0.866376
61.2	0.522336	0.447224	0.481622	0.693486	0.663997	0.653103	0.704837	0.653194	0.647054	0.584120	0.538505	0.508622	0.697198	0.630518	0.607829	0.646625	0.591831	0.587128	0.596349	0.545622	0.526245	0.738435	0.694108	0.679203	0.752137	0.661107	0.622303	0.880977	0.793395	0.770127	0.920566	0.865257	0.792557	0.928228	0.900024	0.868067
61.4	0.523168	0.447932	0.481874	0.694698	0.665410	0.654255	0.706311	0.654364	0.648520	0.585232	0.539170	0.509221	0.698829	0.631665	0.609259	0.647903	0.592948	0.588232	0.597535	0.546509	0.527447	0.739960	0.695386	0.680194	0.753653	0.662634	0.623494	0.882865	0.794889	0.771444	0.922095	0.866501	0.794122	0.929815	0.901404	0.870106
61.6	0.524025	0.448749	0.482704	0.696131	0.666907	0.655297	0.707774	0.655508	0.649673	0.586186	0.539993	0.509812	0.700348	0.632923	0.610505	0.648983	0.593854	0.589233	0.598708	0.547971	0.528070	0.740972	0.696171	0.681524	0.754987	0.664072	0.624836	0.884301	0.796215	0.772443	0.923529	0.867672	0.795506	0.931154	0.902778	0.872383
61.8	0.525175	0.449054	0.483775	0.697415	0.668167	0.656500	0.709017	0.656668	0.651226	0.587373	0.540743	0.510678	0.701630	0.633367	0.611798	0.650068	0.594725	0.590271	0.599872	0.548828	0.528963	0.742162	0.697322	0.682944	0.756703	0.665479	0.626448	0.886087	0.797711	0.773923	0.924966	0.869008	0.797069	0.932951	0.904341	0.874657
62.0	0.526234	0.449636	0.484804	0.698621	0.669463	0.657556	0.710787	0.657720	0.652487	0.588495	0.541595	0.511368	0.703021	0.634530	0.612867	0.650925	0.595780	0.591432	0.601022	0.549277	0.529969	0.743516	0.698159	0.684413	0.758261	0.666834	0.627895	0.887481	0.798835	0.775466	0.926181	0.870512	0.798579	0.934269	0.906239	0.877395
62.2	0.526842	0.449701	0.485572	0.699964	0.670987	0.658636	0.711665	0.659020	0.653363	0.589629	0.542751	0.512310	0.703897	0.635638	0.613851	0.652365	0.597118	0.592798	0.602236	0.549984	0.530746	0.745284	0.699279	0.685636	0.759730	0.668135	0.629217	0.889291	0.799892	0.776580	0.928093	0.871957	0.799212	0.935841	0.908096	0.880036
62.4	0.527786	0.450305	0.485852	0.701460	0.671925	0.659717	0.712811	0.660195	0.654852	0.590283	0.543871	0.513038	0.704773	0.636746	0.614576	0.653494	0.598154	0.593938	0.603568	0.550592	0.531479	0.747203	0.700707	0.687088	0.761069	0.669490	0.630545	0.890765	0.801215	0.778098	0.929754	0.873193	0.800053	0.936758	0.910218	0.882244
62.6	0.529114	0.451533	0.485984	0.702765	0.673090	0.660779	0.714509	0.661270	0.656143	0.591209	0.544801	0.513349	0.706070	0.637856	0.615444	0.654599	0.599458	0.594800	0.604649	0.551176	0.532107	0.748287	0.701673	0.688317	0.762595	0.670405	0.631669	0.892313	0.802736	0.778943	0.931546	0.874597	0.800955	0.938198	0.912433	0.884170
62.8	0.529800	0.452107	0.486575	0.704179	0.674140	0.661852	0.715922	0.662265	0.657313	0.591960	0.545414	0.513983	0.707025	0.639247	0.616353	0.655540	0.600637	0.595760	0.605773	0.551994	0.533145	0.749632	0.702857	0.689183	0.764303	0.671726	0.632918	0.893959	0.804186	0.780536	0.933187	0.875831	0.802438	0.939558	0.914255	0.886037
63.0	0.530673	0.452733	0.487675	0.705533	0.675491	0.662773	0.717244	0.663491	0.658385	0.592744	0.546082	0.514788	0.708714	0.640378	0.617313	0.656600	0.601283	0.596991	0.606893	0.552358	0.533957	0.750829	0.704036	0.690473	0.765774	0.672806	0.634269	0.895624	0.805959	0.781933	0.934413	0.877549	0.804005	0.941522	0.916292	0.887812
63.2	0.531922	0.453346	0.488666	0.706903	0.676805	0.663658	0.719095	0.664624	0.659344	0.593248	0.546523	0.515848	0.709545	0.641715	0.617856	0.657516	0.602108	0.597427	0.607663	0.553339	0.534368	0.752859	0.705455	0.691530	0.767918	0.674213	0.635745	0.897187	0.807566	0.783230	0.936164	0.879289	0.805406	0.943149	0.917772	0.889268
63.4	0.532495	0.453670	0.489340	0.708408	0.678142	0.664805	0.720563	0.666079	0.660283	0.594216	0.546847	0.516851	0.710741	0.642605	0.618952	0.658319	0.602867	0.598062	0.608611	0.554250	0.535007	0.754203	0.706427	0.692535	0.769349	0.675674	0.636738	0.898320	0.809208	0.785323	0.937802	0.881138	0.806650	0.945129	0.919413	0.890535
63.6	0.532942	0.454231	0.489566	0.709457	0.679235	0.665761	0.721937	0.667173	0.661674	0.594857	0.547243	0.517490	0.712239	0.643757	0.620032	0.658936	0.603862	0.598776	0.609839	0.555060	0.535543	0.755502	0.707882	0.693437	0.770832	0.676466	0.637633	0.899712	0.810636	0.786527	0.939583	0.883213	0.807846	0.947169	0.921220	0.891144
63.8	0.533829	0.455368	0.489350	0.710557	0.680188	0.666672	0.724096	0.668524	0.662496	0.595958	0.548069	0.518333	0.713782	0.645002	0.621054	0.659836	0.604893	0.599563	0.610570	0.555837	0.536237	0.757118	0.709410	0.694546	0.772478	0.677378	0.638618	0.901420	0.812142	0.788399	0.941324	0.884822	0.809208	0.949638	0.922785	0.892125
64.0	0.534605	0.456045	0.490006	0.711868	0.681027	0.667422	0.725827	0.669979	0.663320	0.596690	0.548766	0.519178	0.715399	0.646279	0.622358	0.660779	0.605693	0.600401	0.611563	0.556745	0.536802	0.758520	0.710798	0.695347	0.773798	0.678164	0.639637	0.902917	0.813610	0.789172	0.942895	0.886084	0.810566	0.952250	0.924147	0.892981
64.2	0.535805	0.456912	0.490811	0.713533	0.681822	0.668537	0.726957	0.671702	0.664393	0.597059	0.549422	0.520015	0.716407	0.647340	0.623319	0.661717	0.606905	0.600822	0.612623	0.557388	0.537531	0.759969	0.712108	0.696360	0.775221	0.679252	0.641033	0.904529	0.814947	0.790857	0.944192	0.887781	0.811838	0.954771	0.925507	0.893355
64.4	0.536568	0.457411	0.491864	0.715152	0.682687	0.669658	0.728654	0.673168	0.665411	0.597659	0.550594	0.520871	0.717925	0.648255	0.624868	0.663022	0.607777	0.601952	0.613829	0.558468	0.538272	0.761446	0.713276	0.697647	0.776763	0.680521	0.642360	0.906486	0.816591	0.792009	0.945787	0.889556	0.813162	0.957487	0.927399	0.893866
64.6	0.537485	0.457978	0.492561	0.716263	0.683845	0.670694	0.729986	0.674186	0.666339	0.598171	0.551014	0.521546	0.718937	0.649902	0.625754	0.664169	0.608807	0.602707	0.614725	0.559414	0.539525	0.762802	0.714322	0.698736	0.777843	0.681741	0.643446	0.908458	0.818514	0.793512	0.946911	0.891385	0.814415	0.959880	0.928718	0.894406
64.8	0.537859	0.458892	0.492782	0.717421	0.684917	0.671506	0.731610	0.675634	0.667450	0.598983	0.551701	0.522026	0.720287	0.650730	0.626269	0.665288	0.609805	0.603708	0.615406	0.560289	0.540586	0.764196	0.715683	0.700241	0.779372	0.682858	0.644131	0.909947	0.819796	0.794848	0.947811	0.892949	0.815438	0.961936	0.930102	0.895158
65.0	0.538418	0.459381	0.492944	0.719047	0.686287	0.672721	0.732924	0.676852	0.668185	0.599940	0.552584	0.522880	0.721303	0.651802	0.627281	0.666574	0.610538	0.604516	0.616272	0.561169	0.541429	0.765399	0.716494	0.701757	0.780982	0.684160	0.645108	0.912045	0.821320	0.796276	0.949116	0.894405	0.817165	0.964134	0.931091	0.896139
65.2	0.538785	0.460008	0.493575	0.720044	0.687713	0.673380	0.733750	0.678530	0.669010	0.600909	0.553351	0.523638	0.722887	0.653208	0.627992	0.667482	0.611430	0.605486	0.617443	0.562366	0.541961	0.766748	0.717587	0.702687	0.782537	0.685354	0.646525	0.913937	0.822913	0.797582	0.950836	0.896171	0.818837	0.966212	0.932551	0.897534
65.4	0.539355	0.460784	0.494074	0.721464	0.689132	0.674390	0.734877	0.679650	0.670202	0.602183	0.554466	0.524211	0.724001	0.654549	0.629513	0.668672	0.612330	0.606228	0.618393	0.563556	0.543066	0.768066	0.719058	0.703902	0.783519	0.686812	0.647864	0.915736	0.824386	0.799190	0.952653	0.898055	0.820297	0.967926	0.933617	0.899627
65.6	0.539890	0.461223	0.494634	0.722531	0.690074	0.675739	0.735812	0.681070	0.671604	0.603497	0.555198	0.525079	0.725355	0.655667	0.630524	0.669999	0.613258	0.607307	0.619197	0.565017	0.543758	0.769567	0.719891	0.705640	0.784925	0.688339	0.649369	0.917658	0.825926	0.800680	0.954304	0.899209	0.822008	0.969568	0.934768	0.901650
65.8	0.540862	0.461590	0.495228	0.723833	0.690870	0.677076	0.737021	0.682106	0.673009	0.604394	0.556112	0.526012	0.726476	0.656217	0.631535	0.671632	0.614060	0.608537	0.620176	0.565285	0.544401	0.771087	0.721264	0.707241	0.786216	0.689726	0.650598	0.919373	0.827401	0.802446	0.956004	0.900187	0.823941	0.971014	0.936375	0.904369
66.0	0.541573	0.462452	0.495981	0.724594	0.691920	0.678433	0.737855	0.683128	0.674056	0.605076	0.557318	0.526212	0.727397	0.657845	0.631818	0.672907	0.615065	0.609760	0.621234	0.566147	0.545031	0.772432	0.722378	0.708727	0.787531	0.691107	0.651660	0.921346	0.828502	0.803921	0.958082	0.901766	0.825198	0.972209	0.937941	0.907141
66.2	0.542034	0.463397	0.496722	0.725887	0.693155	0.679707	0.738406	0.683977	0.675120	0.606229	0.558297	0.526815	0.728272	0.658541	0.633038	0.674461	0.616207	0.610889	0.622456	0.566671	0.545658	0.774127	0.723990	0.710098	0.788460	0.692430	0.652770	0.922825	0.829814	0.805428	0.960210	0.902926	0.826247	0.973328	0.939473	0.909743
66.4	0.543046	0.464540	0.497594	0.726889	0.694447	0.680774	0.739712	0.684813	0.676372	0.606907	0.559168	0.527223	0.728888	0.659486	0.633405	0.675400	0.617238	0.611656	0.623208	0.567458	0.546423	0.775673	0.725057	0.711272	0.789728	0.693710	0.654087	0.924578	0.831195	0.806174	0.961869	0.904006	0.827718	0.973940	0.941118	0.912377
66.6	0.543793	0.465275	0.497955	0.727860	0.695794	0.682081	0.740284	0.685618	0.677498	0.607635	0.560093	0.527618	0.729894	0.660308	0.635072	0.676628	0.618065	0.612915	0.624021	0.568396	0.547210	0.776645	0.726268	0.712334	0.790941	0.695029	0.655230	0.926251	0.832124	0.807237	0.963592	0.904936	0.829248	0.975106	0.943127	0.914870
66.8	0.544628	0.465546	0.498606	0.729089	0.697294	0.683212	0.740999	0.686607	0.678607	0.608266	0.560421	0.528093	0.731117	0.661405	0.635537	0.677571	0.618664	0.613879	0.625170	0.569153	0.548327	0.778148	0.727586	0.713149	0.792647	0.696619	0.656437	0.927915	0.833391	0.808882	0.965207	0.906057	0.830621	0.976475	0.945095	0.917615
67.0	0.545557	0.466411	0.499428	0.730159	0.698709	0.684273	0.742380	0.687411	0.679414	0.608678	0.560889	0.528850	0.732370	0.662791	0.637055	0.678382	0.619422	0.614886	0.626098	0.569716	0.549256	0.779231	0.728693	0.714294	0.794233	0.698220	0.657585	0.929874	0.834922	0.810097	0.967025	0.907349	0.831693	0.977635	0.947125	0.920141
67.2	0.546354	0.467188	0.500345	0.731266	0.699844	0.685645	0.743290	0.688615	0.680731	0.609355	0.561258	0.529547	0.733478	0.664000	0.637633	0.679482	0.620499	0.615747	0.627026	0.570737	0.549698	0.781061	0.730024	0.715230	0.795693	0.699923	0.658464	0.931009	0.836183	0.811147	0.968644	0.908626	0.832776	0.978665	0.948960	0.922582
67.4	0.547268	0.467948	0.500653	0.732418	0.700986	0.686879	0.744777	0.689446	0.681820	0.610230	0.561804	0.529677	0.734462	0.664896	0.639096	0.680519	0.621734	0.616538	0.628139	0.571653	0.550825	0.781960	0.731184	0.716139	0.796779	0.701337	0.659199	0.932889	0.837392	0.812756	0.970304	0.910223	0.833572	0.980227	0.950874	0.924340
67.6	0.548138	0.468807	0.500709	0.733322	0.701977	0.688169	0.746329	0.690268	0.683244	0.610982	0.562111	0.530343	0.736178	0.665773	0.639680	0.681646	0.623034	0.617337	0.629246	0.572684	0.551662	0.783199	0.732477	0.717167	0.797931	0.702325	0.660271	0.934933	0.838831	0.813202	0.972168	0.911700	0.834732	0.981860	0.953135	0.925984
67.8	0.548979	0.469689	0.500799	0.734716	0.703105	0.689380	0.747739	0.691546	0.684396	0.611795	0.563280	0.530862	0.737196	0.666853	0.641388	0.682671	0.623688	0.618206	0.629997	0.573676	0.552380	0.784510	0.733779	0.718407	0.799157	0.703451	0.661272	0.936597	0.840118	0.814618	0.973686	0.912876	0.835771	0.983815	0.954659	0.927350
68.0	0.549706	0.470207	0.500979	0.736199	0.704101	0.690487	0.749126	0.692639	0.685585	0.612248	0.563727	0.531328	0.738650	0.668028	0.641794	0.683369	0.624819	0.618934	0.630944	0.574292	0.553136	0.785496	0.735197	0.719352	0.800535	0.704807	0.662440	0.938203	0.841408	0.815456	0.975147	0.914204	0.836917	0.985694	0.956333	0.928082
68.2	0.550814	0.470721	0.501342	0.737732	0.705417	0.691690	0.750509	0.693733	0.686856	0.612684	0.564286	0.531848	0.739650	0.669202	0.643315	0.684367	0.625917	0.619662	0.631702	0.575065	0.553942	0.786913	0.736396	0.720339	0.801890	0.705962	0.663824	0.939574	0.842986	0.816958	0.976474	0.915461	0.838093	0.987209	0.958206	0.928900
68.4	0.551583	0.471529	0.502180	0.739432	0.706662	0.693108	0.751934	0.694719	0.687989	0.613496	0.565184	0.532467	0.741393	0.670297	0.644264	0.685775	0.626736	0.620915	0.632622	0.575793	0.554937	0.788196	0.737393	0.721431	0.803314	0.707069	0.664661	0.941514	0.844896	0.817871	0.977722	0.917225	0.839053	0.989238	0.959898	0.929190
68.6	0.552252	0.471807	0.502864	0.740553	0.707829	0.694258	0.753443	0.695935	0.688976	0.613811	0.565589	0.532899	0.742635	0.671385	0.644982	0.686564	0.627843	0.621585	0.633230	0.576236	0.555840	0.789540	0.738455	0.722400	0.804713	0.707953	0.665159	0.943522	0.846627	0.819338	0.979018	0.919076	0.840003	0.991223	0.961237	0.929710
68.8	0.552569	0.472057	0.503502	0.741992	0.708926	0.695077	0.754942	0.697537	0.689946	0.614754	0.565899	0.533351	0.744118	0.671966	0.645774	0.687468	0.628603	0.622640	0.633847	0.576871	0.556254	0.790886	0.739937	0.723899	0.806262	0.708920	0.665886	0.945108	0.847843	0.820950	0.980709	0.920957	0.841073	0.993207	0.962657	0.930010
69.0	0.553543	0.472216	0.504321	0.743339	0.710129	0.696200	0.755903	0.698726	0.690784	0.615986	0.566870	0.534335	0.745907	0.672998	0.647198	0.688408	0.629339	0.623185	0.634964	0.578213	0.556953	0.791819	0.741380	0.725216	0.807548	0.710309	0.667170	0.947048	0.849386	0.822495	0.982455	0.922533	0.842617	0.995413	0.964134	0.930606
69.2	0.554333	0.472901	0.505130	0.744222	0.710954	0.696771	0.757896	0.700559	0.692094	0.616530	0.567458	0.535318	0.747462	0.674026	0.647745	0.689280	0.630353	0.623909	0.636056	0.579214	0.557492	0.793401	0.742611	0.726241	0.809029	0.711325	0.668704	0.948527	0.850918	0.824784	0.984382	0.924146	0.843702	0.997754	0.965735	0.931553
69.4	0.555007	0.473561	0.505601	0.745454	0.711503	0.697863	0.758618	0.701585	0.693444	0.617904	0.568233	0.536039	0.748553	0.675523	0.649225	0.690548	0.631365	0.624574	0.636913	0.580037	0.558089	0.795031	0.744138	0.727819	0.810086	0.712663	0.669311	0.950611	0.852869	0.826191	0.985755	0.925810	0.845203	0.999691	0.966705	0.933064
69.6	0.555594	0.473814	0.506532	0.746692	0.712143	0.698573	0.759607	0.703038	0.694945	0.618896	0.568696	0.537023	0.750075	0.676644	0.649139	0.691693	0.632462	0.625686	0.637955	0.581047	0.558537	0.796731	0.744975	0.729031	0.811519	0.713740	0.670462	0.952204	0.854756	0.828114	0.987536	0.927374	0.846834	1.002149	0.968068	0.934329
69.8	0.556143	0.474423	0.507599	0.748214	0.712975	0.699377	0.760789	0.704710	0.695808	0.619532	0.569582	0.537665	0.751531	0.677642	0.650304	0.692892	0.633290	0.626572	0.638885	0.581663	0.559222	0.798402	0.746349	0.729978	0.812812	0.714817	0.671719	0.953757	0.856538	0.829391	0.989391	0.928726	0.848219	1.003953	0.969407	0.936148
70.0	0.556355	0.474795	0.508484	0.749193	0.714128	0.700147	0.761833	0.705397	0.696868	0.620743	0.570243	0.537955	0.752673	0.678972	0.650765	0.693750	0.634440	0.627516	0.639964	0.582960	0.560232	0.800116	0.747569	0.731370	0.814081	0.715815	0.672837	0.955521	0.858369	0.830876	0.991142	0.930442	0.849475	1.005752	0.970742	0.937823
70.2	0.556684	0.475241	0.509162	0.750613	0.715199	0.700532	0.763481	0.707163	0.698030	0.621630	0.571020	0.538926	0.753666	0.679926	0.652306	0.694863	0.635742	0.628164	0.640956	0.583755	0.561354	0.802041	0.748722	0.732772	0.815585	0.716820	0.673922	0.956853	0.859759	0.832326	0.992806	0.931807	0.850643	1.007600	0.972253	0.939871
70.4	0.557396	0.475441	0.509778	0.751553	0.716504	0.701185	0.764608	0.708662	0.698635	0.622392	0.571548	0.539466	0.754392	0.680947	0.652916	0.695894	0.636390	0.628850	0.641704	0.585116	0.561937	0.803756	0.749618	0.734044	0.817036	0.718098	0.675262	0.958905	0.861198	0.833294	0.993974	0.933084	0.851887	1.009229	0.973950	0.942271
70.6	0.558079	0.475412	0.509970	0.752662	0.717298	0.701875	0.765429	0.709967	0.699817	0.622878	0.572304	0.539991	0.755900	0.681841	0.654429	0.697114	0.637217	0.629960	0.642848	0.585996	0.562674	0.805558	0.750970	0.734962	0.818222	0.719341	0.676326	0.960037	0.862917	0.834676	0.995746	0.934508	0.853274	1.010919	0.976064	0.944580
70.8	0.559077	0.476217	0.510793	0.753794	0.718656	0.702774	0.766927	0.711314	0.700473	0.623666	0.572748	0.540596	0.757105	0.682782	0.655418	0.698035	0.638492	0.630570	0.643884	0.586773	0.563689	0.806839	0.752053	0.736321	0.819741	0.720871	0.677444	0.961554	0.864623	0.836389	0.997547	0.935574	0.854304	1.012650	0.977798	0.947409
71.0	0.559526	0.477038	0.511570	0.754864	0.719896	0.703463	0.768233	0.712249	0.701595	0.624751	0.573794	0.541347	0.758222	0.684398	0.656511	0.699044	0.639770	0.631443	0.644692	0.587524	0.564844	0.808344	0.753669	0.737839	0.821335	0.722069	0.678609	0.963509	0.866139	0.837472	0.998963	0.937020	0.855451	1.013610	0.978963	0.949987
71.2	0.560287	0.477883	0.512586	0.755858	0.720899	0.704516	0.769121	0.713190	0.702750	0.625534	0.574531	0.541885	0.759529	0.685412	0.657730	0.700324	0.640926	0.632298	0.645473	0.588548	0.565396	0.809805	0.755181	0.739071	0.822953	0.723527	0.679990	0.964798	0.867612	0.838542	1.000523	0.938516	0.856947	1.015096	0.980414	0.952394
71.4	0.562124	0.478430	0.512979	0.757252	0.722508	0.705914	0.771074	0.713829	0.703267	0.626060	0.575227	0.542353	0.760515	0.686432	0.658264	0.701293	0.641857	0.633228	0.646362	0.589679	0.566396	0.810611	0.756447	0.740427	0.824292	0.724722	0.681323	0.966913	0.868894	0.840192	1.002196	0.940140	0.858032	1.016818	0.982024	0.954304
71.6	0.562599	0.479002	0.513408	0.758274	0.724068	0.707218	0.772331	0.715343	0.704292	0.627093	0.576131	0.543407	0.761959	0.687424	0.659107	0.702436	0.642825	0.634316	0.647167	0.590410	0.566951	0.811432	0.757909	0.742054	0.825330	0.725882	0.682527	0.968357	0.870495	0.840889	1.004035	0.941337	0.859499	1.018263	0.983774	0.956147
71.8	0.563057	0.479651	0.514048	0.759596	0.725382	0.708825	0.773799	0.716455	0.705320	0.627666	0.577374	0.543878	0.763036	0.688856	0.660345	0.703281	0.643690	0.635229	0.648123	0.591686	0.567563	0.812118	0.759441	0.743057	0.826716	0.727101	0.683754	0.970169	0.871579	0.842421	1.005675	0.942149	0.860805	1.019672	0.984991	0.958118
72.0	0.563824	0.480083	0.514747	0.760793	0.726749	0.710007	0.775744	0.717318	0.706211	0.628340	0.578211	0.544221	0.764299	0.690241	0.660648	0.704143	0.644834	0.636033	0.648696	0.592144	0.568715	0.813076	0.760621	0.743985	0.828157	0.728372	0.684625	0.971894	0.872907	0.843569	1.007516	0.943594	0.862267	1.021204	0.986481	0.959511
72.2	0.564369	0.480771	0.515844	0.762268	0.728340	0.711260	0.777045	0.718257	0.707238	0.628971	0.579419	0.544825	0.765503	0.691341	0.662310	0.705290	0.645754	0.637126	0.649515	0.592929	0.569598	0.814390	0.761880	0.745066	0.829241	0.729291	0.685838	0.973297	0.874590	0.844543	1.009307	0.945097	0.863513	1.022392	0.987931	0.960814
72.4	0.564659	0.481691	0.517036	0.763868	0.729558	0.712638	0.778085	0.719060	0.708103	0.629320	0.580342	0.545254	0.766985	0.692250	0.662764	0.706471	0.646850	0.638486	0.650690	0.593490	0.570253	0.815609	0.763037	0.745964	0.830320	0.730444	0.686660	0.975701	0.875801	0.845947	1.011100	0.946890	0.864445	1.024120	0.989397	0.961555
72.6	0.565383	0.482043	0.517951	0.764948	0.730716	0.713475	0.779814	0.720085	0.709106	0.629601	0.581295	0.545878	0.768401	0.693301	0.664115	0.707032	0.647744	0.639218	0.651148	0.594152	0.570746	0.816801	0.764015	0.746809	0.831494	0.731506	0.687669	0.977675	0.877136	0.846998	1.012958	0.948398	0.865464	1.025829	0.991047	0.962261
72.8	0.565852	0.482595	0.518737	0.766385	0.732178	0.714532	0.780950	0.721202	0.710179	0.630300	0.581794	0.546373	0.769786	0.694106	0.664913	0.707965	0.648440	0.640107	0.651581	0.595079	0.571552	0.817555	0.765561	0.747623	0.832943	0.732647	0.688758	0.979185	0.878269	0.848851	1.014456	0.949887	0.866784	1.027719	0.992748	0.962824
73.0	0.567213	0.483474	0.518283	0.767688	0.733198	0.715953	0.782318	0.722198	0.711015	0.630951	0.582676	0.547029	0.771409	0.694781	0.665447	0.708917	0.649461	0.640995	0.652668	0.596101	0.572336	0.818491	0.766353	0.748679	0.834187	0.733697	0.690008	0.980793	0.879309	0.849869	1.016082	0.951062	0.867908	1.029363	0.994500	0.963566
73.2	0.567390	0.484267	0.519492	0.768697	0.734059	0.717193	0.784263	0.723219	0.712327	0.631310	0.583218	0.547687	0.772360	0.696096	0.666443	0.710017	0.650542	0.641863	0.653329	0.596198	0.572548	0.819981	0.767331	0.749582	0.835343	0.734979	0.691048	0.982628	0.880791	0.851519	1.017379	0.952673	0.868969	1.031119	0.995922	0.964618
73.4	0.567141	0.484952	0.520144	0.770156	0.734868	0.718166	0.785343	0.724465	0.713492	0.632593	0.583647	0.548442	0.773458	0.697169	0.667178	0.711029	0.651543	0.642847	0.654106	0.596816	0.573041	0.821417	0.768597	0.750480	0.836201	0.736264	0.691685	0.984497	0.882191	0.852553	1.018755	0.954065	0.870269	1.032697	0.997553	0.965199
73.6	0.567434	0.484935	0.520563	0.771388	0.735912	0.719237	0.786853	0.725878	0.714595	0.633234	0.584099	0.549006	0.774427	0.698041	0.667869	0.711905	0.652547	0.643860	0.654996	0.597550	0.573887	0.822743	0.769379	0.751302	0.837615	0.737191	0.693004	0.985869	0.883685	0.853642	1.020219	0.955550	0.871607	1.034421	0.999221	0.966327
73.8	0.567875	0.485509	0.520794	0.772620	0.736952	0.720332	0.788439	0.726862	0.715620	0.633941	0.584772	0.549451	0.775735	0.699229	0.668748	0.713206	0.653254	0.644603	0.655701	0.598072	0.574836	0.824911	0.770429	0.752653	0.838885	0.738379	0.694017	0.987587	0.885301	0.854992	1.021887	0.956752	0.872855	1.035859	1.000937	0.968031
74.0	0.568478	0.485628	0.521022	0.773432	0.737705	0.721580	0.789954	0.727758	0.716919	0.634689	0.585145	0.550042	0.776233	0.700428	0.669577	0.714163	0.654319	0.645366	0.656850	0.598570	0.575570	0.826629	0.771056	0.753673	0.840343	0.739503	0.694725	0.988780	0.886693	0.856436	1.023333	0.958303	0.874036	1.037922	1.002680	0.969608
74.2	0.569111	0.486242	0.521586	0.774599	0.738800	0.722537	0.791315	0.729891	0.718193	0.635297	0.585531	0.550687	0.777007	0.701472	0.670937	0.715430	0.655218	0.646219	0.657726	0.598894	0.576394	0.828306	0.772129	0.755071	0.841994	0.740580	0.695469	0.990567	0.887742	0.858057	1.024609	0.960302	0.875254	1.039743	1.004796	0.971522
74.4	0.570277	0.486880	0.522403	0.775567	0.739683	0.724001	0.792027	0.730775	0.719158	0.636060	0.585817	0.551403	0.778218	0.702209	0.672089	0.716512	0.655981	0.646962	0.658181	0.599600	0.576761	0.829943	0.773065	0.756553	0.843345	0.741580	0.696621	0.992137	0.889187	0.859309	1.025618	0.961773	0.876607	1.041278	1.006660	0.973587
74.6	0.571306	0.487607	0.522915	0.776717	0.740624	0.724673	0.793591	0.731855	0.720442	0.636658	0.586259	0.551990	0.779252	0.703432	0.672904	0.717641	0.657086	0.647734	0.658974	0.599947	0.577309	0.831819	0.774298	0.757438	0.844867	0.742697	0.697558	0.993295	0.890845	0.860690	1.027532	0.963300	0.877792	1.043113	1.008651	0.975856
74.8	0.572166	0.488293	0.523476	0.777750	0.741992	0.725679	0.794586	0.733085	0.721432	0.637399	0.586692	0.552428	0.779932	0.704455	0.674210	0.718510	0.658057	0.648472	0.659823	0.600633	0.578169	0.833039	0.775900	0.759532	0.846146	0.743887	0.698462	0.994674	0.891936	0.862558	1.029107	0.964547	0.878856	1.044934	1.009802	0.978334
75.0	0.572976	0.488801	0.523617	0.778685	0.742940	0.726545	0.795518	0.733807	0.722509	0.638279	0.587036	0.553567	0.781142	0.706210	0.674669	0.719569	0.658621	0.649198	0.660936	0.601362	0.579184	0.834774	0.777475	0.761446	0.847945	0.744966	0.699745	0.996299	0.893150	0.864056	1.030382	0.965838	0.880141	1.046479	1.010850	0.980406
75.2	0.574364	0.489500	0.524236	0.779457	0.743906	0.727899	0.796990	0.735050	0.723359	0.638338	0.587468	0.554446	0.782121	0.707057	0.676291	0.720604	0.659207	0.649884	0.661871	0.602336	0.579800	0.835784	0.778767	0.762646	0.849364	0.746157	0.700756	0.997647	0.894683	0.865767	1.032187	0.967363	0.881210	1.048344	1.012376	0.982642
75.4	0.575752	0.489878	0.524803	0.780553	0.745168	0.729108	0.798466	0.736016	0.724484	0.638991	0.588195	0.555297	0.783475	0.708022	0.676327	0.721574	0.660130	0.650370	0.662612	0.603236	0.580538	0.837061	0.780272	0.764504	0.850389	0.747017	0.701583	0.999179	0.895970	0.867299	1.033621	0.968647	0.882417	1.050141	1.013541	0.984861
75.6	0.575876	0.490178	0.525687	0.781431	0.746228	0.730189	0.799751	0.737104	0.725996	0.639812	0.589024	0.555878	0.784558	0.708957	0.677931	0.722807	0.661081	0.650942	0.663732	0.604470	0.581435	0.838210	0.781707	0.765441	0.851649	0.748446	0.702410	1.000940	0.897639	0.868821	1.035312	0.969416	0.883817	1.051341	1.014619	0.986912
75.8	0.576537	0.490848	0.526167	0.782786	0.747164	0.731417	0.801113	0.737827	0.727662	0.640626	0.589473	0.556499	0.786220	0.710147	0.678716	0.723961	0.661690	0.651589	0.665078	0.605929	0.582416	0.839652	0.783090	0.766156	0.852822	0.749916	0.703584	1.002742	0.898777	0.870468	1.036816	0.970723	0.885104	1.052739	1.015738	0.989240
76.0	0.577230	0.491223	0.526326	0.783802	0.748063	0.732209	0.802001	0.738898	0.728649	0.641327	0.590119	0.556749	0.787010	0.710917	0.679663	0.724902	0.662377	0.652482	0.665879	0.606482	0.583265	0.841113	0.784072	0.767140	0.853921	0.751023	0.704571	1.004242	0.900229	0.871584	1.038131	0.972581	0.886474	1.054129	1.017268	0.991286
76.2	0.578279	0.492083	0.526391	0.785167	0.749465	0.733013	0.802874	0.739826	0.729540	0.641549	0.590908	0.557466	0.788774	0.712268	0.680592	0.725955	0.663201	0.653259	0.667223	0.607431	0.583745	0.842573	0.785356	0.768200	0.855154	0.752258	0.706328	1.005973	0.901642	0.872695	1.040187	0.973837	0.887445	1.055354	1.018952	0.992750
76.4	0.579328	0.492578	0.526727	0.786653	0.750367	0.733607	0.803359	0.741042	0.730902	0.642024	0.591379	0.557542	0.789689	0.712784	0.681522	0.726910	0.664194	0.653943	0.668012	0.608302	0.584386	0.843722	0.786448	0.769150	0.856142	0.753626	0.707767	1.007658	0.902844	0.874020	1.041830	0.975438	0.888768	1.056375	1.020321	0.993991
76.6	0.580010	0.493073	0.526664	0.788139	0.751346	0.734159	0.804663	0.742368	0.731747	0.642859	0.591985	0.558371	0.791354	0.713909	0.682724	0.727518	0.664853	0.654702	0.668392	0.609576	0.585385	0.844764	0.787470	0.770316	0.857203	0.754435	0.708836	1.009222	0.904285	0.874930	1.043374	0.976792	0.890116	1.057793	1.021948	0.994949
76.8	0.580915	0.493598	0.526850	0.789633	0.752491	0.735233	0.805564	0.743581	0.732828	0.643352	0.592730	0.558484	0.792620	0.714171	0.682954	0.728557	0.665805	0.655826	0.669056	0.610570	0.586288	0.846056	0.788703	0.771320	0.858516	0.755492	0.709860	1.010656	0.905572	0.875987	1.044755	0.977787	0.891721	1.059031	1.023651	0.995720
77.0	0.581937	0.494439	0.526844	0.790783	0.753116	0.736085	0.806634	0.744784	0.734094	0.644295	0.593173	0.559273	0.794212	0.714657	0.684190	0.729632	0.666492	0.656921	0.670101	0.611470	0.586830	0.847273	0.789486	0.772295	0.859530	0.756560	0.711026	1.012184	0.907056	0.876999	1.046511	0.978840	0.892786	1.060023	1.025034	0.996376
77.2	0.582016	0.494946	0.528208	0.791883	0.753982	0.737135	0.807445	0.746384	0.735584	0.644995	0.593828	0.559721	0.795274	0.715606	0.684921	0.730636	0.667367	0.657557	0.671040	0.612113	0.587303	0.848822	0.791228	0.772980	0.860606	0.758271	0.712203	1.014436	0.908318	0.878112	1.047804	0.979972	0.893964	1.061585	1.026407	0.997265
77.4	0.582794	0.495273	0.527888	0.793374	0.754802	0.737855	0.808636	0.747957	0.736792	0.645825	0.594233	0.560260	0.796633	0.715909	0.685737	0.731391	0.667944	0.658655	0.671929	0.613145	0.588184	0.850347	0.792407	0.774202	0.861994	0.759309	0.713447	1.016333	0.909799	0.879246	1.049806	0.981174	0.895238	1.062951	1.028371	0.997557
77.6	0.583911	0.495537	0.527882	0.794609	0.755748	0.738889	0.809146	0.748866	0.737633	0.646627	0.595001	0.560512	0.797407	0.717141	0.686296	0.732418	0.668934	0.659541	0.672782	0.613556	0.589020	0.851942	0.793370	0.775045	0.863508	0.760324	0.714351	1.018222	0.911395	0.880269	1.051347	0.982806	0.896778	1.064216	1.029852	0.998520
77.8	0.584953	0.496183	0.528927	0.796172	0.756685	0.739842	0.810386	0.750012	0.738743	0.647456	0.595903	0.560858	0.798839	0.718034	0.686974	0.733408	0.669780	0.660529	0.673314	0.613732	0.589485	0.853583	0.794475	0.775944	0.864512	0.761363	0.715340	1.019703	0.912884	0.881933	1.053207	0.984418	0.897596	1.065894	1.031620	0.999054
78.0	0.585837	0.496919	0.530008	0.797292	0.757518	0.741320	0.811007	0.751306	0.740173	0.648759	0.596632	0.561207	0.799483	0.718590	0.687943	0.734147	0.671118	0.662007	0.674297	0.614085	0.590069	0.854672	0.795547	0.776649	0.866075	0.762418	0.716402	1.021540	0.914456	0.883330	1.054220	0.986065	0.898626	1.067563	1.033601	0.999598
78.2	0.586534	0.497617	0.530944	0.798515	0.758851	0.742063	0.811930	0.752375	0.741186	0.649544	0.597197	0.561815	0.800397	0.719165	0.689131	0.735469	0.672146	0.662539	0.674778	0.614533	0.590667	0.855959	0.796924	0.778190	0.867713	0.763240	0.717547	1.023300	0.915584	0.884433	1.055434	0.987635	0.899933	1.068850	1.035662	1.000813
78.4	0.587394	0.498121	0.532037	0.799244	0.759787	0.742900	0.813242	0.753212	0.742131	0.650402	0.597899	0.562524	0.801317	0.720451	0.689842	0.736423	0.672960	0.663078	0.675158	0.615092	0.590766	0.857218	0.797956	0.779372	0.869029	0.764228	0.718529	1.024589	0.917036	0.885858	1.057261	0.988966	0.900937	1.070878	1.037339	1.001914
78.6	0.588082	0.498639	0.532224	0.800302	0.761070	0.743581	0.814763	0.754162	0.743224	0.650702	0.598476	0.563119	0.801827	0.721569	0.690576	0.737445	0.674180	0.663627	0.676189	0.615379	0.591365	0.858531	0.799012	0.780200	0.870351	0.765532	0.719413	1.025930	0.918451	0.887204	1.059121	0.990430	0.901997	1.072738	1.039390	1.003521
78.8	0.588244	0.498626	0.532487	0.801365	0.762259	0.744864	0.815450	0.755209	0.743793	0.651294	0.599017	0.563824	0.802763	0.722631	0.691844	0.738372	0.675173	0.664252	0.677303	0.616061	0.592193	0.859617	0.799933	0.781779	0.871596	0.766554	0.720445	1.027376	0.919880	0.889031	1.060457	0.991717	0.903135	1.074616	1.040768	1.005215
79.0	0.588749	0.498937	0.533147	0.802071	0.763423	0.746029	0.816933	0.756158	0.744963	0.651982	0.599369	0.564939	0.803955	0.723664	0.692187	0.739214	0.676067	0.664598	0.678387	0.616619	0.592933	0.860995	0.800971	0.783018	0.873360	0.767939	0.721498	1.029118	0.921345	0.890235	1.061979	0.992896	0.904641	1.076619	1.042490	1.006936
79.2	0.589289	0.499241	0.534130	0.802989	0.764587	0.747142	0.818323	0.756925	0.745993	0.652264	0.600030	0.565295	0.804942	0.724693	0.693427	0.740213	0.676868	0.665159	0.678963	0.617530	0.593357	0.861961	0.802295	0.784093	0.874617	0.769091	0.722153	1.030659	0.922711	0.891746	1.063712	0.994511	0.905701	1.078441	1.043986	1.009354
79.4	0.589457	0.499247	0.534663	0.804055	0.765461	0.748327	0.819037	0.757699	0.747208	0.652949	0.600928	0.565764	0.806375	0.725684	0.693836	0.741233	0.678083	0.665510	0.679604	0.618232	0.593834	0.863329	0.803396	0.784950	0.875615	0.770486	0.723265	1.032281	0.924231	0.892983	1.065027	0.996132	0.907453	1.080515	1.045424	1.011785
79.6	0.589958	0.499558	0.535119	0.805543	0.766659	0.748965	0.820541	0.758578	0.748376	0.653547	0.601664	0.566696	0.807188	0.726720	0.695268	0.742367	0.679103	0.666216	0.680919	0.619366	0.594653	0.864474	0.804422	0.785732	0.877027	0.772067	0.724192	1.033923	0.925624	0.894452	1.066412	0.997319	0.908549	1.082243	1.047231	1.014293
79.8	0.590317	0.500015	0.535121	0.806579	0.767694	0.749578	0.821792	0.759493	0.749226	0.654077	0.602252	0.567612	0.808446	0.727903	0.695968	0.742912	0.679570	0.667170	0.681732	0.620163	0.595364	0.865460	0.805376	0.786713	0.878194	0.773234	0.725185	1.035090	0.927100	0.895548	1.067726	0.998859	0.909832	1.084266	1.048888	1.016384
80.0	0.590851	0.500337	0.535491	0.807773	0.768903	0.750309	0.822867	0.760491	0.749939	0.654637	0.603158	0.568162	0.808995	0.729228	0.697587	0.743950	0.680295	0.668035	0.682643	0.620676	0.596060	0.866379	0.806275	0.787698	0.879563	0.774099	0.726329	1.036677	0.928731	0.896502	1.069211	1.000079	0.911224	1.086434	1.050711	1.018691
80.2	0.591808	0.500726	0.535657	0.809002	0.770222	0.750710	0.824169	0.761685	0.750899	0.655157	0.604432	0.569133	0.810509	0.730740	0.697804	0.744524	0.680986	0.668626	0.683195	0.621414	0.596550	0.867476	0.807551	0.789053	0.880907	0.775297	0.727566	1.038250	0.930188	0.897747	1.071199	1.001239	0.912361	1.088236	1.052266	1.020315
80.4	0.592213	0.501427	0.536335	0.810349	0.771062	0.751476	0.825411	0.762801	0.751834	0.655861	0.605049	0.569373	0.810796	0.731527	0.699135	0.745072	0.681719	0.669666	0.683765	0.622674	0.597315	0.868718	0.808846	0.790321	0.882094	0.776645	0.728555	1.039321	0.931605	0.898624	1.072910	1.003151	0.913698	1.089562	1.053391	1.022000
80.6	0.592492	0.502145	0.536917	0.811756	0.772171	0.752326	0.826655	0.763675	0.752481	0.656769	0.605808	0.570458	0.812388	0.732646	0.699700	0.746162	0.682207	0.670805	0.684875	0.623855	0.598341	0.870221	0.809959	0.791614	0.883416	0.777540	0.729389	1.041155	0.932833	0.899775	1.074355	1.003879	0.915089	1.091602	1.054554	1.023587
80.8	0.593541	0.502282	0.537551	0.812964	0.773155	0.753343	0.828482	0.764948	0.753842	0.657401	0.606552	0.571181	0.813525	0.733537	0.700879	0.747152	0.682953	0.671785	0.686054	0.624839	0.598715	0.871685	0.811057	0.792336	0.884716	0.778885	0.730537	1.042526	0.934211	0.900637	1.075650	1.004942	0.916319	1.093435	1.055530	1.024922
81.0	0.594080	0.502945	0.537438	0.813958	0.774008	0.754312	0.829350	0.766318	0.754467	0.658022	0.606669	0.571971	0.814896	0.735125	0.701589	0.747863	0.683312	0.672474	0.686860	0.625494	0.599463	0.873158	0.812376	0.793193	0.886143	0.780039	0.731596	1.043895	0.935585	0.901864	1.077458	1.006226	0.917361	1.094645	1.056443	1.026147
81.2	0.594604	0.503640	0.537181	0.815040	0.774853	0.755085	0.830974	0.767408	0.755438	0.658683	0.607316	0.572408	0.815891	0.736501	0.702623	0.748744	0.684133	0.673112	0.687468	0.626155	0.600172	0.874790	0.813926	0.794227	0.887431	0.781058	0.732855	1.045986	0.936693	0.903039	1.079080	1.007379	0.918413	1.096136	1.057561	1.026935
81.4	0.595445	0.504241	0.537229	0.816363	0.775948	0.755680	0.832901	0.768358	0.756341	0.659285	0.607417	0.572938	0.817062	0.737395	0.703553	0.749606	0.684776	0.674071	0.688152	0.627029	0.600684	0.876206	0.814896	0.795451	0.888864	0.781804	0.733537	1.047553	0.938060	0.904342	1.080800	1.008792	0.919887	1.097494	1.058941	1.027901
81.6	0.596301	0.504679	0.538099	0.817386	0.776697	0.756552	0.833910	0.769100	0.756803	0.660193	0.608225	0.573520	0.817684	0.738574	0.704333	0.750940	0.685951	0.674961	0.688766	0.627473	0.601283	0.877426	0.815932	0.795469	0.889872	0.782812	0.734261	1.048997	0.939321	0.905661	1.081870	1.010194	0.920832	1.098860	1.060004	1.028967
81.8	0.597228	0.505342	0.539186	0.818628	0.777336	0.757165	0.835366	0.770040	0.757573	0.660760	0.608851	0.574243	0.818899	0.739026	0.705420	0.752012	0.686841	0.675920	0.689359	0.628147	0.601840	0.878587	0.817283	0.797277	0.890899	0.783669	0.735523	1.050298	0.940728	0.906592	1.083252	1.011870	0.921672	1.100273	1.061439	1.029623
82.0	0.597877	0.506241	0.540063	0.819155	0.778486	0.758025	0.836515	0.770996	0.758573	0.661762	0.609472	0.574676	0.819471	0.740297	0.705870	0.753225	0.688100	0.676779	0.690134	0.629443	0.602718	0.879979	0.818398	0.799007	0.892374	0.784844	0.736585	1.052133	0.942039	0.908090	1.084536	1.013336	0.922909	1.101279	1.062981	1.030688
82.2	0.598436	0.506844	0.540687	0.819941	0.779623	0.758622	0.837741	0.772175	0.759217	0.661858	0.609471	0.575186	0.820342	0.741034	0.706720	0.754743	0.688857	0.677045	0.690562	0.629870	0.603325	0.881442	0.819279	0.800320	0.893722	0.785794	0.737677	1.053469	0.942898	0.909355	1.085983	1.014270	0.924112	1.102226	1.064571	1.032121
82.4	0.598866	0.507401	0.540844	0.820893	0.780735	0.759600	0.838931	0.773471	0.760540	0.662567	0.609789	0.575617	0.821255	0.742278	0.707442	0.755939	0.689864	0.677831	0.691281	0.630200	0.604195	0.882399	0.820186	0.801620	0.894693	0.786634	0.738402	1.054767	0.944274	0.910764	1.087639	1.015610	0.925268	1.103482	1.066421	1.033559
82.6	0.599456	0.508346	0.540874	0.821935	0.782176	0.760804	0.840010	0.774551	0.761721	0.662938	0.610022	0.576099	0.822031	0.742935	0.708586	0.757223	0.691089	0.678304	0.692259	0.630780	0.605088	0.883454	0.820875	0.802574	0.895570	0.787809	0.739581	1.056506	0.945509	0.912101	1.089079	1.017076	0.926240	1.104658	1.068102	1.035062
82.8	0.599804	0.509113	0.541676	0.822711	0.783059	0.761898	0.840278	0.775758	0.762333	0.663428	0.609971	0.576382	0.823376	0.743661	0.709394	0.758639	0.691598	0.679179	0.693181	0.631619	0.605720	0.884562	0.821783	0.803743	0.897185	0.789023	0.740654	1.058192	0.946938	0.913647	1.090485	1.018217	0.927628	1.106382	1.069497	1.037021
83.0	0.600414	0.509837	0.542334	0.823595	0.783969	0.762888	0.841338	0.776882	0.763721	0.664048	0.610235	0.576576	0.824582	0.744652	0.710249	0.759428	0.692220	0.679886	0.693711	0.632487	0.606226	0.885606	0.822882	0.804920	0.898288	0.790667	0.741528	1.060212	0.948286	0.914984	1.092132	1.019638	0.928910	1.108484	1.071125	1.038902
83.2	0.600703	0.510483	0.542947	0.824618	0.784978	0.763635	0.842083	0.777949	0.764282	0.664342	0.611190	0.577074	0.825738	0.745710	0.711312	0.760414	0.692765	0.680729	0.694223	0.633091	0.606856	0.886513	0.823905	0.806234	0.899210	0.791816	0.742530	1.061690	0.949593	0.916583	1.093386	1.021279	0.930064	1.110237	1.072556	1.040941
83.4	0.601335	0.510744	0.542990	0.825764	0.786064	0.764454	0.842657	0.779182	0.765474	0.664965	0.611900	0.577649	0.826910	0.746594	0.712360	0.761305	0.693855	0.681646	0.695242	0.633234	0.607570	0.887725	0.824805	0.806840	0.900252	0.792907	0.743381	1.063431	0.951364	0.917879	1.094552	1.023109	0.931298	1.112104	1.074147	1.042957
83.6	0.602145	0.511547	0.543341	0.826676	0.787315	0.764823	0.844206	0.780013	0.766489	0.665312	0.612779	0.578341	0.827861	0.747476	0.713262	0.762060	0.694474	0.682327	0.696077	0.633458	0.608347	0.888717	0.825717	0.808191	0.901619	0.793708	0.744164	1.065153	0.952898	0.919477	1.096054	1.024144	0.932419	1.113935	1.075525	1.044878
83.8	0.602526	0.511931	0.543303	0.827564	0.788467	0.766170	0.845316	0.780968	0.767217	0.665915	0.613367	0.578459	0.829180	0.748710	0.714577	0.762495	0.694905	0.683210	0.696714	0.633789	0.608928	0.889758	0.826803	0.809044	0.902678	0.794940	0.745464	1.066621	0.954563	0.920489	1.097342	1.025363	0.933546	1.116335	1.076755	1.046450
84.0	0.602944	0.512472	0.543841	0.828963	0.789643	0.767093	0.845918	0.782406	0.768285	0.666442	0.613684	0.578560	0.830312	0.749533	0.715848	0.763300	0.695937	0.683937	0.697317	0.634123	0.609366	0.890639	0.828119	0.810152	0.903865	0.796232	0.746589	1.068193	0.956034	0.922331	1.098836	1.026662	0.934284	1.118159	1.078410	1.048717
84.2	0.603805	0.513159	0.544289	0.829940	0.790704	0.767789	0.846888	0.783717	0.769166	0.666949	0.614610	0.578820	0.831761	0.750320	0.716409	0.763586	0.697092	0.684528	0.698030	0.634728	0.609603	0.891999	0.829651	0.811189	0.905407	0.797561	0.747426	1.069276	0.957554	0.923708	1.100362	1.028277	0.935522	1.119547	1.079554	1.050865
84.4	0.604121	0.513727	0.545166	0.831207	0.791839	0.769175	0.848278	0.784419	0.769493	0.667800	0.615411	0.578908	0.832739	0.750924	0.717540	0.764605	0.697926	0.685379	0.699164	0.635391	0.610053	0.893167	0.831188	0.811963	0.906574	0.798892	0.748648	1.070757	0.958875	0.924749	1.101764	1.029961	0.936376	1.120864	1.080521	1.052947
84.6	0.604470	0.513927	0.545147	0.832560	0.792932	0.770366	0.848733	0.785645	0.770703	0.668546	0.616013	0.579832	0.834225	0.751975	0.718608	0.765624	0.698765	0.685823	0.700305	0.635701	0.610468	0.894303	0.832638	0.812784	0.907713	0.799811	0.749439	1.072341	0.960088	0.926528	1.102704	1.031146	0.937987	1.122593	1.081465	1.054958
84.8	0.605516	0.514067	0.544703	0.833530	0.793991	0.771485	0.850876	0.786547	0.771512	0.669181	0.616545	0.580624	0.835913	0.752905	0.719565	0.766184	0.700163	0.686237	0.701333	0.636288	0.610627	0.895749	0.833619	0.813318	0.908985	0.800746	0.750701	1.073757	0.961843	0.927579	1.104289	1.032701	0.938844	1.123957	1.082951	1.056396
85.0	0.606058	0.515089	0.544335	0.834818	0.794720	0.772193	0.851968	0.787320	0.772187	0.669862	0.617278	0.581016	0.837010	0.754088	0.720495	0.766919	0.700935	0.686704	0.702067	0.636944	0.611251	0.897240	0.834782	0.814166	0.910512	0.801469	0.751265	1.075079	0.963679	0.929068	1.106352	1.034259	0.940238	1.125161	1.084276	1.057438
85.2	0.606869	0.515625	0.544768	0.836119	0.795795	0.772920	0.853453	0.788162	0.773400	0.670443	0.617922	0.581302	0.838358	0.754371	0.721354	0.767826	0.702293	0.687571	0.702883	0.637989	0.611913	0.898620	0.836099	0.814944	0.911991	0.802540	0.752170	1.076954	0.965051	0.930558	1.108082	1.035769	0.941454	1.126610	1.085717	1.058680
85.4	0.607726	0.515756	0.545813	0.837047	0.796880	0.773925	0.855035	0.789379	0.774338	0.670810	0.618318	0.581759	0.839581	0.755183	0.721962	0.768560	0.703149	0.688237	0.703788	0.638970	0.612229	0.900103	0.837628	0.815570	0.913440	0.803744	0.752810	1.078743	0.966475	0.931681	1.109407	1.037464	0.942722	1.128268	1.087285	1.059757
85.6	0.608471	0.516113	0.546766	0.838074	0.797721	0.774979	0.855645	0.790524	0.775027	0.671465	0.619166	0.582452	0.840918	0.755740	0.722578	0.769749	0.704366	0.688830	0.704583	0.639912	0.612886	0.901386	0.838790	0.816210	0.914794	0.804963	0.753685	1.080059	0.967803	0.932750	1.110944	1.038816	0.943748	1.129737	1.088611	1.060625
85.8	0.608967	0.516802	0.547039	0.839421	0.798707	0.775914	0.857084	0.791793	0.776322	0.671738	0.619529	0.583387	0.842340	0.756646	0.722982	0.770851	0.705426	0.689660	0.705155	0.640886	0.613382	0.902652	0.840297	0.818349	0.916134	0.806173	0.754962	1.081618	0.968905	0.933536	1.112672	1.040334	0.945003	1.130760	1.090059	1.060750
86.0	0.609478	0.517095	0.547532	0.840716	0.799695	0.776996	0.858752	0.793085	0.777590	0.672564	0.620180	0.583732	0.843309	0.757378	0.723289	0.771701	0.706404	0.690373	0.705761	0.642052	0.613805	0.904067	0.841347	0.819484	0.917570	0.807228	0.755936	1.082872	0.970162	0.935245	1.114173	1.041744	0.946090	1.131897	1.091668	1.061646
86.2	0.610197	0.517257	0.547613	0.841649	0.800710	0.777747	0.859510	0.794568	0.778544	0.673041	0.620446	0.584331	0.844549	0.757729	0.724247	0.772820	0.707059	0.691628	0.706310	0.642582	0.614387	0.905356	0.842326	0.820234	0.919257	0.808446	0.757158	1.084373	0.971428	0.936536	1.115820	1.042558	0.947237	1.133341	1.093463	1.062813
86.4	0.610854	0.517905	0.547598	0.842903	0.801550	0.778980	0.861006	0.795647	0.780203	0.673772	0.621453	0.584975	0.845595	0.758718	0.724766	0.773670	0.707920	0.692373	0.706788	0.643460	0.615268	0.906488	0.843480	0.821404	0.920506	0.809426	0.758285	1.085738	0.972661	0.937668	1.117457	1.043581	0.948466	1.135105	1.094821	1.063867
86.6	0.611558	0.518535	0.548575	0.843679	0.802460	0.780036	0.862251	0.796807	0.781068	0.674460	0.621934	0.585387	0.846628	0.759642	0.725685	0.774381	0.708571	0.693102	0.707696	0.644770	0.615603	0.907964	0.844423	0.822113	0.921678	0.810759	0.759392	1.087651	0.974003	0.939030	1.119070	1.044926	0.949283	1.137266	1.096283	1.064610
86.8	0.611946	0.518947	0.549583	0.844714	0.803057	0.780954	0.862981	0.798008	0.781836	0.674942	0.622554	0.585993	0.847876	0.760801	0.726773	0.775253	0.708875	0.694301	0.708478	0.645740	0.616277	0.909374	0.845573	0.823162	0.923630	0.812182	0.760550	1.089449	0.975134	0.940763	1.120404	1.046135	0.950853	1.139238	1.097752	1.065993
87.0	0.612554	0.518992	0.549878	0.845905	0.804083	0.781466	0.865136	0.799109	0.783082	0.675697	0.623253	0.586773	0.848784	0.761649	0.727545	0.775727	0.709481	0.695007	0.708888	0.646380	0.616979	0.910540	0.846418	0.824195	0.924499	0.813582	0.761377	1.091022	0.976539	0.942411	1.121723	1.047675	0.952030	1.141715	1.099260	1.066994
87.2	0.613042	0.518817	0.550116	0.846781	0.805085	0.782028	0.866638	0.800188	0.784323	0.676197	0.624027	0.587649	0.849787	0.762668	0.728598	0.776468	0.709978	0.695790	0.709512	0.646724	0.617787	0.911994	0.847281	0.825454	0.925885	0.814568	0.762298	1.092637	0.977953	0.943486	1.123007	1.049084	0.953330	1.143354	1.100456	1.067821
87.4	0.613607	0.518846	0.550205	0.847794	0.806063	0.782950	0.867518	0.801403	0.785584	0.676740	0.624124	0.588031	0.850600	0.764063	0.729542	0.777446	0.710752	0.696437	0.710234	0.647068	0.618324	0.912879	0.848132	0.826012	0.927240	0.815481	0.763119	1.094376	0.979444	0.944743	1.124571	1.050436	0.954431	1.145469	1.101685	1.069040
87.6	0.614241	0.519163	0.550923	0.848192	0.806837	0.783948	0.869627	0.802293	0.786624	0.677188	0.624891	0.588295	0.851425	0.764764	0.730534	0.778083	0.711262	0.696825	0.710705	0.647499	0.618871	0.913999	0.849059	0.827415	0.928319	0.816478	0.764424	1.096310	0.980878	0.946117	1.125832	1.051870	0.955849	1.147619	1.102986	1.070845
87.8	0.614787	0.519482	0.551635	0.849235	0.807674	0.784686	0.870454	0.803399	0.787384	0.678038	0.624969	0.588446	0.852304	0.765671	0.731322	0.778898	0.711819	0.697397	0.711525	0.648491	0.619564	0.915232	0.849914	0.828388	0.929375	0.817930	0.765683	1.097666	0.982283	0.947075	1.127225	1.052942	0.956630	1.149230	1.104632	1.072643
88.0	0.615348	0.519765	0.552903	0.850144	0.808553	0.785442	0.871124	0.804539	0.788506	0.678730	0.625289	0.588813	0.853193	0.765707	0.732153	0.779760	0.712594	0.698003	0.712215	0.649308	0.620219	0.915788	0.850888	0.829253	0.930765	0.818828	0.766462	1.098988	0.983921	0.948637	1.128694	1.054118	0.957609	1.150384	1.106479	1.074713
88.2	0.616239	0.520508	0.553583	0.851060	0.809249	0.786302	0.872574	0.805475	0.788993	0.679724	0.626348	0.589432	0.854070	0.766660	0.732663	0.780701	0.713231	0.698311	0.713186	0.649684	0.620971	0.916838	0.851873	0.830225	0.932107	0.819666	0.767341	1.100499	0.985482	0.949323	1.130153	1.055602	0.959190	1.151573	1.108108	1.076677
88.4	0.616638	0.520858	0.553866	0.852155	0.810046	0.787377	0.873358	0.806076	0.789527	0.680385	0.627012	0.589939	0.854871	0.767433	0.733618	0.781708	0.713823	0.698697	0.714328	0.650491	0.621615	0.918022	0.852733	0.831061	0.932782	0.820385	0.768630	1.101979	0.986978	0.950308	1.131487	1.057007	0.960179	1.152614	1.109861	1.078942
88.6	0.617724	0.521750	0.553653	0.852948	0.810985	0.788007	0.874328	0.807097	0.790657	0.681044	0.627018	0.590783	0.856127	0.768469	0.734529	0.782629	0.714653	0.699271	0.715483	0.651308	0.622221	0.919394	0.853301	0.832261	0.933951	0.821035	0.769349	1.103419	0.988994	0.951601	1.132972	1.058162	0.961642	1.153553	1.111399	1.080850
88.8	0.619076	0.522672	0.554206	0.853839	0.811886	0.788719	0.876068	0.807650	0.790902	0.681915	0.627610	0.591017	0.857046	0.769307	0.735594	0.783499	0.715923	0.699986	0.717021	0.652277	0.623027	0.920886	0.853998	0.833285	0.935349	0.821773	0.770477	1.105168	0.990767	0.952298	1.134722	1.059298	0.962458	1.154549	1.113043	1.082442
89.0	0.619602	0.523589	0.555156	0.855243	0.812665	0.789224	0.877083	0.808582	0.791764	0.682659	0.628046	0.591401	0.857898	0.770393	0.736122	0.784569	0.716375	0.700892	0.718033	0.653142	0.623746	0.922160	0.855252	0.834221	0.936309	0.822894	0.771123	1.106895	0.992231	0.953496	1.136229	1.060805	0.964024	1.155962	1.114457	1.084163
89.2	0.620811	0.524349	0.556434	0.855953	0.813833	0.790088	0.878330	0.809319	0.792749	0.683010	0.628430	0.591501	0.859015	0.771310	0.736747	0.785589	0.717325	0.701607	0.718638	0.653621	0.624592	0.923469	0.856597	0.835422	0.937595	0.824184	0.772300	1.108346	0.993276	0.954349	1.137608	1.062019	0.965162	1.156941	1.115952	1.085657
89.4	0.621420	0.524917	0.557103	0.856808	0.814645	0.791152	0.879986	0.810473	0.793453	0.683721	0.628867	0.591878	0.860067	0.772000	0.737355	0.786515	0.717791	0.702441	0.719542	0.654332	0.625097	0.924967	0.857951	0.836506	0.938595	0.825432	0.773205	1.110150	0.994785	0.955241	1.139034	1.063070	0.966309	1.158173	1.117661	1.086604
89.6	0.622047	0.525149	0.557416	0.858340	0.815596	0.792184	0.880823	0.811504	0.794437	0.684179	0.629471	0.592675	0.861093	0.773042	0.738131	0.787606	0.718880	0.703453	0.720364	0.655258	0.625652	0.925858	0.859183	0.836768	0.939698	0.826772	0.774173	1.111151	0.995813	0.955995	1.141075	1.064298	0.967544	1.159186	1.119220	1.088180
89.8	0.622566	0.525659	0.557440	0.859825	0.816286	0.792870	0.882265	0.812202	0.795203	0.684625	0.629909	0.593535	0.862201	0.773985	0.738701	0.788585	0.719684	0.704560	0.721013	0.655996	0.626171	0.926880	0.860431	0.838473	0.940579	0.827798	0.775137	1.112452	0.996727	0.957426	1.142912	1.065685	0.968769	1.160283	1.120791	1.089160
90.0	0.623053	0.526265	0.558206	0.860885	0.817129	0.793870	0.883385	0.813108	0.795921	0.685752	0.630808	0.593960	0.863147	0.775109	0.739659	0.789096	0.720153	0.705440	0.721878	0.656697	0.626846	0.928226	0.861665	0.840007	0.941675	0.828965	0.776303	1.113920	0.997665	0.958360	1.144598	1.066845	0.970233	1.162028	1.122442	1.090652
90.2	0.623566	0.526731	0.558887	0.861938	0.818314	0.794799	0.883945	0.814380	0.796780	0.686190	0.631393	0.594169	0.864252	0.776089	0.740988	0.789919	0.720966	0.706434	0.722671	0.657392	0.627500	0.929359	0.863152	0.841163	0.943062	0.830145	0.777596	1.115739	0.998559	0.959746	1.146491	1.067815	0.971346	1.163580	1.123912	1.091699
90.4	0.623871	0.527396	0.558938	0.863359	0.818962	0.795922	0.885485	0.815118	0.798122	0.686649	0.632307	0.594653	0.865256	0.777461	0.741385	0.790783	0.721896	0.707270	0.723272	0.658329	0.628121	0.930577	0.864808	0.842704	0.943744	0.831145	0.778528	1.117531	0.999693	0.961195	1.147943	1.069393	0.972681	1.165680	1.125250	1.092345
90.6	0.624131	0.527777	0.559157	0.864596	0.820007	0.796935	0.886400	0.816251	0.798764	0.687071	0.632810	0.595208	0.866390	0.778442	0.742817	0.791209	0.722658	0.708012	0.724019	0.658688	0.628618	0.932017	0.866079	0.843641	0.944683	0.832308	0.779121	1.119232	1.000813	0.962626	1.149477	1.070847	0.973617	1.167273	1.126473	1.092881
90.8	0.624394	0.528197	0.559484	0.866194	0.821183	0.797712	0.887714	0.817616	0.800011	0.687563	0.633180	0.595817	0.867476	0.779214	0.743778	0.792275	0.723240	0.708842	0.724698	0.658705	0.629214	0.932962	0.867628	0.845040	0.946301	0.833348	0.779974	1.120915	1.001911	0.964800	1.150800	1.072299	0.975112	1.168976	1.127362	1.093333
91.0	0.624922	0.528298	0.559674	0.867317	0.822447	0.798614	0.888981	0.818887	0.801511	0.688072	0.633615	0.596184	0.868189	0.779703	0.744343	0.793179	0.724404	0.709522	0.724807	0.658696	0.629756	0.933869	0.868383	0.845978	0.947247	0.834183	0.780719	1.122442	1.003116	0.965930	1.152404	1.073743	0.976104	1.170970	1.128912	1.093923
91.2	0.625042	0.528456	0.560120	0.868572	0.823755	0.799944	0.889677	0.820174	0.802632	0.688481	0.634162	0.596038	0.868956	0.781163	0.745614	0.794146	0.725365	0.710148	0.725075	0.659121	0.630283	0.934711	0.869339	0.847119	0.948719	0.835363	0.781705	1.124555	1.004557	0.967746	1.153857	1.075442	0.977541	1.172448	1.130369	1.094482
91.4	0.625210	0.529016	0.560576	0.869828	0.824954	0.800950	0.890659	0.821538	0.804009	0.689070	0.634585	0.596219	0.869808	0.782051	0.745932	0.795256	0.726015	0.710650	0.725548	0.659310	0.631075	0.935400	0.870516	0.847720	0.949555	0.836184	0.782817	1.126136	1.005921	0.968999	1.155351	1.076883	0.978747	1.174102	1.131833	1.095297
91.6	0.626002	0.529522	0.560974	0.870849	0.825812	0.801893	0.891798	0.822474	0.805083	0.689728	0.635194	0.596407	0.870821	0.782573	0.747171	0.795835	0.726725	0.711252	0.726032	0.659913	0.631720	0.936627	0.871645	0.848905	0.950536	0.837286	0.784180	1.127493	1.007112	0.970567	1.156626	1.078332	0.979696	1.176032	1.133060	1.096340
91.8	0.626735	0.529995	0.560878	0.872151	0.826818	0.802481	0.892540	0.823818	0.805823	0.690226	0.635184	0.596890	0.872065	0.783079	0.747291	0.796721	0.727255	0.711720	0.726694	0.660939	0.632303	0.937587	0.872533	0.849966	0.951899	0.838229	0.785258	1.129120	1.008475	0.971849	1.158417	1.079378	0.980628	1.177446	1.134885	1.097201
92.0	0.627186	0.530413	0.561251	0.873023	0.827713	0.803539	0.893669	0.824840	0.806878	0.690989	0.635585	0.597571	0.872847	0.783829	0.748414	0.797281	0.728026	0.712302	0.727138	0.661745	0.632828	0.938262	0.873291	0.850660	0.952997	0.838883	0.786564	1.130204	1.009982	0.972710	1.159855	1.080522	0.981557	1.178784	1.136347	1.098499
92.2	0.628021	0.531088	0.561424	0.874121	0.828577	0.804606	0.895092	0.825824	0.807233	0.691214	0.635929	0.598073	0.873933	0.785192	0.748816	0.798309	0.728693	0.712508	0.727307	0.661965	0.633288	0.939483	0.873956	0.851657	0.953849	0.839542	0.787374	1.131865	1.011427	0.974046	1.161039	1.081917	0.982640	1.180017	1.137791	1.099988
92.4	0.628251	0.531459	0.561924	0.875094	0.829583	0.805080	0.896186	0.826617	0.808047	0.691145	0.636247	0.598714	0.874776	0.786535	0.749820	0.798867	0.729580	0.713149	0.728144	0.662925	0.633788	0.941176	0.874541	0.852609	0.954781	0.840346	0.788855	1.133066	1.013034	0.974992	1.162099	1.082877	0.983594	1.181345	1.138809	1.101771
92.6	0.629111	0.532030	0.562555	0.875926	0.830723	0.805601	0.897455	0.827711	0.808783	0.691762	0.636567	0.599134	0.876015	0.787458	0.750053	0.799757	0.730308	0.713889	0.728806	0.663691	0.634281	0.942538	0.875262	0.853644	0.956374	0.841251	0.789918	1.134799	1.014667	0.976222	1.163366	1.083793	0.984732	1.182748	1.139914	1.103731
92.8	0.629867	0.532538	0.563271	0.876745	0.831465	0.806312	0.898509	0.828369	0.809233	0.691893	0.637623	0.599593	0.876533	0.788683	0.751431	0.800552	0.731111	0.714304	0.729565	0.664453	0.634898	0.943784	0.876499	0.854093	0.957515	0.842295	0.790567	1.136511	1.015952	0.976691	1.164211	1.084909	0.985844	1.184066	1.141137	1.105723
93.0	0.630380	0.532615	0.563766	0.877397	0.832365	0.806900	0.899521	0.829011	0.810185	0.692283	0.637805	0.600378	0.877938	0.789479	0.751416	0.801859	0.731667	0.714938	0.729659	0.665076	0.635391	0.945044	0.877397	0.854726	0.958813	0.843669	0.791778	1.138072	1.017319	0.977944	1.165214	1.086284	0.987259	1.185339	1.142452	1.107928
93.2	0.631405	0.533010	0.564614	0.878039	0.833046	0.807505	0.900528	0.829606	0.811023	0.692490	0.638566	0.600590	0.878673	0.790701	0.753069	0.802785	0.732424	0.715678	0.730131	0.665748	0.636039	0.946469	0.878432	0.855627	0.960220	0.844868	0.792790	1.139327	1.018411	0.978828	1.166512	1.087356	0.988618	1.186786	1.143793	1.109657
93.4	0.631890	0.533069	0.565201	0.879179	0.833488	0.808180	0.902058	0.830426	0.812014	0.692737	0.639229	0.601006	0.879828	0.791108	0.753228	0.803673	0.733021	0.716526	0.730690	0.666747	0.636244	0.947634	0.879106	0.856141	0.961299	0.845952	0.793635	1.140845	1.019770	0.980258	1.168163	1.088447	0.989811	1.188429	1.145449	1.111895
93.6	0.632454	0.533353	0.565857	0.880332	0.834406	0.808545	0.902630	0.830735	0.812863	0.692840	0.639513	0.601853	0.880627	0.792538	0.754730	0.804616	0.733959	0.717390	0.731446	0.667819	0.636766	0.948765	0.880141	0.856825	0.962803	0.847027	0.794436	1.141857	1.020684	0.981355	1.169975	1.089595	0.991055	1.189967	1.146717	1.114250
93.8	0.632956	0.534269	0.566373	0.881237	0.834977	0.808879	0.903512	0.831298	0.813639	0.693576	0.639984	0.602445	0.881679	0.793297	0.754897	0.805349	0.734512	0.717868	0.732263	0.668824	0.637403	0.950384	0.881163	0.858440	0.964002	0.848047	0.794755	1.143633	1.021543	0.982500	1.171710	1.090672	0.992167	1.191693	1.147819	1.115678
94.0	0.633345	0.534574	0.567044	0.881662	0.835861	0.809814	0.904923	0.832136	0.814613	0.694239	0.640810	0.602868	0.882461	0.794129	0.756564	0.805973	0.735266	0.718444	0.733083	0.669364	0.637816	0.951681	0.882599	0.859806	0.965859	0.848992	0.795834	1.145392	1.022696	0.983292	1.173382	1.092289	0.993204	1.193095	1.149225	1.117217
94.2	0.633977	0.534945	0.567032	0.882887	0.836745	0.810453	0.905616	0.832957	0.815643	0.694609	0.641180	0.603239	0.883264	0.794363	0.757251	0.807015	0.736147	0.719305	0.734002	0.670188	0.638147	0.952910	0.883702	0.860768	0.967568	0.850115	0.796223	1.147035	1.024279	0.984514	1.175181	1.093748	0.993756	1.194278	1.150508	1.118282
94.4	0.634330	0.535791	0.567120	0.883659	0.837520	0.811026	0.906827	0.833968	0.816969	0.695085	0.641611	0.603968	0.884198	0.795248	0.758205	0.807955	0.736892	0.720134	0.734530	0.670675	0.638995	0.954338	0.884857	0.861961	0.968659	0.851446	0.796566	1.148641	1.025627	0.985847	1.176516	1.095011	0.995117	1.195805	1.151829	1.119356
94.6	0.635028	0.536302	0.568045	0.884735	0.838640	0.812251	0.907966	0.835066	0.818116	0.695695	0.642319	0.604470	0.885031	0.795775	0.758734	0.808580	0.737703	0.720579	0.735407	0.670488	0.639553	0.955799	0.886016	0.862800	0.969999	0.852693	0.797172	1.150180	1.027281	0.987253	1.178007	1.096194	0.996395	1.196969	1.153194	1.120531
94.8	0.635223	0.536696	0.569075	0.885777	0.839982	0.813261	0.909001	0.836328	0.819481	0.696611	0.642460	0.604945	0.885921	0.796890	0.759759	0.809698	0.738832	0.721295	0.736475	0.670844	0.640186	0.957079	0.887377	0.863578	0.971495	0.853693	0.798046	1.151230	1.028483	0.988650	1.179512	1.097606	0.997854	1.198335	1.155017	1.121772
95.0	0.635454	0.536843	0.569442	0.886586	0.840989	0.814397	0.910062	0.837508	0.820472	0.697283	0.643164	0.605108	0.886391	0.797626	0.760271	0.810518	0.739888	0.722167	0.736907	0.671293	0.641103	0.957974	0.888341	0.864169	0.972780	0.855020	0.799062	1.152841	1.029669	0.989638	1.181006	1.098877	0.998769	1.199940	1.156861	1.123059
95.2	0.635854	0.537237	0.569080	0.887840	0.841992	0.815187	0.911021	0.838353	0.821350	0.698032	0.643745	0.605361	0.887271	0.798640	0.761354	0.811347	0.740710	0.722634	0.737921	0.672295	0.642026	0.959351	0.889797	0.865060	0.974007	0.856511	0.799962	1.154051	1.031156	0.991345	1.182059	1.100208	1.000317	1.201502	1.158375	1.123968
95.4	0.636231	0.537850	0.568714	0.888920	0.843076	0.815791	0.912398	0.839707	0.822557	0.698864	0.644083	0.605921	0.888038	0.799066	0.761628	0.811940	0.741329	0.723560	0.738772	0.673407	0.642981	0.960759	0.891387	0.866108	0.974616	0.857499	0.801440	1.155310	1.032626	0.992282	1.183549	1.101534	1.001332	1.203038	1.159697	1.124874
95.6	0.636941	0.538373	0.568505	0.889856	0.844036	0.816994	0.913568	0.840837	0.822863	0.699592	0.644473	0.606292	0.889226	0.800195	0.762920	0.812261	0.742391	0.724312	0.739749	0.674369	0.643316	0.962169	0.892414	0.866884	0.975970	0.858712	0.802465	1.156055	1.033821	0.994030	1.185104	1.102969	1.002171	1.204821	1.161109	1.125673
95.8	0.637290	0.538716	0.568881	0.890855	0.845043	0.817952	0.914743	0.841973	0.823439	0.700065	0.644948	0.607383	0.890092	0.801005	0.762777	0.812958	0.743022	0.725068	0.740521	0.675549	0.644002	0.963407	0.893223	0.867941	0.976782	0.859537	0.803705	1.157842	1.035523	0.995154	1.186678	1.104155	1.003193	1.206058	1.163031	1.126503
96.0	0.637407	0.539395	0.569646	0.891843	0.845849	0.819263	0.916087	0.842924	0.824238	0.700939	0.645343	0.607909	0.890766	0.802168	0.763698	0.813734	0.743530	0.725612	0.740923	0.676199	0.644359	0.964646	0.894041	0.868714	0.977801	0.860535	0.805058	1.159384	1.036888	0.995934	1.187975	1.105179	1.004135	1.207312	1.164658	1.128143
96.2	0.637620	0.539509	0.569754	0.893218	0.846794	0.820789	0.917464	0.843785	0.824667	0.701165	0.645605	0.608238	0.891708	0.803233	0.764188	0.814712	0.744312	0.726122	0.741729	0.676710	0.645083	0.966110	0.895254	0.869715	0.978722	0.861323	0.806156	1.161155	1.038072	0.997542	1.189091	1.106708	1.005342	1.209545	1.166108	1.129617
96.4	0.637577	0.539957	0.570113	0.894267	0.847647	0.821677	0.918233	0.844965	0.825273	0.701573	0.646397	0.608563	0.892664	0.804338	0.764610	0.815421	0.745031	0.727002	0.742637	0.677438	0.645558	0.967572	0.895849	0.870465	0.979664	0.862583	0.807773	1.162962	1.039582	0.998940	1.190384	1.107959	1.006698	1.211948	1.167359	1.131260
96.6	0.637836	0.540190	0.570130	0.895426	0.848803	0.822995	0.919013	0.846121	0.825813	0.702244	0.646854	0.608980	0.894065	0.805107	0.765232	0.816302	0.745588	0.727759	0.743057	0.677945	0.645964	0.968666	0.897110	0.871254	0.980886	0.863777	0.808458	1.164363	1.040682	0.999966	1.191797	1.109490	1.008041	1.213770	1.169274	1.133279
96.8	0.638044	0.540489	0.570534	0.896286	0.849449	0.823950	0.919804	0.847088	0.826102	0.702685	0.647544	0.609331	0.894768	0.806519	0.766461	0.817188	0.746305	0.728415	0.743511	0.678447	0.646410	0.969601	0.898035	0.872047	0.981753	0.864797	0.809078	1.166163	1.041952	1.001129	1.192916	1.110950	1.009202	1.215217	1.170605	1.135266
97.0	0.638625	0.540829	0.571105	0.897242	0.850134	0.824687	0.920599	0.847918	0.827139	0.703180	0.647432	0.610027	0.896373	0.807481	0.767159	0.818289	0.746918	0.729096	0.744400	0.679033	0.646699	0.970627	0.898446	0.873105	0.982801	0.865847	0.810363	1.167629	1.043068	1.002521	1.194240	1.112428	1.010313	1.217572	1.172126	1.137636
97.2	0.639175	0.541541	0.572116	0.898450	0.850804	0.825494	0.921599	0.848807	0.827978	0.703569	0.648131	0.610348	0.897455	0.808917	0.767746	0.819154	0.747719	0.729843	0.745411	0.679636	0.646752	0.971933	0.899368	0.874145	0.983802	0.866804	0.811321	1.169083	1.043812	1.003662	1.195759	1.113590	1.011500	1.219852	1.173516	1.139679
97.4	0.639723	0.542183	0.572754	0.899836	0.851447	0.826112	0.922829	0.849711	0.828999	0.703816	0.648249	0.610953	0.899447	0.809345	0.768479	0.820013	0.748519	0.730656	0.746295	0.680166	0.646869	0.973075	0.900266	0.875411	0.984746	0.867714	0.812143	1.170355	1.045157	1.004478	1.197554	1.115009	1.012268	1.221721	1.175027	1.141914
97.6	0.640295	0.542673	0.572635	0.900812	0.852415	0.826552	0.923314	0.850434	0.829707	0.704112	0.648390	0.611135	0.900615	0.810500	0.769001	0.820685	0.749197	0.731560	0.746920	0.681037	0.647474	0.974260	0.901035	0.877121	0.986084	0.868937	0.812731	1.171614	1.046076	1.005955	1.199091	1.116446	1.013033	1.223403	1.176320	1.143434
97.8	0.641090	0.543347	0.572503	0.901080	0.852946	0.827309	0.924471	0.851702	0.831181	0.704784	0.648979	0.611431	0.901804	0.811077	0.769756	0.821304	0.749767	0.732099	0.747440	0.681546	0.647936	0.975141	0.901953	0.877994	0.987334	0.869941	0.813097	1.173799	1.047333	1.006859	1.200537	1.117487	1.013924	1.224583	1.177835	1.144561
98.0	0.641678	0.543832	0.572842	0.901867	0.853761	0.828075	0.925979	0.852640	0.832169	0.705005	0.649315	0.611986	0.903096	0.811915	0.770683	0.822142	0.750518	0.732882	0.747885	0.681795	0.648373	0.975799	0.902877	0.879600	0.988387	0.870941	0.813814	1.175350	1.048626	1.008126	1.201744	1.118576	1.014921	1.225400	1.179513	1.145790
98.2	0.642378	0.544742	0.573894	0.903273	0.854756	0.828850	0.926376	0.853664	0.833693	0.705842	0.649659	0.612431	0.904306	0.812383	0.771602	0.823268	0.751183	0.733452	0.748535	0.682039	0.649038	0.976663	0.903815	0.880917	0.989418	0.872051	0.814536	1.176740	1.050053	1.009107	1.203226	1.119284	1.016005	1.226245	1.181356	1.146658
98.4	0.643152	0.545358	0.575148	0.903950	0.855811	0.829264	0.928079	0.854721	0.835079	0.706356	0.650037	0.612838	0.905213	0.813753	0.772329	0.823960	0.751901	0.733932	0.749029	0.682460	0.649771	0.977093	0.904635	0.881811	0.990195	0.872992	0.815292	1.178154	1.051116	1.010670	1.204431	1.120321	1.017537	1.227243	1.182969	1.147431
98.6	0.644008	0.545723	0.575771	0.904690	0.856752	0.830050	0.929239	0.855877	0.836170	0.706842	0.650543	0.613199	0.905817	0.814545	0.773070	0.824509	0.752771	0.734383	0.749779	0.682888	0.650296	0.978036	0.905945	0.882590	0.991528	0.874255	0.816183	1.179503	1.052647	1.011842	1.206064	1.121655	1.018551	1.228472	1.184625	1.148598
98.8	0.644583	0.546128	0.575773	0.905340	0.857919	0.830478	0.929932	0.856702	0.837456	0.707480	0.650826	0.613891	0.906891	0.815843	0.773786	0.825239	0.753599	0.735014	0.750454	0.683484	0.651135	0.978892	0.907000	0.883318	0.992608	0.875084	0.816833	1.180841	1.053635	1.013102	1.206804	1.122827	1.019615	1.229359	1.186210	1.149745
99.0	0.645222	0.546125	0.575858	0.906250	0.858823	0.830899	0.931575	0.857796	0.838664	0.707514	0.651404	0.614054	0.907790	0.816255	0.774341	0.826069	0.753851	0.735870	0.750829	0.684194	0.651953	0.979776	0.908397	0.884278	0.993913	0.876238	0.817872	1.182247	1.054800	1.014462	1.208175	1.123770	1.020737	1.230806	1.187322	1.150462
99.2	0.646172	0.546593	0.575952	0.907535	0.859972	0.831332	0.932668	0.859003	0.839389	0.707866	0.652522	0.614311	0.908536	0.817386	0.775055	0.826846	0.754517	0.736566	0.751606	0.685018	0.652546	0.981210	0.909543	0.885130	0.994858	0.877148	0.818875	1.183466	1.056081	1.016077	1.209613	1.125279	1.022057	1.232030	1.188289	1.150728
99.4	0.646860	0.546934	0.576951	0.908510	0.861193	0.832082	0.933936	0.860144	0.840560	0.708346	0.652971	0.614337	0.909620	0.817984	0.775589	0.827179	0.755068	0.737278	0.751861	0.686034	0.653432	0.981891	0.910896	0.885868	0.995891	0.877835	0.819767	1.184746	1.057712	1.017416	1.211236	1.127053	1.023059	1.233460	1.189443	1.151096
99.6	0.647737	0.547036	0.577604	0.909681	0.861954	0.833037	0.935198	0.861171	0.841162	0.708967	0.654092	0.614732	0.910560	0.819029	0.776529	0.828095	0.755833	0.737582	0.752498	0.686480	0.653812	0.983063	0.911738	0.886201	0.997258	0.878556	0.820547	1.186058	1.059001	1.019110	1.212740	1.128253	1.023877	1.234579	1.190812	1.151413
99.8	0.648525	0.547267	0.578026	0.910847	0.862713	0.833919	0.936021	0.862086	0.842231	0.709344	0.654876	0.615633	0.911282	0.819743	0.777052	0.828908	0.756378	0.738006	0.753242	0.687034	0.654670	0.984223	0.912766	0.886969	0.998196	0.879258	0.821604	1.187645	1.060528	1.020203	1.214201	1.129516	1.025012	1.236013	1.192200	1.151850
100.0	0.649367	0.547385	0.578387	0.911980	0.863640	0.834964	0.937376	0.863142	0.843222	0.709932	0.655073	0.615648	0.912311	0.820648	0.778488	0.829505	0.756973	0.738691	0.754068	0.687237	0.655344	0.985272	0.913720	0.887596	0.999538	0.880255	0.822724	1.189418	1.061707	1.021444	1.215288	1.130842	1.026372	1.237673	1.193489	1.152799
100.2	0.649515	0.547214	0.578462	0.912895	0.864504	0.835804	0.938000	0.863821	0.843790	0.710269	0.655897	0.615727	0.913015	0.821442	0.778794	0.830524	0.757939	0.739087	0.754886	0.687771	0.656190	0.986675	0.914622	0.888264	1.000585	0.881059	0.823707	1.190686	1.062743	1.022726	1.216688	1.132697	1.027610	1.240110	1.194382	1.153646
100.4	0.649955	0.547629	0.579025	0.914088	0.865434	0.836811	0.939245	0.864575	0.844139	0.710706	0.656361	0.616233	0.914027	0.822138	0.779200	0.831496	0.758596	0.739719	0.755491	0.687831	0.656341	0.988055	0.915265	0.888857	1.001580	0.882374	0.824751	1.192147	1.064024	1.024041	1.218527	1.134074	1.028605	1.241958	1.196000	1.154695
100.6	0.649943	0.547959	0.579694	0.915164	0.866368	0.837866	0.940252	0.865603	0.845030	0.711163	0.656988	0.616597	0.914803	0.823615	0.779703	0.832284	0.759392	0.740407	0.756206	0.688495	0.656772	0.989596	0.916489	0.889570	1.002804	0.883434	0.825420	1.193780	1.065084	1.024963	1.220044	1.135242	1.029766	1.243392	1.198020	1.155947
100.8	0.650586	0.548339	0.580724	0.916076	0.867089	0.838549	0.941168	0.866599	0.845753	0.711685	0.657457	0.617020	0.915431	0.824663	0.780779	0.833194	0.759906	0.741182	0.757389	0.688976	0.657159	0.991010	0.917281	0.890287	1.003964	0.884063	0.826215	1.195474	1.066686	1.026479	1.221559	1.136738	1.030841	1.245135	1.199082	1.157325
101.0	0.651417	0.549036	0.581249	0.916855	0.867969	0.839226	0.942081	0.867182	0.846942	0.712112	0.657984	0.617855	0.916593	0.825509	0.781021	0.833963	0.760884	0.741851	0.758495	0.689684	0.657603	0.992508	0.918215	0.891356	1.004854	0.884807	0.827244	1.197097	1.067923	1.027202	1.222769	1.138095	1.032077	1.247077	1.200227	1.159228
101.2	0.651971	0.549400	0.581609	0.917830	0.868770	0.840445	0.942715	0.868314	0.847756	0.712870	0.658748	0.618199	0.917595	0.826085	0.781709	0.835127	0.761914	0.742527	0.759257	0.690659	0.657763	0.994000	0.919409	0.892509	1.006255	0.885963	0.828236	1.198861	1.068879	1.028307	1.224591	1.139283	1.033493	1.248221	1.201533	1.160788
101.4	0.652329	0.550089	0.581566	0.918881	0.869549	0.841172	0.943988	0.869376	0.848698	0.713219	0.658961	0.618325	0.918977	0.826741	0.782752	0.835913	0.762757	0.743317	0.759826	0.690921	0.658025	0.995081	0.920560	0.893807	1.007359	0.886814	0.828793	1.200209	1.070525	1.029579	1.225960	1.140494	1.034624	1.249728	1.202745	1.162297
101.6	0.652738	0.550453	0.581309	0.919397	0.870448	0.841765	0.945017	0.869892	0.849669	0.713518	0.659577	0.618536	0.919216	0.827465	0.783096	0.836674	0.763299	0.744036	0.760102	0.691643	0.658255	0.996051	0.921352	0.894964	1.008581	0.887776	0.829313	1.201825	1.071629	1.031359	1.227509	1.141511	1.035490	1.250664	1.204048	1.163733
101.8	0.653127	0.551130	0.581458	0.919963	0.870867	0.842479	0.946259	0.871056	0.850756	0.713866	0.659972	0.618966	0.919954	0.828025	0.784111	0.837614	0.764134	0.744609	0.760662	0.692117	0.658759	0.997175	0.922573	0.895338	1.009922	0.888737	0.830219	1.203574	1.073064	1.032273	1.228894	1.142114	1.036948	1.250988	1.205694	1.165432
102.0	0.652918	0.551885	0.581920	0.921040	0.871724	0.843170	0.947820	0.871786	0.851378	0.714116	0.660012	0.619691	0.920622	0.828681	0.784844	0.838201	0.764964	0.745281	0.761248	0.692715	0.659377	0.998217	0.923760	0.896601	1.010763	0.889766	0.831189	1.205191	1.074475	1.033981	1.230201	1.143022	1.038032	1.251762	1.206986	1.167226
102.2	0.653459	0.552803	0.582266	0.921852	0.872909	0.844128	0.948675	0.872695	0.852290	0.714541	0.660413	0.619945	0.921270	0.829337	0.786294	0.839069	0.765970	0.746006	0.761717	0.692875	0.660006	0.999090	0.924595	0.897340	1.012070	0.890355	0.832166	1.206401	1.075933	1.035112	1.231707	1.144099	1.039468	1.252474	1.208509	1.168919
102.4	0.653651	0.553333	0.582394	0.922439	0.873510	0.844794	0.950159	0.873682	0.852392	0.714658	0.660460	0.620881	0.921655	0.830048	0.786435	0.839550	0.766638	0.746664	0.761901	0.693319	0.660604	0.999887	0.925386	0.897879	1.012954	0.891083	0.832988	1.208171	1.077319	1.036505	1.233163	1.145434	1.040930	1.253502	1.209489	1.171071
102.6	0.653805	0.554030	0.582365	0.923253	0.874308	0.845434	0.951176	0.874798	0.853584	0.714856	0.660580	0.621527	0.922076	0.830653	0.787691	0.840276	0.767155	0.747286	0.762301	0.693896	0.661255	1.001056	0.926520	0.898906	1.013972	0.892018	0.834018	1.209598	1.078935	1.037591	1.234431	1.146634	1.041989	1.254786	1.210945	1.173586
102.8	0.654230	0.554513	0.582179	0.924436	0.875194	0.846391	0.952150	0.875498	0.854582	0.714774	0.661098	0.622034	0.923029	0.831733	0.787783	0.841121	0.767665	0.747931	0.762641	0.694403	0.661522	1.001749	0.927535	0.899839	1.014926	0.892817	0.835004	1.211085	1.080501	1.039006	1.235187	1.147869	1.043600	1.256207	1.212149	1.175794
103.0	0.654509	0.554864	0.582767	0.925801	0.875860	0.847345	0.953899	0.876929	0.855202	0.714936	0.661483	0.622203	0.923958	0.832441	0.789053	0.841861	0.767926	0.748579	0.762822	0.695044	0.661811	1.003082	0.928883	0.900804	1.016065	0.893618	0.836189	1.212396	1.081690	1.040207	1.236866	1.148988	1.044308	1.258074	1.213122	1.177841
103.2	0.655027	0.555067	0.583035	0.927439	0.876645	0.847921	0.954654	0.877962	0.855797	0.715439	0.662447	0.622483	0.924922	0.833082	0.789588	0.842413	0.768692	0.749159	0.763328	0.695665	0.662385	1.003956	0.929961	0.901661	1.017015	0.894438	0.836829	1.213907	1.083218	1.041375	1.238343	1.150654	1.045326	1.259726	1.214015	1.179759
103.4	0.655651	0.555226	0.584032	0.928254	0.877428	0.848936	0.955304	0.878627	0.856732	0.716201	0.662447	0.622983	0.926252	0.833467	0.790669	0.842736	0.769240	0.749479	0.763830	0.696277	0.663183	1.004675	0.930956	0.902402	1.018091	0.895452	0.837866	1.215429	1.084603	1.042489	1.239407	1.151907	1.046053	1.261338	1.215163	1.181469
103.6	0.656049	0.555324	0.584597	0.929513	0.877779	0.849717	0.956472	0.879599	0.857144	0.716659	0.663023	0.623701	0.927062	0.834022	0.791551	0.843250	0.769864	0.750143	0.764601	0.696486	0.663420	1.006083	0.931680	0.903861	1.019392	0.896305	0.839077	1.216855	1.085747	1.043618	1.240301	1.153348	1.047022	1.262631	1.216793	1.183192
103.8	0.656640	0.555692	0.585170	0.930570	0.878470	0.850573	0.957339	0.880562	0.858095	0.717170	0.663352	0.624433	0.928290	0.835072	0.792375	0.843670	0.770476	0.750553	0.765654	0.696810	0.663891	1.007024	0.932482	0.904751	1.020579	0.897393	0.839823	1.217792	1.086934	1.044705	1.241599	1.154495	1.047918	1.264339	1.217910	1.184423
104.0	0.656777	0.555773	0.585714	0.931752	0.879549	0.851131	0.957937	0.881510	0.858499	0.717674	0.663819	0.624791	0.929284	0.835894	0.792973	0.844310	0.770987	0.751143	0.766263	0.697279	0.664524	1.008147	0.933230	0.905942	1.021768	0.898466	0.841037	1.219318	1.087789	1.045906	1.242717	1.155407	1.048780	1.266146	1.219376	1.185803
104.2	0.656709	0.556067	0.586013	0.932716	0.880474	0.851702	0.959267	0.882501	0.859571	0.717938	0.664581	0.625233	0.930238	0.836912	0.793397	0.845426	0.771607	0.751298	0.766707	0.698007	0.665087	1.009288	0.934373	0.906981	1.023094	0.899591	0.842097	1.220336	1.088708	1.046373	1.244325	1.156995	1.049352	1.268019	1.221279	1.186838
104.4	0.657237	0.556533	0.585990	0.933970	0.881496	0.852473	0.959966	0.883206	0.860544	0.718444	0.664659	0.626052	0.931260	0.837704	0.794411	0.846245	0.772044	0.751873	0.767539	0.698914	0.665265	1.010460	0.935147	0.907642	1.024239	0.900877	0.843203	1.221473	1.089814	1.047616	1.245876	1.157766	1.050143	1.269444	1.223347	1.187670
104.6	0.657688	0.556637	0.586583	0.935007	0.882497	0.853226	0.960420	0.884621	0.861423	0.719221	0.665487	0.626480	0.932301	0.838886	0.795205	0.846830	0.772753	0.752412	0.768165	0.699851	0.665753	1.011571	0.935961	0.908610	1.025553	0.902004	0.844283	1.223231	1.090920	1.049103	1.247303	1.158771	1.051543	1.271005	1.225084	1.188331
104.8	0.658955	0.556775	0.587107	0.936088	0.883213	0.853683	0.961655	0.885476	0.862259	0.720122	0.665712	0.626942	0.933538	0.839499	0.796438	0.847110	0.773200	0.753203	0.768779	0.700354	0.666613	1.012365	0.936750	0.909591	1.026931	0.902951	0.844957	1.224326	1.092212	1.049898	1.248871	1.160442	1.052300	1.272518	1.226390	1.189101
105.0	0.659896	0.556758	0.587615	0.936694	0.884243	0.854346	0.961884	0.886256	0.863253	0.720826	0.666309	0.626907	0.934411	0.840150	0.796634	0.847951	0.774254	0.753653	0.769318	0.701337	0.667105	1.013524	0.937568	0.910837	1.028236	0.904384	0.846007	1.226011	1.093375	1.050968	1.250143	1.161842	1.053289	1.274036	1.227763	1.189931
105.2	0.660420	0.556952	0.587450	0.937732	0.884992	0.855176	0.962786	0.887315	0.864187	0.721669	0.666886	0.627002	0.935564	0.840756	0.798338	0.849144	0.774696	0.754059	0.770107	0.702056	0.667069	1.014353	0.938587	0.912196	1.029698	0.906034	0.846910	1.227528	1.094346	1.052289	1.251735	1.162974	1.054445	1.275287	1.229043	1.190438
105.4	0.660789	0.557525	0.587539	0.938565	0.885912	0.855651	0.964161	0.888509	0.864571	0.722087	0.667068	0.627147	0.935972	0.841903	0.798699	0.849756	0.775533	0.754784	0.770444	0.702342	0.667419	1.015199	0.939837	0.912773	1.031108	0.907188	0.847358	1.228461	1.095915	1.053499	1.253266	1.163985	1.055475	1.276946	1.230318	1.191256
105.6	0.660926	0.557827	0.587235	0.939364	0.886753	0.855979	0.964450	0.889285	0.865651	0.722120	0.667548	0.627564	0.937122	0.842071	0.799979	0.850510	0.776143	0.755441	0.771181	0.702894	0.667891	1.016638	0.940597	0.913394	1.032260	0.908397	0.848226	1.229852	1.097028	1.054579	1.255091	1.165293	1.056584	1.278148	1.231880	1.191948
105.8	0.661530	0.558201	0.586973	0.940137	0.887661	0.856710	0.965724	0.890408	0.866594	0.722484	0.668024	0.627951	0.938129	0.843064	0.800553	0.851350	0.777007	0.756047	0.771845	0.703144	0.668634	1.018351	0.941362	0.914149	1.033545	0.909445	0.849334	1.231166	1.098254	1.055703	1.256585	1.166411	1.057980	1.279231	1.233630	1.192963
106.0	0.661878	0.558879	0.587170	0.940794	0.888575	0.857577	0.967173	0.891386	0.867413	0.722764	0.668404	0.628612	0.939712	0.843680	0.801944	0.851919	0.777701	0.756666	0.772451	0.703414	0.669108	1.019528	0.942009	0.915065	1.034518	0.909962	0.850120	1.232884	1.099926	1.056773	1.257775	1.167878	1.059217	1.280941	1.234814	1.193940
106.2	0.662444	0.559421	0.587322	0.941812	0.889338	0.858483	0.967684	0.892358	0.868019	0.723342	0.668682	0.628654	0.940443	0.844625	0.803006	0.852669	0.778547	0.757387	0.772757	0.703627	0.669583	1.020982	0.942851	0.915629	1.035790	0.910436	0.850550	1.234116	1.101473	1.057363	1.259397	1.169515	1.060516	1.282335	1.236442	1.194731
106.4	0.663010	0.559472	0.588027	0.942697	0.889681	0.859109	0.969201	0.893086	0.868791	0.723951	0.669195	0.629430	0.941508	0.845264	0.803516	0.853483	0.779179	0.757746	0.773320	0.704300	0.669944	1.022044	0.943552	0.916918	1.036432	0.911351	0.851577	1.235426	1.103109	1.058351	1.261369	1.171348	1.061823	1.284057	1.237437	1.196179
106.6	0.663345	0.560057	0.588418	0.943612	0.890880	0.859905	0.970474	0.894218	0.870237	0.724354	0.669676	0.629699	0.941901	0.846537	0.804114	0.854437	0.779762	0.758362	0.773989	0.705160	0.670296	1.023388	0.944602	0.917961	1.037144	0.912168	0.852423	1.236956	1.104556	1.059558	1.262498	1.173016	1.062873	1.286061	1.238937	1.197678
106.8	0.663453	0.560792	0.588401	0.944424	0.891402	0.861065	0.971215	0.894655	0.870653	0.724368	0.670402	0.630047	0.942978	0.847160	0.804475	0.855149	0.780614	0.759168	0.774601	0.705486	0.670764	1.024601	0.945716	0.918941	1.037755	0.913192	0.852949	1.238434	1.105813	1.060582	1.263685	1.174236	1.064275	1.288076	1.239817	1.198879
107.0	0.663448	0.560869	0.589190	0.945471	0.892026	0.861954	0.972788	0.895303	0.871195	0.725086	0.670355	0.630316	0.943841	0.847935	0.804753	0.855863	0.781345	0.759679	0.775154	0.706052	0.671368	1.026144	0.946831	0.919879	1.038282	0.913925	0.853683	1.240322	1.106991	1.061675	1.265246	1.175246	1.064782	1.289698	1.241085	1.200319
107.2	0.664262	0.560852	0.590061	0.946676	0.892749	0.862737	0.973590	0.895504	0.872242	0.725204	0.670705	0.630770	0.945185	0.848283	0.804748	0.856545	0.781839	0.760326	0.775788	0.706655	0.671903	1.027182	0.947953	0.920727	1.038960	0.914996	0.854340	1.241447	1.108494	1.062624	1.267136	1.176386	1.066204	1.290838	1.242162	1.201859
107.4	0.664417	0.560927	0.591526	0.947730	0.893781	0.863616	0.974599	0.895951	0.873058	0.725533	0.671146	0.631372	0.945985	0.849429	0.805102	0.857273	0.782364	0.760929	0.776533	0.706864	0.672496	1.028382	0.948812	0.921762	1.039855	0.915823	0.855211	1.242974	1.109710	1.063630	1.268361	1.177789	1.067039	1.291918	1.243340	1.202663
107.6	0.664188	0.561097	0.592184	0.949050	0.894455	0.864230	0.976250	0.896974	0.874247	0.725762	0.671657	0.631721	0.946823	0.850182	0.805345	0.858094	0.782984	0.761444	0.777066	0.707163	0.672724	1.029566	0.949777	0.923034	1.040855	0.916609	0.855840	1.244317	1.110558	1.065015	1.269676	1.178770	1.068175	1.292946	1.244516	1.203751
107.8	0.664292	0.561280	0.592396	0.950203	0.895532	0.865062	0.977352	0.897943	0.875290	0.726266	0.672041	0.632001	0.947652	0.851293	0.805655	0.859267	0.783617	0.762023	0.777811	0.707650	0.673307	1.030438	0.950930	0.923735	1.041650	0.917551	0.856548	1.245717	1.111836	1.065951	1.271578	1.179236	1.069126	1.294123	1.245129	1.204845
108.0	0.664375	0.561300	0.592417	0.951093	0.896890	0.865546	0.978606	0.898770	0.876058	0.726735	0.672705	0.632647	0.948923	0.851721	0.806299	0.860023	0.783968	0.762472	0.778167	0.708522	0.674074	1.031565	0.952415	0.924641	1.042698	0.918191	0.857646	1.247194	1.113044	1.067382	1.273033	1.180144	1.069830	1.295256	1.246693	1.206334
108.2	0.664726	0.561659	0.592504	0.951807	0.897891	0.866253	0.980492	0.899627	0.877394	0.726870	0.673078	0.633323	0.949819	0.852702	0.806427	0.861065	0.784715	0.762928	0.778936	0.709302	0.675013	1.032081	0.953771	0.925057	1.043996	0.919138	0.858249	1.248163	1.114317	1.068293	1.274471	1.181120	1.070737	1.296791	1.247853	1.207626
108.4	0.665615	0.561988	0.593099	0.952710	0.898901	0.867076	0.981097	0.900557	0.877975	0.727191	0.673119	0.633839	0.950618	0.852726	0.807101	0.861743	0.785227	0.763380	0.779563	0.710279	0.675393	1.033087	0.954643	0.925865	1.045121	0.919941	0.858984	1.249365	1.115230	1.070056	1.275685	1.181538	1.071758	1.298134	1.249139	1.208966
108.6	0.666774	0.562171	0.593727	0.953643	0.899991	0.868426	0.982878	0.901557	0.878344	0.727875	0.673306	0.634392	0.951654	0.853491	0.807364	0.862188	0.786068	0.764114	0.780250	0.710582	0.676285	1.034143	0.955808	0.926372	1.046655	0.920978	0.859952	1.250603	1.116240	1.071152	1.276935	1.182643	1.072630	1.299711	1.250120	1.210449
108.8	0.668029	0.562736	0.594080	0.954283	0.900623	0.869306	0.983998	0.902496	0.879303	0.728208	0.673457	0.634503	0.952175	0.853875	0.808005	0.863023	0.786703	0.765299	0.780809	0.711172	0.677105	1.034901	0.956947	0.927018	1.047940	0.921869	0.860721	1.251969	1.117486	1.072213	1.278292	1.183803	1.073311	1.301146	1.251371	1.212068
109.0	0.668462	0.563066	0.594614	0.954807	0.901788	0.869841	0.984480	0.903486	0.879964	0.728742	0.673547	0.634870	0.952634	0.854617	0.808368	0.863928	0.787716	0.765991	0.781204	0.711750	0.677767	1.035815	0.958533	0.927884	1.049367	0.923558	0.861947	1.253375	1.118635	1.073706	1.279632	1.184667	1.074657	1.302445	1.252429	1.213724
109.2	0.669255	0.563605	0.594622	0.955754	0.902385	0.870490	0.985553	0.904472	0.880503	0.728927	0.673948	0.635335	0.953457	0.855428	0.809478	0.864548	0.788313	0.766811	0.781736	0.712399	0.677881	1.036960	0.959818	0.928980	1.050812	0.924714	0.862823	1.254627	1.119865	1.074852	1.280942	1.185496	1.075584	1.303858	1.253778	1.215642
109.4	0.669997	0.564083	0.594813	0.956355	0.903232	0.871351	0.986531	0.906022	0.880941	0.729406	0.674118	0.635505	0.954101	0.856314	0.809930	0.864968	0.789195	0.767606	0.782113	0.712947	0.678451	1.038232	0.961082	0.929224	1.052360	0.925821	0.863603	1.256210	1.121285	1.076327	1.282371	1.186625	1.076429	1.305379	1.255669	1.217613
109.6	0.670525	0.564490	0.595155	0.957244	0.904054	0.872257	0.987007	0.907086	0.882072	0.729643	0.674934	0.635874	0.955680	0.856666	0.811646	0.865680	0.789658	0.768163	0.782880	0.713092	0.678680	1.039910	0.961820	0.929867	1.053649	0.926873	0.864532	1.257733	1.122517	1.077445	1.283755	1.187791	1.077576	1.306323	1.257254	1.219270
109.8	0.671800	0.564855	0.595360	0.957925	0.904994	0.872798	0.988390	0.908020	0.882727	0.730147	0.675285	0.636050	0.956270	0.857949	0.812345	0.866123	0.790139	0.768954	0.783361	0.713593	0.679270	1.041369	0.962638	0.930690	1.055362	0.928039	0.865423	1.259399	1.123626	1.078363	1.284879	1.189307	1.078725	1.307508	1.259090	1.221284
110.0	0.672440	0.565617	0.595670	0.958755	0.905571	0.873336	0.989089	0.909088	0.883717	0.730853	0.675680	0.636015	0.957366	0.858499	0.813717	0.866663	0.790714	0.769733	0.783918	0.714144	0.679339	1.042289	0.963678	0.931215	1.056554	0.928826	0.865931	1.261039	1.124917	1.079753	1.286043	1.190988	1.079699	1.309016	1.260771	1.223285
110.2	0.672987	0.566173	0.595669	0.959605	0.906055	0.873538	0.989486	0.910197	0.884230	0.731736	0.675990	0.635922	0.957647	0.859471	0.814580	0.867149	0.791541	0.770606	0.784447	0.715123	0.679657	1.043450	0.964538	0.932293	1.057569	0.930137	0.866570	1.262659	1.125975	1.080873	1.287705	1.192725	1.080672	1.310287	1.262436	1.225456
110.4	0.673276	0.566453	0.596041	0.960574	0.906901	0.874322	0.990868	0.910484	0.884990	0.732425	0.676878	0.636758	0.958503	0.860290	0.815472	0.867822	0.792213	0.771180	0.785319	0.715903	0.679820	1.044241	0.965362	0.933341	1.057987	0.931381	0.867693	1.263827	1.127131	1.082315	1.288994	1.194456	1.081828	1.311693	1.263687	1.227367
110.6	0.673270	0.567323	0.596263	0.961436	0.907911	0.874981	0.991104	0.911249	0.885503	0.733044	0.677461	0.637229	0.958927	0.861444	0.816372	0.868347	0.792790	0.771778	0.785743	0.716552	0.680284	1.045240	0.966329	0.934119	1.058799	0.932511	0.868485	1.265888	1.128352	1.083246	1.289503	1.195736	1.082949	1.313038	1.265401	1.229059
110.8	0.673971	0.567862	0.596797	0.962370	0.908273	0.875818	0.991647	0.911396	0.885864	0.733162	0.677659	0.637395	0.959823	0.862070	0.817234	0.869044	0.793421	0.772330	0.786184	0.717177	0.680614	1.045741	0.966900	0.934902	1.059627	0.933695	0.869047	1.267023	1.129465	1.084316	1.290482	1.196909	1.084120	1.314055	1.266813	1.230271
111.0	0.674544	0.568040	0.597676	0.963760	0.908965	0.876183	0.992448	0.912037	0.886531	0.733802	0.677724	0.637354	0.960486	0.863455	0.817853	0.869417	0.793904	0.772698	0.786471	0.717779	0.680959	1.046284	0.967613	0.936066	1.060413	0.934442	0.870226	1.268304	1.130461	1.085608	1.292002	1.198067	1.085148	1.315256	1.268383	1.231528
111.2	0.674941	0.568109	0.598490	0.964793	0.910137	0.876707	0.992566	0.912705	0.887992	0.733914	0.678334	0.637794	0.961312	0.864327	0.818718	0.870047	0.794263	0.773234	0.787061	0.718107	0.681429	1.047011	0.968435	0.936954	1.061325	0.935363	0.871198	1.269642	1.131858	1.086514	1.293290	1.199384	1.086756	1.316037	1.269626	1.232243
111.4	0.674530	0.568042	0.598603	0.965975	0.911172	0.877140	0.993282	0.913617	0.888917	0.734682	0.679144	0.638033	0.961845	0.865345	0.820060	0.870851	0.795049	0.773750	0.787360	0.718444	0.682074	1.047734	0.968748	0.937947	1.062269	0.936141	0.872023	1.270977	1.132768	1.088083	1.294192	1.200787	1.087702	1.317453	1.270551	1.232688
111.6	0.674538	0.568227	0.598475	0.966682	0.912092	0.877952	0.994349	0.914229	0.889845	0.735124	0.679864	0.638554	0.962847	0.865948	0.821079	0.871688	0.795509	0.773891	0.787639	0.718830	0.682575	1.048565	0.969162	0.939036	1.062959	0.936724	0.872988	1.272850	1.133696	1.089028	1.295493	1.201807	1.088754	1.318980	1.271623	1.233250
111.8	0.674749	0.568175	0.598348	0.967732	0.912846	0.878701	0.995038	0.915262	0.890581	0.735589	0.680555	0.638619	0.963700	0.866754	0.821771	0.872440	0.795811	0.774276	0.788792	0.719383	0.683062	1.049750	0.969942	0.939957	1.063860	0.937051	0.874105	1.274275	1.135288	1.089908	1.297241	1.202668	1.089762	1.320456	1.272435	1.234208
112.0	0.674926	0.568608	0.598490	0.968381	0.913839	0.879167	0.996069	0.916145	0.891470	0.735758	0.680881	0.639384	0.964903	0.867209	0.822307	0.873086	0.796331	0.774395	0.789293	0.720124	0.683395	1.050794	0.970874	0.940912	1.064760	0.937777	0.874822	1.275850	1.136766	1.091548	1.298321	1.204064	1.090454	1.322158	1.273806	1.234804
112.2	0.675172	0.569194	0.599122	0.969303	0.914710	0.880195	0.997518	0.917059	0.892494	0.735838	0.680717	0.639638	0.965658	0.868041	0.822498	0.874033	0.797085	0.774723	0.790076	0.720437	0.683917	1.051453	0.971508	0.942143	1.065631	0.938156	0.875571	1.276907	1.137648	1.092393	1.299488	1.205314	1.091569	1.324005	1.274475	1.235236
112.4	0.675491	0.569668	0.600067	0.970217	0.915608	0.880996	0.998375	0.918573	0.893297	0.736029	0.680375	0.639665	0.966642	0.868308	0.823582	0.874596	0.797637	0.775122	0.790235	0.720948	0.684212	1.052928	0.971965	0.943071	1.066470	0.938925	0.876378	1.278252	1.138659	1.093824	1.300454	1.206394	1.092226	1.325196	1.275709	1.235454
112.6	0.675861	0.570063	0.600327	0.971208	0.916399	0.881915	0.999950	0.919536	0.893950	0.736934	0.680377	0.640084	0.967385	0.869365	0.823432	0.875403	0.798571	0.775724	0.790553	0.721056	0.684746	1.053862	0.973175	0.943573	1.067583	0.939726	0.877483	1.279546	1.139991	1.094045	1.301838	1.207766	1.093048	1.326468	1.276403	1.236175
112.8	0.675929	0.570483	0.600508	0.972181	0.917109	0.882827	1.001310	0.920428	0.894602	0.737133	0.680359	0.640503	0.967906	0.869630	0.824499	0.876309	0.799408	0.776205	0.790803	0.721378	0.685440	1.054902	0.974444	0.944774	1.068563	0.940997	0.878330	1.281040	1.140972	1.095717	1.303849	1.208830	1.094137	1.327686	1.277751	1.236203
113.0	0.675980	0.571112	0.600881	0.973022	0.917903	0.883609	1.002322	0.921151	0.895506	0.737313	0.680571	0.640921	0.969068	0.870695	0.824461	0.876893	0.800047	0.776591	0.791136	0.721826	0.686131	1.056203	0.975687	0.946005	1.069506	0.942352	0.879443	1.282825	1.142613	1.096263	1.305310	1.210031	1.095128	1.328939	1.278949	1.236710
113.2	0.677031	0.571728	0.601212	0.973718	0.918584	0.884396	1.003773	0.922477	0.896412	0.737326	0.680629	0.641330	0.969778	0.871235	0.825432	0.877774	0.800307	0.777759	0.791584	0.722746	0.686213	1.057832	0.976922	0.947104	1.070580	0.943469	0.880370	1.284751	1.143787	1.097519	1.306885	1.211171	1.095421	1.330260	1.280456	1.237683
113.4	0.677163	0.572063	0.601731	0.974410	0.919207	0.885277	1.005047	0.923527	0.897096	0.738084	0.680533	0.641687	0.970991	0.871802	0.825630	0.878314	0.800825	0.777960	0.791733	0.723266	0.686741	1.059098	0.977833	0.947756	1.071629	0.944830	0.881354	1.286685	1.144939	1.098772	1.308303	1.212640	1.096506	1.331319	1.282049	1.238694
113.6	0.677630	0.572686	0.602618	0.975419	0.919887	0.886077	1.005969	0.924658	0.898111	0.738374	0.680696	0.642396	0.971588	0.872192	0.826799	0.879033	0.801336	0.778252	0.792223	0.723731	0.687096	1.060344	0.978959	0.948829	1.072579	0.945943	0.882238	1.287813	1.146360	1.099421	1.309718	1.213746	1.097600	1.332261	1.283374	1.240065
113.8	0.678365	0.573462	0.602584	0.976088	0.920658	0.886457	1.007294	0.925468	0.898649	0.739096	0.680703	0.642723	0.972397	0.873137	0.827110	0.879645	0.802207	0.778855	0.792760	0.724393	0.687545	1.061444	0.980114	0.949825	1.073933	0.946628	0.883020	1.289660	1.147439	1.100603	1.310860	1.215349	1.098621	1.333654	1.285319	1.241316
114.0	0.679064	0.574129	0.602900	0.976868	0.921458	0.887231	1.008607	0.926392	0.899489	0.739612	0.681185	0.643301	0.973606	0.873584	0.827964	0.880573	0.803065	0.779430	0.793215	0.725249	0.687479	1.062443	0.981153	0.950597	1.074759	0.947506	0.883432	1.291245	1.148624	1.101820	1.312494	1.216576	1.099795	1.335183	1.286596	1.243152
114.2	0.679502	0.574873	0.602744	0.977911	0.921666	0.887904	1.009554	0.927269	0.900194	0.740365	0.681686	0.644143	0.974619	0.874361	0.828379	0.881270	0.803809	0.779961	0.793673	0.725998	0.687777	1.063436	0.982069	0.951648	1.075898	0.948713	0.884336	1.292228	1.150221	1.102830	1.313634	1.218329	1.100652	1.336311	1.288109	1.244593
114.4	0.680171	0.575312	0.603029	0.978801	0.922618	0.888820	1.011215	0.927613	0.900763	0.740911	0.682449	0.644635	0.975617	0.875003	0.829039	0.882076	0.804441	0.780244	0.794317	0.726590	0.688282	1.064396	0.983030	0.952299	1.077509	0.949547	0.884908	1.293574	1.151825	1.103814	1.314832	1.219717	1.101653	1.337649	1.289721	1.246100
114.6	0.681098	0.575680	0.603445	0.979163	0.923356	0.889510	1.011658	0.928594	0.901633	0.741222	0.683263	0.645053	0.976417	0.876107	0.829760	0.882908	0.805046	0.780727	0.794666	0.727246	0.688801	1.065192	0.983730	0.953251	1.079020	0.950447	0.885288	1.294692	1.152812	1.104773	1.316065	1.220936	1.102889	1.338943	1.291103	1.248094
114.8	0.681826	0.575976	0.603622	0.980046	0.924169	0.890576	1.012226	0.929219	0.902346	0.741396	0.683670	0.645252	0.976763	0.876816	0.830032	0.883833	0.805482	0.781290	0.795383	0.727630	0.689322	1.065702	0.984578	0.954120	1.080507	0.951485	0.886016	1.296057	1.153783	1.106370	1.317429	1.222334	1.104187	1.340718	1.292420	1.249967
115.0	0.682024	0.576398	0.604198	0.981039	0.925209	0.891249	1.013208	0.930430	0.903138	0.741703	0.684454	0.645715	0.977144	0.877871	0.831176	0.884119	0.806095	0.781779	0.796124	0.727783	0.689994	1.066514	0.985670	0.955181	1.081878	0.952024	0.886982	1.297273	1.154599	1.107502	1.318953	1.223227	1.105571	1.342324	1.293417	1.252285
115.2	0.682144	0.576415	0.604499	0.981585	0.926672	0.892238	1.013684	0.931506	0.904860	0.741716	0.685559	0.646130	0.977697	0.878252	0.831426	0.884740	0.806665	0.782404	0.797002	0.728351	0.690839	1.067626	0.986413	0.955707	1.083281	0.952745	0.887854	1.298898	1.155834	1.109072	1.319958	1.225037	1.106853	1.343609	1.294686	1.254446
115.4	0.682762	0.576532	0.604658	0.982747	0.927629	0.892909	1.014938	0.932382	0.905228	0.742188	0.686597	0.646608	0.978529	0.879244	0.833014	0.885459	0.807196	0.783122	0.797882	0.728996	0.691425	1.068859	0.987014	0.956517	1.084748	0.953413	0.888223	1.299797	1.156907	1.110070	1.321012	1.225802	1.108083	1.345578	1.295728	1.256825
115.6	0.683325	0.576551	0.604780	0.983309	0.928384	0.893890	1.015676	0.932824	0.906235	0.742122	0.687681	0.646857	0.979676	0.880116	0.833148	0.886063	0.807780	0.783649	0.798972	0.729156	0.691920	1.069953	0.987877	0.957277	1.085982	0.954039	0.889003	1.301267	1.157875	1.111245	1.322432	1.226577	1.109092	1.346870	1.297247	1.258738
115.8	0.683765	0.576804	0.604901	0.984279	0.928730	0.894621	1.016134	0.934037	0.907656	0.742206	0.688204	0.646635	0.980031	0.881149	0.834202	0.886458	0.808360	0.784497	0.800312	0.729459	0.692063	1.071186	0.988839	0.957890	1.087079	0.954872	0.889716	1.302680	1.159306	1.112935	1.323892	1.227143	1.110064	1.348272	1.298314	1.260678
116.0	0.684206	0.576815	0.605110	0.985054	0.929665	0.895362	1.016934	0.934519	0.908433	0.742273	0.688381	0.646589	0.980685	0.882029	0.834685	0.887142	0.808945	0.785257	0.800997	0.729764	0.692345	1.072165	0.989617	0.958602	1.088146	0.955762	0.890285	1.303565	1.160513	1.114431	1.324815	1.228239	1.110961	1.349537	1.299643	1.261987
116.2	0.684744	0.576973	0.605919	0.986108	0.930629	0.896296	1.017881	0.935298	0.909139	0.742671	0.688921	0.646268	0.981340	0.883180	0.836055	0.887912	0.809463	0.786136	0.801625	0.730122	0.692809	1.073346	0.990470	0.959291	1.089155	0.956578	0.891141	1.304405	1.161346	1.115429	1.326149	1.228850	1.111736	1.350607	1.300393	1.263285
116.4	0.684967	0.577168	0.606308	0.986912	0.931349	0.896874	1.018710	0.936268	0.909949	0.743174	0.689165	0.646293	0.981393	0.883939	0.836648	0.888314	0.809957	0.786777	0.802057	0.730427	0.693232	1.074491	0.991175	0.959533	1.090050	0.957752	0.891634	1.305687	1.162480	1.116373	1.327428	1.229413	1.112707	1.352157	1.301483	1.264138
116.6	0.685403	0.577650	0.606224	0.988196	0.931939	0.897831	1.019721	0.936853	0.910711	0.743680	0.689633	0.646683	0.981719	0.885038	0.837172	0.889093	0.810560	0.787361	0.802645	0.730755	0.693612	1.075224	0.992519	0.960013	1.090959	0.958614	0.892546	1.306569	1.163576	1.117021	1.329181	1.230164	1.113949	1.353462	1.302645	1.265027
116.8	0.685570	0.578031	0.606063	0.989150	0.932523	0.898865	1.020317	0.937690	0.911604	0.743724	0.689734	0.647064	0.982179	0.885456	0.837927	0.889860	0.811007	0.788039	0.803055	0.731589	0.694122	1.076380	0.993294	0.961059	1.091751	0.960110	0.892988	1.308017	1.164568	1.118515	1.330985	1.231130	1.115222	1.354680	1.304026	1.265904
117.0	0.686003	0.578389	0.606717	0.989887	0.933003	0.899335	1.021095	0.938454	0.912688	0.744027	0.690089	0.647340	0.983312	0.886609	0.838513	0.890403	0.811370	0.789074	0.803689	0.732262	0.694373	1.077060	0.994122	0.961658	1.092377	0.961227	0.894134	1.309675	1.166121	1.119525	1.332192	1.232397	1.116319	1.356115	1.304999	1.266664
117.2	0.686334	0.578473	0.607543	0.990515	0.933454	0.899705	1.021986	0.939394	0.913390	0.744811	0.689779	0.647658	0.984187	0.887016	0.839196	0.891218	0.811842	0.790231	0.804061	0.732823	0.694491	1.078160	0.995394	0.962310	1.093228	0.962424	0.895075	1.310824	1.167204	1.120717	1.333622	1.233420	1.117659	1.357549	1.306286	1.267343
117.4	0.686235	0.578243	0.608305	0.991637	0.934117	0.900470	1.022627	0.939941	0.914006	0.745409	0.689681	0.647697	0.985752	0.887796	0.839517	0.891696	0.812692	0.790189	0.804232	0.733256	0.694898	1.079154	0.996346	0.962814	1.093690	0.963362	0.896225	1.312124	1.169171	1.121718	1.334665	1.235017	1.119046	1.358997	1.307597	1.267616
117.6	0.686679	0.578793	0.609057	0.992637	0.935010	0.900773	1.023536	0.941147	0.914840	0.745794	0.689850	0.647952	0.986295	0.888204	0.840491	0.892269	0.813284	0.790700	0.804952	0.733477	0.695114	1.079862	0.997622	0.963635	1.094150	0.964256	0.897093	1.313181	1.171008	1.122394	1.335934	1.236214	1.120240	1.360200	1.309103	1.268015
117.8	0.686841	0.579187	0.609325	0.993455	0.935701	0.901369	1.024954	0.941944	0.915043	0.746476	0.690020	0.648467	0.987444	0.889322	0.841148	0.893083	0.814100	0.791357	0.805199	0.734077	0.695479	1.080661	0.998351	0.964275	1.095102	0.965360	0.897863	1.314860	1.172520	1.123292	1.337452	1.237764	1.121121	1.361706	1.310511	1.268137
118.0	0.687170	0.579431	0.609613	0.994404	0.936445	0.902066	1.026464	0.942831	0.915783	0.746716	0.690196	0.648983	0.988442	0.890041	0.841718	0.893884	0.814684	0.791964	0.805369	0.734670	0.695947	1.081578	0.999042	0.965086	1.095938	0.966871	0.898637	1.316262	1.174097	1.124302	1.339085	1.239281	1.122077	1.363339	1.311647	1.268980
118.2	0.687179	0.579962	0.609487	0.995433	0.936913	0.902717	1.027482	0.943755	0.916600	0.747489	0.690466	0.649423	0.989409	0.890740	0.842033	0.894646	0.815354	0.792509	0.805632	0.735025	0.696656	1.082640	1.000002	0.966064	1.096977	0.968024	0.899570	1.317485	1.175766	1.125170	1.340340	1.241151	1.122665	1.364628	1.313301	1.269715
118.4	0.687613	0.580126	0.609860	0.996139	0.937917	0.903274	1.028817	0.944703	0.917161	0.747924	0.690803	0.649560	0.990291	0.891166	0.842540	0.895371	0.816055	0.792799	0.806008	0.735509	0.697444	1.083845	1.000752	0.967010	1.098164	0.969005	0.900292	1.319361	1.177020	1.126035	1.341857	1.242619	1.123673	1.366268	1.314677	1.271003
118.6	0.687729	0.580378	0.610181	0.996955	0.938783	0.904058	1.029419	0.945535	0.918166	0.748309	0.691023	0.650099	0.990899	0.891647	0.842986	0.895893	0.816729	0.793179	0.806434	0.735847	0.698030	1.084996	1.001704	0.968101	1.098958	0.969964	0.901124	1.320564	1.177858	1.127037	1.343107	1.244105	1.124597	1.367621	1.315997	1.272417
118.8	0.687950	0.580921	0.610474	0.998027	0.939711	0.904687	1.030363	0.946356	0.918882	0.748691	0.691119	0.650382	0.991616	0.891769	0.843265	0.896278	0.817366	0.793448	0.806984	0.736192	0.698801	1.086057	1.002614	0.969011	1.099863	0.970846	0.902126	1.322388	1.178938	1.127904	1.344091	1.245637	1.125555	1.369027	1.317378	1.273826
119.0	0.688308	0.581435	0.611268	0.998864	0.940550	0.905084	1.031472	0.947488	0.919811	0.748812	0.691274	0.650709	0.992496	0.891734	0.843866	0.896452	0.818126	0.793751	0.807435	0.736575	0.699531	1.087520	1.003520	0.969904	1.100765	0.971041	0.902727	1.323310	1.179685	1.128667	1.344890	1.246969	1.126481	1.369921	1.318444	1.275666
119.2	0.688708	0.581801	0.611325	0.999448	0.941262	0.905445	1.031949	0.948008	0.921022	0.749072	0.691658	0.650891	0.993443	0.891631	0.843970	0.896715	0.818813	0.794270	0.807983	0.737136	0.700459	1.088892	1.004134	0.970718	1.101472	0.971378	0.903298	1.324431	1.180450	1.129479	1.345296	1.248267	1.127357	1.370944	1.319863	1.277093
119.4	0.689289	0.582114	0.611325	1.000229	0.941639	0.905795	1.032779	0.948345	0.921371	0.749415	0.691723	0.651166	0.994230	0.891769	0.844706	0.896987	0.819484	0.794618	0.808475	0.737435	0.700929	1.090114	1.004961	0.971492	1.102190	0.971557	0.903470	1.325154	1.181005	1.129915	1.345675	1.248414	1.128112	1.371918	1.320892	1.278435
119.6	0.689933	0.582402	0.611031	1.000393	0.941691	0.906222	1.032810	0.948453	0.922494	0.749531	0.692064	0.651041	0.994817	0.891467	0.844602	0.897106	0.820198	0.794847	0.808782	0.737503	0.701465	1.091117	1.005550	0.972033	1.102662	0.971569	0.904046	1.325886	1.181294	1.131010	1.346253	1.248993	1.128352	1.372484	1.322015	1.279538
119.8	0.690488	0.582808	0.610819	1.000913	0.942006	0.906514	1.032992	0.948738	0.923400	0.749612	0.692152	0.651033	0.994785	0.891373	0.845242	0.897177	0.820573	0.795123	0.809235	0.737740	0.701845	1.092328	1.006071	0.972504	1.102938	0.971413	0.904217	1.326531	1.181741	1.131428	1.346570	1.249557	1.128782	1.373159	1.322739	1.280622
