# Supplementary material for: High-Voltage Toxin’Roll: Electrostatic Charge Repulsion as a Dynamic Venom Resistance Trait in Pythonid Snakes
Source: Toxins (Basel). 2024 Apr 4;16(4):176. doi: 10.3390/toxins16040176 (PMC11053703; doi:10.3390/toxins16040176)
Supplement: Supplementary file 1 [file toxins-16-00176-s001.zip › Supplemental datasheets/Fig 3 line graphs/Ophiophagus hannah.csv]

Time	P. bivittatus & P. brongersmai	P. bivittatus & P. brongersmai	P. bivittatus & P. brongersmai	P. regius	P. regius	P. regius	P. sebae	P. sebae	P. sebae	P. biv & P. bro 187 A/S	P. biv & P. bro 187 A/S	P. biv & P. bro 187 A/S	P. biv & P. bro 195 K/E	P. biv & P. bro 195 K/E	P. biv & P. bro 195 K/E	P. biv & P. bro 189 K/Q	P. biv & P. bro 189 K/Q	P. biv & P. bro 189 K/Q	P. biv & P. bro 187 A/S-189 K/Q	P. biv & P. bro 187 A/S-189 K/Q	P. biv & P. bro 187 A/S-189 K/Q	P. biv & P. bro 189 K/Q-195 K/E	P. biv & P. bro 189 K/Q-195 K/E	P. biv & P. bro 189 K/Q-195 K/E	P. biv & P. bro 189 K/D-195 K/D	P. biv & P. bro 189 K/D-195 K/D	P. biv & P. bro 189 K/D-195 K/D	A. melanocephalus	A. melanocephalus	A. melanocephalus	P. biv & P. bro 191 K/D-195K/E	P. biv & P. bro 191 K/D-195K/E	P. biv & P. bro 191 K/D-195K/E	M. reticulatus	M. reticulatus	M. reticulatus
0.0	0.000000	0.000000	0.000000	0.000000	0.000000	0.000000	0.000000	0.000000	0.000000	0.000000	0.000000	0.000000	0.000000	0.000000	0.000000	0.000000	0.000000	0.000000	0.000000	0.000000	0.000000	0.000000	0.000000	0.000000	0.000000	0.000000	0.000000	0.000000	0.000000	0.000000	0.000000	0.000000	0.000000	0.000000	0.000000	0.000000
0.2	0.002288	0.002114	0.002557	0.002631	0.002915	0.002742	0.002973	0.002327	0.003167	0.002296	0.002345	0.002759	0.002369	0.002164	0.002615	0.002221	0.002062	0.002604	0.002015	0.001868	0.002446	0.002883	0.001842	0.001808	0.002256	0.003251	0.002768	0.003494	0.002619	0.002334	0.002910	0.002007	0.002331	0.003424	0.003068	0.002808
0.4	0.004928	0.004795	0.005217	0.005265	0.006099	0.005777	0.006004	0.005010	0.006482	0.004608	0.005385	0.005491	0.005317	0.004415	0.005266	0.004879	0.004277	0.005528	0.004589	0.004206	0.005352	0.006025	0.004017	0.004080	0.004870	0.006548	0.005887	0.007148	0.005943	0.005290	0.005789	0.004721	0.005122	0.007496	0.006328	0.005851
0.6	0.007871	0.007600	0.008075	0.008406	0.009361	0.008806	0.009487	0.008065	0.009961	0.007147	0.008351	0.007985	0.008482	0.006957	0.008362	0.007897	0.006836	0.008609	0.007421	0.006716	0.008026	0.009791	0.006749	0.006796	0.007952	0.010262	0.009157	0.011193	0.009443	0.008059	0.009203	0.007491	0.008103	0.011913	0.010159	0.009283
0.8	0.010877	0.010443	0.011132	0.011913	0.012829	0.012023	0.012932	0.011289	0.013577	0.010195	0.012050	0.010834	0.011941	0.010022	0.011481	0.011187	0.009459	0.011796	0.010381	0.009608	0.011089	0.013696	0.009529	0.009558	0.011559	0.013954	0.012676	0.015486	0.012871	0.011486	0.013029	0.010559	0.011116	0.016885	0.014204	0.012894
1.0	0.014033	0.013644	0.014293	0.015246	0.016561	0.015166	0.016855	0.014834	0.017496	0.013372	0.015707	0.013860	0.015390	0.012808	0.014468	0.014281	0.012090	0.015221	0.013420	0.012673	0.014031	0.017122	0.012525	0.012578	0.015753	0.017927	0.016478	0.019895	0.016785	0.015097	0.016638	0.014205	0.014097	0.021868	0.018202	0.016540
1.2	0.017056	0.016471	0.017644	0.019200	0.020252	0.018448	0.020367	0.018231	0.021053	0.016223	0.019316	0.016680	0.018992	0.015922	0.017662	0.017639	0.014731	0.018366	0.016703	0.015730	0.017031	0.020964	0.015432	0.015511	0.019885	0.021609	0.020382	0.024221	0.020529	0.018804	0.020303	0.017317	0.017587	0.026851	0.022684	0.020282
1.4	0.019872	0.019015	0.020695	0.022451	0.023803	0.021396	0.024063	0.021919	0.024548	0.019073	0.022575	0.019656	0.022146	0.018914	0.020598	0.021243	0.017453	0.021840	0.019767	0.018886	0.020075	0.025041	0.018053	0.018798	0.023707	0.025243	0.024186	0.028554	0.024608	0.022517	0.024147	0.020654	0.020616	0.032079	0.026780	0.024069
1.6	0.022593	0.021723	0.023303	0.025887	0.027072	0.024180	0.027534	0.025335	0.027242	0.021927	0.025792	0.022517	0.025738	0.021593	0.023436	0.024347	0.019916	0.024644	0.022694	0.021733	0.023126	0.028387	0.021475	0.021557	0.027517	0.028463	0.027812	0.032965	0.028221	0.026101	0.027845	0.023848	0.023839	0.037089	0.031101	0.027610
1.8	0.024988	0.024226	0.025699	0.028593	0.029948	0.026888	0.030728	0.028561	0.030185	0.024486	0.028726	0.025087	0.028891	0.024306	0.025928	0.027182	0.022455	0.027426	0.025604	0.024399	0.025594	0.031824	0.024139	0.024654	0.031706	0.031727	0.030971	0.036363	0.031892	0.029408	0.031075	0.026822	0.026830	0.041879	0.035028	0.031092
2.0	0.026989	0.026250	0.027647	0.031101	0.032698	0.028720	0.033664	0.031194	0.031809	0.026733	0.030935	0.027363	0.031140	0.026667	0.028174	0.029673	0.024807	0.029730	0.027964	0.026690	0.027823	0.034768	0.026835	0.027124	0.035089	0.034383	0.033675	0.039476	0.034747	0.032457	0.034129	0.029850	0.029189	0.046133	0.038502	0.033742
2.2	0.028439	0.027753	0.029284	0.033199	0.034648	0.030310	0.035735	0.033447	0.033050	0.028549	0.033042	0.029021	0.033402	0.028518	0.029969	0.031801	0.026780	0.031526	0.030179	0.028534	0.029511	0.036857	0.028987	0.029155	0.038161	0.036243	0.035850	0.041670	0.037262	0.034874	0.036775	0.031915	0.031289	0.050026	0.041702	0.036337
2.4	0.030299	0.029070	0.031288	0.035175	0.036463	0.032223	0.037818	0.035710	0.034984	0.030777	0.035181	0.030036	0.035162	0.030313	0.031848	0.033940	0.028495	0.033315	0.032184	0.030292	0.030836	0.039454	0.030808	0.031105	0.040844	0.038330	0.038168	0.045134	0.039638	0.037215	0.039441	0.033625	0.033289	0.053747	0.044463	0.038845
2.6	0.031996	0.029766	0.032515	0.037626	0.038498	0.034448	0.040000	0.037370	0.037408	0.032773	0.036961	0.031144	0.037195	0.032035	0.033536	0.035502	0.030054	0.034468	0.033933	0.032050	0.032172	0.041601	0.032712	0.033057	0.043210	0.040533	0.040423	0.046934	0.042212	0.039375	0.042299	0.035804	0.035097	0.057353	0.047458	0.041442
2.8	0.033276	0.031071	0.033823	0.039595	0.040201	0.036198	0.042125	0.039727	0.039026	0.034818	0.038367	0.032589	0.038993	0.033798	0.035124	0.037001	0.031823	0.035498	0.035547	0.033704	0.033912	0.043571	0.034395	0.035100	0.045679	0.042276	0.042687	0.050119	0.044445	0.041340	0.045147	0.037665	0.036918	0.061282	0.050654	0.044026
3.0	0.034627	0.032416	0.034603	0.041800	0.041993	0.038082	0.044149	0.040675	0.040748	0.036235	0.039651	0.034009	0.041137	0.035328	0.036660	0.038530	0.033345	0.036937	0.037060	0.035332	0.035582	0.046058	0.036207	0.036419	0.047434	0.044175	0.045018	0.052438	0.046639	0.043465	0.047900	0.039806	0.038708	0.064340	0.053490	0.046167
3.2	0.035764	0.033628	0.035610	0.044044	0.043048	0.039771	0.046379	0.042893	0.042553	0.037807	0.041019	0.035513	0.042876	0.037114	0.038311	0.039942	0.034992	0.038097	0.038589	0.036360	0.037300	0.047673	0.038337	0.037786	0.048758	0.046035	0.047329	0.055094	0.048777	0.045513	0.050909	0.042014	0.040232	0.067616	0.056441	0.048495
3.4	0.036925	0.034626	0.036762	0.046128	0.044372	0.041318	0.048017	0.043663	0.044325	0.039242	0.042127	0.036461	0.044335	0.038883	0.039443	0.041077	0.036455	0.039134	0.039893	0.037351	0.038538	0.049387	0.039690	0.039521	0.050040	0.047712	0.049286	0.057265	0.050570	0.047552	0.053666	0.043931	0.041834	0.070814	0.059463	0.050927
3.6	0.037995	0.035547	0.038323	0.048422	0.045655	0.042886	0.050492	0.045226	0.045878	0.040852	0.043331	0.037612	0.045946	0.040306	0.041207	0.042196	0.037912	0.040324	0.041783	0.038207	0.039819	0.051135	0.041317	0.040797	0.051663	0.049044	0.051150	0.060241	0.052715	0.048885	0.056016	0.045860	0.043627	0.073725	0.062086	0.052975
3.8	0.039021	0.036515	0.039627	0.050207	0.046965	0.044740	0.052016	0.046284	0.047210	0.042192	0.044562	0.038915	0.047715	0.041531	0.042675	0.043345	0.039023	0.041059	0.043232	0.039406	0.041001	0.052568	0.043001	0.042512	0.053409	0.050752	0.053027	0.062851	0.054552	0.051132	0.058598	0.047695	0.045426	0.076951	0.064716	0.054962
4.0	0.039720	0.037682	0.040065	0.052196	0.048359	0.045943	0.053489	0.047896	0.048974	0.043605	0.045781	0.040196	0.049352	0.042586	0.044245	0.044798	0.040274	0.042028	0.044685	0.040507	0.042262	0.054298	0.044641	0.043667	0.055651	0.052423	0.054458	0.065531	0.056662	0.052592	0.061040	0.049606	0.046939	0.080043	0.067583	0.057277
4.2	0.040638	0.038599	0.040892	0.053062	0.049965	0.047080	0.055175	0.049225	0.050417	0.044878	0.046866	0.041393	0.050618	0.043882	0.045528	0.046000	0.041512	0.043189	0.045682	0.040921	0.043676	0.056316	0.045805	0.044927	0.057516	0.054454	0.055658	0.067895	0.058288	0.054375	0.063433	0.051115	0.048782	0.083281	0.070148	0.059576
4.4	0.041576	0.039808	0.041465	0.054350	0.051393	0.048377	0.056163	0.050174	0.051607	0.046003	0.048031	0.042531	0.052307	0.044770	0.046784	0.047565	0.042539	0.044116	0.047084	0.042108	0.044756	0.057790	0.047249	0.046392	0.059524	0.056244	0.057000	0.070270	0.060389	0.056070	0.065550	0.053245	0.050639	0.086656	0.072503	0.061657
4.6	0.042553	0.040714	0.041956	0.056124	0.052712	0.049664	0.057808	0.051662	0.052820	0.047127	0.048417	0.043384	0.054008	0.045931	0.047818	0.048920	0.043645	0.044972	0.048316	0.043161	0.045371	0.059648	0.048652	0.047828	0.061971	0.058026	0.057871	0.072786	0.061911	0.057742	0.068304	0.055378	0.052273	0.089702	0.074823	0.063598
4.8	0.043225	0.041349	0.042466	0.057646	0.054311	0.050950	0.059112	0.052797	0.054062	0.048419	0.049441	0.043927	0.055613	0.047291	0.048984	0.050107	0.044176	0.045914	0.049685	0.044050	0.046411	0.060861	0.049894	0.049251	0.064227	0.059940	0.058830	0.075173	0.063725	0.059827	0.070871	0.057498	0.053556	0.093005	0.077184	0.065553
5.0	0.044035	0.042229	0.043285	0.058705	0.055615	0.051879	0.060430	0.054242	0.055277	0.049435	0.050422	0.044699	0.056923	0.048330	0.049815	0.051059	0.044824	0.046936	0.050839	0.045326	0.047482	0.061688	0.051315	0.050661	0.066853	0.061834	0.060097	0.077649	0.065672	0.062040	0.072969	0.059738	0.055147	0.095822	0.079434	0.067436
5.2	0.044715	0.042644	0.043814	0.060828	0.057127	0.053167	0.061641	0.055277	0.056129	0.049989	0.051128	0.045502	0.058409	0.049571	0.050437	0.052560	0.045503	0.047705	0.052198	0.046275	0.048296	0.063138	0.052344	0.051779	0.068768	0.063479	0.061523	0.079568	0.068070	0.063201	0.075204	0.061484	0.057288	0.098840	0.082029	0.069225
5.4	0.045343	0.043469	0.043941	0.061483	0.058482	0.054125	0.063291	0.056996	0.057228	0.051049	0.051825	0.046358	0.059138	0.050468	0.051214	0.053929	0.046294	0.048860	0.052986	0.047306	0.049269	0.064470	0.053357	0.053061	0.070477	0.065285	0.062749	0.081666	0.069843	0.064697	0.077607	0.063420	0.058735	0.102130	0.083838	0.071271
5.6	0.046051	0.044522	0.044258	0.063180	0.059642	0.055066	0.065123	0.058106	0.057735	0.051934	0.052338	0.047281	0.060628	0.051318	0.052282	0.054695	0.047108	0.049481	0.054095	0.047668	0.050188	0.065633	0.054742	0.054126	0.072431	0.067079	0.063990	0.083255	0.071578	0.065957	0.079546	0.065381	0.060548	0.105356	0.086137	0.073101
5.8	0.046621	0.045316	0.044475	0.064623	0.060981	0.056339	0.066382	0.059328	0.059275	0.052428	0.053027	0.048069	0.061385	0.052467	0.053404	0.055927	0.048173	0.050629	0.055553	0.048576	0.050659	0.066964	0.055534	0.055288	0.074552	0.068782	0.065193	0.084462	0.073419	0.067580	0.081626	0.067340	0.062150	0.108644	0.088068	0.075105
6.0	0.047139	0.045965	0.044781	0.066032	0.062207	0.057106	0.067944	0.060335	0.059540	0.053056	0.053833	0.049322	0.061903	0.053580	0.054470	0.057038	0.049340	0.051459	0.056276	0.049485	0.051420	0.068170	0.056820	0.056213	0.075750	0.070170	0.066418	0.085922	0.074975	0.069303	0.083524	0.069287	0.063662	0.111910	0.090139	0.076732
6.2	0.047920	0.046747	0.045821	0.067472	0.063013	0.058791	0.068697	0.061340	0.060576	0.053761	0.054596	0.050151	0.063159	0.054546	0.055477	0.058051	0.050174	0.052346	0.057514	0.050548	0.051882	0.069409	0.057631	0.057126	0.077266	0.071709	0.067881	0.087291	0.076478	0.070780	0.085326	0.070832	0.064970	0.115089	0.092553	0.079028
6.4	0.048764	0.047418	0.046520	0.068365	0.064007	0.059692	0.070024	0.062405	0.061938	0.054366	0.055538	0.050829	0.063473	0.055877	0.056414	0.058979	0.051081	0.053001	0.058278	0.051774	0.052300	0.070573	0.058678	0.058163	0.078620	0.073251	0.069532	0.089250	0.077871	0.072792	0.087095	0.072464	0.066256	0.117898	0.094530	0.081056
6.6	0.049274	0.048148	0.047338	0.069822	0.064921	0.061118	0.071201	0.063660	0.063230	0.055361	0.056129	0.051534	0.064231	0.056896	0.057439	0.059576	0.051909	0.053324	0.059069	0.052748	0.053143	0.072122	0.059894	0.059236	0.079802	0.074628	0.071110	0.090484	0.079868	0.073931	0.089105	0.074144	0.067640	0.120879	0.096742	0.082966
6.8	0.050022	0.048861	0.048231	0.070903	0.065415	0.062240	0.072719	0.065311	0.063953	0.055809	0.056652	0.052036	0.065106	0.058026	0.057963	0.060463	0.052729	0.054028	0.059810	0.053762	0.054099	0.073474	0.060912	0.060030	0.080817	0.075597	0.072414	0.092050	0.081483	0.075250	0.091278	0.076183	0.068796	0.123737	0.099078	0.084788
7.0	0.050538	0.049784	0.048621	0.071908	0.066211	0.063234	0.074044	0.065930	0.065091	0.055765	0.057092	0.052492	0.066552	0.058886	0.058514	0.061125	0.053620	0.054843	0.060359	0.054327	0.054980	0.074857	0.062404	0.061129	0.081798	0.077117	0.073762	0.093312	0.083075	0.076647	0.093273	0.077275	0.070256	0.126130	0.100641	0.086358
7.2	0.050873	0.049962	0.049532	0.073115	0.066511	0.064411	0.075497	0.067611	0.066405	0.056390	0.057506	0.053159	0.067434	0.060274	0.059661	0.061552	0.054610	0.055655	0.061006	0.055328	0.055758	0.076211	0.063376	0.062153	0.082813	0.077965	0.075059	0.094733	0.084105	0.078101	0.095562	0.078677	0.071442	0.128724	0.102509	0.088166
7.4	0.051181	0.049912	0.050105	0.074043	0.067149	0.065132	0.076456	0.068132	0.067469	0.057109	0.057847	0.053811	0.068444	0.061039	0.060566	0.062049	0.055127	0.056120	0.061984	0.055854	0.056413	0.077911	0.064128	0.063035	0.084300	0.078797	0.076631	0.096498	0.085385	0.079227	0.097064	0.080001	0.072840	0.131478	0.104652	0.089958
7.6	0.051724	0.050208	0.050786	0.074841	0.067691	0.065971	0.077868	0.069991	0.068245	0.057977	0.058148	0.054062	0.069425	0.061757	0.061143	0.062825	0.055723	0.056863	0.062909	0.056525	0.056880	0.078498	0.065503	0.063736	0.085837	0.079975	0.078194	0.098357	0.086763	0.080803	0.099067	0.081219	0.074231	0.133549	0.106713	0.091618
7.8	0.052364	0.050896	0.050709	0.075676	0.068635	0.066821	0.078670	0.070867	0.069525	0.058945	0.058636	0.054332	0.070446	0.062578	0.062137	0.063540	0.056607	0.057518	0.063522	0.057088	0.057559	0.079133	0.066287	0.064705	0.087562	0.080955	0.079292	0.100254	0.088263	0.082315	0.100973	0.082819	0.075195	0.136118	0.108651	0.093155
8.0	0.053018	0.051510	0.050786	0.077077	0.069412	0.067268	0.079977	0.072260	0.070227	0.059793	0.059053	0.054666	0.071070	0.063010	0.062802	0.064389	0.057368	0.058564	0.064104	0.057367	0.058374	0.080545	0.067215	0.065481	0.089144	0.082074	0.080429	0.102208	0.089454	0.083575	0.102347	0.084222	0.076160	0.138138	0.110753	0.095013
8.2	0.053642	0.051858	0.051569	0.078025	0.070282	0.067807	0.081359	0.073232	0.071101	0.060272	0.059263	0.055173	0.072082	0.063809	0.063663	0.065247	0.057777	0.059197	0.064734	0.058037	0.058990	0.081414	0.067648	0.066080	0.090615	0.083548	0.081753	0.103738	0.090639	0.084966	0.104476	0.085058	0.077811	0.140401	0.112381	0.096686
8.4	0.054350	0.052192	0.051545	0.078664	0.071546	0.068803	0.082137	0.074094	0.071839	0.060931	0.059976	0.055945	0.073413	0.064291	0.064384	0.065838	0.058229	0.059801	0.065490	0.058795	0.059377	0.082301	0.068523	0.066926	0.092178	0.084787	0.082892	0.105844	0.091869	0.086755	0.106384	0.086803	0.079336	0.142344	0.114249	0.098311
8.6	0.054668	0.052658	0.051765	0.079703	0.072402	0.069481	0.083543	0.075469	0.072449	0.061558	0.060570	0.055881	0.074761	0.065106	0.064797	0.066262	0.058781	0.060646	0.066225	0.059276	0.059938	0.082897	0.069047	0.068104	0.093813	0.085808	0.083571	0.107584	0.093144	0.087891	0.108421	0.088121	0.080291	0.144333	0.116164	0.099851
8.8	0.055105	0.052886	0.052006	0.080032	0.073201	0.070204	0.084283	0.076004	0.072828	0.062287	0.061335	0.055505	0.075226	0.065592	0.065428	0.066601	0.059178	0.061303	0.067405	0.059797	0.060758	0.083150	0.069939	0.069108	0.095444	0.087088	0.084499	0.109442	0.094607	0.089471	0.110417	0.089353	0.081216	0.146440	0.118311	0.101395
9.0	0.055640	0.053441	0.052517	0.080845	0.074277	0.070525	0.085484	0.077017	0.073564	0.062935	0.062345	0.055631	0.076073	0.065914	0.065775	0.067197	0.059593	0.061951	0.067737	0.060605	0.061361	0.083558	0.070250	0.069885	0.097476	0.088296	0.085348	0.110960	0.095729	0.090693	0.112006	0.090893	0.082959	0.148435	0.120167	0.102973
9.2	0.056136	0.053880	0.052847	0.081837	0.075420	0.071113	0.086708	0.077307	0.074264	0.063247	0.062282	0.055904	0.076723	0.066302	0.065988	0.067866	0.060092	0.062526	0.068616	0.060718	0.061466	0.083881	0.070660	0.071049	0.099002	0.089473	0.086691	0.112345	0.097330	0.091332	0.113519	0.091902	0.084474	0.150777	0.121983	0.104223
9.4	0.056669	0.054693	0.052974	0.082349	0.076259	0.071716	0.087847	0.078659	0.075017	0.063874	0.063039	0.056023	0.076914	0.066750	0.066783	0.068454	0.060652	0.063277	0.068979	0.061008	0.061936	0.084182	0.071082	0.071991	0.100336	0.090761	0.087619	0.113981	0.098069	0.092428	0.115589	0.092943	0.085482	0.152964	0.123529	0.105919
9.6	0.056796	0.054904	0.052948	0.083713	0.077116	0.071910	0.088812	0.079042	0.075675	0.064036	0.063781	0.056782	0.077540	0.067001	0.067492	0.069187	0.061214	0.063709	0.069609	0.061485	0.062321	0.085073	0.071652	0.072697	0.101522	0.092080	0.088396	0.115469	0.099800	0.093560	0.117221	0.094392	0.086524	0.155211	0.125440	0.107375
9.8	0.056911	0.055340	0.052982	0.084424	0.077989	0.072959	0.089404	0.079469	0.076224	0.064042	0.064738	0.057747	0.077926	0.067576	0.068319	0.070061	0.061673	0.064324	0.070251	0.062400	0.062525	0.085296	0.072576	0.073454	0.102888	0.092807	0.089304	0.116608	0.100913	0.094944	0.119177	0.095848	0.088036	0.157349	0.127528	0.108909
10.0	0.057429	0.055966	0.053188	0.084913	0.078514	0.073383	0.089971	0.079789	0.076830	0.064663	0.065376	0.058669	0.078129	0.068233	0.068502	0.070657	0.062496	0.064676	0.070448	0.063113	0.062901	0.086001	0.073041	0.074323	0.104086	0.093573	0.090115	0.117766	0.102200	0.096044	0.120702	0.097553	0.089342	0.159382	0.129329	0.110368
10.2	0.058426	0.056359	0.054100	0.085536	0.079616	0.074376	0.090471	0.080365	0.077759	0.065138	0.065536	0.059115	0.078764	0.068643	0.069143	0.071207	0.062955	0.064977	0.071176	0.064032	0.063027	0.087034	0.073850	0.074931	0.105312	0.094376	0.091074	0.119357	0.102958	0.097368	0.122824	0.098968	0.090567	0.161360	0.131399	0.111965
10.4	0.058713	0.056787	0.054256	0.086040	0.080275	0.074780	0.091247	0.081004	0.078882	0.065408	0.066148	0.059476	0.079358	0.069344	0.069728	0.071826	0.063380	0.065328	0.071387	0.064231	0.063185	0.087486	0.074826	0.075783	0.106279	0.095226	0.091915	0.120737	0.104478	0.098637	0.124718	0.100301	0.092112	0.163505	0.133139	0.113241
10.6	0.059231	0.057673	0.054615	0.087101	0.080791	0.075845	0.091765	0.081254	0.079413	0.065696	0.066312	0.060044	0.080205	0.069898	0.070171	0.072282	0.063510	0.065445	0.071715	0.064723	0.063717	0.088587	0.075636	0.076553	0.107134	0.096258	0.092670	0.122239	0.105835	0.099696	0.126376	0.101881	0.093364	0.165789	0.134958	0.114811
10.8	0.059886	0.058120	0.054694	0.087969	0.081367	0.076551	0.092774	0.082071	0.080672	0.066018	0.066270	0.060180	0.080959	0.070545	0.070347	0.072775	0.063837	0.066049	0.071843	0.064982	0.064399	0.089617	0.076534	0.076923	0.108239	0.096996	0.093100	0.123038	0.107055	0.100384	0.128092	0.103194	0.094682	0.168018	0.136561	0.116221
11.0	0.059866	0.058469	0.054248	0.088755	0.081755	0.077255	0.093009	0.082044	0.081181	0.066174	0.066321	0.060709	0.081621	0.071106	0.071078	0.073197	0.064448	0.066541	0.072254	0.065567	0.064870	0.090233	0.077514	0.077732	0.109071	0.098263	0.093839	0.124765	0.108335	0.101843	0.129590	0.104251	0.095447	0.170183	0.137908	0.117600
11.2	0.060109	0.058419	0.054699	0.089668	0.081977	0.077932	0.093796	0.082778	0.082017	0.066713	0.066176	0.061179	0.081802	0.071944	0.071753	0.073537	0.064750	0.066829	0.072852	0.065921	0.065171	0.091375	0.078324	0.078131	0.109673	0.098839	0.094423	0.125845	0.109560	0.102824	0.131378	0.105860	0.096700	0.172592	0.139746	0.119144
11.4	0.060423	0.058182	0.054667	0.090327	0.082090	0.078351	0.093982	0.083037	0.082391	0.067398	0.066201	0.061292	0.082350	0.072534	0.072638	0.073961	0.064875	0.067180	0.073527	0.066133	0.065377	0.092237	0.079157	0.078130	0.110642	0.099837	0.095741	0.127698	0.110787	0.104261	0.132762	0.106776	0.097794	0.174771	0.141575	0.120287
11.6	0.061086	0.058765	0.054794	0.091010	0.082655	0.078767	0.094478	0.084213	0.083224	0.067924	0.066555	0.061264	0.082790	0.073132	0.072951	0.074701	0.065321	0.067540	0.074078	0.066697	0.065539	0.092511	0.080109	0.078410	0.111433	0.100739	0.096502	0.128665	0.112338	0.105393	0.134578	0.108313	0.098608	0.176532	0.143287	0.121463
11.8	0.061632	0.059289	0.055226	0.091653	0.083030	0.079294	0.094887	0.084612	0.083943	0.068445	0.066832	0.061801	0.083365	0.073934	0.074136	0.074977	0.066024	0.067861	0.074659	0.067038	0.066043	0.093323	0.080540	0.077967	0.112202	0.101739	0.097467	0.130500	0.113540	0.105962	0.135596	0.109904	0.099227	0.178625	0.144837	0.122765
12.0	0.061741	0.059412	0.055641	0.092565	0.083686	0.079551	0.095556	0.085749	0.084011	0.068713	0.067090	0.062577	0.084008	0.074805	0.074651	0.075487	0.066233	0.068099	0.075218	0.067703	0.066347	0.094385	0.081118	0.077896	0.113118	0.102621	0.098612	0.131418	0.114282	0.106901	0.137208	0.110717	0.100016	0.180283	0.146624	0.123841
12.2	0.061888	0.060135	0.056113	0.092500	0.084333	0.079767	0.096210	0.086190	0.084654	0.068899	0.067414	0.063150	0.085043	0.075333	0.075285	0.075928	0.066705	0.068389	0.075816	0.068104	0.066945	0.095200	0.081537	0.078011	0.114083	0.103604	0.099653	0.132869	0.115396	0.108205	0.138746	0.112188	0.100967	0.182111	0.148080	0.124949
12.4	0.062147	0.060236	0.056396	0.093035	0.084803	0.080349	0.096817	0.086747	0.085443	0.069417	0.068301	0.063536	0.085887	0.075892	0.075793	0.076050	0.067261	0.068948	0.076438	0.068637	0.067348	0.096215	0.082259	0.078521	0.114365	0.104352	0.100578	0.133877	0.116039	0.109490	0.139509	0.113548	0.101762	0.183897	0.149898	0.126046
12.6	0.062435	0.060534	0.057045	0.093576	0.085174	0.080645	0.097530	0.087756	0.085736	0.070035	0.069120	0.063115	0.086330	0.076171	0.076217	0.076473	0.067630	0.069237	0.077071	0.069270	0.067792	0.096414	0.082427	0.078808	0.115306	0.105474	0.101354	0.134824	0.117232	0.110613	0.140971	0.114289	0.102266	0.185847	0.151557	0.127065
12.8	0.062653	0.060330	0.057619	0.093621	0.085745	0.081276	0.097915	0.087945	0.086318	0.070166	0.069308	0.062948	0.086534	0.076381	0.076402	0.076719	0.068123	0.069735	0.077661	0.069675	0.068172	0.097232	0.083019	0.079477	0.116232	0.106358	0.102481	0.135636	0.117858	0.111846	0.142453	0.115564	0.103069	0.187540	0.152984	0.127859
13.0	0.062983	0.059848	0.058489	0.094473	0.086650	0.081579	0.099074	0.088705	0.087048	0.070578	0.069460	0.062603	0.087286	0.076924	0.076884	0.077358	0.068417	0.070187	0.077803	0.069877	0.068276	0.097929	0.083406	0.080111	0.116917	0.107601	0.103342	0.136623	0.118644	0.112289	0.143622	0.116447	0.104159	0.189536	0.154748	0.128961
13.2	0.063293	0.059495	0.059179	0.094600	0.087032	0.081910	0.099493	0.089266	0.087631	0.070747	0.069885	0.062958	0.087863	0.077265	0.077193	0.077869	0.069047	0.070498	0.078230	0.070575	0.068738	0.098306	0.084220	0.080920	0.117657	0.108626	0.104540	0.137844	0.119849	0.113014	0.145309	0.117145	0.104709	0.191451	0.156193	0.129803
13.4	0.063688	0.059449	0.059455	0.095098	0.087863	0.082505	0.100283	0.090198	0.087864	0.070891	0.071006	0.063032	0.088606	0.077857	0.077535	0.078560	0.069568	0.070930	0.078373	0.070994	0.069138	0.098943	0.084523	0.081057	0.118267	0.109908	0.105007	0.139200	0.120381	0.113917	0.147287	0.118142	0.105160	0.193334	0.157539	0.131412
13.6	0.063813	0.058960	0.059830	0.095282	0.088420	0.082803	0.101143	0.090793	0.088500	0.070860	0.072095	0.063420	0.089239	0.078167	0.078001	0.079368	0.070043	0.071144	0.078834	0.071265	0.069413	0.099950	0.084905	0.081801	0.119421	0.110900	0.105603	0.140009	0.121460	0.114979	0.148862	0.119165	0.105951	0.195095	0.158978	0.132635
13.8	0.063990	0.059113	0.060460	0.095593	0.088776	0.083369	0.102445	0.091036	0.088625	0.071241	0.073031	0.064101	0.090018	0.078469	0.078278	0.079855	0.070443	0.071547	0.079431	0.071500	0.069738	0.100172	0.085192	0.083193	0.120435	0.111480	0.106042	0.140652	0.121889	0.115996	0.150604	0.120543	0.107202	0.196762	0.160396	0.133755
14.0	0.064882	0.059295	0.060682	0.096079	0.089718	0.083588	0.102931	0.091796	0.089316	0.071816	0.073687	0.064233	0.090896	0.078869	0.078182	0.080356	0.070905	0.071706	0.079650	0.071605	0.069950	0.100965	0.085727	0.083886	0.121702	0.112104	0.106726	0.141861	0.123118	0.116544	0.152284	0.121673	0.108190	0.198479	0.161439	0.134811
14.2	0.065599	0.059429	0.061216	0.095934	0.090382	0.084046	0.104220	0.092136	0.090051	0.072202	0.073646	0.064741	0.091643	0.079556	0.078599	0.080665	0.070926	0.071937	0.079893	0.071542	0.070149	0.101758	0.086275	0.084699	0.122680	0.113213	0.107528	0.143070	0.123893	0.117628	0.153888	0.122861	0.109332	0.200207	0.162849	0.136044
14.4	0.065887	0.059990	0.061012	0.096396	0.090771	0.084779	0.104690	0.092687	0.090422	0.072731	0.073106	0.065150	0.092170	0.079953	0.078845	0.081193	0.070979	0.072191	0.079812	0.071164	0.070425	0.101737	0.086595	0.085296	0.123797	0.114266	0.108235	0.144229	0.125421	0.117938	0.155287	0.124140	0.110414	0.202110	0.164037	0.137150
14.6	0.066473	0.060737	0.061234	0.096684	0.091234	0.085507	0.105499	0.092740	0.090922	0.073632	0.072580	0.065447	0.092583	0.080531	0.078976	0.081516	0.071206	0.072424	0.079780	0.071740	0.070886	0.102785	0.086826	0.086218	0.125023	0.115166	0.108924	0.145194	0.126238	0.119047	0.156455	0.125025	0.111127	0.203810	0.165173	0.138686
14.8	0.066852	0.060812	0.061626	0.097129	0.091887	0.086047	0.106163	0.093545	0.091277	0.074712	0.072908	0.065231	0.093089	0.080988	0.078921	0.081850	0.071614	0.072851	0.080016	0.071628	0.071410	0.103310	0.087049	0.086656	0.126668	0.115632	0.109175	0.145931	0.127311	0.119322	0.157968	0.125826	0.112000	0.205394	0.166147	0.139685
15.0	0.067038	0.061297	0.062020	0.097685	0.092577	0.087160	0.106740	0.094023	0.091432	0.074889	0.073612	0.065963	0.093339	0.081388	0.079592	0.082081	0.072013	0.073026	0.080329	0.072117	0.071762	0.103818	0.087522	0.087524	0.127795	0.116323	0.109610	0.146748	0.128263	0.120397	0.159408	0.127170	0.112787	0.206814	0.167481	0.141018
15.2	0.067525	0.061879	0.062627	0.098154	0.093169	0.087499	0.107529	0.094558	0.092212	0.075550	0.074139	0.066623	0.094093	0.081774	0.079518	0.082184	0.072320	0.073122	0.080707	0.072040	0.072406	0.104708	0.087959	0.087957	0.128978	0.116936	0.110119	0.147759	0.129396	0.120821	0.160996	0.127631	0.113847	0.208547	0.168726	0.142225
15.4	0.068368	0.062221	0.063112	0.098730	0.093325	0.087737	0.107886	0.095669	0.092544	0.075946	0.074632	0.067165	0.094845	0.082098	0.080024	0.082488	0.072812	0.073348	0.081369	0.072229	0.072619	0.104938	0.088540	0.088069	0.130583	0.117521	0.111098	0.148898	0.130487	0.121608	0.162383	0.128723	0.114134	0.210534	0.169848	0.143295
15.6	0.068622	0.063272	0.063407	0.099142	0.093863	0.087664	0.108403	0.096407	0.093157	0.076305	0.074805	0.067760	0.095141	0.082457	0.080476	0.082866	0.073226	0.073554	0.081924	0.072685	0.073091	0.105156	0.089041	0.088592	0.131790	0.117936	0.111736	0.149608	0.131557	0.122177	0.163880	0.130135	0.114710	0.211890	0.171386	0.144612
15.8	0.068636	0.064035	0.063756	0.100076	0.094218	0.088058	0.108941	0.096980	0.093407	0.076469	0.074562	0.068263	0.095643	0.082992	0.081439	0.082879	0.073646	0.073971	0.082516	0.072888	0.073471	0.105831	0.089400	0.088664	0.132662	0.118638	0.112516	0.150645	0.132254	0.122802	0.165026	0.131277	0.115437	0.213072	0.172714	0.145520
16.0	0.068782	0.064764	0.063759	0.100385	0.095091	0.088258	0.109669	0.097135	0.093711	0.076818	0.074371	0.068349	0.096578	0.083977	0.081756	0.083208	0.073761	0.074360	0.082898	0.073314	0.074338	0.106190	0.089892	0.089171	0.133432	0.119317	0.112954	0.151037	0.132964	0.124026	0.166312	0.132099	0.116523	0.214487	0.173914	0.146469
16.2	0.069390	0.065646	0.064163	0.100744	0.095405	0.088511	0.109723	0.097467	0.093985	0.077005	0.074138	0.068039	0.096931	0.084093	0.082180	0.083546	0.074105	0.074991	0.083439	0.073619	0.075023	0.107011	0.090534	0.089815	0.133627	0.119998	0.113717	0.151897	0.133755	0.125041	0.167163	0.133299	0.117779	0.215624	0.175123	0.147683
16.4	0.069618	0.065651	0.064427	0.101794	0.095365	0.088888	0.110559	0.097979	0.094815	0.077053	0.074479	0.067941	0.097072	0.084306	0.082666	0.083811	0.074533	0.075572	0.084086	0.074307	0.075370	0.107392	0.091384	0.090003	0.133587	0.120521	0.114173	0.152124	0.134317	0.125917	0.168263	0.134368	0.118918	0.216928	0.176591	0.148853
16.6	0.070235	0.066032	0.064414	0.102316	0.096099	0.089058	0.110992	0.099032	0.095024	0.076868	0.074453	0.067812	0.097498	0.084573	0.082938	0.084101	0.074627	0.075858	0.084311	0.074622	0.075483	0.107409	0.091646	0.090214	0.134054	0.120911	0.114973	0.152850	0.135557	0.126552	0.169885	0.135238	0.119824	0.218449	0.177860	0.149984
16.8	0.070185	0.066047	0.064743	0.103182	0.096623	0.089317	0.111547	0.098960	0.095591	0.076550	0.074342	0.068396	0.097887	0.085243	0.083441	0.084250	0.074846	0.076532	0.084762	0.075159	0.075491	0.108188	0.092588	0.091012	0.134161	0.121147	0.115902	0.153228	0.135625	0.126918	0.170955	0.136037	0.120493	0.219740	0.179108	0.151002
17.0	0.070529	0.065690	0.065034	0.103941	0.097261	0.089662	0.112161	0.099860	0.095738	0.076861	0.074508	0.068769	0.098036	0.085388	0.084363	0.084708	0.075117	0.076805	0.085011	0.075462	0.075212	0.108311	0.093509	0.090952	0.134173	0.121600	0.116270	0.154511	0.136571	0.127228	0.172291	0.136773	0.121253	0.221370	0.180382	0.152252
17.2	0.070423	0.066220	0.065208	0.103968	0.097923	0.089857	0.112526	0.100180	0.096390	0.076702	0.075601	0.069316	0.098488	0.085993	0.084757	0.085194	0.075554	0.077108	0.085433	0.076357	0.075226	0.108529	0.094278	0.091204	0.134188	0.121979	0.116774	0.155253	0.137367	0.128323	0.173681	0.137557	0.122020	0.223110	0.181355	0.153529
17.4	0.070723	0.066389	0.065318	0.104124	0.098379	0.090316	0.113071	0.100955	0.096598	0.076661	0.076199	0.069219	0.098884	0.086782	0.085258	0.085558	0.075837	0.077366	0.086200	0.076177	0.075033	0.109296	0.094734	0.091606	0.134493	0.122264	0.117119	0.156243	0.137812	0.129470	0.174848	0.138456	0.122847	0.224769	0.182546	0.155091
17.6	0.070648	0.066502	0.065411	0.104495	0.098750	0.090458	0.113596	0.101333	0.097503	0.076863	0.076827	0.069310	0.098932	0.086951	0.085508	0.086102	0.076219	0.077806	0.087025	0.076559	0.075089	0.109713	0.095656	0.092648	0.135068	0.122577	0.117594	0.156893	0.138324	0.130124	0.176203	0.139842	0.123658	0.226236	0.183747	0.155782
17.8	0.070417	0.066834	0.065780	0.104846	0.099319	0.090602	0.114296	0.101651	0.097957	0.077405	0.077182	0.069889	0.099214	0.087546	0.085526	0.086380	0.076490	0.078001	0.087415	0.077363	0.075196	0.109797	0.096411	0.093341	0.135081	0.122440	0.117942	0.157568	0.139029	0.130613	0.177757	0.140839	0.124624	0.227754	0.184916	0.156612
18.0	0.070585	0.067043	0.065463	0.105173	0.100335	0.091114	0.114422	0.101804	0.098247	0.077935	0.076850	0.070271	0.099364	0.088443	0.086059	0.086754	0.076608	0.078299	0.087605	0.077125	0.075026	0.110375	0.097101	0.093329	0.135672	0.123011	0.118637	0.158900	0.139854	0.130850	0.179123	0.141785	0.125675	0.229315	0.186151	0.157564
18.2	0.070347	0.067192	0.065600	0.105452	0.100405	0.091209	0.115080	0.102106	0.099258	0.078447	0.076535	0.070521	0.099163	0.088999	0.086342	0.087263	0.076579	0.078648	0.087686	0.077070	0.075530	0.110896	0.097383	0.093378	0.136152	0.123360	0.119334	0.159913	0.140553	0.131557	0.180241	0.143140	0.126789	0.230716	0.187227	0.158380
18.4	0.070013	0.067118	0.065782	0.106020	0.101050	0.092100	0.115503	0.102257	0.099313	0.079061	0.076350	0.070656	0.099471	0.089049	0.086717	0.087863	0.076977	0.079093	0.087690	0.077184	0.076005	0.111124	0.097969	0.093681	0.136709	0.123834	0.119609	0.161359	0.141326	0.132262	0.181575	0.143973	0.127368	0.232498	0.188549	0.159258
18.6	0.069814	0.067192	0.066125	0.106721	0.101191	0.092508	0.116009	0.102309	0.099768	0.079572	0.077158	0.070658	0.100083	0.089264	0.087010	0.088055	0.077274	0.079410	0.088041	0.077652	0.076086	0.112199	0.098296	0.094436	0.137250	0.124581	0.119770	0.161919	0.141989	0.133452	0.182735	0.144870	0.127919	0.233754	0.189589	0.160281
18.8	0.069804	0.066937	0.066472	0.107401	0.101794	0.092973	0.116741	0.103263	0.099710	0.079680	0.078423	0.070697	0.100517	0.089346	0.087069	0.088362	0.077724	0.079415	0.088297	0.077828	0.076488	0.112578	0.098641	0.094779	0.138649	0.125251	0.120156	0.162953	0.142525	0.133588	0.183966	0.145927	0.128304	0.235035	0.190550	0.161114
19.0	0.069798	0.067499	0.066575	0.108249	0.102114	0.093904	0.117347	0.103990	0.100386	0.080131	0.079491	0.071292	0.100988	0.089467	0.087642	0.088560	0.078014	0.079446	0.088475	0.078059	0.076990	0.112904	0.099181	0.095364	0.139234	0.126164	0.120981	0.163343	0.143320	0.134657	0.185226	0.147021	0.128886	0.236657	0.191788	0.162281
19.2	0.070095	0.067649	0.066621	0.108514	0.102133	0.093470	0.118034	0.104154	0.100579	0.080435	0.079841	0.071755	0.101516	0.089861	0.087520	0.088888	0.078464	0.079514	0.088811	0.077915	0.077537	0.113408	0.099523	0.095674	0.140413	0.126941	0.121660	0.164621	0.144275	0.135209	0.186267	0.147648	0.129461	0.238518	0.192653	0.163084
19.4	0.070196	0.067783	0.066761	0.109015	0.102387	0.093849	0.118543	0.104797	0.100857	0.080748	0.079610	0.072079	0.101591	0.090148	0.088037	0.089274	0.078553	0.079743	0.089274	0.077835	0.077787	0.113445	0.099924	0.096398	0.141724	0.127546	0.122417	0.165390	0.145116	0.136125	0.187165	0.148203	0.130176	0.239989	0.193450	0.163875
19.6	0.070109	0.068046	0.066485	0.109645	0.102666	0.094245	0.118930	0.105170	0.101478	0.081027	0.079409	0.071785	0.101857	0.090461	0.088797	0.089509	0.078732	0.079968	0.089056	0.078002	0.078458	0.113987	0.100033	0.096717	0.142919	0.128238	0.122627	0.166056	0.145692	0.136795	0.188206	0.149363	0.131085	0.240915	0.194522	0.164355
19.8	0.070415	0.068122	0.066358	0.110143	0.102446	0.094843	0.119791	0.105436	0.101703	0.081132	0.079540	0.071511	0.102264	0.090842	0.089186	0.090046	0.078846	0.080174	0.089307	0.078450	0.078968	0.114554	0.100502	0.096767	0.143831	0.129073	0.123103	0.167132	0.146713	0.137671	0.188975	0.150062	0.131800	0.242514	0.195352	0.164889
20.0	0.070628	0.068553	0.066385	0.110611	0.102754	0.095239	0.120052	0.106010	0.101828	0.081488	0.079482	0.071175	0.102602	0.091436	0.089091	0.090669	0.079040	0.080534	0.089478	0.078480	0.079567	0.114936	0.100754	0.096975	0.144987	0.129847	0.123645	0.167890	0.147712	0.138106	0.189633	0.150848	0.132629	0.243798	0.196129	0.165885
20.2	0.071012	0.068820	0.066408	0.111099	0.102812	0.095404	0.120562	0.106636	0.102197	0.081555	0.079975	0.071391	0.102853	0.091283	0.089595	0.091012	0.079233	0.080746	0.089624	0.078600	0.079981	0.115670	0.100964	0.097148	0.145981	0.130743	0.124189	0.168882	0.148241	0.138623	0.190796	0.151693	0.133323	0.244984	0.197092	0.166684
20.4	0.071121	0.068997	0.066153	0.111370	0.102668	0.095887	0.121150	0.107265	0.102470	0.081513	0.080362	0.072283	0.102955	0.091390	0.089978	0.091190	0.079487	0.081111	0.089830	0.078682	0.080161	0.115804	0.101014	0.097033	0.147180	0.130999	0.124458	0.169364	0.148964	0.139146	0.191840	0.152480	0.133736	0.246197	0.198123	0.167584
20.6	0.072013	0.069477	0.066365	0.111709	0.103244	0.096211	0.121270	0.107966	0.102648	0.081862	0.080737	0.072995	0.103673	0.091662	0.090001	0.091495	0.079572	0.081119	0.089728	0.079128	0.080203	0.116156	0.101199	0.097051	0.148239	0.131376	0.125358	0.169840	0.149414	0.139498	0.192942	0.153089	0.134226	0.247426	0.199004	0.168405
20.8	0.071860	0.069606	0.066566	0.112157	0.103582	0.097166	0.121510	0.108108	0.102930	0.082211	0.081301	0.073825	0.103802	0.092000	0.090684	0.091613	0.079780	0.081628	0.089816	0.079370	0.080169	0.116710	0.101236	0.096949	0.148880	0.131670	0.126021	0.169976	0.149833	0.140173	0.193734	0.153730	0.134359	0.248773	0.200019	0.169231
21.0	0.072208	0.070034	0.066558	0.112241	0.104115	0.097594	0.121886	0.108550	0.103159	0.082304	0.081408	0.074012	0.103992	0.092287	0.091122	0.091934	0.080288	0.081684	0.089760	0.079590	0.080247	0.116997	0.101630	0.096708	0.149757	0.131935	0.126307	0.170800	0.150589	0.140780	0.194810	0.154337	0.135294	0.250181	0.200832	0.170156
21.2	0.072550	0.070796	0.066416	0.112002	0.105020	0.097668	0.122082	0.108740	0.103484	0.082437	0.081274	0.073772	0.104612	0.092774	0.091350	0.091900	0.080743	0.081831	0.090243	0.079969	0.080562	0.117136	0.101720	0.096953	0.149902	0.132613	0.127132	0.170736	0.151325	0.141630	0.196162	0.155386	0.135929	0.251622	0.201690	0.171236
21.4	0.073020	0.070811	0.066261	0.112518	0.105148	0.097957	0.122253	0.109302	0.103839	0.082622	0.081040	0.073122	0.104781	0.092647	0.091586	0.091697	0.081235	0.082004	0.090726	0.080063	0.080624	0.117548	0.102001	0.097679	0.150678	0.132949	0.127591	0.171174	0.151499	0.141991	0.197204	0.156089	0.136450	0.252831	0.202534	0.171990
21.6	0.072805	0.071382	0.066169	0.112623	0.105778	0.097938	0.122475	0.109090	0.104250	0.082806	0.080775	0.072923	0.104939	0.093158	0.091564	0.092103	0.081885	0.082304	0.091284	0.080987	0.080816	0.117942	0.102475	0.098003	0.151246	0.133633	0.128017	0.171795	0.151779	0.142334	0.198614	0.156719	0.136908	0.254011	0.203675	0.172610
21.8	0.073084	0.071517	0.065940	0.113087	0.106392	0.098499	0.122627	0.109746	0.104509	0.083022	0.080890	0.073138	0.105373	0.093887	0.091741	0.092182	0.082294	0.082394	0.091540	0.081460	0.081079	0.118266	0.102666	0.098396	0.151649	0.134071	0.128420	0.172075	0.152293	0.142810	0.199871	0.157427	0.137919	0.255199	0.204503	0.173612
22.0	0.073133	0.071765	0.065479	0.113667	0.106784	0.098898	0.123156	0.109446	0.104410	0.083364	0.081098	0.073397	0.105552	0.093963	0.092100	0.092513	0.082297	0.082809	0.091616	0.081402	0.081122	0.118952	0.103144	0.098542	0.151846	0.135125	0.128832	0.173024	0.152752	0.142993	0.200808	0.158453	0.138644	0.256360	0.205870	0.174534
22.2	0.073324	0.071786	0.065722	0.113978	0.106593	0.099187	0.123585	0.109937	0.105355	0.083568	0.081360	0.073175	0.105830	0.093782	0.092215	0.092624	0.082667	0.082770	0.091902	0.081894	0.081473	0.119653	0.103645	0.099100	0.151953	0.135918	0.129523	0.173325	0.153500	0.143466	0.201543	0.159734	0.139019	0.257693	0.206758	0.175196
22.4	0.073421	0.071871	0.065811	0.114426	0.106712	0.099646	0.124291	0.109595	0.105432	0.083602	0.081837	0.073392	0.106500	0.093785	0.092764	0.092894	0.083105	0.083003	0.092406	0.082406	0.081537	0.119942	0.103978	0.099523	0.151784	0.136875	0.129879	0.174085	0.153760	0.144259	0.202887	0.160761	0.139159	0.259170	0.208140	0.176303
22.6	0.073989	0.072016	0.065896	0.114998	0.106627	0.100018	0.124869	0.110492	0.105778	0.083703	0.081911	0.073766	0.107439	0.093570	0.093253	0.093031	0.083285	0.082832	0.093097	0.083004	0.081138	0.120441	0.104158	0.100063	0.151533	0.137727	0.130473	0.174077	0.154525	0.145189	0.203929	0.161434	0.139609	0.260121	0.209063	0.177144
22.8	0.074208	0.071853	0.066096	0.115421	0.107221	0.100452	0.125992	0.111095	0.106232	0.084195	0.082012	0.074169	0.108091	0.093620	0.093111	0.093066	0.083492	0.082805	0.093253	0.083484	0.081105	0.120960	0.104307	0.100633	0.151661	0.138391	0.131419	0.174642	0.154840	0.145625	0.204527	0.161915	0.139975	0.261428	0.210247	0.177985
23.0	0.074446	0.072159	0.066260	0.116102	0.107163	0.100856	0.126298	0.111493	0.107015	0.084618	0.082015	0.074935	0.108675	0.093856	0.093477	0.093100	0.083667	0.083030	0.093460	0.083577	0.081193	0.121210	0.104595	0.101333	0.151567	0.139213	0.131869	0.174601	0.155473	0.146442	0.205611	0.162602	0.140747	0.262883	0.211425	0.178818
23.2	0.074694	0.071826	0.066881	0.116265	0.107436	0.100676	0.127054	0.111601	0.107054	0.084596	0.082219	0.075400	0.108832	0.094131	0.093506	0.093341	0.083699	0.083282	0.094045	0.083876	0.080936	0.122120	0.104757	0.102183	0.152120	0.139556	0.132244	0.175746	0.155900	0.146433	0.206310	0.162850	0.141437	0.264243	0.212143	0.179572
23.4	0.074384	0.071858	0.067321	0.116954	0.107559	0.101170	0.127722	0.111810	0.107614	0.085078	0.081757	0.075666	0.109095	0.094699	0.093913	0.093735	0.083400	0.083477	0.094304	0.084016	0.081056	0.122489	0.104761	0.102863	0.152184	0.140259	0.132877	0.176332	0.156669	0.147219	0.207152	0.162833	0.141961	0.265142	0.213068	0.180258
23.6	0.074671	0.071785	0.067662	0.117411	0.107000	0.101349	0.128430	0.112656	0.108061	0.085147	0.081877	0.075377	0.109249	0.094788	0.094567	0.094080	0.083583	0.083775	0.094422	0.084575	0.081228	0.123006	0.105213	0.102919	0.152214	0.140418	0.133001	0.177238	0.156777	0.147673	0.208137	0.163631	0.142467	0.266395	0.214334	0.181189
23.8	0.075128	0.071762	0.068034	0.117538	0.106699	0.101208	0.129054	0.113027	0.108234	0.085350	0.082255	0.075744	0.109243	0.094956	0.094658	0.094470	0.083332	0.083900	0.094664	0.084993	0.081412	0.123666	0.105579	0.103567	0.152302	0.140570	0.134110	0.178388	0.157505	0.147990	0.209081	0.163537	0.142746	0.267431	0.215264	0.181847
24.0	0.075247	0.071804	0.068884	0.118053	0.106924	0.101575	0.128774	0.113882	0.108655	0.085562	0.082792	0.076490	0.109263	0.095712	0.094717	0.094716	0.083275	0.084141	0.095222	0.084894	0.081276	0.124079	0.105611	0.103982	0.152580	0.140668	0.134561	0.179644	0.158031	0.148401	0.209910	0.164229	0.143315	0.268301	0.215991	0.182638
24.2	0.075289	0.071822	0.069437	0.117521	0.107392	0.101018	0.129163	0.114153	0.108976	0.085650	0.083634	0.077476	0.109334	0.096229	0.095565	0.095047	0.083055	0.084375	0.095417	0.084973	0.081486	0.124343	0.105842	0.104379	0.152728	0.140677	0.134911	0.180223	0.158230	0.148975	0.210943	0.164652	0.144066	0.269341	0.217033	0.183385
24.4	0.075334	0.071980	0.070104	0.117625	0.107634	0.101449	0.128663	0.114830	0.109365	0.085667	0.084045	0.078092	0.109230	0.096483	0.095779	0.095330	0.083009	0.084714	0.095457	0.084974	0.081959	0.124601	0.105785	0.104504	0.153414	0.140425	0.135289	0.180816	0.158729	0.150001	0.211949	0.164859	0.144426	0.270013	0.218107	0.184175
24.6	0.075523	0.072285	0.070765	0.117736	0.107829	0.101573	0.128996	0.115301	0.109612	0.085615	0.084229	0.078215	0.109619	0.097267	0.095661	0.095696	0.083265	0.084975	0.095595	0.085542	0.082333	0.124800	0.106105	0.104280	0.154053	0.140295	0.135695	0.181419	0.159075	0.150424	0.213078	0.165821	0.144965	0.270791	0.218969	0.184821
24.8	0.075297	0.072355	0.070840	0.118117	0.108394	0.101855	0.128970	0.115276	0.109705	0.085186	0.084075	0.078138	0.109393	0.098003	0.096312	0.095746	0.083695	0.085382	0.095850	0.085629	0.082553	0.124749	0.105944	0.104740	0.154678	0.140204	0.135963	0.182082	0.160014	0.150898	0.213620	0.166138	0.145510	0.271846	0.219976	0.185509
25.0	0.075620	0.072818	0.070815	0.118197	0.109018	0.101450	0.129476	0.115675	0.109929	0.084541	0.083654	0.077703	0.109721	0.098248	0.096746	0.095731	0.083995	0.085145	0.095910	0.085824	0.082998	0.125102	0.106404	0.105090	0.155701	0.140325	0.136173	0.183155	0.160663	0.151700	0.214809	0.166488	0.146604	0.273053	0.220633	0.186135
25.2	0.075955	0.072821	0.070777	0.118396	0.109815	0.101392	0.129545	0.115812	0.110301	0.084459	0.083401	0.077508	0.109857	0.098683	0.096911	0.095579	0.084502	0.085456	0.096231	0.085980	0.083381	0.124821	0.106785	0.105581	0.156281	0.140752	0.136782	0.183592	0.161938	0.151774	0.216132	0.167365	0.147013	0.273878	0.221457	0.186704
25.4	0.075623	0.072747	0.071132	0.118363	0.109937	0.101872	0.129981	0.115912	0.110811	0.084197	0.083930	0.077551	0.109589	0.099607	0.096945	0.095554	0.085076	0.085720	0.096200	0.087178	0.083459	0.124981	0.107281	0.106077	0.157434	0.140996	0.136795	0.184656	0.162330	0.152720	0.216893	0.167700	0.147664	0.274790	0.222144	0.187070
25.6	0.075580	0.072979	0.071428	0.118047	0.110504	0.101918	0.130120	0.115987	0.111186	0.084296	0.084315	0.077653	0.109763	0.100247	0.097272	0.096087	0.085442	0.085707	0.096342	0.087297	0.084080	0.125533	0.107569	0.105998	0.158584	0.141625	0.136616	0.184875	0.163020	0.153365	0.218122	0.168650	0.148333	0.275777	0.223123	0.187874
25.8	0.075655	0.073000	0.071449	0.118612	0.110758	0.102673	0.130507	0.116647	0.111529	0.084497	0.084813	0.077724	0.110342	0.100483	0.097287	0.096056	0.085815	0.085871	0.096452	0.087109	0.084502	0.125375	0.107946	0.106450	0.159495	0.142223	0.136657	0.185557	0.163550	0.154488	0.218928	0.169934	0.148897	0.276749	0.223802	0.188648
26.0	0.075551	0.073043	0.071506	0.118604	0.111056	0.102897	0.130964	0.116499	0.111693	0.084909	0.085434	0.077324	0.110438	0.100457	0.097513	0.096412	0.086148	0.086081	0.096465	0.087327	0.084809	0.125643	0.108504	0.106638	0.160156	0.142750	0.136807	0.185696	0.164872	0.154613	0.219766	0.170662	0.149376	0.277335	0.224843	0.189361
26.2	0.075821	0.073100	0.071174	0.118613	0.111386	0.103193	0.131072	0.116778	0.112170	0.084867	0.085535	0.077185	0.111112	0.100623	0.097593	0.096371	0.086537	0.086227	0.096867	0.087312	0.084998	0.125635	0.109256	0.107037	0.160924	0.143373	0.136854	0.186468	0.165047	0.155380	0.220466	0.171875	0.149929	0.278374	0.225774	0.189905
26.4	0.075585	0.073143	0.071232	0.118934	0.111757	0.103554	0.132053	0.116756	0.112216	0.084789	0.085667	0.077363	0.111941	0.101110	0.097724	0.096792	0.086733	0.086589	0.096795	0.087279	0.085256	0.126064	0.109662	0.106888	0.161416	0.143688	0.137040	0.186839	0.165606	0.155829	0.221409	0.172341	0.150458	0.279054	0.226642	0.190777
26.6	0.075790	0.072824	0.071226	0.119029	0.112254	0.104224	0.132663	0.117259	0.112580	0.085269	0.085338	0.077849	0.112515	0.101377	0.097712	0.096871	0.086986	0.086697	0.096983	0.087308	0.085455	0.126426	0.110024	0.107339	0.161582	0.144202	0.136988	0.187348	0.166202	0.156296	0.222016	0.173025	0.151116	0.280090	0.227560	0.191442
26.8	0.075521	0.072494	0.071491	0.119810	0.112660	0.104438	0.133342	0.117320	0.112883	0.085698	0.085825	0.077988	0.112801	0.101349	0.097527	0.096938	0.087188	0.086933	0.097037	0.087144	0.085774	0.127146	0.110665	0.107780	0.162178	0.144805	0.137078	0.187479	0.166551	0.156571	0.222538	0.173969	0.151655	0.281248	0.228620	0.192187
27.0	0.075364	0.072612	0.071557	0.120101	0.112463	0.104673	0.133385	0.117559	0.112873	0.085861	0.085989	0.078271	0.113363	0.101555	0.097907	0.097034	0.087115	0.087143	0.097001	0.087131	0.085811	0.127206	0.111134	0.108295	0.162608	0.145584	0.137081	0.187547	0.166922	0.156698	0.223318	0.174444	0.151951	0.282213	0.229237	0.192813
27.2	0.075240	0.072747	0.071800	0.119845	0.112956	0.104949	0.134366	0.117654	0.112566	0.086378	0.086275	0.077976	0.113614	0.101870	0.097899	0.097290	0.087173	0.087521	0.097293	0.087192	0.085870	0.127891	0.111227	0.108319	0.162426	0.146199	0.137426	0.188023	0.167047	0.156928	0.224095	0.175034	0.152563	0.283277	0.229821	0.193638
27.4	0.075708	0.072920	0.071835	0.120133	0.112777	0.105310	0.134593	0.117769	0.113161	0.086790	0.086259	0.077575	0.113989	0.102214	0.098422	0.097586	0.087570	0.087894	0.097071	0.087450	0.086026	0.128769	0.111767	0.108168	0.162134	0.147204	0.137777	0.188370	0.167096	0.157196	0.224643	0.175429	0.152942	0.284321	0.230792	0.194331
27.6	0.076519	0.072819	0.071882	0.119761	0.112456	0.105084	0.135104	0.118041	0.113619	0.087161	0.086739	0.077507	0.114278	0.101937	0.098708	0.098017	0.087813	0.088139	0.097239	0.087638	0.086210	0.128876	0.112335	0.108406	0.161984	0.147391	0.138208	0.189362	0.167215	0.157770	0.225403	0.175682	0.153491	0.285528	0.231470	0.195379
27.8	0.077015	0.072984	0.071714	0.119965	0.112724	0.105122	0.134697	0.118577	0.114013	0.087519	0.087537	0.077615	0.114683	0.102116	0.098941	0.098244	0.087659	0.088194	0.097084	0.087641	0.086327	0.128883	0.112148	0.108887	0.162063	0.147759	0.138712	0.189842	0.167996	0.157489	0.226146	0.176636	0.153835	0.286670	0.231775	0.195852
28.0	0.077031	0.073145	0.071715	0.119896	0.112990	0.105513	0.134820	0.118739	0.114149	0.087896	0.088173	0.078246	0.114832	0.102600	0.099141	0.098783	0.087638	0.088530	0.097816	0.087727	0.086030	0.128594	0.112492	0.109200	0.162222	0.148119	0.139077	0.190779	0.168055	0.158237	0.226229	0.177260	0.154273	0.288062	0.232390	0.196519
28.2	0.076894	0.073539	0.071806	0.120108	0.113422	0.105655	0.134958	0.118952	0.114588	0.087899	0.088582	0.078445	0.114791	0.102690	0.099723	0.099269	0.087738	0.088680	0.097899	0.088071	0.086200	0.128872	0.112602	0.109667	0.162684	0.148438	0.139548	0.190803	0.168640	0.157994	0.226995	0.177636	0.154608	0.289144	0.233231	0.196950
28.4	0.077176	0.073828	0.071337	0.120543	0.113536	0.106261	0.134919	0.119087	0.114983	0.088204	0.088808	0.078593	0.115017	0.102575	0.099768	0.099481	0.087955	0.088756	0.097988	0.088330	0.086434	0.128756	0.112692	0.109633	0.163206	0.149199	0.140185	0.192223	0.168817	0.158848	0.228159	0.178025	0.154706	0.290160	0.233990	0.197837
28.6	0.077594	0.074084	0.071170	0.121075	0.113840	0.106349	0.135396	0.119204	0.115033	0.088134	0.088304	0.078721	0.114914	0.102711	0.100051	0.099609	0.088242	0.088918	0.098090	0.088556	0.086582	0.128782	0.112845	0.109530	0.163513	0.149471	0.140858	0.192701	0.169525	0.158228	0.228861	0.178414	0.155070	0.291027	0.234507	0.198214
28.8	0.077657	0.074123	0.070747	0.121895	0.114570	0.106591	0.135556	0.119137	0.115266	0.088360	0.087641	0.079019	0.114972	0.102690	0.100621	0.099771	0.088399	0.088795	0.098513	0.088749	0.086725	0.128841	0.112984	0.110407	0.164049	0.149928	0.141346	0.193624	0.170329	0.158577	0.229600	0.178770	0.155422	0.292420	0.235049	0.198845
29.0	0.077814	0.074401	0.070628	0.122064	0.114733	0.106410	0.135889	0.119255	0.115451	0.088177	0.087089	0.079144	0.115606	0.102372	0.100904	0.099846	0.088385	0.088876	0.098489	0.089113	0.086827	0.129450	0.113129	0.110231	0.164786	0.150391	0.142112	0.194013	0.171247	0.158583	0.230728	0.179146	0.155985	0.293531	0.235687	0.199286
29.2	0.078069	0.074792	0.070695	0.122346	0.114821	0.106607	0.136356	0.119548	0.116145	0.088534	0.087422	0.079433	0.115373	0.102888	0.101106	0.100117	0.088497	0.089402	0.098372	0.089557	0.087143	0.129193	0.113235	0.110447	0.165367	0.151068	0.142967	0.194058	0.171836	0.158933	0.231697	0.179642	0.156448	0.294342	0.236590	0.199913
29.4	0.078247	0.075051	0.071389	0.122270	0.115045	0.107072	0.136649	0.119928	0.116263	0.088948	0.087777	0.079531	0.115388	0.103021	0.101319	0.100374	0.088467	0.089503	0.098250	0.089831	0.087408	0.129380	0.112932	0.110614	0.166122	0.151424	0.143173	0.194503	0.172313	0.159605	0.232562	0.180187	0.156873	0.295514	0.237319	0.200668
29.6	0.078642	0.075409	0.071270	0.123021	0.115349	0.106932	0.136330	0.120374	0.116538	0.089357	0.088088	0.079114	0.115554	0.102641	0.101519	0.100712	0.088570	0.089513	0.098705	0.089258	0.087921	0.129727	0.113151	0.110699	0.166870	0.152087	0.143364	0.194947	0.172717	0.160096	0.233458	0.180687	0.157436	0.296214	0.238286	0.201378
29.8	0.078892	0.075675	0.070905	0.123402	0.115494	0.107522	0.136465	0.120742	0.116310	0.089341	0.088172	0.078987	0.115604	0.102715	0.101513	0.100691	0.088707	0.090055	0.098971	0.089309	0.088199	0.129972	0.113357	0.111315	0.167316	0.152301	0.143705	0.195373	0.173566	0.160714	0.234446	0.180874	0.157935	0.296831	0.239011	0.202061
30.0	0.079524	0.075912	0.070687	0.123842	0.115903	0.107588	0.136111	0.120933	0.116604	0.089511	0.088168	0.078870	0.115444	0.102921	0.101454	0.100988	0.089424	0.090368	0.099271	0.089899	0.088140	0.130250	0.113810	0.111869	0.167653	0.152263	0.144007	0.195909	0.174230	0.160746	0.235619	0.181699	0.158703	0.297974	0.239798	0.202774
30.2	0.079883	0.076498	0.070583	0.124176	0.116167	0.108022	0.136541	0.121323	0.116467	0.089775	0.087665	0.079412	0.115677	0.103284	0.101204	0.100989	0.089197	0.090380	0.099479	0.089899	0.087731	0.130397	0.114678	0.112002	0.167978	0.152423	0.144328	0.196304	0.174431	0.161046	0.236373	0.182178	0.159257	0.298826	0.240604	0.203321
30.4	0.079861	0.076738	0.071074	0.124557	0.116408	0.108381	0.137136	0.121292	0.116497	0.089859	0.087186	0.079730	0.115665	0.103478	0.101432	0.101267	0.089047	0.090466	0.099489	0.089950	0.087713	0.131129	0.114800	0.112441	0.167790	0.152491	0.144756	0.196906	0.175000	0.161374	0.237363	0.182737	0.159668	0.299497	0.240975	0.203963
30.6	0.079949	0.076932	0.071226	0.125143	0.116557	0.108510	0.137325	0.122281	0.116885	0.090169	0.087128	0.080282	0.115736	0.103483	0.101315	0.101333	0.089074	0.090755	0.099723	0.090086	0.087852	0.131419	0.115125	0.112702	0.167775	0.152499	0.144820	0.197079	0.175287	0.162090	0.238329	0.183679	0.160343	0.300408	0.241844	0.204463
30.8	0.079821	0.077248	0.071664	0.125815	0.116710	0.108552	0.137650	0.122485	0.117031	0.090281	0.087331	0.080258	0.116060	0.103339	0.101434	0.101549	0.089081	0.090812	0.099960	0.090324	0.087644	0.132086	0.115656	0.112635	0.168208	0.152612	0.145268	0.197659	0.175726	0.162712	0.239372	0.184031	0.160846	0.301270	0.242565	0.205044
31.0	0.079890	0.077661	0.071802	0.125830	0.116679	0.108783	0.137927	0.123030	0.117325	0.090418	0.087168	0.080317	0.116398	0.103843	0.101653	0.101538	0.088995	0.090780	0.100001	0.090785	0.087772	0.132869	0.115792	0.112675	0.168149	0.153091	0.145374	0.197827	0.176238	0.163160	0.240610	0.184766	0.161574	0.301953	0.243221	0.205813
31.2	0.079873	0.077951	0.072023	0.125853	0.117047	0.109444	0.138468	0.123507	0.117461	0.090507	0.087141	0.079797	0.116284	0.103874	0.101790	0.102034	0.089682	0.090966	0.100195	0.091051	0.087831	0.133527	0.116328	0.112764	0.168130	0.153742	0.145545	0.198265	0.176225	0.163857	0.241769	0.185693	0.162569	0.302801	0.243974	0.206734
31.4	0.080437	0.077587	0.072094	0.125847	0.116704	0.109631	0.138426	0.123202	0.118316	0.090673	0.087568	0.079580	0.116457	0.104270	0.102174	0.102550	0.089992	0.091255	0.100400	0.091506	0.087874	0.133982	0.117312	0.112771	0.168224	0.153975	0.145342	0.199176	0.176589	0.164325	0.242335	0.186102	0.163103	0.303454	0.244676	0.207312
31.6	0.080546	0.077545	0.072375	0.125697	0.116976	0.109709	0.139061	0.123679	0.118485	0.090840	0.087950	0.079902	0.116763	0.104490	0.102319	0.102793	0.090182	0.091352	0.100792	0.091645	0.088059	0.133955	0.117457	0.113115	0.168532	0.154051	0.145655	0.199442	0.177480	0.165242	0.243076	0.186805	0.163422	0.304300	0.245268	0.208044
31.8	0.080460	0.077633	0.072349	0.126108	0.117322	0.110222	0.139072	0.123819	0.118702	0.090881	0.088613	0.080146	0.117264	0.104443	0.102642	0.102856	0.090238	0.091510	0.101241	0.091605	0.088118	0.134154	0.117785	0.113152	0.168756	0.154421	0.145571	0.200119	0.178010	0.165385	0.243669	0.187951	0.163710	0.304986	0.245594	0.208673
32.0	0.080103	0.077399	0.072546	0.126316	0.117699	0.110793	0.139871	0.123938	0.118768	0.090747	0.088843	0.080744	0.117450	0.104489	0.103040	0.103115	0.090482	0.091539	0.101693	0.091911	0.088134	0.134085	0.118191	0.113368	0.168997	0.154848	0.146199	0.200452	0.178392	0.165313	0.244185	0.188405	0.164191	0.305613	0.246357	0.209192
32.2	0.080029	0.077499	0.072795	0.126909	0.118077	0.111611	0.140133	0.123513	0.119326	0.090752	0.089158	0.080954	0.117641	0.104680	0.103317	0.102929	0.090811	0.091349	0.101639	0.092199	0.088304	0.134560	0.118290	0.113678	0.169313	0.155210	0.146626	0.201142	0.179098	0.165995	0.245171	0.188977	0.164325	0.306128	0.247099	0.209507
32.4	0.080122	0.077368	0.072661	0.126923	0.118532	0.111253	0.140808	0.124146	0.119289	0.090673	0.089453	0.080880	0.117998	0.104836	0.103727	0.102822	0.091140	0.091463	0.101536	0.092340	0.088405	0.134468	0.118626	0.113902	0.169651	0.155905	0.147408	0.201760	0.179354	0.166813	0.245567	0.189684	0.164514	0.306820	0.247726	0.210327
32.6	0.080341	0.077409	0.072925	0.127596	0.118922	0.111353	0.140990	0.123971	0.119548	0.090506	0.089072	0.080730	0.118473	0.105173	0.103957	0.102658	0.091107	0.091535	0.101413	0.092383	0.088773	0.135033	0.118505	0.114089	0.170335	0.156296	0.147740	0.201767	0.179871	0.167177	0.245982	0.189939	0.164950	0.307293	0.248152	0.210512
32.8	0.080091	0.077240	0.073126	0.127951	0.118887	0.111317	0.141541	0.124375	0.120192	0.090752	0.088625	0.080693	0.119176	0.105575	0.104359	0.102986	0.091149	0.091316	0.101577	0.092692	0.088948	0.135517	0.118662	0.114558	0.171337	0.157048	0.148472	0.201571	0.180216	0.167487	0.246381	0.190581	0.165414	0.308304	0.248873	0.211147
33.0	0.080337	0.077394	0.073062	0.127921	0.118678	0.111631	0.141519	0.124704	0.120450	0.090845	0.088997	0.080596	0.119880	0.105772	0.104812	0.103370	0.091368	0.091415	0.101624	0.092829	0.088940	0.135799	0.118585	0.114556	0.172216	0.157807	0.149137	0.201180	0.180726	0.168022	0.246752	0.190849	0.165716	0.308992	0.250071	0.211750
33.2	0.080395	0.077252	0.073220	0.128190	0.118643	0.112036	0.141758	0.125017	0.120999	0.091233	0.090077	0.081047	0.120004	0.106155	0.105105	0.103633	0.091249	0.091443	0.101898	0.092934	0.089344	0.135809	0.118324	0.114911	0.172958	0.158593	0.149466	0.201277	0.180443	0.168388	0.247523	0.191516	0.166112	0.310016	0.251134	0.212332
33.4	0.080915	0.077162	0.073729	0.127962	0.118933	0.112233	0.141845	0.125355	0.120481	0.091690	0.090565	0.081161	0.120353	0.106660	0.105235	0.103741	0.091496	0.091458	0.102410	0.093491	0.089323	0.136156	0.118409	0.115171	0.173875	0.159154	0.149705	0.202038	0.181071	0.169246	0.248228	0.192324	0.166475	0.311241	0.252229	0.212679
33.6	0.081061	0.077285	0.073735	0.128405	0.119027	0.112444	0.141532	0.125516	0.120758	0.091672	0.090781	0.081103	0.120542	0.106709	0.105609	0.103924	0.091869	0.091503	0.102656	0.093091	0.089552	0.136523	0.118476	0.115498	0.174833	0.159895	0.150178	0.203107	0.181175	0.170071	0.248690	0.192522	0.166743	0.312029	0.253061	0.212763
33.8	0.081313	0.077197	0.073956	0.128560	0.119033	0.113029	0.142039	0.125857	0.120932	0.091851	0.090864	0.081322	0.120546	0.106946	0.105439	0.104128	0.092146	0.091944	0.102950	0.092684	0.089483	0.136624	0.118408	0.116248	0.175435	0.160025	0.150683	0.202960	0.181586	0.170889	0.249505	0.193207	0.166900	0.313622	0.253908	0.213310
34.0	0.081747	0.077522	0.074440	0.128815	0.119022	0.112644	0.141702	0.126418	0.121496	0.092259	0.090625	0.081458	0.120863	0.107283	0.105461	0.104213	0.092909	0.092028	0.103240	0.092544	0.089156	0.136460	0.118657	0.116695	0.176324	0.160385	0.151365	0.204054	0.182332	0.171108	0.250202	0.194109	0.167269	0.315227	0.254628	0.214136
34.2	0.081724	0.077745	0.074620	0.129339	0.119111	0.113031	0.142228	0.126749	0.121301	0.092656	0.090165	0.081528	0.121199	0.107540	0.105906	0.104339	0.092467	0.092197	0.103272	0.092014	0.089328	0.136523	0.119094	0.117007	0.177163	0.160650	0.151955	0.204194	0.182800	0.171868	0.250534	0.194098	0.167631	0.315930	0.255620	0.214696
34.4	0.081747	0.077785	0.075000	0.129660	0.119075	0.113069	0.142283	0.126904	0.121606	0.092370	0.089690	0.081824	0.121519	0.107645	0.106321	0.104329	0.092562	0.092444	0.102980	0.091956	0.089604	0.136818	0.119187	0.117792	0.177868	0.160437	0.152432	0.205488	0.183199	0.172105	0.251370	0.194861	0.168301	0.316996	0.256295	0.215352
34.6	0.081545	0.077804	0.075271	0.130001	0.119066	0.113194	0.142571	0.127614	0.122005	0.092825	0.089678	0.081975	0.121638	0.108037	0.106398	0.104689	0.092932	0.092650	0.103129	0.092123	0.089718	0.137037	0.119765	0.117729	0.178637	0.160552	0.153009	0.205995	0.183598	0.172806	0.252470	0.195530	0.169006	0.318080	0.257120	0.216163
34.8	0.081552	0.077804	0.075139	0.130368	0.119139	0.113473	0.143005	0.127512	0.121893	0.092838	0.089478	0.082043	0.121472	0.108596	0.106670	0.104914	0.093223	0.092743	0.103479	0.092155	0.090050	0.137379	0.120418	0.117686	0.179158	0.160836	0.153364	0.206919	0.184270	0.172893	0.253556	0.195824	0.169878	0.319372	0.257983	0.216961
35.0	0.081471	0.077960	0.075032	0.130021	0.118892	0.113918	0.143108	0.128350	0.121954	0.093320	0.089467	0.082370	0.121721	0.108837	0.106975	0.105150	0.093479	0.092629	0.103546	0.091937	0.090529	0.137663	0.120729	0.118136	0.179178	0.161344	0.153434	0.207377	0.184557	0.173493	0.254613	0.196872	0.170595	0.320412	0.258575	0.217598
35.2	0.081332	0.078216	0.075254	0.130329	0.119203	0.114531	0.143148	0.128415	0.121523	0.093576	0.089990	0.082223	0.121583	0.108827	0.107305	0.105526	0.093860	0.092749	0.103642	0.091755	0.090433	0.137305	0.121768	0.118327	0.179119	0.161178	0.153547	0.207799	0.184852	0.173316	0.255093	0.197070	0.171195	0.321280	0.259119	0.218159
35.4	0.081408	0.077860	0.075527	0.129688	0.119440	0.114380	0.143517	0.128534	0.121858	0.093145	0.090735	0.082264	0.121613	0.109423	0.107477	0.105597	0.093798	0.093223	0.103659	0.091964	0.090839	0.137907	0.122399	0.118505	0.178720	0.161349	0.153559	0.208416	0.185458	0.173335	0.255812	0.197862	0.171700	0.321906	0.259403	0.218711
35.6	0.081398	0.078355	0.075816	0.130230	0.119797	0.114520	0.144246	0.129355	0.121584	0.092642	0.091054	0.082158	0.122305	0.109029	0.107411	0.105630	0.093996	0.093021	0.103910	0.092128	0.091063	0.138200	0.122562	0.118681	0.178319	0.161452	0.153640	0.208506	0.186043	0.173103	0.256593	0.198670	0.172064	0.322551	0.259941	0.219490
35.8	0.081473	0.078517	0.075869	0.130603	0.119953	0.114273	0.144433	0.129302	0.122031	0.092363	0.090854	0.082166	0.122807	0.108424	0.107520	0.105512	0.094013	0.093050	0.104212	0.092056	0.091563	0.138036	0.123036	0.119030	0.177662	0.161690	0.153915	0.209599	0.186488	0.173104	0.257587	0.199217	0.173107	0.323015	0.260644	0.220134
36.0	0.081290	0.078875	0.076307	0.130775	0.120387	0.114462	0.145229	0.129504	0.122001	0.092221	0.091173	0.082319	0.122709	0.109025	0.107696	0.105248	0.094388	0.093286	0.104207	0.092688	0.091839	0.138241	0.123138	0.119180	0.176974	0.161838	0.154017	0.209419	0.186859	0.172667	0.258251	0.199694	0.173468	0.323675	0.261236	0.220536
36.2	0.081561	0.079474	0.076670	0.130843	0.120756	0.114372	0.145454	0.129624	0.122555	0.092299	0.090990	0.082846	0.122997	0.109671	0.107420	0.105045	0.094598	0.093370	0.104072	0.093293	0.092416	0.138899	0.123322	0.119426	0.176495	0.162010	0.154435	0.210243	0.187030	0.173481	0.258908	0.199613	0.173771	0.324507	0.261792	0.220987
36.4	0.081741	0.079717	0.076990	0.130726	0.120941	0.114083	0.146247	0.130675	0.122382	0.092209	0.090590	0.082630	0.123264	0.109803	0.107383	0.105205	0.094766	0.093686	0.103877	0.093913	0.092729	0.139001	0.123588	0.119460	0.176567	0.162272	0.154337	0.210238	0.187129	0.173180	0.259571	0.200146	0.174110	0.324992	0.262352	0.221498
36.6	0.081901	0.080038	0.076673	0.131238	0.121002	0.114220	0.146308	0.130398	0.123030	0.092697	0.090686	0.082852	0.123495	0.110323	0.107614	0.105341	0.094796	0.093859	0.103999	0.094077	0.092826	0.139754	0.123622	0.119235	0.176758	0.162662	0.154269	0.210531	0.187210	0.173382	0.260409	0.200202	0.174318	0.325744	0.262571	0.222101
36.8	0.081924	0.080076	0.076804	0.131289	0.121377	0.114271	0.146960	0.131016	0.123288	0.092979	0.091291	0.082953	0.123941	0.110353	0.107396	0.105643	0.094797	0.093695	0.104274	0.094357	0.092830	0.139955	0.123489	0.119520	0.176867	0.163111	0.154251	0.210703	0.187466	0.173185	0.261123	0.200597	0.174666	0.326185	0.263001	0.222507
37.0	0.082366	0.080154	0.076267	0.131598	0.121807	0.114361	0.146926	0.130884	0.123101	0.093081	0.092388	0.083469	0.124046	0.110371	0.107384	0.105843	0.094949	0.093862	0.104797	0.094889	0.092967	0.140172	0.123626	0.119319	0.176867	0.163236	0.153887	0.210903	0.187669	0.173662	0.262078	0.201238	0.174854	0.326535	0.263504	0.223190
37.2	0.082690	0.080088	0.076585	0.132053	0.122170	0.114235	0.146727	0.130447	0.123415	0.093542	0.092936	0.084022	0.124001	0.110194	0.107167	0.105959	0.094980	0.093989	0.105329	0.095359	0.093164	0.140449	0.123483	0.119099	0.177538	0.163602	0.153897	0.211961	0.187844	0.173507	0.262851	0.201961	0.175130	0.327109	0.264071	0.223701
37.4	0.083112	0.080276	0.076845	0.131903	0.122777	0.114283	0.147129	0.130243	0.123320	0.093991	0.092804	0.084119	0.123940	0.110324	0.106976	0.106005	0.095211	0.094471	0.105455	0.095737	0.093213	0.140636	0.123611	0.118739	0.178156	0.163725	0.153944	0.212681	0.188625	0.174347	0.263545	0.202241	0.175265	0.327806	0.264762	0.224060
37.6	0.083788	0.079910	0.077065	0.132183	0.123114	0.114659	0.146906	0.130382	0.124062	0.094167	0.092614	0.084327	0.124067	0.110245	0.107085	0.106200	0.095457	0.094842	0.105563	0.095292	0.093742	0.141227	0.123276	0.118694	0.179189	0.163843	0.154472	0.213677	0.188679	0.174931	0.264017	0.202849	0.175282	0.328273	0.265251	0.224619
37.8	0.083929	0.079539	0.077209	0.132309	0.123355	0.115033	0.147111	0.130160	0.124321	0.094715	0.092533	0.084445	0.124321	0.110765	0.107211	0.106329	0.095715	0.095350	0.105877	0.095675	0.093675	0.141189	0.123295	0.119117	0.179812	0.164073	0.154833	0.213448	0.189088	0.175489	0.264565	0.203410	0.175472	0.329157	0.265899	0.225498
38.0	0.084083	0.079792	0.076964	0.132402	0.123490	0.114705	0.146645	0.130459	0.124934	0.094678	0.092341	0.084738	0.124563	0.110863	0.107658	0.106349	0.096096	0.095510	0.105974	0.095735	0.093782	0.141629	0.123864	0.118981	0.180874	0.164182	0.155504	0.214087	0.189699	0.176032	0.265475	0.203702	0.175698	0.329660	0.266335	0.226174
38.2	0.084096	0.079471	0.076587	0.132670	0.123805	0.115246	0.146877	0.130302	0.125220	0.095093	0.092580	0.084945	0.124354	0.111307	0.107930	0.106584	0.096320	0.095536	0.105991	0.095999	0.093872	0.142008	0.124159	0.119236	0.181915	0.164514	0.156219	0.214634	0.190184	0.176533	0.265986	0.204165	0.175853	0.330347	0.267293	0.226685
38.4	0.084314	0.079407	0.076707	0.132190	0.123930	0.115404	0.146439	0.130203	0.125326	0.095483	0.092867	0.085205	0.124078	0.111442	0.108325	0.106849	0.096623	0.095608	0.105870	0.096329	0.093711	0.142038	0.124326	0.119291	0.183008	0.164602	0.156527	0.215393	0.190641	0.176828	0.266769	0.204673	0.176277	0.331110	0.268007	0.227273
38.6	0.084201	0.079357	0.076322	0.132263	0.124029	0.115881	0.146430	0.130061	0.125680	0.096002	0.093623	0.085391	0.123749	0.111864	0.108467	0.107233	0.096727	0.095711	0.106317	0.096381	0.093862	0.142189	0.124764	0.119240	0.183531	0.165296	0.157393	0.215636	0.190592	0.177649	0.267583	0.205449	0.176622	0.331973	0.268542	0.227786
38.8	0.084281	0.079334	0.075366	0.132401	0.124104	0.116157	0.146622	0.130285	0.125911	0.096079	0.094149	0.085585	0.123725	0.112075	0.108554	0.106983	0.096858	0.095565	0.106162	0.096216	0.094079	0.142233	0.125185	0.119258	0.184226	0.165685	0.157734	0.215441	0.190752	0.178119	0.267785	0.205726	0.177158	0.332915	0.269330	0.228350
39.0	0.084084	0.079295	0.075276	0.132029	0.124055	0.116697	0.146347	0.130630	0.126371	0.096294	0.094605	0.085567	0.124057	0.112243	0.109065	0.107215	0.096884	0.095044	0.106321	0.095851	0.094060	0.142304	0.125472	0.119666	0.184698	0.166309	0.158119	0.215608	0.190959	0.178180	0.268216	0.206312	0.177710	0.333618	0.269907	0.228665
39.2	0.084286	0.079390	0.075703	0.132428	0.124270	0.116584	0.146829	0.130713	0.126622	0.095574	0.095076	0.085310	0.123835	0.112405	0.109679	0.107230	0.096747	0.094980	0.106611	0.095798	0.093913	0.142498	0.126402	0.119932	0.184984	0.166742	0.158353	0.215056	0.191374	0.178291	0.268807	0.206758	0.178178	0.334165	0.270618	0.229250
39.4	0.084377	0.079163	0.075712	0.132129	0.124166	0.116507	0.147213	0.131462	0.127175	0.094760	0.094696	0.084895	0.124130	0.112110	0.109953	0.107335	0.096611	0.094889	0.106655	0.095801	0.094092	0.142646	0.126483	0.120729	0.184784	0.167575	0.159179	0.215483	0.191378	0.178733	0.269364	0.207387	0.178828	0.334984	0.271006	0.229842
39.6	0.084564	0.079448	0.075708	0.132697	0.123983	0.116683	0.147858	0.131492	0.126934	0.094908	0.094229	0.084383	0.124486	0.111675	0.110174	0.107521	0.096745	0.094396	0.106821	0.095634	0.094102	0.142655	0.126720	0.120989	0.184542	0.167989	0.159521	0.215137	0.191858	0.178893	0.269978	0.208009	0.179053	0.335868	0.272025	0.230403
39.8	0.085065	0.079493	0.075970	0.132799	0.124599	0.116299	0.148013	0.132136	0.127188	0.095204	0.094152	0.084379	0.124556	0.111931	0.110815	0.107361	0.096901	0.094536	0.106751	0.095571	0.094177	0.142828	0.126813	0.121736	0.184696	0.168457	0.160232	0.215772	0.192087	0.179287	0.270458	0.207826	0.179658	0.336870	0.272665	0.230812
40.0	0.084847	0.080116	0.076279	0.133088	0.124903	0.116606	0.148686	0.132198	0.127276	0.095317	0.095000	0.084472	0.124445	0.112604	0.111014	0.107600	0.096959	0.094661	0.106616	0.096038	0.094274	0.142988	0.126984	0.121868	0.184815	0.168698	0.160348	0.215624	0.192753	0.179469	0.270806	0.207894	0.179709	0.338015	0.272947	0.231344
40.2	0.084899	0.080304	0.076728	0.133695	0.124909	0.116674	0.148895	0.133182	0.127616	0.095620	0.094981	0.084344	0.124558	0.112216	0.110951	0.108003	0.096822	0.094451	0.106442	0.096100	0.094301	0.143274	0.126944	0.122318	0.184906	0.169106	0.160641	0.216109	0.193210	0.179721	0.271459	0.208001	0.180088	0.338814	0.273630	0.231818
40.4	0.084742	0.080453	0.076822	0.133919	0.125020	0.117135	0.149510	0.133585	0.127193	0.095994	0.094834	0.083945	0.124573	0.111904	0.111188	0.108293	0.096827	0.094820	0.106415	0.096185	0.094021	0.143472	0.127038	0.122501	0.185043	0.169443	0.160447	0.216006	0.193448	0.180073	0.272039	0.208549	0.180467	0.339617	0.274271	0.232371
40.6	0.084897	0.080639	0.076785	0.134889	0.124999	0.116804	0.149710	0.133959	0.127141	0.096411	0.095351	0.083952	0.124775	0.112070	0.111697	0.108221	0.096894	0.094920	0.106543	0.095992	0.093805	0.143891	0.126661	0.123059	0.185034	0.169716	0.160576	0.216683	0.193857	0.180402	0.272534	0.208875	0.180698	0.340570	0.274508	0.233160
40.8	0.085074	0.080646	0.077178	0.135342	0.125473	0.117499	0.150321	0.134349	0.126652	0.096174	0.095389	0.084146	0.124887	0.111667	0.111661	0.108428	0.096738	0.095007	0.106579	0.096097	0.093984	0.144023	0.126456	0.123571	0.184857	0.169741	0.160376	0.216681	0.194593	0.180941	0.272957	0.209606	0.181536	0.340771	0.274935	0.233633
41.0	0.085295	0.080775	0.077466	0.136056	0.125984	0.117026	0.150733	0.134327	0.126700	0.096075	0.094721	0.084482	0.124982	0.111606	0.111907	0.108599	0.097209	0.095279	0.106594	0.096460	0.093995	0.144547	0.126808	0.123434	0.185144	0.169514	0.160646	0.216986	0.195134	0.181449	0.273410	0.210430	0.181968	0.341742	0.275472	0.234586
41.2	0.085126	0.080903	0.077880	0.136384	0.126124	0.116939	0.150530	0.134212	0.126822	0.096750	0.094057	0.084597	0.125208	0.111816	0.112298	0.108768	0.097414	0.095440	0.106759	0.096787	0.093806	0.144523	0.126911	0.123360	0.185556	0.169859	0.160994	0.217861	0.195602	0.181651	0.273838	0.211231	0.182271	0.341741	0.275897	0.234948
41.4	0.085255	0.080887	0.078378	0.136018	0.126368	0.117442	0.151392	0.134641	0.126788	0.096573	0.093563	0.084642	0.125593	0.112169	0.112589	0.108763	0.097448	0.095678	0.106971	0.097470	0.093916	0.144827	0.127071	0.123342	0.185738	0.169780	0.161489	0.218122	0.195844	0.182075	0.274521	0.211973	0.182706	0.342226	0.276315	0.235257
41.6	0.085439	0.080626	0.078849	0.135913	0.126423	0.117306	0.151736	0.134933	0.126773	0.096755	0.093680	0.084492	0.126160	0.112376	0.112742	0.109065	0.097572	0.095887	0.107277	0.097751	0.093783	0.145074	0.126928	0.123781	0.186196	0.169866	0.162146	0.219140	0.195803	0.182636	0.274886	0.212905	0.183275	0.342707	0.276921	0.235633
41.8	0.084989	0.080718	0.079045	0.136190	0.126288	0.117633	0.152152	0.134707	0.126924	0.096465	0.094189	0.084285	0.126603	0.112665	0.113093	0.109107	0.097767	0.095839	0.107644	0.097695	0.093729	0.145179	0.127169	0.124171	0.186820	0.170112	0.162081	0.219009	0.196192	0.182737	0.275284	0.213324	0.183501	0.343261	0.277373	0.235692
42.0	0.084538	0.081038	0.078710	0.136188	0.126282	0.117318	0.152314	0.135199	0.127040	0.096402	0.094927	0.084366	0.126383	0.112337	0.113206	0.109257	0.098075	0.095938	0.107935	0.097720	0.093959	0.145905	0.127695	0.124116	0.186990	0.170094	0.162309	0.220365	0.196443	0.183299	0.276287	0.214049	0.183682	0.343626	0.278159	0.236228
42.2	0.084531	0.081048	0.078912	0.136145	0.126237	0.117553	0.152982	0.134735	0.127294	0.096597	0.095487	0.084670	0.126351	0.112457	0.113040	0.109405	0.098466	0.096166	0.108090	0.097966	0.094373	0.145925	0.127492	0.124132	0.187641	0.170454	0.162330	0.221141	0.196651	0.183180	0.276941	0.214490	0.183762	0.344380	0.279120	0.236817
42.4	0.084441	0.081313	0.078935	0.136177	0.126277	0.117199	0.153023	0.134978	0.127390	0.096591	0.095459	0.085035	0.126717	0.112572	0.113346	0.109462	0.098625	0.096403	0.108179	0.098215	0.094851	0.145899	0.127609	0.124144	0.188251	0.170402	0.162205	0.221316	0.196772	0.183792	0.277606	0.215070	0.184056	0.344739	0.279831	0.237035
42.6	0.084302	0.081233	0.078537	0.136507	0.126520	0.117187	0.153667	0.134591	0.128191	0.096406	0.095717	0.085699	0.126907	0.112830	0.113435	0.109283	0.098678	0.096386	0.108671	0.098481	0.095099	0.146227	0.127902	0.124107	0.188712	0.170922	0.162539	0.221696	0.197288	0.183648	0.278201	0.215776	0.184240	0.345213	0.279905	0.237273
42.8	0.084189	0.081283	0.077955	0.136320	0.126803	0.117142	0.154282	0.134889	0.128563	0.096022	0.095839	0.086154	0.127251	0.112851	0.113474	0.109063	0.098576	0.096449	0.108868	0.098398	0.095316	0.146141	0.128421	0.124041	0.189037	0.171105	0.162366	0.221799	0.197520	0.183824	0.278615	0.215800	0.184703	0.345878	0.280649	0.237734
43.0	0.084221	0.081321	0.078092	0.136562	0.126900	0.117123	0.154248	0.135131	0.129121	0.095549	0.095827	0.086333	0.127597	0.113544	0.113663	0.109166	0.098629	0.096557	0.109448	0.098051	0.095455	0.146625	0.128559	0.124207	0.189246	0.171579	0.162432	0.222472	0.198229	0.183638	0.279370	0.216047	0.185190	0.346444	0.280977	0.238229
43.2	0.084262	0.081603	0.078419	0.136699	0.127155	0.116704	0.154456	0.135176	0.129453	0.095301	0.096446	0.086568	0.127795	0.113295	0.113554	0.109089	0.098663	0.096954	0.109710	0.098159	0.095503	0.146973	0.128956	0.124438	0.189741	0.171680	0.162711	0.222654	0.198141	0.184371	0.280179	0.216164	0.185477	0.347362	0.281343	0.238635
43.4	0.084562	0.081657	0.077826	0.136562	0.127303	0.116869	0.154363	0.135333	0.129518	0.095384	0.096230	0.086460	0.128406	0.113021	0.113491	0.109053	0.098656	0.096990	0.109596	0.098106	0.095680	0.146872	0.128815	0.124448	0.189863	0.171975	0.163362	0.223121	0.198457	0.184279	0.280568	0.216261	0.185935	0.348114	0.281723	0.239176
43.6	0.084676	0.081680	0.077509	0.136699	0.127879	0.117284	0.154564	0.135128	0.129531	0.095586	0.096190	0.086193	0.128980	0.113576	0.113489	0.109035	0.098837	0.097105	0.109502	0.098332	0.095585	0.147398	0.128939	0.124353	0.190200	0.172233	0.163651	0.223175	0.198695	0.184637	0.281521	0.216480	0.185893	0.348995	0.282188	0.239632
43.8	0.085133	0.082027	0.077517	0.137402	0.128585	0.117474	0.154095	0.135906	0.129920	0.095854	0.096482	0.086384	0.129302	0.114006	0.113664	0.108987	0.098571	0.097500	0.109251	0.098935	0.095654	0.147269	0.129105	0.124727	0.190507	0.172408	0.164019	0.224008	0.199115	0.184829	0.281622	0.215852	0.186265	0.349833	0.283001	0.240400
44.0	0.085022	0.082333	0.077144	0.137948	0.128562	0.117887	0.154372	0.136021	0.130352	0.096268	0.096997	0.086636	0.129214	0.114268	0.113530	0.109318	0.098494	0.097711	0.109243	0.099067	0.095699	0.147361	0.129116	0.124889	0.190702	0.172823	0.164174	0.223526	0.200012	0.184979	0.282114	0.215983	0.186549	0.350828	0.283442	0.241107
44.2	0.085226	0.082258	0.077302	0.138117	0.128912	0.118298	0.154153	0.136235	0.130375	0.096534	0.096721	0.087247	0.129276	0.114219	0.113193	0.109459	0.098333	0.097836	0.109333	0.098957	0.095613	0.147909	0.129156	0.124980	0.190730	0.173194	0.164299	0.223971	0.199736	0.185396	0.282729	0.216359	0.186652	0.351622	0.283909	0.241682
44.4	0.085215	0.082774	0.077105	0.137984	0.129141	0.118416	0.154231	0.136526	0.130356	0.096979	0.096190	0.087644	0.129353	0.114618	0.113660	0.109690	0.098358	0.098072	0.109478	0.098843	0.095977	0.147593	0.129384	0.124896	0.190807	0.173586	0.164466	0.223894	0.200249	0.185816	0.283022	0.216421	0.187377	0.352911	0.284357	0.242258
44.6	0.085687	0.082973	0.076993	0.138450	0.129404	0.118579	0.154059	0.137035	0.130350	0.097173	0.095948	0.087559	0.129394	0.114997	0.113993	0.109764	0.098194	0.098119	0.109554	0.098817	0.095991	0.147218	0.129521	0.125233	0.191442	0.173643	0.164684	0.224297	0.200524	0.186104	0.283451	0.217059	0.187671	0.353806	0.284845	0.242691
44.8	0.085818	0.083011	0.077364	0.138215	0.129649	0.119146	0.154397	0.137652	0.130641	0.097043	0.095246	0.087562	0.129331	0.115149	0.114044	0.110080	0.098422	0.098324	0.109368	0.099147	0.095982	0.147312	0.129692	0.125158	0.191583	0.174128	0.165265	0.224034	0.200800	0.186233	0.283710	0.217547	0.188428	0.354276	0.285243	0.243235
45.0	0.085598	0.083103	0.077548	0.138108	0.129929	0.118618	0.154591	0.137892	0.131007	0.097107	0.094954	0.086929	0.129871	0.115771	0.114125	0.110115	0.098914	0.098364	0.109328	0.099170	0.095903	0.147115	0.130228	0.125073	0.191852	0.174478	0.166176	0.224848	0.200859	0.186279	0.284040	0.218244	0.188778	0.355040	0.285705	0.243917
45.2	0.085831	0.082974	0.077363	0.137874	0.129808	0.119456	0.154728	0.138139	0.131373	0.097623	0.095116	0.086712	0.129601	0.116586	0.114380	0.110364	0.099189	0.098230	0.109373	0.099340	0.095930	0.146535	0.130731	0.124971	0.191877	0.175182	0.166782	0.224603	0.200867	0.186008	0.284194	0.219200	0.189014	0.355420	0.286030	0.244281
45.4	0.086315	0.083066	0.077677	0.137784	0.130122	0.119914	0.155195	0.138599	0.131594	0.097333	0.095196	0.086338	0.129594	0.116687	0.114232	0.110614	0.099123	0.098118	0.109466	0.099393	0.096006	0.146774	0.130909	0.125298	0.192161	0.175432	0.167396	0.225005	0.201103	0.186062	0.284494	0.219538	0.189440	0.356611	0.286762	0.244596
45.6	0.086654	0.082709	0.077771	0.137894	0.130256	0.120088	0.155417	0.138496	0.131737	0.097689	0.095477	0.086247	0.129643	0.116779	0.113998	0.110713	0.099085	0.097939	0.109553	0.099186	0.095833	0.146535	0.131000	0.125561	0.192136	0.175821	0.167407	0.225090	0.201634	0.186436	0.284909	0.220290	0.189803	0.357303	0.287401	0.244815
45.8	0.086874	0.082741	0.077584	0.137646	0.130156	0.120875	0.155703	0.139177	0.131950	0.097286	0.095150	0.086957	0.129167	0.117296	0.114330	0.110667	0.099280	0.097880	0.109773	0.099423	0.096039	0.146537	0.131546	0.125875	0.192271	0.176280	0.167251	0.225528	0.201830	0.186237	0.285249	0.221293	0.189927	0.358054	0.288161	0.245127
46.0	0.086976	0.083140	0.077408	0.137702	0.130343	0.120540	0.155899	0.139119	0.131840	0.097437	0.094911	0.087151	0.128916	0.117168	0.114252	0.111055	0.099339	0.097966	0.110004	0.099655	0.095980	0.146695	0.131671	0.125907	0.191812	0.176300	0.167351	0.225919	0.202184	0.186640	0.286214	0.221939	0.190034	0.358676	0.288799	0.245882
46.2	0.087404	0.083082	0.077158	0.137862	0.130396	0.120315	0.156029	0.139471	0.131952	0.097231	0.094705	0.087404	0.129020	0.117273	0.114310	0.111184	0.099466	0.097984	0.110102	0.099888	0.096246	0.146429	0.131814	0.126148	0.191820	0.176735	0.167474	0.226073	0.202811	0.186875	0.286840	0.222709	0.190029	0.359506	0.289463	0.246074
46.4	0.087791	0.083105	0.076940	0.138193	0.130692	0.119594	0.155637	0.139328	0.131977	0.097034	0.094954	0.087479	0.128736	0.117625	0.114496	0.111167	0.099625	0.098074	0.110129	0.100216	0.096209	0.146718	0.131525	0.126530	0.192109	0.176695	0.167314	0.226679	0.203730	0.187785	0.287151	0.223504	0.190110	0.359919	0.289848	0.246485
46.6	0.087885	0.083013	0.077139	0.138526	0.130571	0.119498	0.156125	0.139253	0.132171	0.097103	0.095392	0.087371	0.128469	0.117424	0.114487	0.111274	0.099714	0.098194	0.110561	0.100351	0.096054	0.147224	0.131447	0.126567	0.191729	0.176665	0.167416	0.227310	0.204434	0.188162	0.287949	0.224170	0.190228	0.360512	0.290259	0.247013
46.8	0.087835	0.083042	0.077293	0.138756	0.130528	0.119558	0.155849	0.139487	0.131957	0.096775	0.095738	0.087587	0.128835	0.117630	0.114539	0.111206	0.099852	0.098234	0.110812	0.100282	0.096422	0.147388	0.131491	0.127012	0.191499	0.176396	0.167170	0.227545	0.204749	0.189256	0.288842	0.224434	0.190613	0.360930	0.291095	0.247475
47.0	0.088085	0.082892	0.077823	0.139357	0.130321	0.119627	0.155743	0.139653	0.132064	0.096890	0.095764	0.087758	0.128933	0.117686	0.114495	0.111201	0.100317	0.098239	0.111015	0.100258	0.096853	0.148261	0.131304	0.127401	0.191830	0.176434	0.167137	0.227774	0.205639	0.189835	0.289561	0.224803	0.191229	0.361330	0.291717	0.247889
47.2	0.088092	0.082725	0.078140	0.139082	0.130367	0.119891	0.155666	0.139339	0.132143	0.097183	0.096008	0.088119	0.128975	0.116825	0.114239	0.111213	0.100345	0.098580	0.111192	0.100322	0.097183	0.148872	0.131509	0.127391	0.191825	0.176473	0.167146	0.228264	0.205956	0.190260	0.290596	0.224836	0.191450	0.361754	0.292582	0.248374
47.4	0.088096	0.082611	0.078255	0.139559	0.130529	0.120124	0.155980	0.139359	0.132034	0.097233	0.095673	0.087980	0.129571	0.116804	0.114667	0.111145	0.100362	0.098507	0.111041	0.100263	0.097194	0.148991	0.131105	0.127578	0.191495	0.176413	0.167180	0.228750	0.206650	0.190687	0.291210	0.225685	0.191844	0.362014	0.293224	0.249094
47.6	0.088003	0.082290	0.078855	0.139912	0.130368	0.120375	0.156264	0.139449	0.131725	0.097401	0.095733	0.087890	0.129905	0.116920	0.114936	0.111218	0.100480	0.098779	0.111100	0.100247	0.097131	0.149817	0.131127	0.127932	0.191157	0.176612	0.167346	0.228942	0.206631	0.191072	0.292073	0.225630	0.191930	0.362514	0.293901	0.249687
47.8	0.088032	0.082320	0.079151	0.140409	0.130185	0.120541	0.156414	0.139625	0.131602	0.097641	0.096482	0.088393	0.129509	0.116566	0.115094	0.111083	0.100355	0.099076	0.111251	0.100371	0.097208	0.149989	0.131222	0.128524	0.191391	0.176595	0.167413	0.228974	0.207162	0.191405	0.292322	0.225792	0.192448	0.362950	0.294880	0.250193
48.0	0.087823	0.082323	0.079085	0.140388	0.130227	0.120495	0.156641	0.140096	0.131199	0.097792	0.097320	0.088380	0.129700	0.116616	0.115308	0.111327	0.100546	0.099359	0.111458	0.099897	0.097308	0.150240	0.130923	0.129028	0.191852	0.176617	0.167478	0.229014	0.207204	0.191453	0.293359	0.226442	0.192791	0.363619	0.295114	0.250452
48.2	0.087624	0.082686	0.079563	0.140381	0.130228	0.120632	0.156465	0.139441	0.131297	0.097697	0.097780	0.088267	0.130230	0.116500	0.115432	0.111477	0.100574	0.099393	0.111375	0.099902	0.097600	0.150689	0.131348	0.129125	0.192431	0.176622	0.167505	0.230162	0.207493	0.191977	0.294460	0.226446	0.192922	0.364168	0.295608	0.250723
48.4	0.087456	0.083221	0.079698	0.140717	0.129978	0.120778	0.156822	0.140064	0.131375	0.098096	0.098097	0.088086	0.130586	0.116396	0.116068	0.111684	0.100801	0.099439	0.111361	0.099899	0.097795	0.150538	0.131389	0.129193	0.193027	0.176479	0.167509	0.230359	0.207869	0.191499	0.295133	0.226535	0.194027	0.364957	0.296005	0.250927
48.6	0.087203	0.083434	0.079715	0.141236	0.130204	0.121529	0.156797	0.139791	0.131548	0.098166	0.098091	0.087990	0.130995	0.116148	0.116095	0.111780	0.101012	0.099661	0.111339	0.100116	0.097601	0.150729	0.131381	0.129419	0.193939	0.176344	0.167849	0.230947	0.208040	0.191748	0.295698	0.226582	0.194284	0.365279	0.296175	0.251459
48.8	0.086766	0.083266	0.079861	0.141362	0.129914	0.121739	0.157221	0.140343	0.131909	0.098279	0.097880	0.087989	0.131463	0.116044	0.116115	0.111797	0.101401	0.099774	0.111276	0.100363	0.097596	0.150816	0.131402	0.129284	0.194526	0.176986	0.168352	0.231149	0.208078	0.191207	0.296200	0.226404	0.194671	0.365894	0.296475	0.252364
49.0	0.086597	0.083264	0.079491	0.141153	0.129888	0.122199	0.157324	0.140000	0.132027	0.098622	0.098188	0.088162	0.132131	0.116436	0.116528	0.111789	0.101556	0.099890	0.111078	0.100137	0.098009	0.150712	0.132074	0.129362	0.195097	0.177266	0.168662	0.231681	0.208333	0.191185	0.296581	0.227009	0.194930	0.366612	0.296970	0.252963
49.2	0.086722	0.083368	0.079021	0.141546	0.129966	0.122451	0.157729	0.140404	0.132462	0.098774	0.097851	0.088883	0.131851	0.116518	0.116092	0.111814	0.101755	0.099897	0.111020	0.100285	0.098006	0.150692	0.132359	0.129607	0.195533	0.177562	0.168961	0.231682	0.208329	0.191274	0.297255	0.227076	0.195318	0.367433	0.297446	0.253374
49.4	0.087046	0.083650	0.078716	0.141542	0.130113	0.122541	0.157643	0.140363	0.133057	0.098552	0.097407	0.089410	0.132133	0.116317	0.116159	0.111766	0.101636	0.099905	0.110666	0.100426	0.097757	0.151067	0.132675	0.129743	0.196058	0.178011	0.169303	0.232370	0.208475	0.191588	0.297733	0.227022	0.195454	0.367986	0.298072	0.253553
49.6	0.087715	0.083616	0.078374	0.141031	0.130125	0.122959	0.158083	0.140664	0.133703	0.098492	0.096821	0.090002	0.132396	0.116861	0.116659	0.111831	0.101438	0.099926	0.110796	0.100696	0.097910	0.150780	0.132952	0.129832	0.196410	0.178093	0.169866	0.232322	0.208679	0.191341	0.298216	0.227656	0.195665	0.368747	0.298618	0.254219
49.8	0.087666	0.084085	0.077916	0.140750	0.130442	0.123010	0.158054	0.140399	0.133451	0.098449	0.096401	0.090645	0.131955	0.116820	0.116848	0.111897	0.101382	0.100102	0.111025	0.100842	0.097845	0.150904	0.133530	0.130270	0.196700	0.178481	0.170056	0.233277	0.207932	0.191328	0.298508	0.228082	0.196011	0.369310	0.299296	0.254659
50.0	0.087631	0.084161	0.077355	0.140628	0.130643	0.122514	0.158331	0.140143	0.133879	0.098598	0.096644	0.090215	0.132231	0.116693	0.116809	0.111741	0.101620	0.100234	0.111174	0.100577	0.097719	0.151191	0.133691	0.129804	0.196966	0.178703	0.170561	0.233143	0.208293	0.192083	0.299590	0.228520	0.196376	0.370090	0.299430	0.255188
50.2	0.087689	0.083859	0.076723	0.140841	0.131123	0.122511	0.158252	0.140293	0.133892	0.098648	0.096863	0.090129	0.132250	0.116951	0.117029	0.111792	0.101881	0.100148	0.111223	0.100748	0.097915	0.151362	0.133985	0.129945	0.197395	0.179099	0.170631	0.234283	0.208499	0.192480	0.299782	0.228882	0.196470	0.370521	0.299860	0.255594
50.4	0.088270	0.083823	0.076750	0.140941	0.131633	0.122585	0.158656	0.139979	0.134274	0.098482	0.096898	0.090262	0.131903	0.117247	0.116636	0.111723	0.102334	0.100237	0.111211	0.101085	0.097902	0.151886	0.133777	0.129812	0.198078	0.179049	0.170884	0.234220	0.208942	0.193629	0.300446	0.229015	0.196584	0.370983	0.300192	0.256258
50.6	0.088548	0.083510	0.076967	0.140864	0.131842	0.122776	0.159400	0.140506	0.134494	0.098483	0.096464	0.090316	0.131934	0.117442	0.116948	0.112135	0.102560	0.100064	0.111579	0.101334	0.098032	0.152125	0.134328	0.129831	0.198103	0.179247	0.171216	0.234278	0.209258	0.193568	0.301264	0.229641	0.197024	0.371330	0.300697	0.256594
50.8	0.088433	0.083304	0.077163	0.140731	0.132035	0.123022	0.159376	0.140611	0.134318	0.098658	0.096522	0.090817	0.131947	0.117687	0.117026	0.112259	0.102695	0.100068	0.111856	0.101405	0.098309	0.152993	0.134280	0.130057	0.198777	0.179703	0.170966	0.234386	0.209681	0.194338	0.301700	0.229836	0.197544	0.371809	0.301483	0.257021
51.0	0.088818	0.082902	0.077543	0.140479	0.132450	0.123343	0.160051	0.141256	0.134504	0.099152	0.096605	0.090848	0.131783	0.117447	0.116853	0.112455	0.102792	0.100253	0.111926	0.101177	0.098809	0.152984	0.134664	0.130369	0.199261	0.180393	0.171055	0.234536	0.210012	0.194368	0.302139	0.230575	0.198021	0.372412	0.302057	0.257646
51.2	0.089023	0.082956	0.078042	0.140453	0.133002	0.123389	0.159817	0.141140	0.134713	0.099207	0.096901	0.090584	0.131847	0.117554	0.116805	0.112635	0.102823	0.100499	0.112010	0.101201	0.098901	0.152730	0.135061	0.130211	0.199342	0.180972	0.170832	0.234923	0.210130	0.195006	0.302923	0.231091	0.198238	0.373050	0.302861	0.258402
51.4	0.088866	0.082976	0.078744	0.141217	0.133332	0.123426	0.160338	0.141508	0.134809	0.099297	0.097059	0.090427	0.132095	0.118229	0.117257	0.112796	0.103026	0.100758	0.112037	0.101127	0.099118	0.152545	0.134990	0.130491	0.199655	0.181467	0.170790	0.234988	0.210401	0.195220	0.303325	0.231804	0.198747	0.373700	0.303285	0.258724
51.6	0.089080	0.082774	0.078697	0.141092	0.133231	0.123570	0.160464	0.141791	0.134796	0.099398	0.097302	0.090270	0.132216	0.118494	0.117296	0.113195	0.102992	0.101299	0.112143	0.101630	0.098889	0.152712	0.135307	0.130366	0.199945	0.182079	0.170990	0.235541	0.210436	0.195120	0.304200	0.232343	0.199229	0.374282	0.303911	0.259100
51.8	0.089001	0.083573	0.078783	0.141555	0.133595	0.123727	0.160226	0.142265	0.134914	0.099402	0.097450	0.090309	0.132316	0.118769	0.117615	0.113357	0.102995	0.101462	0.111845	0.101611	0.098980	0.152632	0.135777	0.130743	0.200764	0.182291	0.171022	0.235634	0.210767	0.195602	0.304273	0.233020	0.199551	0.375160	0.304383	0.259347
52.0	0.088847	0.083994	0.079032	0.141712	0.133977	0.123580	0.160304	0.143211	0.134525	0.099645	0.097515	0.090197	0.132885	0.119252	0.117854	0.113856	0.102906	0.101599	0.111798	0.101765	0.099032	0.152802	0.135983	0.130682	0.201167	0.182602	0.171255	0.236351	0.211036	0.195721	0.305063	0.233921	0.200207	0.375666	0.304846	0.259847
52.2	0.088817	0.084486	0.079445	0.142140	0.133860	0.123621	0.160474	0.142937	0.134861	0.099851	0.097653	0.090510	0.133145	0.119095	0.118244	0.113845	0.103034	0.101446	0.111630	0.101860	0.099270	0.153143	0.136334	0.130560	0.201531	0.182554	0.170937	0.236695	0.211565	0.196105	0.305755	0.233973	0.200673	0.376645	0.305291	0.260050
52.4	0.088804	0.085098	0.079625	0.142735	0.134029	0.123995	0.161074	0.143333	0.134689	0.100399	0.097227	0.091151	0.133144	0.119431	0.118235	0.114061	0.103231	0.101559	0.111983	0.101888	0.099102	0.153062	0.136560	0.130514	0.201911	0.182727	0.170890	0.236893	0.211588	0.195817	0.306222	0.234376	0.201320	0.376716	0.305448	0.260323
52.6	0.088637	0.085004	0.079565	0.143041	0.134374	0.124003	0.160968	0.143424	0.135058	0.100908	0.096809	0.091340	0.133360	0.119652	0.117758	0.114005	0.103205	0.101579	0.112087	0.102023	0.099519	0.152928	0.136682	0.130599	0.202439	0.183251	0.170980	0.236960	0.212318	0.196186	0.306497	0.234772	0.201582	0.376883	0.305815	0.260917
52.8	0.089016	0.084661	0.079656	0.143154	0.134167	0.123795	0.161184	0.144053	0.135131	0.101310	0.096972	0.091523	0.133598	0.119803	0.117846	0.114134	0.103063	0.101654	0.112171	0.102324	0.099584	0.152693	0.137066	0.130604	0.202814	0.183775	0.171212	0.237314	0.212612	0.195704	0.306868	0.235487	0.202205	0.377158	0.306435	0.261224
53.0	0.089206	0.085234	0.079834	0.142998	0.134191	0.123687	0.161054	0.144235	0.135354	0.101717	0.097363	0.091835	0.133866	0.120100	0.117899	0.114133	0.103004	0.101758	0.112213	0.102166	0.099891	0.153407	0.137010	0.130841	0.203041	0.183895	0.171623	0.237771	0.212633	0.195839	0.307375	0.236170	0.202566	0.377530	0.306997	0.261299
53.2	0.088994	0.085461	0.079798	0.143332	0.134218	0.123392	0.161261	0.144643	0.135619	0.101722	0.097639	0.091875	0.133884	0.120262	0.117551	0.114011	0.103211	0.101885	0.112427	0.102514	0.099952	0.153173	0.136769	0.131054	0.203480	0.183613	0.172128	0.237820	0.212461	0.195770	0.307588	0.236387	0.202863	0.377893	0.307531	0.261659
53.4	0.089460	0.085346	0.080099	0.143357	0.133874	0.123755	0.161432	0.144290	0.135917	0.101984	0.097724	0.091532	0.134368	0.120257	0.117803	0.114057	0.103115	0.101739	0.112485	0.102617	0.100203	0.153382	0.136610	0.130950	0.203736	0.183658	0.172518	0.238210	0.212567	0.195567	0.307505	0.236745	0.202919	0.378216	0.307937	0.262131
53.6	0.089563	0.085574	0.080491	0.143330	0.133706	0.123632	0.161776	0.144236	0.136190	0.102446	0.097898	0.090841	0.134701	0.120220	0.118006	0.113979	0.103012	0.101592	0.112720	0.102568	0.100520	0.153732	0.136286	0.131095	0.203739	0.183296	0.173491	0.238032	0.212613	0.195386	0.308076	0.236771	0.203620	0.378756	0.308522	0.262671
53.8	0.088946	0.085301	0.080661	0.143468	0.134049	0.123293	0.162066	0.143246	0.136414	0.102988	0.098379	0.090699	0.134448	0.119596	0.117321	0.113732	0.103165	0.101273	0.113162	0.102560	0.100282	0.154060	0.136241	0.130844	0.203776	0.183090	0.173750	0.238664	0.212926	0.196107	0.308304	0.237292	0.204037	0.379005	0.308926	0.262902
54.0	0.088860	0.085016	0.081021	0.143359	0.134376	0.123276	0.162704	0.143458	0.136700	0.103124	0.098536	0.090673	0.134838	0.119747	0.116987	0.113482	0.103303	0.101006	0.113555	0.102473	0.100218	0.154581	0.136235	0.130665	0.203784	0.182974	0.174449	0.238397	0.213477	0.196023	0.308739	0.237629	0.204694	0.379476	0.308986	0.263236
54.2	0.088970	0.085093	0.081160	0.143597	0.134823	0.123555	0.162935	0.143145	0.136508	0.102756	0.099045	0.090939	0.134730	0.120004	0.116746	0.113725	0.103550	0.100988	0.113732	0.102721	0.099999	0.154883	0.135882	0.131053	0.203638	0.182790	0.174599	0.238424	0.213898	0.196273	0.309069	0.237540	0.204929	0.379686	0.309546	0.263639
54.4	0.089038	0.085240	0.081486	0.143781	0.134758	0.123587	0.162962	0.143304	0.136484	0.102582	0.099478	0.091209	0.134646	0.120242	0.116484	0.113787	0.103772	0.101142	0.113858	0.102978	0.099890	0.155226	0.135695	0.131034	0.203356	0.182744	0.174991	0.238687	0.214270	0.196298	0.309717	0.237617	0.205307	0.380397	0.310198	0.264190
54.6	0.088614	0.085213	0.081758	0.143601	0.134812	0.123951	0.163364	0.143370	0.136504	0.102628	0.099724	0.091350	0.134784	0.120525	0.116807	0.113920	0.103705	0.101051	0.114138	0.103034	0.099891	0.155595	0.136036	0.131224	0.202806	0.182928	0.175139	0.239140	0.214485	0.196370	0.309978	0.237820	0.205705	0.380838	0.310844	0.264674
54.8	0.088259	0.085050	0.082012	0.143766	0.134761	0.124269	0.162876	0.143250	0.136098	0.102730	0.099821	0.091350	0.134774	0.120416	0.116510	0.113658	0.103869	0.101445	0.114240	0.102841	0.099876	0.155693	0.136155	0.131431	0.202383	0.183245	0.175374	0.239705	0.214461	0.196841	0.310765	0.238199	0.206140	0.381750	0.311748	0.265386
55.0	0.088565	0.085058	0.082280	0.143720	0.135216	0.124699	0.162740	0.144277	0.136353	0.102656	0.099739	0.091063	0.134828	0.120698	0.116983	0.113976	0.104088	0.101455	0.114506	0.103077	0.099922	0.155043	0.136582	0.131957	0.202256	0.183786	0.175518	0.239925	0.214522	0.197410	0.311929	0.238640	0.206325	0.382548	0.312131	0.265839
55.2	0.088735	0.085356	0.082430	0.144365	0.135243	0.124980	0.162597	0.143827	0.136588	0.102418	0.099654	0.090919	0.135117	0.120997	0.117069	0.114076	0.104115	0.101524	0.114556	0.103340	0.099940	0.155215	0.136745	0.132065	0.201705	0.183854	0.175669	0.240055	0.214709	0.197826	0.312659	0.238814	0.206476	0.383465	0.312697	0.266022
55.4	0.088605	0.085354	0.082714	0.144730	0.135066	0.125309	0.162686	0.144541	0.136634	0.102231	0.099495	0.091191	0.134975	0.121042	0.117591	0.114349	0.104168	0.101763	0.114635	0.103589	0.099920	0.155050	0.136853	0.132377	0.201246	0.184327	0.175905	0.240844	0.214999	0.197831	0.313399	0.238821	0.206581	0.384189	0.313005	0.266437
55.6	0.088621	0.085784	0.082417	0.144939	0.134916	0.125482	0.162674	0.144735	0.136777	0.101385	0.099459	0.091085	0.135091	0.121433	0.117752	0.114677	0.104442	0.101974	0.114549	0.103921	0.099722	0.155200	0.137433	0.132742	0.200937	0.184838	0.176159	0.241073	0.214983	0.198133	0.313720	0.239402	0.206942	0.384947	0.313347	0.266920
55.8	0.088816	0.086308	0.082672	0.145341	0.135072	0.125848	0.162755	0.145457	0.136528	0.100909	0.099206	0.091459	0.135269	0.121887	0.118308	0.114668	0.104610	0.101588	0.114219	0.103543	0.100032	0.155468	0.137856	0.133036	0.200555	0.185420	0.176304	0.241399	0.214681	0.198953	0.314183	0.239174	0.207009	0.386174	0.313928	0.267471
56.0	0.088929	0.086210	0.082762	0.145479	0.134857	0.125972	0.163519	0.146024	0.136598	0.100702	0.099193	0.091989	0.134932	0.122113	0.118715	0.114844	0.104821	0.101571	0.114300	0.103545	0.099879	0.155299	0.138004	0.133337	0.200120	0.185809	0.176735	0.241631	0.214756	0.199138	0.315471	0.240054	0.207514	0.386525	0.314536	0.267723
56.2	0.089155	0.086049	0.082796	0.145686	0.135266	0.126511	0.163606	0.146125	0.136852	0.100411	0.099245	0.092068	0.134788	0.122498	0.119235	0.114909	0.105070	0.101466	0.114243	0.103457	0.100125	0.155485	0.138374	0.133750	0.199881	0.186124	0.176264	0.241705	0.215230	0.199506	0.316117	0.240286	0.207171	0.386951	0.315176	0.267852
56.4	0.089946	0.086187	0.082809	0.146020	0.135362	0.126990	0.164103	0.146662	0.137292	0.100588	0.099221	0.092275	0.134911	0.123314	0.119162	0.115301	0.105283	0.101838	0.114407	0.103708	0.100104	0.155532	0.138602	0.133959	0.200092	0.187162	0.176816	0.241705	0.214888	0.199562	0.316774	0.240324	0.207293	0.386417	0.315181	0.268253
56.6	0.090509	0.085869	0.082976	0.145763	0.135480	0.126527	0.163898	0.146930	0.137543	0.100589	0.099961	0.091838	0.135119	0.123320	0.119317	0.115329	0.105455	0.101972	0.114436	0.103804	0.100618	0.155603	0.138683	0.134095	0.200286	0.187654	0.176874	0.241756	0.215561	0.200132	0.317072	0.240854	0.207464	0.386830	0.315526	0.268535
56.8	0.090753	0.085797	0.083326	0.145854	0.135612	0.126387	0.164208	0.147147	0.137648	0.100668	0.101059	0.091552	0.135021	0.123483	0.119840	0.115789	0.105374	0.102208	0.114575	0.104009	0.100140	0.155878	0.138932	0.134256	0.200532	0.187939	0.177004	0.242254	0.215808	0.200393	0.317391	0.241284	0.207898	0.387172	0.315853	0.268866
57.0	0.091042	0.085831	0.083495	0.145902	0.135689	0.126188	0.164175	0.147368	0.138198	0.101164	0.101412	0.091625	0.135160	0.123280	0.119558	0.115758	0.105343	0.102418	0.114491	0.104114	0.100185	0.156359	0.138691	0.134380	0.201161	0.188049	0.177343	0.242204	0.215921	0.200877	0.317865	0.241505	0.208065	0.387894	0.316571	0.269189
57.2	0.091252	0.085605	0.083418	0.146003	0.135843	0.126072	0.164755	0.147784	0.138415	0.101361	0.101570	0.091495	0.135453	0.122990	0.119734	0.115603	0.105961	0.102563	0.114604	0.104374	0.100600	0.156086	0.139053	0.134291	0.201907	0.187931	0.177227	0.242094	0.216113	0.201182	0.317700	0.242012	0.208530	0.388131	0.316807	0.269610
57.4	0.091808	0.085439	0.083508	0.146316	0.135470	0.125789	0.165043	0.147140	0.138848	0.101516	0.101298	0.091623	0.135550	0.122706	0.119832	0.115690	0.105609	0.102250	0.114773	0.104309	0.100974	0.156679	0.139287	0.134202	0.202112	0.188280	0.177253	0.242284	0.216910	0.201628	0.318085	0.242144	0.208736	0.388680	0.317144	0.270211
57.6	0.091809	0.085550	0.083673	0.145966	0.135746	0.125208	0.165177	0.147031	0.139443	0.101545	0.101037	0.091305	0.135698	0.122254	0.119865	0.115685	0.105270	0.102279	0.114728	0.104553	0.101127	0.157051	0.139410	0.133953	0.202853	0.188315	0.177431	0.242366	0.217392	0.202327	0.318721	0.242661	0.209229	0.389315	0.317629	0.270431
57.8	0.091373	0.085391	0.083683	0.145946	0.136049	0.125108	0.165510	0.146168	0.139705	0.101526	0.100792	0.091482	0.135873	0.122121	0.119607	0.115853	0.105468	0.102424	0.114977	0.104806	0.101290	0.156963	0.139636	0.133472	0.203287	0.188149	0.177153	0.242404	0.218436	0.202714	0.318429	0.243322	0.209404	0.389877	0.317935	0.270719
58.0	0.091634	0.085968	0.083868	0.145787	0.136382	0.125476	0.165371	0.146707	0.139346	0.101774	0.100806	0.091440	0.136142	0.122007	0.119876	0.116001	0.105302	0.102587	0.114989	0.104738	0.101684	0.157536	0.139766	0.133488	0.203830	0.188404	0.177206	0.242403	0.218585	0.202624	0.319070	0.243536	0.209928	0.390290	0.318433	0.271076
58.2	0.091378	0.086459	0.083491	0.145902	0.136299	0.125640	0.165074	0.146419	0.139586	0.101684	0.101202	0.091680	0.136292	0.122049	0.119918	0.116013	0.105656	0.103186	0.115136	0.104993	0.101452	0.157636	0.139333	0.133074	0.204219	0.188200	0.176789	0.242530	0.219155	0.202830	0.319452	0.243402	0.210366	0.391118	0.318919	0.271571
58.4	0.090994	0.086429	0.083309	0.146175	0.136158	0.125761	0.164677	0.146402	0.139435	0.102173	0.100903	0.091566	0.136528	0.122035	0.120234	0.116113	0.105134	0.103214	0.115368	0.105198	0.101475	0.157403	0.139522	0.132936	0.204503	0.188151	0.176744	0.243180	0.219738	0.203069	0.319447	0.244002	0.210623	0.391939	0.319161	0.271937
58.6	0.090653	0.086395	0.083432	0.145792	0.136243	0.126070	0.165027	0.146848	0.139372	0.102732	0.100744	0.091618	0.136799	0.121848	0.120457	0.115802	0.104974	0.103311	0.115516	0.105137	0.101728	0.157740	0.139496	0.132769	0.204875	0.188244	0.176528	0.243313	0.219864	0.203367	0.320024	0.244357	0.211047	0.392806	0.319505	0.272011
58.8	0.090514	0.086322	0.083471	0.146077	0.136103	0.126059	0.164570	0.146804	0.139008	0.102486	0.100444	0.091843	0.136796	0.121482	0.120454	0.115815	0.105025	0.103626	0.115691	0.105308	0.101636	0.157474	0.139256	0.132837	0.205374	0.187916	0.176561	0.243647	0.219943	0.203587	0.320874	0.244901	0.211410	0.393425	0.319929	0.272294
59.0	0.090453	0.086489	0.083530	0.145863	0.136215	0.126224	0.164924	0.147626	0.139362	0.102836	0.100555	0.092055	0.137027	0.121865	0.120609	0.116177	0.104862	0.103421	0.115968	0.105468	0.101694	0.157671	0.139233	0.132899	0.205799	0.187912	0.176667	0.243473	0.220318	0.203770	0.321091	0.245499	0.211767	0.393721	0.320024	0.272513
59.2	0.090608	0.086350	0.083845	0.146060	0.136345	0.126411	0.164788	0.147000	0.139298	0.102869	0.100402	0.092372	0.137476	0.121832	0.120811	0.116284	0.104881	0.103353	0.116300	0.105424	0.101625	0.157721	0.139281	0.132787	0.205859	0.188038	0.176513	0.243771	0.220519	0.203437	0.321134	0.245755	0.212000	0.394335	0.320260	0.272768
59.4	0.090652	0.086863	0.084115	0.146297	0.136412	0.126790	0.164433	0.147867	0.139430	0.103046	0.100403	0.092808	0.137248	0.122117	0.121239	0.116280	0.105096	0.103300	0.116663	0.105582	0.101768	0.157471	0.139349	0.132997	0.206095	0.188487	0.176648	0.244600	0.220550	0.203295	0.321148	0.245685	0.212378	0.394791	0.320761	0.273270
59.6	0.090492	0.086986	0.083800	0.146248	0.136806	0.126841	0.164489	0.147484	0.139386	0.102924	0.100356	0.092725	0.137270	0.122636	0.121199	0.116139	0.105330	0.103186	0.116689	0.105541	0.101885	0.157719	0.139538	0.133062	0.206086	0.189048	0.176816	0.244744	0.220372	0.203499	0.321331	0.246296	0.212438	0.395510	0.321105	0.273687
59.8	0.090509	0.086866	0.083888	0.146139	0.136848	0.127356	0.164363	0.148209	0.139386	0.103144	0.100173	0.092427	0.137533	0.122781	0.121307	0.116173	0.105194	0.102986	0.116413	0.105491	0.102136	0.157652	0.139368	0.133020	0.206067	0.189041	0.177077	0.245223	0.219720	0.203680	0.321931	0.246461	0.212444	0.395786	0.321407	0.274009
60.0	0.090739	0.086812	0.084063	0.146184	0.136964	0.127672	0.164457	0.148182	0.139473	0.103089	0.100205	0.092275	0.137283	0.122946	0.121701	0.116341	0.105359	0.103211	0.116242	0.105534	0.102404	0.157529	0.139837	0.133427	0.206137	0.189256	0.177303	0.245178	0.220302	0.203374	0.322374	0.247354	0.212535	0.395702	0.321560	0.274082
60.2	0.090640	0.086369	0.083884	0.146227	0.137405	0.127997	0.164414	0.148324	0.139599	0.103290	0.100899	0.091923	0.137100	0.123184	0.121816	0.116339	0.105452	0.103250	0.116160	0.105328	0.102474	0.158017	0.139966	0.133614	0.206508	0.189706	0.177539	0.245746	0.220550	0.203794	0.322939	0.247292	0.212594	0.395695	0.321806	0.274410
60.4	0.090972	0.086426	0.083732	0.146604	0.137312	0.128339	0.164796	0.148589	0.139750	0.103419	0.101204	0.091925	0.137127	0.123276	0.121671	0.116187	0.105654	0.103506	0.115883	0.105235	0.102205	0.158233	0.140280	0.133607	0.207177	0.190650	0.178401	0.245912	0.220149	0.203761	0.323704	0.246919	0.212700	0.395894	0.322053	0.274653
60.6	0.090772	0.086349	0.083774	0.146591	0.137781	0.127461	0.165105	0.148050	0.139902	0.103286	0.101871	0.092032	0.137035	0.123419	0.121943	0.116043	0.105809	0.103575	0.116182	0.105078	0.102252	0.158633	0.140818	0.133757	0.207481	0.191266	0.178547	0.246586	0.220760	0.204180	0.324156	0.247546	0.212700	0.396051	0.322629	0.275014
60.8	0.090513	0.086396	0.083307	0.147070	0.138001	0.127980	0.165883	0.148093	0.140271	0.103520	0.101841	0.092487	0.136745	0.123459	0.121845	0.116118	0.105578	0.103527	0.116251	0.105111	0.101895	0.158996	0.141329	0.134096	0.207985	0.192026	0.178841	0.246610	0.220680	0.204307	0.325176	0.247854	0.213138	0.396527	0.323113	0.275581
61.0	0.091140	0.086655	0.082861	0.147256	0.137962	0.127951	0.165990	0.148311	0.140591	0.104043	0.101560	0.093103	0.137142	0.123361	0.121621	0.116004	0.105839	0.103733	0.116120	0.105147	0.101844	0.159124	0.141741	0.134183	0.209052	0.192578	0.179087	0.246823	0.220727	0.204238	0.325667	0.247882	0.213389	0.397008	0.323863	0.275645
61.2	0.091143	0.086811	0.082211	0.147391	0.138150	0.128053	0.166151	0.148738	0.140258	0.103375	0.101305	0.093387	0.137068	0.123907	0.122087	0.115956	0.106296	0.103806	0.116255	0.104976	0.102113	0.159138	0.141985	0.134532	0.209645	0.193162	0.179282	0.247079	0.220865	0.204625	0.326003	0.248217	0.213723	0.397239	0.324084	0.276140
61.4	0.091243	0.086831	0.081623	0.147066	0.138110	0.128164	0.166219	0.148089	0.140442	0.103420	0.100713	0.093489	0.136708	0.124376	0.122342	0.116209	0.105607	0.103872	0.116337	0.105010	0.102420	0.159561	0.142078	0.135211	0.209928	0.193892	0.179687	0.246753	0.221674	0.204343	0.326968	0.248294	0.213736	0.397912	0.324601	0.276677
61.6	0.091373	0.087548	0.081443	0.147004	0.137962	0.128589	0.166576	0.148463	0.140404	0.103336	0.100568	0.092731	0.136845	0.124246	0.122001	0.116329	0.105842	0.104294	0.116260	0.105029	0.102726	0.159395	0.141980	0.135071	0.211021	0.194617	0.179892	0.247136	0.221620	0.204896	0.327587	0.248806	0.214203	0.398480	0.325104	0.276826
61.8	0.091257	0.087672	0.081184	0.147171	0.137600	0.128858	0.166858	0.148010	0.140330	0.103740	0.100835	0.092189	0.136695	0.124366	0.121945	0.116585	0.106157	0.104750	0.116212	0.105186	0.102951	0.159098	0.141926	0.135113	0.211143	0.195006	0.180287	0.246921	0.222243	0.204706	0.327894	0.248669	0.214518	0.398989	0.325491	0.277210
62.0	0.091581	0.088046	0.080945	0.147324	0.137564	0.128871	0.167441	0.148846	0.140253	0.104140	0.101497	0.092230	0.136578	0.124282	0.122365	0.117058	0.106015	0.105001	0.116316	0.105223	0.103062	0.159508	0.141668	0.135565	0.211840	0.195084	0.180707	0.247353	0.222405	0.205326	0.328464	0.248835	0.214988	0.399303	0.325947	0.277385
62.2	0.091462	0.087792	0.080793	0.147887	0.137035	0.129014	0.167411	0.148626	0.140321	0.104208	0.101500	0.092484	0.136735	0.124401	0.122378	0.117228	0.106121	0.105165	0.116382	0.105564	0.102531	0.159198	0.141228	0.135933	0.212182	0.194724	0.180940	0.246928	0.222580	0.205573	0.328583	0.249313	0.215357	0.399996	0.326346	0.277887
62.4	0.091294	0.087475	0.080771	0.147834	0.136725	0.128827	0.168157	0.148918	0.140424	0.104455	0.101638	0.092432	0.136870	0.124514	0.122446	0.117451	0.106079	0.105044	0.116193	0.105554	0.102752	0.158859	0.140965	0.136404	0.212299	0.194571	0.181470	0.247198	0.222855	0.205911	0.328886	0.249994	0.215676	0.400319	0.326749	0.278375
62.6	0.091152	0.087526	0.081220	0.148006	0.136967	0.128758	0.168673	0.149760	0.140163	0.104507	0.101831	0.092990	0.137048	0.124563	0.122225	0.117531	0.106471	0.105372	0.116161	0.105643	0.102602	0.159611	0.140582	0.136524	0.212465	0.194436	0.181852	0.247135	0.223179	0.205706	0.329405	0.250320	0.216044	0.400923	0.327180	0.278639
62.8	0.091364	0.087378	0.081322	0.148238	0.137076	0.128695	0.168445	0.149351	0.140442	0.103894	0.102049	0.093545	0.137049	0.124671	0.122303	0.117759	0.106619	0.105434	0.116434	0.106029	0.102508	0.159681	0.140716	0.136563	0.212514	0.194033	0.182464	0.247196	0.223573	0.205793	0.329288	0.250644	0.216316	0.401097	0.327668	0.279348
63.0	0.091604	0.087558	0.081412	0.147834	0.137300	0.128605	0.168708	0.149680	0.140541	0.104775	0.102218	0.094103	0.137268	0.124946	0.122273	0.117848	0.106763	0.105510	0.116662	0.106213	0.102598	0.160703	0.140970	0.136452	0.212186	0.193818	0.182935	0.247274	0.223767	0.205565	0.329016	0.251276	0.216999	0.401563	0.328276	0.280038
63.2	0.091822	0.087837	0.081439	0.147889	0.137778	0.128636	0.168112	0.149346	0.140877	0.104921	0.102658	0.094348	0.137642	0.125038	0.122448	0.117980	0.107081	0.105422	0.117170	0.106884	0.102402	0.160734	0.141121	0.136499	0.211804	0.193551	0.183035	0.247721	0.223671	0.205492	0.329344	0.251786	0.217314	0.402038	0.328820	0.280672
63.4	0.092035	0.088409	0.081444	0.147637	0.138266	0.128561	0.168175	0.149802	0.141039	0.105308	0.103056	0.093994	0.137767	0.125006	0.122360	0.117599	0.107237	0.105538	0.117127	0.107296	0.102775	0.160660	0.141315	0.136570	0.211387	0.192996	0.183599	0.248033	0.223918	0.205687	0.329370	0.252189	0.217919	0.402380	0.329433	0.280903
63.6	0.091537	0.088128	0.081208	0.147528	0.138594	0.128126	0.167963	0.149596	0.141286	0.105377	0.103350	0.093411	0.137898	0.124663	0.122137	0.117607	0.107339	0.105499	0.117246	0.107865	0.102801	0.160339	0.141475	0.136470	0.210713	0.192858	0.183168	0.248096	0.224053	0.205890	0.330108	0.252786	0.218374	0.402664	0.329938	0.281237
63.8	0.091574	0.088526	0.081987	0.147276	0.138701	0.128606	0.167975	0.150293	0.141550	0.105214	0.103287	0.092825	0.138008	0.124674	0.121893	0.117631	0.107492	0.105642	0.117077	0.107950	0.103207	0.160092	0.141699	0.136280	0.210247	0.192106	0.183285	0.248278	0.224568	0.206218	0.330908	0.253249	0.218442	0.402993	0.330119	0.281678
64.0	0.091716	0.088492	0.082243	0.147154	0.139183	0.128633	0.168292	0.149966	0.141573	0.105304	0.103412	0.092840	0.137886	0.124527	0.121965	0.117814	0.107664	0.105372	0.117148	0.107921	0.103236	0.160262	0.142403	0.136173	0.210068	0.191979	0.183464	0.249148	0.225462	0.206266	0.331816	0.253583	0.218899	0.403775	0.330580	0.282275
64.2	0.091345	0.088215	0.082221	0.147616	0.138942	0.128724	0.168321	0.150241	0.141917	0.105362	0.103673	0.092808	0.137805	0.124658	0.121771	0.117521	0.107542	0.105214	0.117425	0.107982	0.103170	0.160209	0.142419	0.136235	0.210152	0.192326	0.183783	0.249763	0.225722	0.206863	0.332803	0.253877	0.219151	0.404227	0.331027	0.282446
64.4	0.091243	0.088174	0.082406	0.147813	0.139259	0.129094	0.168562	0.149770	0.141828	0.105333	0.103109	0.092821	0.137889	0.125193	0.121813	0.117245	0.107741	0.104865	0.117618	0.108338	0.103041	0.160169	0.142988	0.135881	0.210475	0.192796	0.183740	0.250087	0.225873	0.206783	0.333173	0.254334	0.219327	0.404730	0.331582	0.282599
64.6	0.091217	0.088690	0.082579	0.147928	0.139579	0.128792	0.168680	0.149655	0.142128	0.105062	0.103110	0.093547	0.138406	0.125438	0.122094	0.117133	0.107867	0.104910	0.118128	0.108559	0.103087	0.160240	0.143298	0.136045	0.210514	0.192992	0.183714	0.250461	0.226210	0.207091	0.333692	0.255083	0.219460	0.405223	0.331946	0.283135
64.8	0.091339	0.088958	0.082479	0.148016	0.139411	0.129299	0.168623	0.149812	0.141926	0.105136	0.103000	0.093388	0.138751	0.125403	0.122046	0.117213	0.107704	0.104892	0.118049	0.108457	0.102920	0.160210	0.143449	0.136068	0.210724	0.193373	0.183527	0.250768	0.225758	0.207061	0.334455	0.255495	0.219710	0.405982	0.332176	0.283498
65.0	0.091700	0.089036	0.082484	0.147832	0.139413	0.129216	0.168421	0.149958	0.141867	0.105161	0.102993	0.093468	0.139106	0.125757	0.122330	0.117261	0.107808	0.105081	0.117879	0.108345	0.102516	0.159480	0.143110	0.135879	0.211283	0.193204	0.183683	0.251924	0.226413	0.208005	0.334899	0.255768	0.219915	0.406498	0.332291	0.283407
65.2	0.091813	0.088796	0.082292	0.147555	0.139339	0.129426	0.168462	0.150350	0.141803	0.104968	0.102865	0.093599	0.138615	0.126005	0.122850	0.117146	0.107901	0.105095	0.117943	0.107974	0.102969	0.159362	0.142898	0.136379	0.211016	0.193661	0.183826	0.251915	0.226732	0.208393	0.335640	0.256204	0.220016	0.406981	0.332473	0.283807
65.4	0.091785	0.088838	0.082450	0.147639	0.139284	0.129412	0.168696	0.150017	0.141869	0.105188	0.102486	0.093613	0.138811	0.126272	0.122833	0.117340	0.107876	0.105160	0.118184	0.107652	0.103170	0.159362	0.142919	0.136494	0.211077	0.194386	0.184039	0.252195	0.226950	0.208460	0.336078	0.256682	0.220267	0.407410	0.332734	0.284030
65.6	0.092019	0.089155	0.082538	0.148004	0.139099	0.129530	0.168699	0.150337	0.141765	0.104868	0.103046	0.093529	0.138978	0.126036	0.122677	0.117654	0.108165	0.105370	0.118103	0.107248	0.103197	0.159139	0.142973	0.136168	0.211664	0.194849	0.183781	0.252619	0.226548	0.209262	0.336398	0.256955	0.220120	0.407981	0.332931	0.284275
65.8	0.091695	0.088661	0.082690	0.147795	0.139027	0.129186	0.168994	0.150480	0.141662	0.104719	0.103695	0.093601	0.138542	0.126047	0.123414	0.117805	0.108162	0.105676	0.118336	0.107225	0.103150	0.159041	0.142914	0.136374	0.211623	0.195147	0.183847	0.253066	0.226793	0.209916	0.336609	0.257087	0.220028	0.408353	0.333024	0.284409
66.0	0.091556	0.088648	0.083029	0.148228	0.139346	0.129498	0.169322	0.150909	0.141794	0.104535	0.103719	0.094252	0.138620	0.126457	0.123553	0.118065	0.108475	0.105714	0.118421	0.107220	0.103321	0.159651	0.142867	0.137030	0.211807	0.195044	0.184205	0.252840	0.226763	0.210529	0.336752	0.257716	0.220178	0.408736	0.333369	0.284561
66.2	0.091632	0.088168	0.083135	0.148242	0.139482	0.129800	0.168941	0.151049	0.142003	0.104363	0.103664	0.094352	0.138694	0.126321	0.123481	0.118065	0.108627	0.105712	0.118219	0.107425	0.103052	0.159619	0.142904	0.137150	0.211972	0.195312	0.184469	0.252621	0.226791	0.210655	0.337194	0.258236	0.219913	0.409232	0.333790	0.285036
66.4	0.091655	0.088206	0.082958	0.148206	0.139567	0.130010	0.169596	0.151436	0.142169	0.104248	0.103909	0.094154	0.138516	0.126325	0.123811	0.117919	0.108709	0.105685	0.118435	0.107111	0.103258	0.160197	0.143133	0.137499	0.212048	0.195466	0.184888	0.252726	0.227024	0.211016	0.337375	0.258346	0.219761	0.409431	0.333901	0.285281
66.6	0.091779	0.088233	0.082980	0.148687	0.140280	0.130371	0.169261	0.151822	0.141945	0.104229	0.103805	0.094003	0.138817	0.126373	0.123810	0.118103	0.108587	0.106045	0.118732	0.107560	0.103348	0.161061	0.143435	0.137610	0.212026	0.195699	0.185072	0.252790	0.227236	0.211169	0.337607	0.259074	0.219901	0.410020	0.334092	0.285477
66.8	0.092015	0.088491	0.082892	0.148584	0.140551	0.130226	0.169112	0.151734	0.142316	0.104512	0.103934	0.093684	0.139031	0.126682	0.124065	0.118228	0.108567	0.105718	0.119132	0.107707	0.103867	0.161118	0.143501	0.137785	0.212005	0.196005	0.185103	0.252817	0.227199	0.211548	0.337965	0.259164	0.219895	0.410334	0.334398	0.286018
67.0	0.092124	0.088738	0.082665	0.149008	0.140780	0.130343	0.168686	0.152237	0.142361	0.104983	0.104090	0.093984	0.139158	0.126368	0.124061	0.118381	0.108659	0.105762	0.119011	0.107853	0.104135	0.161754	0.143602	0.138080	0.211637	0.196128	0.185185	0.252800	0.227574	0.211456	0.338253	0.259406	0.220324	0.410563	0.334809	0.286453
67.2	0.092376	0.088978	0.082659	0.149392	0.141184	0.130690	0.168138	0.152085	0.143298	0.104732	0.104367	0.093552	0.139416	0.126473	0.124382	0.118523	0.108932	0.105672	0.119157	0.108089	0.103875	0.161403	0.144050	0.138416	0.211361	0.196312	0.185030	0.253077	0.227817	0.211523	0.338801	0.259916	0.220815	0.410708	0.335349	0.286824
67.4	0.092262	0.089091	0.082751	0.149557	0.141372	0.130822	0.167749	0.152962	0.143411	0.104552	0.104344	0.093446	0.139423	0.126367	0.124582	0.118612	0.108917	0.105772	0.119104	0.108157	0.104192	0.161631	0.143926	0.138642	0.211157	0.196486	0.185170	0.252936	0.228117	0.211895	0.339228	0.259710	0.221355	0.411152	0.335723	0.286999
67.6	0.092023	0.089397	0.082706	0.149801	0.141285	0.131032	0.167739	0.153276	0.144043	0.104583	0.103990	0.093729	0.139135	0.126406	0.124336	0.118782	0.109049	0.105468	0.119571	0.108549	0.104179	0.161372	0.144132	0.138957	0.210673	0.196942	0.184548	0.253435	0.228367	0.211855	0.339821	0.259863	0.221981	0.411784	0.336231	0.287473
67.8	0.092503	0.089661	0.083979	0.149691	0.141301	0.131323	0.167825	0.153363	0.143754	0.104478	0.102898	0.093987	0.138732	0.126874	0.124638	0.118796	0.109363	0.105365	0.119587	0.108354	0.104481	0.161793	0.144314	0.138791	0.210673	0.197054	0.184941	0.253359	0.228551	0.212614	0.340470	0.260080	0.222159	0.412380	0.336290	0.287919
68.0	0.093142	0.089707	0.084371	0.150100	0.140926	0.131535	0.168273	0.153382	0.144088	0.104740	0.102787	0.094180	0.139110	0.126747	0.124394	0.118905	0.109135	0.105143	0.120068	0.108587	0.104723	0.162062	0.144299	0.139158	0.210843	0.197343	0.184964	0.253701	0.228538	0.212235	0.340556	0.260046	0.222899	0.412867	0.336737	0.288096
68.2	0.093109	0.089523	0.084803	0.150426	0.140356	0.131423	0.168130	0.153237	0.144015	0.104888	0.102711	0.094246	0.139451	0.127235	0.124427	0.118807	0.108968	0.105121	0.119803	0.109082	0.104992	0.162112	0.144096	0.139793	0.211213	0.198033	0.184732	0.253967	0.228652	0.212647	0.340940	0.260156	0.223129	0.413132	0.337183	0.288250
68.4	0.093311	0.089670	0.084834	0.150814	0.140258	0.131659	0.168205	0.153476	0.144081	0.105133	0.102701	0.094679	0.139412	0.127639	0.124568	0.118998	0.109307	0.105138	0.119692	0.109363	0.104803	0.162256	0.144568	0.139689	0.211594	0.198340	0.184913	0.254059	0.228749	0.212389	0.340977	0.260384	0.223555	0.413390	0.337751	0.288553
68.6	0.093506	0.090086	0.084982	0.151199	0.140423	0.131671	0.168321	0.153649	0.143728	0.104957	0.103242	0.095322	0.140083	0.127377	0.124836	0.119160	0.109120	0.105529	0.119328	0.109226	0.104755	0.162850	0.144634	0.139782	0.211588	0.198488	0.185009	0.254599	0.228627	0.212516	0.341484	0.260552	0.223827	0.413819	0.337961	0.288891
68.8	0.093691	0.090172	0.084920	0.151265	0.140118	0.131915	0.168482	0.153307	0.143704	0.104768	0.103192	0.095383	0.140375	0.127241	0.124905	0.119346	0.109037	0.105498	0.119105	0.109371	0.104704	0.162911	0.144393	0.139778	0.212223	0.198533	0.185570	0.254769	0.228424	0.212777	0.342025	0.260468	0.224405	0.413966	0.338186	0.289083
69.0	0.093905	0.090070	0.084922	0.151477	0.140295	0.131819	0.169123	0.153031	0.143596	0.104916	0.102394	0.096184	0.140666	0.127423	0.125130	0.119460	0.109279	0.105620	0.119046	0.109342	0.104797	0.162788	0.144236	0.139475	0.212579	0.198128	0.186076	0.255638	0.228985	0.213494	0.342595	0.260609	0.224963	0.413997	0.338443	0.289165
69.2	0.093908	0.090168	0.085146	0.151638	0.140236	0.131769	0.169273	0.152964	0.143586	0.104969	0.101889	0.097003	0.141093	0.127542	0.125166	0.119243	0.109499	0.105796	0.119169	0.109211	0.105222	0.163584	0.144404	0.139868	0.212922	0.198209	0.186499	0.255281	0.228601	0.212820	0.342787	0.260764	0.225463	0.414321	0.339180	0.289637
69.4	0.093752	0.090118	0.085080	0.151731	0.140290	0.131779	0.169689	0.152615	0.143551	0.104848	0.101264	0.097679	0.141230	0.127794	0.125111	0.119316	0.109618	0.105923	0.119295	0.109021	0.105328	0.164266	0.144344	0.139589	0.213715	0.197995	0.186956	0.255939	0.228886	0.213005	0.343037	0.260552	0.225752	0.414644	0.339725	0.290029
69.6	0.093996	0.090167	0.084824	0.151576	0.140445	0.131852	0.170283	0.152413	0.143732	0.104648	0.101880	0.097948	0.141176	0.127612	0.125228	0.119508	0.109904	0.106371	0.119342	0.109273	0.105149	0.164747	0.144778	0.139459	0.214317	0.197674	0.187096	0.255721	0.228761	0.212864	0.343172	0.260800	0.225472	0.415236	0.340424	0.290441
69.8	0.093752	0.090063	0.085046	0.151038	0.140203	0.131503	0.170829	0.152282	0.143756	0.104533	0.102429	0.098105	0.141045	0.127533	0.125405	0.119198	0.109941	0.106676	0.119810	0.109341	0.105150	0.165106	0.145133	0.139111	0.214659	0.197639	0.187747	0.256370	0.229024	0.213236	0.343579	0.261558	0.225830	0.415393	0.340992	0.290727
70.0	0.094122	0.090083	0.085142	0.151174	0.140375	0.131530	0.171383	0.151896	0.144078	0.104831	0.102584	0.097774	0.141059	0.127712	0.124925	0.119106	0.109964	0.106777	0.119898	0.109619	0.105393	0.165080	0.145365	0.139319	0.215245	0.197417	0.188254	0.255606	0.229185	0.213071	0.344128	0.261896	0.225970	0.415929	0.341474	0.291089
70.2	0.093805	0.089973	0.085004	0.150881	0.140488	0.131300	0.171640	0.152070	0.144281	0.104759	0.102692	0.097161	0.141143	0.127563	0.124825	0.118879	0.110035	0.106883	0.119985	0.109582	0.105320	0.164775	0.145786	0.139102	0.216047	0.197590	0.188318	0.256210	0.229630	0.213854	0.344382	0.262432	0.225868	0.416335	0.342060	0.291653
70.4	0.093772	0.090115	0.085029	0.151082	0.140653	0.131384	0.171943	0.151799	0.144391	0.104904	0.102714	0.096118	0.140854	0.127714	0.125210	0.118873	0.110001	0.106858	0.120361	0.109786	0.105529	0.164932	0.145836	0.139364	0.216711	0.197270	0.188668	0.256324	0.230105	0.213773	0.344789	0.262832	0.226097	0.416557	0.342340	0.292038
70.6	0.093618	0.089974	0.085090	0.151273	0.141348	0.131179	0.171756	0.152295	0.144558	0.105106	0.102075	0.095806	0.141016	0.127936	0.125033	0.119062	0.109970	0.106992	0.120265	0.110101	0.105902	0.164888	0.145833	0.139417	0.216959	0.197333	0.188667	0.256420	0.230343	0.214347	0.345444	0.263869	0.226406	0.416952	0.342651	0.292658
70.8	0.093794	0.089919	0.085301	0.151141	0.141535	0.131042	0.171558	0.152163	0.144341	0.105418	0.101423	0.095753	0.140783	0.128192	0.125285	0.119405	0.110273	0.106800	0.120385	0.109648	0.106325	0.164551	0.145550	0.139491	0.217182	0.197343	0.188767	0.256519	0.231072	0.214733	0.345599	0.264418	0.226209	0.417166	0.342951	0.293304
71.0	0.094112	0.089572	0.085540	0.151354	0.141564	0.131265	0.171160	0.152604	0.144810	0.105210	0.101618	0.095822	0.140492	0.127809	0.125445	0.119194	0.110503	0.107078	0.120266	0.109511	0.106106	0.164525	0.145461	0.139702	0.217608	0.197366	0.188882	0.257119	0.231390	0.214706	0.345854	0.264523	0.226576	0.417604	0.343461	0.293790
71.2	0.094407	0.089562	0.085799	0.150988	0.141805	0.131315	0.170957	0.152549	0.145256	0.104969	0.102008	0.095461	0.140413	0.128077	0.125778	0.119163	0.110704	0.107276	0.120286	0.109409	0.105927	0.164514	0.145303	0.139705	0.217783	0.197298	0.188955	0.257563	0.231645	0.214828	0.346181	0.264999	0.227073	0.418323	0.343757	0.294199
71.4	0.094071	0.089730	0.085648	0.150939	0.141719	0.131642	0.170985	0.152871	0.145279	0.104758	0.102865	0.095818	0.140418	0.127958	0.125860	0.119378	0.110445	0.107146	0.120231	0.109238	0.106345	0.163962	0.145140	0.139854	0.217783	0.197469	0.189245	0.257384	0.231829	0.215258	0.346670	0.265354	0.227105	0.419086	0.343845	0.294446
71.6	0.094358	0.089836	0.085867	0.150400	0.141704	0.131708	0.171246	0.152604	0.145115	0.105055	0.102851	0.095382	0.140088	0.128126	0.126016	0.119309	0.110558	0.107016	0.120623	0.109229	0.106294	0.163312	0.145122	0.140004	0.217671	0.197974	0.188933	0.257694	0.232092	0.215662	0.347176	0.265763	0.227394	0.419583	0.344198	0.294712
71.8	0.094591	0.089473	0.086766	0.150446	0.141953	0.131684	0.171049	0.152701	0.145005	0.105028	0.103146	0.095136	0.140144	0.128074	0.126422	0.119429	0.110645	0.106981	0.120574	0.108920	0.106447	0.163486	0.145192	0.140098	0.217634	0.198087	0.188956	0.257084	0.232376	0.216182	0.347626	0.266089	0.227485	0.419917	0.344341	0.294990
72.0	0.094753	0.089331	0.086785	0.150643	0.141800	0.131647	0.171106	0.153089	0.145514	0.105162	0.103556	0.095241	0.140753	0.127964	0.126362	0.119683	0.110489	0.106790	0.120749	0.109119	0.106586	0.163158	0.144941	0.140563	0.217201	0.198367	0.188933	0.257406	0.233066	0.215970	0.347659	0.266340	0.227533	0.420586	0.344767	0.295274
72.2	0.094406	0.089173	0.086620	0.150767	0.141971	0.131241	0.170768	0.153464	0.145011	0.105213	0.103628	0.095428	0.140937	0.128618	0.126903	0.119983	0.110686	0.106712	0.120293	0.109166	0.106504	0.163145	0.144991	0.141121	0.217120	0.199052	0.188955	0.257723	0.233373	0.216111	0.348449	0.266401	0.227963	0.420927	0.344840	0.295574
72.4	0.094785	0.089413	0.086453	0.151148	0.142410	0.131887	0.170665	0.153712	0.145207	0.105118	0.103844	0.095590	0.140767	0.128558	0.127275	0.120186	0.110686	0.106860	0.120462	0.109226	0.106127	0.163099	0.145284	0.141127	0.216881	0.199449	0.189074	0.257706	0.233398	0.216561	0.349027	0.267277	0.228227	0.421471	0.344949	0.295695
72.6	0.094661	0.089579	0.086426	0.150989	0.142885	0.132019	0.170956	0.153278	0.144767	0.104886	0.103818	0.095788	0.141684	0.128381	0.127555	0.120460	0.110557	0.106856	0.120199	0.109318	0.106094	0.163506	0.145280	0.141573	0.216808	0.199462	0.188840	0.257498	0.233596	0.216386	0.349780	0.267346	0.228629	0.421897	0.344741	0.295702
72.8	0.094612	0.089951	0.086373	0.150764	0.142857	0.132527	0.171499	0.153109	0.145064	0.104928	0.103470	0.095697	0.142099	0.128263	0.127682	0.120689	0.110982	0.106835	0.120152	0.109725	0.105910	0.163420	0.145276	0.141854	0.216743	0.199614	0.189280	0.257404	0.233662	0.216146	0.350245	0.267942	0.229202	0.422095	0.345044	0.295941
73.0	0.094296	0.090126	0.086011	0.150710	0.143102	0.132413	0.171409	0.153210	0.144758	0.105055	0.103026	0.095713	0.142485	0.128322	0.127890	0.120691	0.111054	0.107227	0.120323	0.109631	0.105709	0.163557	0.145403	0.141726	0.216451	0.199693	0.189284	0.257941	0.233660	0.215987	0.350797	0.268617	0.229504	0.422517	0.345250	0.296298
73.2	0.094279	0.089988	0.085807	0.150817	0.143069	0.132766	0.171694	0.153479	0.145299	0.105303	0.103746	0.095427	0.142847	0.128102	0.128103	0.120544	0.111222	0.107192	0.120286	0.109787	0.105535	0.163950	0.145593	0.142109	0.216609	0.199863	0.189277	0.257616	0.233942	0.216142	0.351274	0.268719	0.229665	0.423235	0.345756	0.296550
73.4	0.094176	0.089841	0.085532	0.150684	0.142881	0.133162	0.172003	0.153339	0.145291	0.105320	0.104149	0.095196	0.142797	0.128100	0.128224	0.120461	0.111096	0.107392	0.120215	0.110105	0.105225	0.164681	0.145875	0.142260	0.216599	0.200090	0.189175	0.257908	0.234505	0.216236	0.352078	0.268822	0.229882	0.423408	0.346221	0.296870
73.6	0.094433	0.090280	0.085464	0.151265	0.142572	0.133024	0.172126	0.153639	0.145676	0.105057	0.104704	0.095098	0.143076	0.127955	0.128029	0.120510	0.111393	0.107731	0.120243	0.110457	0.104721	0.164771	0.146315	0.142408	0.216719	0.200584	0.189197	0.257622	0.233831	0.216529	0.352447	0.269402	0.229958	0.423580	0.346783	0.297181
73.8	0.094460	0.090382	0.085856	0.151154	0.142310	0.132611	0.171975	0.153616	0.145792	0.105132	0.104608	0.095185	0.143114	0.128125	0.127960	0.120230	0.111114	0.107780	0.120671	0.110569	0.104547	0.164850	0.146607	0.142354	0.216873	0.201034	0.189244	0.258129	0.234025	0.217072	0.352797	0.269724	0.230157	0.423937	0.346902	0.297513
74.0	0.094492	0.090602	0.085873	0.151340	0.142692	0.132562	0.172369	0.153972	0.146500	0.105184	0.104264	0.094978	0.143069	0.128431	0.127604	0.120169	0.111102	0.107753	0.120450	0.110891	0.104713	0.165146	0.146523	0.142603	0.217613	0.201774	0.189307	0.257834	0.233921	0.217171	0.352962	0.269516	0.230562	0.424361	0.347251	0.297697
74.2	0.093996	0.090720	0.085705	0.151610	0.142801	0.132773	0.171983	0.154200	0.146333	0.105179	0.103642	0.095346	0.142991	0.128959	0.127559	0.120185	0.111247	0.107713	0.120284	0.110989	0.105058	0.165202	0.147075	0.142493	0.218418	0.202175	0.189327	0.258383	0.234086	0.217345	0.352784	0.269696	0.230710	0.424545	0.347442	0.297816
74.4	0.094523	0.090826	0.085847	0.151821	0.142753	0.133106	0.172007	0.154029	0.146940	0.105616	0.103333	0.095232	0.142665	0.128743	0.127329	0.120278	0.111035	0.107745	0.120323	0.111262	0.105120	0.165151	0.147005	0.142653	0.218944	0.202328	0.189500	0.258437	0.234164	0.216987	0.353166	0.269998	0.230795	0.424442	0.347904	0.297796
74.6	0.094793	0.090780	0.086316	0.152692	0.142814	0.133251	0.172186	0.154156	0.146972	0.105879	0.103180	0.095681	0.142955	0.128552	0.126898	0.120304	0.110948	0.108038	0.120147	0.111168	0.105474	0.165419	0.147101	0.142370	0.219370	0.202861	0.189555	0.258858	0.234040	0.217644	0.353232	0.270321	0.230887	0.424605	0.348337	0.298243
74.8	0.095191	0.090887	0.086757	0.152775	0.142696	0.133424	0.171843	0.153969	0.147099	0.105945	0.103479	0.095659	0.143126	0.128950	0.126756	0.120344	0.110963	0.108110	0.120270	0.110929	0.105704	0.165195	0.147052	0.142072	0.220090	0.202709	0.189479	0.259242	0.234432	0.217451	0.352922	0.270324	0.231005	0.425106	0.348375	0.298447
75.0	0.095204	0.090854	0.087124	0.152981	0.142734	0.133438	0.172157	0.154443	0.147746	0.105904	0.104238	0.095443	0.143318	0.128816	0.126677	0.120184	0.110695	0.108086	0.120298	0.111228	0.105443	0.165136	0.146805	0.142235	0.220942	0.202901	0.189641	0.260105	0.234063	0.217534	0.353351	0.270367	0.231390	0.425573	0.348958	0.298438
75.2	0.095044	0.090700	0.087139	0.153384	0.142442	0.133367	0.171623	0.154250	0.148006	0.106122	0.104792	0.095689	0.143246	0.128820	0.126584	0.120510	0.110423	0.108218	0.120336	0.111162	0.105997	0.165219	0.146922	0.141787	0.221174	0.202976	0.190072	0.259962	0.234315	0.217235	0.353361	0.270892	0.231483	0.425973	0.349352	0.298436
75.4	0.094460	0.091075	0.087221	0.153237	0.142370	0.133506	0.171796	0.154173	0.148076	0.106351	0.105525	0.096217	0.143123	0.128942	0.126771	0.120642	0.110531	0.108112	0.120680	0.110887	0.106074	0.165325	0.147138	0.141517	0.221284	0.202790	0.190121	0.260157	0.234436	0.217715	0.353684	0.271439	0.231305	0.426110	0.349927	0.298479
75.6	0.094282	0.090906	0.087033	0.153387	0.142501	0.133210	0.171706	0.154269	0.148253	0.106640	0.105247	0.096353	0.143292	0.129214	0.126841	0.120553	0.110785	0.108137	0.121145	0.111021	0.106265	0.165774	0.147027	0.141055	0.221338	0.202839	0.190127	0.260431	0.234665	0.217687	0.353748	0.271619	0.231638	0.426429	0.350236	0.298563
75.8	0.094306	0.090832	0.087586	0.153513	0.142589	0.133146	0.172006	0.154701	0.148640	0.106510	0.105172	0.097075	0.143302	0.129179	0.126665	0.120677	0.111168	0.107924	0.121350	0.111113	0.106504	0.166520	0.147122	0.140973	0.221521	0.202520	0.190157	0.260687	0.234924	0.217767	0.353767	0.271767	0.232217	0.426993	0.350545	0.298871
76.0	0.094470	0.090934	0.087591	0.153584	0.142298	0.132822	0.171822	0.154551	0.148879	0.106751	0.104634	0.097785	0.143481	0.129682	0.126938	0.120746	0.111379	0.107726	0.121622	0.111472	0.106663	0.166452	0.146916	0.140965	0.221305	0.202183	0.190348	0.261638	0.235172	0.217428	0.354046	0.271951	0.232571	0.427421	0.350739	0.298788
76.2	0.094450	0.091269	0.087759	0.153436	0.142487	0.132667	0.172326	0.154800	0.148632	0.107115	0.104894	0.097990	0.143490	0.129881	0.126893	0.121086	0.111625	0.107786	0.121664	0.111480	0.106719	0.166800	0.147213	0.141510	0.221490	0.202264	0.190667	0.261869	0.235332	0.217609	0.354770	0.272119	0.232933	0.427909	0.350910	0.298940
76.4	0.094530	0.091255	0.087803	0.152976	0.142464	0.132944	0.172441	0.154533	0.148632	0.107505	0.104900	0.097800	0.143772	0.129410	0.126986	0.121355	0.111835	0.107916	0.121908	0.111526	0.106628	0.167193	0.147565	0.141463	0.221295	0.202035	0.190279	0.261930	0.235487	0.217483	0.355313	0.272859	0.233261	0.428514	0.351120	0.299196
76.6	0.094278	0.091417	0.087404	0.152682	0.142033	0.133617	0.172947	0.155131	0.148301	0.107966	0.105563	0.097821	0.144272	0.129315	0.127060	0.121512	0.112079	0.108142	0.121804	0.111656	0.106565	0.167302	0.148012	0.141531	0.221202	0.201795	0.190362	0.261538	0.235690	0.217209	0.355935	0.273069	0.233650	0.428852	0.351209	0.299531
76.8	0.094021	0.091450	0.086829	0.151988	0.141959	0.133762	0.173185	0.155136	0.147975	0.108189	0.106075	0.097005	0.143822	0.129149	0.127261	0.121532	0.112464	0.108460	0.121876	0.111779	0.106414	0.167386	0.148006	0.141330	0.220788	0.201844	0.190635	0.261948	0.236023	0.217240	0.356321	0.273757	0.233985	0.429207	0.351705	0.300142
77.0	0.094315	0.091227	0.086280	0.151903	0.141871	0.133454	0.173218	0.155324	0.147973	0.108024	0.106427	0.096737	0.144123	0.128933	0.127745	0.121440	0.112532	0.108704	0.121981	0.111571	0.106066	0.167691	0.148154	0.141413	0.221051	0.201633	0.190411	0.261907	0.236467	0.218071	0.356918	0.273969	0.234179	0.429861	0.352048	0.300563
77.2	0.094696	0.091090	0.086022	0.151951	0.141751	0.133548	0.173852	0.155612	0.148007	0.108344	0.107217	0.096795	0.144440	0.128870	0.127900	0.121564	0.112697	0.108775	0.122126	0.111844	0.106298	0.167718	0.148134	0.141655	0.220807	0.201854	0.190124	0.261818	0.236977	0.218375	0.357656	0.273847	0.234760	0.430347	0.352568	0.300919
77.4	0.094653	0.091389	0.085978	0.151866	0.141810	0.133554	0.173891	0.155770	0.147656	0.108311	0.106911	0.097205	0.144099	0.129094	0.128392	0.121533	0.112710	0.108976	0.122259	0.112099	0.106059	0.168320	0.148517	0.141833	0.220710	0.201996	0.190265	0.261886	0.237195	0.218638	0.358099	0.274255	0.235262	0.430382	0.352905	0.301233
77.6	0.095055	0.091404	0.085715	0.151816	0.142025	0.133384	0.174375	0.156108	0.147514	0.108210	0.106431	0.097321	0.144227	0.129046	0.128373	0.121579	0.112811	0.108702	0.122291	0.112051	0.106064	0.167871	0.148129	0.141709	0.220429	0.201904	0.190345	0.262158	0.237013	0.218840	0.358566	0.274110	0.235415	0.430741	0.353328	0.301497
77.8	0.095024	0.090996	0.085585	0.151448	0.142294	0.133242	0.174346	0.156244	0.147099	0.108301	0.105825	0.097040	0.144331	0.129204	0.128639	0.121810	0.112449	0.108486	0.122559	0.112087	0.106326	0.167858	0.148384	0.141801	0.220113	0.202101	0.190600	0.262424	0.237499	0.219223	0.358889	0.274393	0.235483	0.431250	0.353622	0.301901
78.0	0.095117	0.091020	0.085137	0.151632	0.142829	0.133669	0.174525	0.156544	0.147095	0.108100	0.105960	0.096945	0.144390	0.129261	0.128760	0.121919	0.112459	0.108185	0.122264	0.112037	0.106970	0.168322	0.148414	0.142019	0.219806	0.203013	0.190902	0.262619	0.237583	0.219252	0.359376	0.274596	0.235785	0.431617	0.353867	0.301810
78.2	0.095536	0.091502	0.085197	0.152066	0.142907	0.134095	0.174323	0.156108	0.146506	0.108182	0.106381	0.097195	0.144532	0.129471	0.128778	0.122020	0.112376	0.108237	0.122280	0.112019	0.107484	0.167979	0.148502	0.142312	0.219650	0.203264	0.191064	0.262842	0.238045	0.219286	0.359878	0.274598	0.235903	0.431995	0.354028	0.302116
78.4	0.096019	0.091470	0.085631	0.152545	0.143150	0.133984	0.174683	0.156451	0.146930	0.108226	0.106952	0.096863	0.144536	0.129301	0.128470	0.122007	0.112302	0.108455	0.122371	0.111791	0.107499	0.167792	0.148112	0.142498	0.219044	0.203626	0.191197	0.263416	0.238523	0.219341	0.360707	0.275058	0.236054	0.432326	0.354753	0.302637
78.6	0.095671	0.091644	0.085900	0.153331	0.143433	0.133930	0.174616	0.156473	0.146565	0.107862	0.107394	0.097459	0.144640	0.129776	0.128634	0.122027	0.111914	0.108613	0.122320	0.111810	0.107486	0.167909	0.147973	0.142597	0.219066	0.203904	0.191563	0.263486	0.238644	0.219587	0.361260	0.274974	0.236433	0.432610	0.354814	0.303185
78.8	0.095427	0.091671	0.085500	0.153294	0.143834	0.133936	0.174284	0.156874	0.146926	0.107796	0.107487	0.097428	0.144855	0.130069	0.128643	0.121884	0.111864	0.108812	0.122620	0.111787	0.107515	0.167521	0.148011	0.142638	0.219289	0.203902	0.191883	0.263782	0.238746	0.219292	0.361860	0.274870	0.236578	0.433111	0.355125	0.303408
79.0	0.095451	0.091772	0.085653	0.153962	0.144142	0.133990	0.174346	0.156569	0.147066	0.107954	0.107655	0.097635	0.145079	0.129812	0.128533	0.121939	0.111886	0.108937	0.122631	0.111780	0.107309	0.167876	0.147752	0.142994	0.219001	0.204451	0.192601	0.264279	0.238739	0.219530	0.362283	0.275698	0.236975	0.433241	0.355909	0.303671
79.2	0.095240	0.091748	0.085678	0.154312	0.144304	0.133882	0.174073	0.156940	0.147429	0.107897	0.107439	0.097989	0.144984	0.130191	0.128644	0.122150	0.112156	0.109236	0.122683	0.111506	0.107266	0.167718	0.147711	0.142929	0.218923	0.204636	0.192813	0.264213	0.239272	0.219379	0.362842	0.275846	0.237134	0.433543	0.356179	0.304302
79.4	0.094681	0.092550	0.086070	0.154427	0.144479	0.133932	0.174394	0.156855	0.147380	0.108005	0.107842	0.097972	0.145244	0.130148	0.128835	0.122104	0.112435	0.109273	0.122915	0.111563	0.107153	0.168147	0.147248	0.143154	0.218982	0.204511	0.192889	0.264952	0.239163	0.219745	0.363364	0.275932	0.237547	0.433924	0.356604	0.304930
79.6	0.094685	0.092425	0.086056	0.155303	0.144588	0.133989	0.174246	0.157009	0.147916	0.108190	0.107738	0.098038	0.145985	0.129805	0.128479	0.122220	0.112264	0.109273	0.122962	0.111975	0.107360	0.168452	0.147301	0.143517	0.219601	0.204927	0.193409	0.264644	0.239399	0.219630	0.363131	0.276329	0.237881	0.434243	0.356970	0.305029
79.8	0.094445	0.092384	0.086586	0.155309	0.144890	0.134179	0.174142	0.157137	0.147860	0.107941	0.107878	0.098209	0.145817	0.130091	0.128371	0.122192	0.112363	0.109174	0.122793	0.111770	0.107722	0.168501	0.147525	0.143606	0.220330	0.205252	0.193423	0.265135	0.239133	0.219814	0.363355	0.276315	0.238315	0.434557	0.357599	0.305699
80.0	0.094503	0.092397	0.086446	0.155720	0.144923	0.134595	0.173389	0.156835	0.148169	0.108235	0.108036	0.098315	0.146253	0.130143	0.128371	0.122529	0.112325	0.109337	0.122747	0.112011	0.107794	0.168335	0.147720	0.143754	0.220653	0.205207	0.193748	0.265077	0.239130	0.219661	0.363550	0.276419	0.238390	0.434860	0.357661	0.305667
80.2	0.094553	0.092280	0.086743	0.155560	0.145052	0.134685	0.173781	0.157159	0.148382	0.108199	0.108065	0.098360	0.146562	0.130260	0.127729	0.122785	0.112622	0.109626	0.122900	0.111862	0.107899	0.168674	0.148230	0.144193	0.221348	0.205606	0.194277	0.264764	0.239144	0.219841	0.363662	0.276650	0.238257	0.435307	0.357939	0.306196
80.4	0.094670	0.092031	0.086432	0.155189	0.144839	0.135114	0.173447	0.157084	0.148181	0.108062	0.107646	0.098310	0.146634	0.130517	0.127956	0.122610	0.112408	0.109619	0.122515	0.111539	0.107911	0.168536	0.148461	0.144131	0.221910	0.205863	0.193870	0.264928	0.239248	0.219966	0.364231	0.276966	0.238742	0.435439	0.357953	0.306811
80.6	0.094715	0.092207	0.086059	0.155035	0.144711	0.135624	0.173897	0.157266	0.148673	0.108170	0.108030	0.098508	0.146248	0.130610	0.127833	0.122580	0.112267	0.109848	0.122097	0.111603	0.107839	0.168764	0.148837	0.144228	0.222415	0.205906	0.194376	0.264821	0.239095	0.220241	0.364259	0.277661	0.238956	0.435600	0.358229	0.307303
80.8	0.094724	0.092120	0.085891	0.154600	0.144625	0.135047	0.174011	0.156749	0.148528	0.107975	0.107423	0.098112	0.145993	0.130554	0.127773	0.122881	0.112087	0.110020	0.122203	0.111353	0.107843	0.168796	0.148883	0.144412	0.222818	0.205954	0.194463	0.265126	0.239497	0.220640	0.363997	0.277999	0.238819	0.436011	0.358456	0.307470
81.0	0.095219	0.092041	0.086231	0.155100	0.144419	0.134785	0.174532	0.157021	0.148715	0.107814	0.106952	0.098108	0.145925	0.130480	0.128207	0.123107	0.112058	0.109854	0.122206	0.111135	0.107687	0.168632	0.149110	0.144564	0.223546	0.205823	0.194370	0.265058	0.239717	0.220617	0.364262	0.278318	0.238835	0.436385	0.358586	0.307544
81.2	0.095000	0.092045	0.086205	0.155092	0.144450	0.135171	0.174728	0.157276	0.148346	0.107951	0.106918	0.098129	0.145582	0.130929	0.128268	0.123215	0.111901	0.109859	0.122347	0.111284	0.107818	0.168509	0.149342	0.144611	0.223885	0.205853	0.194279	0.264831	0.240124	0.220765	0.364666	0.278724	0.239201	0.436317	0.358867	0.307589
81.4	0.095060	0.091733	0.086229	0.155030	0.144937	0.135414	0.175083	0.157434	0.148711	0.108035	0.106971	0.097901	0.145209	0.131228	0.128523	0.123173	0.112068	0.109681	0.122218	0.111061	0.107851	0.168936	0.149977	0.144674	0.224253	0.205514	0.194288	0.265263	0.240222	0.220902	0.364618	0.279210	0.238862	0.436705	0.359175	0.307472
81.6	0.095312	0.091555	0.086060	0.154606	0.144910	0.135600	0.175415	0.157455	0.148254	0.107825	0.107464	0.097369	0.144968	0.131076	0.128021	0.123293	0.112062	0.109311	0.122375	0.110831	0.107850	0.168798	0.150104	0.144671	0.224192	0.205547	0.194352	0.265520	0.240690	0.221194	0.365082	0.279343	0.238710	0.437157	0.359401	0.307496
81.8	0.095572	0.091744	0.086024	0.154618	0.144824	0.135948	0.175149	0.157880	0.148458	0.107607	0.107707	0.097243	0.144545	0.131336	0.128216	0.123271	0.112052	0.109472	0.122456	0.111124	0.108210	0.169365	0.150664	0.145034	0.223968	0.205877	0.194460	0.265454	0.240790	0.221656	0.365199	0.280091	0.238682	0.437446	0.359892	0.307569
82.0	0.096195	0.092245	0.086176	0.154667	0.145130	0.136485	0.175817	0.157805	0.148564	0.107858	0.108535	0.097637	0.144535	0.131719	0.128316	0.122976	0.112344	0.109547	0.122446	0.111266	0.108510	0.171062	0.150814	0.145170	0.223742	0.206200	0.194301	0.265479	0.241343	0.221841	0.365634	0.280295	0.238925	0.437725	0.360111	0.307157
82.2	0.096597	0.092675	0.086437	0.154330	0.145004	0.136308	0.176140	0.158109	0.148677	0.108055	0.108545	0.098120	0.144419	0.131923	0.128181	0.123184	0.112347	0.109640	0.122335	0.111074	0.108683	0.170293	0.150970	0.145373	0.223986	0.205766	0.194214	0.265684	0.241439	0.221701	0.366383	0.280562	0.239363	0.437954	0.360519	0.307294
82.4	0.096645	0.092611	0.086173	0.154390	0.145155	0.136003	0.176539	0.158602	0.148813	0.108327	0.108268	0.098387	0.143971	0.132037	0.128323	0.123321	0.112579	0.109713	0.122590	0.110995	0.108599	0.169705	0.151143	0.145108	0.223929	0.205348	0.193986	0.265795	0.241789	0.221616	0.367487	0.280909	0.239460	0.438149	0.361049	0.307237
82.6	0.096399	0.092674	0.085908	0.154236	0.145365	0.135956	0.176633	0.158761	0.149235	0.108516	0.107906	0.098278	0.143613	0.132176	0.128402	0.123093	0.112725	0.109947	0.122946	0.111149	0.108201	0.169180	0.151475	0.145013	0.224295	0.205134	0.193890	0.265774	0.241500	0.221898	0.368180	0.280636	0.239646	0.438234	0.361138	0.307344
82.8	0.096876	0.092674	0.085959	0.154526	0.145303	0.136038	0.176977	0.158745	0.149533	0.108916	0.107668	0.098008	0.143764	0.131655	0.128413	0.123161	0.113190	0.110155	0.123278	0.111114	0.108377	0.168480	0.151450	0.144862	0.224199	0.205047	0.194074	0.265934	0.241916	0.221843	0.368700	0.280582	0.239971	0.438557	0.361811	0.307295
83.0	0.097091	0.092678	0.085763	0.154692	0.145270	0.136034	0.177353	0.158914	0.149788	0.109145	0.107703	0.097817	0.143747	0.131372	0.128719	0.123302	0.113393	0.110090	0.123209	0.110854	0.108090	0.168559	0.151598	0.144866	0.223831	0.205076	0.194059	0.266064	0.241943	0.222547	0.368693	0.281237	0.240471	0.438694	0.362272	0.307819
83.2	0.096785	0.092468	0.085950	0.154907	0.145140	0.136133	0.177786	0.159267	0.150492	0.109370	0.107995	0.097865	0.143973	0.131896	0.129308	0.123365	0.113623	0.110171	0.123544	0.111075	0.108167	0.168080	0.151572	0.144823	0.224360	0.205151	0.193644	0.266171	0.241989	0.222099	0.369392	0.281308	0.240634	0.439088	0.362745	0.308383
83.4	0.096591	0.092644	0.085877	0.154886	0.145095	0.136253	0.177755	0.159283	0.150586	0.109506	0.108939	0.097374	0.144184	0.131745	0.129250	0.123205	0.113843	0.110134	0.123839	0.111416	0.108501	0.168390	0.151537	0.145040	0.224693	0.205442	0.193823	0.266447	0.241556	0.222543	0.369633	0.281331	0.240924	0.439449	0.363365	0.308806
83.6	0.096664	0.092455	0.085816	0.155355	0.145652	0.135999	0.177479	0.159427	0.151140	0.109259	0.108958	0.097554	0.144518	0.131826	0.129330	0.123187	0.113720	0.110267	0.123760	0.111495	0.108541	0.168006	0.151798	0.144953	0.225208	0.206076	0.193848	0.266218	0.241981	0.222345	0.369419	0.281686	0.241232	0.439520	0.363801	0.308972
83.8	0.096442	0.092517	0.085643	0.155730	0.145821	0.136130	0.177237	0.159114	0.150732	0.108960	0.108630	0.097841	0.144265	0.132223	0.129406	0.123088	0.113860	0.110346	0.123622	0.111521	0.108936	0.167564	0.151670	0.144572	0.225318	0.206260	0.193608	0.266846	0.241454	0.222833	0.370081	0.281521	0.241657	0.439825	0.364002	0.309564
84.0	0.096938	0.092610	0.085737	0.155884	0.145805	0.136347	0.177221	0.158884	0.150943	0.109077	0.108032	0.097829	0.144717	0.132591	0.129143	0.123468	0.113942	0.110520	0.123919	0.112102	0.108808	0.166847	0.151526	0.144900	0.225307	0.206467	0.193945	0.266691	0.241606	0.222764	0.370337	0.281267	0.241834	0.440132	0.364259	0.309922
84.2	0.097298	0.092726	0.085924	0.156088	0.145813	0.136276	0.177454	0.159038	0.151074	0.108965	0.107374	0.097960	0.144736	0.132893	0.129319	0.123410	0.113933	0.110553	0.123619	0.112102	0.108736	0.166893	0.151591	0.145161	0.225518	0.207087	0.194041	0.267291	0.241550	0.223107	0.370983	0.281486	0.241867	0.440122	0.364331	0.310612
84.4	0.097407	0.092838	0.085878	0.156206	0.145786	0.136853	0.177084	0.159274	0.150742	0.108979	0.106902	0.098422	0.144461	0.133110	0.129488	0.123483	0.113513	0.110544	0.123171	0.112026	0.108649	0.166394	0.151532	0.145157	0.225337	0.207419	0.193946	0.267636	0.241822	0.223506	0.371733	0.281927	0.242091	0.440479	0.364518	0.311177
84.6	0.097385	0.093055	0.085947	0.156596	0.145852	0.137101	0.177103	0.159047	0.151096	0.109116	0.107136	0.098442	0.144626	0.132736	0.129287	0.123745	0.113428	0.110502	0.123140	0.112232	0.108479	0.166591	0.151095	0.145007	0.224723	0.207302	0.194566	0.268009	0.241456	0.223646	0.371818	0.282235	0.242280	0.440879	0.364872	0.311516
84.8	0.097153	0.093088	0.086156	0.156853	0.146125	0.137104	0.177020	0.159077	0.150494	0.109126	0.106795	0.098345	0.144677	0.132611	0.129372	0.123907	0.113075	0.110405	0.123357	0.112085	0.108488	0.166589	0.150860	0.144999	0.225100	0.207705	0.194671	0.268433	0.241562	0.223944	0.372305	0.282229	0.241707	0.441528	0.364809	0.311972
85.0	0.097214	0.092923	0.086416	0.157345	0.146222	0.137470	0.176892	0.159018	0.150678	0.108817	0.106662	0.098277	0.144498	0.132989	0.129280	0.123948	0.113090	0.110070	0.123208	0.112479	0.108389	0.166596	0.150776	0.145241	0.225000	0.207404	0.194862	0.267900	0.241868	0.223468	0.372651	0.282633	0.242120	0.441716	0.365031	0.312469
85.2	0.097115	0.092738	0.086533	0.157351	0.146267	0.138247	0.176731	0.158991	0.150890	0.108866	0.106862	0.098447	0.144793	0.133426	0.129446	0.123950	0.112918	0.110132	0.123029	0.112751	0.108284	0.166727	0.150895	0.145170	0.224854	0.207501	0.195194	0.267914	0.242048	0.224533	0.372858	0.283026	0.242427	0.442249	0.365280	0.312807
85.4	0.097409	0.092987	0.086854	0.157221	0.146545	0.138181	0.176722	0.158949	0.151209	0.108778	0.107331	0.098889	0.144787	0.133131	0.129426	0.123812	0.112937	0.109947	0.123412	0.112775	0.108582	0.166996	0.150960	0.145123	0.224566	0.207614	0.195427	0.268301	0.242266	0.224289	0.372604	0.283099	0.242187	0.443166	0.365476	0.313358
85.6	0.097641	0.093021	0.087162	0.156973	0.146253	0.138337	0.176569	0.158813	0.150903	0.108669	0.106907	0.099273	0.144556	0.133004	0.129279	0.123796	0.112990	0.109632	0.123795	0.112921	0.108379	0.167369	0.150722	0.145116	0.224275	0.207697	0.195581	0.268347	0.242551	0.224688	0.372681	0.283477	0.242862	0.443259	0.365522	0.313785
85.8	0.097888	0.093576	0.087591	0.156942	0.146548	0.138344	0.176845	0.158609	0.151062	0.108880	0.106040	0.099465	0.145146	0.133512	0.129825	0.123657	0.113075	0.109879	0.123851	0.113550	0.108564	0.168353	0.150679	0.145168	0.223896	0.207574	0.195614	0.268336	0.242390	0.224368	0.372849	0.283844	0.243046	0.443609	0.365852	0.313925
86.0	0.097840	0.093864	0.088072	0.156872	0.146617	0.138200	0.177625	0.158744	0.150876	0.109301	0.106007	0.099645	0.145239	0.133697	0.130200	0.123827	0.113179	0.109682	0.123833	0.113870	0.108773	0.168829	0.151075	0.145180	0.223684	0.207379	0.195719	0.268213	0.242717	0.224733	0.373568	0.284336	0.243286	0.444255	0.366034	0.313994
86.2	0.097720	0.093961	0.088595	0.156563	0.146695	0.138014	0.177564	0.158736	0.150926	0.109280	0.106049	0.099496	0.145231	0.133652	0.129888	0.124319	0.113267	0.109494	0.123852	0.113904	0.109133	0.168034	0.151149	0.145150	0.223395	0.206817	0.196113	0.268177	0.242461	0.223849	0.373900	0.284845	0.243667	0.444669	0.366285	0.314144
86.4	0.097673	0.093909	0.088695	0.156728	0.146981	0.138002	0.177670	0.158935	0.151204	0.109602	0.106349	0.099203	0.145538	0.133783	0.129971	0.124558	0.113786	0.109631	0.124358	0.114309	0.109234	0.168485	0.151417	0.144841	0.223592	0.206439	0.196158	0.268243	0.242169	0.224146	0.374034	0.285181	0.243862	0.444897	0.366743	0.314445
86.6	0.097659	0.094085	0.089107	0.156628	0.146859	0.137888	0.177734	0.159292	0.151385	0.109631	0.106728	0.098702	0.145671	0.133694	0.130481	0.124420	0.113982	0.109717	0.124485	0.114013	0.109101	0.168335	0.151385	0.145053	0.223609	0.206333	0.196401	0.268197	0.242019	0.224279	0.374046	0.285903	0.244062	0.445194	0.366815	0.314799
86.8	0.097923	0.094106	0.089337	0.157025	0.146755	0.138029	0.178096	0.159068	0.151456	0.109514	0.107094	0.098690	0.146103	0.133308	0.130512	0.124501	0.114130	0.109690	0.124258	0.113942	0.109498	0.168796	0.151149	0.145313	0.223368	0.206015	0.196873	0.268432	0.242154	0.224439	0.374054	0.286332	0.244916	0.445352	0.367135	0.315161
87.0	0.097471	0.094065	0.089442	0.156556	0.146993	0.138207	0.178240	0.159312	0.151383	0.109923	0.107763	0.098552	0.146280	0.133706	0.130718	0.124620	0.114217	0.109937	0.124215	0.114135	0.109523	0.169643	0.151618	0.145703	0.223731	0.206426	0.196825	0.268731	0.242241	0.224086	0.373992	0.286820	0.245164	0.445678	0.367456	0.315699
87.2	0.097282	0.094069	0.090106	0.156910	0.147076	0.137685	0.178471	0.159327	0.151826	0.110058	0.108276	0.098613	0.146554	0.134451	0.130834	0.124595	0.114498	0.110169	0.124111	0.114157	0.109920	0.169972	0.151511	0.145877	0.224500	0.206633	0.196682	0.269189	0.242475	0.223661	0.374700	0.287223	0.245685	0.446058	0.367575	0.315993
87.4	0.097420	0.094241	0.089959	0.156875	0.147018	0.137537	0.178281	0.159610	0.151524	0.109748	0.108209	0.098588	0.146338	0.134413	0.130838	0.124528	0.115050	0.110463	0.123946	0.114545	0.109700	0.170333	0.151682	0.146166	0.224668	0.206993	0.196777	0.269455	0.242741	0.224023	0.375031	0.287237	0.246126	0.446107	0.367736	0.316305
87.6	0.097343	0.094482	0.090273	0.156924	0.147427	0.137363	0.178349	0.159635	0.151464	0.109750	0.107737	0.098939	0.146321	0.134422	0.130793	0.124394	0.115051	0.110637	0.123721	0.114905	0.109519	0.169998	0.151932	0.146348	0.225210	0.207558	0.196699	0.269780	0.243633	0.223717	0.375132	0.287339	0.246634	0.446245	0.368052	0.316518
87.8	0.097428	0.094374	0.089943	0.157117	0.147801	0.137515	0.178350	0.160279	0.151288	0.109947	0.107924	0.099549	0.146390	0.134696	0.131052	0.124255	0.115360	0.110886	0.123417	0.114717	0.109787	0.170063	0.151985	0.146771	0.225745	0.208087	0.197210	0.269931	0.243987	0.223987	0.376024	0.287256	0.246861	0.446588	0.368063	0.316616
88.0	0.097572	0.094458	0.089946	0.156877	0.147969	0.137505	0.178549	0.160316	0.151795	0.110002	0.108144	0.099349	0.146390	0.134910	0.130812	0.124588	0.115597	0.110973	0.123318	0.114640	0.109776	0.170053	0.152273	0.147195	0.226125	0.208688	0.197070	0.270019	0.244670	0.224260	0.376522	0.287236	0.246874	0.446946	0.368495	0.316610
88.2	0.097415	0.094917	0.089736	0.157199	0.148055	0.137281	0.178149	0.160611	0.152013	0.109990	0.108898	0.099432	0.146277	0.134155	0.130712	0.124371	0.115574	0.111199	0.122819	0.114327	0.109654	0.170658	0.152530	0.146956	0.226616	0.209209	0.197238	0.270448	0.244880	0.224836	0.377486	0.288054	0.246904	0.447011	0.368493	0.316637
88.4	0.097375	0.094760	0.089381	0.156985	0.148381	0.137578	0.178061	0.160474	0.151708	0.110323	0.109351	0.099700	0.146402	0.134063	0.130408	0.124377	0.115576	0.111549	0.122868	0.114164	0.109450	0.170562	0.152504	0.146632	0.226715	0.209489	0.197301	0.270399	0.245135	0.224837	0.377863	0.288299	0.247232	0.447229	0.369142	0.316789
88.6	0.097189	0.094619	0.088999	0.156968	0.148618	0.137316	0.178354	0.160472	0.152212	0.109973	0.109853	0.099651	0.146712	0.133753	0.130481	0.124254	0.115340	0.111560	0.122617	0.113891	0.109296	0.171175	0.152125	0.146508	0.227166	0.209810	0.197768	0.270643	0.245276	0.225192	0.378318	0.288351	0.247622	0.447534	0.369443	0.316724
88.8	0.096886	0.094251	0.089257	0.157225	0.148572	0.137219	0.178557	0.160423	0.151800	0.109687	0.109654	0.099820	0.146645	0.133629	0.130218	0.123857	0.115251	0.111692	0.122578	0.113670	0.109162	0.171351	0.152694	0.146784	0.227802	0.210280	0.197848	0.270484	0.245997	0.224933	0.378789	0.288908	0.247643	0.447829	0.369569	0.317063
89.0	0.097133	0.093856	0.089118	0.157070	0.148179	0.137416	0.178703	0.160500	0.152206	0.109257	0.109452	0.100210	0.146645	0.134067	0.129933	0.123591	0.115301	0.111537	0.122774	0.113647	0.108963	0.171315	0.152598	0.146719	0.227735	0.210363	0.198105	0.270100	0.246408	0.225300	0.379133	0.288976	0.248324	0.448060	0.369987	0.317241
89.2	0.097459	0.093512	0.089394	0.157501	0.147694	0.137270	0.178775	0.160663	0.151801	0.109305	0.109090	0.100671	0.146721	0.133920	0.130116	0.123356	0.115021	0.111642	0.123203	0.113596	0.109187	0.170905	0.152515	0.146357	0.228062	0.211054	0.198583	0.270288	0.246758	0.225743	0.379373	0.289099	0.248082	0.448581	0.370342	0.317474
89.4	0.097515	0.093601	0.089833	0.157535	0.147557	0.136985	0.178922	0.160745	0.151866	0.109271	0.108937	0.101123	0.146539	0.133503	0.129979	0.123077	0.114526	0.111388	0.123788	0.113327	0.108968	0.171110	0.152432	0.146572	0.228574	0.211642	0.198398	0.270461	0.246866	0.225825	0.379356	0.288760	0.248048	0.449013	0.370673	0.317681
89.6	0.097648	0.093641	0.090009	0.157461	0.147302	0.136856	0.179149	0.160473	0.151743	0.109669	0.108226	0.100993	0.146508	0.133747	0.129839	0.123112	0.114516	0.111265	0.124041	0.113538	0.108923	0.171386	0.152410	0.146394	0.228703	0.211953	0.198471	0.270651	0.246888	0.225543	0.379847	0.288693	0.248315	0.449078	0.370699	0.317664
89.8	0.097567	0.093922	0.090236	0.157748	0.147344	0.136619	0.179588	0.160522	0.151898	0.109612	0.108348	0.100737	0.146955	0.133979	0.130083	0.122957	0.114578	0.111502	0.124322	0.113713	0.109208	0.171839	0.153063	0.146344	0.228620	0.212331	0.198772	0.270571	0.246851	0.225486	0.380548	0.289112	0.247682	0.449598	0.370987	0.317534
90.0	0.097473	0.093713	0.090412	0.157557	0.147200	0.136741	0.180047	0.160564	0.151986	0.109241	0.109041	0.100195	0.146747	0.133929	0.129605	0.123252	0.114701	0.111293	0.124298	0.113836	0.109621	0.171416	0.153195	0.146532	0.228537	0.212037	0.198913	0.270293	0.247114	0.225500	0.380805	0.289215	0.247664	0.449959	0.371391	0.317805
90.2	0.097405	0.093792	0.090835	0.157677	0.147433	0.136688	0.179668	0.161071	0.152171	0.109603	0.109603	0.099949	0.146925	0.133901	0.129519	0.123395	0.114888	0.111387	0.124463	0.113676	0.109932	0.171646	0.152967	0.146561	0.228578	0.211965	0.199305	0.270250	0.245755	0.224918	0.380573	0.289025	0.247730	0.450228	0.371628	0.317904
90.4	0.097440	0.093747	0.090589	0.157976	0.147293	0.136683	0.180101	0.161305	0.152412	0.109862	0.109806	0.099723	0.147007	0.133886	0.129816	0.123618	0.115142	0.111565	0.124738	0.113854	0.110061	0.171315	0.153280	0.147054	0.229044	0.211708	0.199239	0.270449	0.245987	0.225703	0.380406	0.289555	0.247527	0.450602	0.371969	0.318262
90.6	0.097179	0.094119	0.090957	0.158111	0.147086	0.136622	0.180249	0.161345	0.151923	0.109646	0.109855	0.099435	0.146858	0.133667	0.129978	0.123669	0.114994	0.111493	0.124825	0.113587	0.110548	0.171149	0.152741	0.147349	0.229007	0.211309	0.199467	0.270706	0.247112	0.226042	0.380606	0.290125	0.247579	0.450947	0.371923	0.318580
90.8	0.097153	0.094235	0.091009	0.158176	0.147338	0.136662	0.180220	0.161455	0.152191	0.109796	0.109596	0.099013	0.146598	0.133408	0.129906	0.123802	0.115301	0.111732	0.124912	0.113929	0.111130	0.171277	0.152974	0.147487	0.229155	0.210661	0.199581	0.270825	0.247349	0.226511	0.381156	0.290061	0.247804	0.451176	0.372239	0.318911
91.0	0.096924	0.094307	0.091355	0.158111	0.147472	0.136806	0.180114	0.161570	0.152040	0.110385	0.109293	0.099007	0.146864	0.133789	0.130459	0.123963	0.115454	0.111837	0.125146	0.114276	0.111373	0.171337	0.153241	0.147397	0.229398	0.210792	0.199588	0.271317	0.248046	0.226185	0.381184	0.290339	0.247738	0.451342	0.372597	0.319256
91.2	0.097229	0.094244	0.091389	0.158411	0.147671	0.136515	0.180267	0.162412	0.152404	0.110539	0.109053	0.099274	0.146907	0.133944	0.130623	0.123875	0.115761	0.111845	0.125317	0.114345	0.111470	0.171173	0.153014	0.146950	0.229226	0.210284	0.199293	0.271644	0.247775	0.227040	0.381713	0.290592	0.248105	0.451561	0.372735	0.319527
91.4	0.097678	0.094240	0.091298	0.158436	0.147693	0.137143	0.180391	0.162070	0.152557	0.110331	0.109028	0.099588	0.146768	0.134047	0.131088	0.123618	0.116136	0.111890	0.125482	0.114725	0.111063	0.170860	0.153425	0.147263	0.229089	0.210222	0.199186	0.272069	0.248416	0.227367	0.381841	0.290755	0.248233	0.451875	0.372883	0.319752
91.6	0.097745	0.094314	0.091560	0.158127	0.148296	0.137528	0.180245	0.162222	0.152495	0.110826	0.109220	0.099555	0.146777	0.134391	0.131173	0.123652	0.116127	0.111783	0.125519	0.114763	0.111180	0.170650	0.153417	0.147377	0.228932	0.210660	0.199155	0.272407	0.248898	0.227969	0.381963	0.291246	0.248451	0.452326	0.373079	0.319940
91.8	0.098225	0.094381	0.091417	0.158448	0.148415	0.137664	0.180273	0.162331	0.152951	0.111401	0.109804	0.099557	0.146885	0.134252	0.131624	0.123870	0.116187	0.111890	0.125236	0.114451	0.111390	0.170572	0.153465	0.147516	0.228945	0.210703	0.199340	0.272706	0.249412	0.228291	0.382313	0.291574	0.248882	0.452604	0.373193	0.320113
92.0	0.098398	0.094854	0.091387	0.158215	0.148169	0.137839	0.179886	0.161728	0.153096	0.111440	0.109853	0.099002	0.146579	0.134002	0.131696	0.124143	0.116220	0.111884	0.125231	0.114336	0.111104	0.170684	0.153385	0.147293	0.228312	0.210610	0.198998	0.273229	0.249602	0.229259	0.382693	0.291986	0.249130	0.452828	0.373653	0.320073
92.2	0.098459	0.095247	0.091130	0.158525	0.148161	0.137790	0.179718	0.161956	0.152959	0.111942	0.109937	0.098880	0.146577	0.133859	0.132393	0.124085	0.116242	0.112280	0.125034	0.114067	0.110679	0.170874	0.153099	0.146728	0.228180	0.210979	0.199194	0.273355	0.250004	0.229244	0.383043	0.292817	0.249809	0.453050	0.374072	0.320486
92.4	0.098797	0.095252	0.090986	0.158725	0.148536	0.138317	0.179813	0.161799	0.152970	0.112130	0.109741	0.098790	0.146815	0.133949	0.132564	0.124157	0.116323	0.112373	0.124964	0.113870	0.110191	0.170433	0.153104	0.146520	0.227684	0.211240	0.198899	0.273654	0.249502	0.229666	0.382892	0.293132	0.250303	0.453053	0.374377	0.320686
92.6	0.099124	0.095096	0.091209	0.158755	0.148351	0.138345	0.179970	0.162448	0.153236	0.111596	0.109767	0.098707	0.146882	0.133985	0.132645	0.123742	0.116115	0.112130	0.124698	0.113836	0.110256	0.171744	0.153164	0.146890	0.227476	0.211564	0.198614	0.273482	0.249910	0.229691	0.383299	0.293444	0.250388	0.453531	0.374645	0.321041
92.8	0.099600	0.094880	0.091647	0.158978	0.147961	0.138529	0.179895	0.161979	0.152716	0.111396	0.109995	0.099099	0.146786	0.134320	0.132768	0.123600	0.115993	0.111854	0.124683	0.113750	0.110195	0.171505	0.153591	0.147241	0.226669	0.212208	0.198474	0.274013	0.249888	0.229515	0.383618	0.293812	0.250726	0.453895	0.375016	0.321557
93.0	0.099719	0.094803	0.091329	0.159064	0.147954	0.138463	0.179923	0.162373	0.153065	0.111792	0.110277	0.099161	0.146897	0.134634	0.133025	0.123767	0.116008	0.111919	0.124837	0.113878	0.110186	0.171188	0.153054	0.147294	0.226317	0.212844	0.198790	0.274001	0.249966	0.229528	0.383726	0.293706	0.250772	0.454055	0.375639	0.321718
93.2	0.100063	0.095009	0.091794	0.159080	0.147552	0.138408	0.179933	0.162103	0.152690	0.112040	0.110452	0.099391	0.146917	0.134435	0.132622	0.124080	0.115442	0.111933	0.124709	0.114147	0.110187	0.170852	0.152896	0.147599	0.225898	0.213592	0.198926	0.274355	0.249660	0.229517	0.384105	0.293703	0.250846	0.454300	0.375817	0.322042
93.4	0.100297	0.095156	0.091909	0.158920	0.147862	0.138636	0.180044	0.162241	0.153393	0.112127	0.110607	0.099851	0.147096	0.134635	0.132840	0.124279	0.114971	0.112049	0.124628	0.114028	0.110087	0.170891	0.152909	0.148057	0.225944	0.214049	0.198790	0.274111	0.249630	0.229496	0.384610	0.293583	0.250924	0.454715	0.375860	0.322195
93.6	0.100451	0.095262	0.091756	0.158526	0.148044	0.138666	0.180601	0.161406	0.153230	0.112225	0.110383	0.099849	0.147112	0.135045	0.132979	0.124771	0.115263	0.112338	0.124530	0.114052	0.110527	0.170872	0.152976	0.147986	0.225771	0.214063	0.198720	0.274128	0.249456	0.228980	0.385207	0.293737	0.250989	0.454882	0.375837	0.322120
93.8	0.100307	0.094884	0.091069	0.158269	0.148004	0.138874	0.180520	0.161978	0.153374	0.111970	0.110114	0.100168	0.147054	0.135041	0.133045	0.125030	0.115353	0.112473	0.124536	0.114106	0.110769	0.171015	0.152993	0.148424	0.225749	0.214454	0.198978	0.273904	0.249384	0.228913	0.385594	0.293934	0.250744	0.455244	0.376078	0.322413
94.0	0.100441	0.094934	0.091154	0.158305	0.148359	0.138841	0.180924	0.161589	0.153344	0.111512	0.109974	0.100266	0.146865	0.135138	0.132862	0.125431	0.115334	0.112267	0.124521	0.114370	0.111068	0.170280	0.152684	0.148647	0.225913	0.214386	0.199227	0.273538	0.249334	0.228883	0.385687	0.293760	0.250730	0.455593	0.376394	0.322633
94.2	0.100521	0.095033	0.091399	0.158378	0.148890	0.138767	0.180851	0.162093	0.153379	0.111473	0.109727	0.100504	0.146685	0.135206	0.133071	0.125761	0.115402	0.112467	0.124420	0.114711	0.111161	0.170200	0.152763	0.148930	0.226034	0.214697	0.199754	0.273974	0.248443	0.228888	0.385934	0.293403	0.250794	0.455858	0.376657	0.322818
94.4	0.100560	0.094934	0.091222	0.158578	0.148778	0.138826	0.181656	0.161862	0.153302	0.110893	0.109874	0.100405	0.146529	0.135051	0.132589	0.126030	0.115552	0.112587	0.124604	0.115069	0.111808	0.170448	0.153302	0.149350	0.226665	0.214457	0.200254	0.273621	0.249867	0.229344	0.386382	0.293723	0.250795	0.456075	0.376909	0.322982
94.6	0.100472	0.094797	0.091540	0.158524	0.148857	0.139209	0.181460	0.161939	0.153022	0.110762	0.110035	0.100672	0.146751	0.134808	0.132283	0.126109	0.115394	0.112545	0.124754	0.115140	0.112238	0.170423	0.153522	0.149345	0.227034	0.213856	0.200756	0.274084	0.249956	0.229642	0.386941	0.294292	0.251199	0.455961	0.377007	0.323119
94.8	0.100764	0.094601	0.091386	0.158487	0.149378	0.139439	0.181542	0.162029	0.153194	0.110705	0.110597	0.100599	0.146903	0.134699	0.132550	0.126029	0.115558	0.112778	0.125047	0.115846	0.111953	0.170425	0.153783	0.149268	0.227482	0.213604	0.200915	0.273871	0.249644	0.229991	0.387721	0.294428	0.251312	0.456495	0.377306	0.323320
95.0	0.100867	0.094339	0.091331	0.158352	0.149517	0.139554	0.181830	0.162183	0.153145	0.110772	0.110803	0.101132	0.147263	0.134818	0.132444	0.125904	0.115566	0.113106	0.125212	0.116075	0.111828	0.170762	0.153728	0.149136	0.228163	0.213289	0.201030	0.274708	0.249537	0.230107	0.387622	0.294434	0.251526	0.456422	0.377540	0.323607
95.2	0.100829	0.094002	0.091220	0.158232	0.149714	0.139618	0.182195	0.162351	0.153142	0.110626	0.111136	0.101488	0.147026	0.134746	0.131913	0.125719	0.115604	0.113043	0.125327	0.115988	0.111679	0.170502	0.153677	0.149150	0.228640	0.212330	0.200889	0.274450	0.249471	0.230813	0.388255	0.294921	0.251793	0.456658	0.377844	0.323841
95.4	0.100803	0.093902	0.091229	0.158043	0.149660	0.139908	0.182411	0.161960	0.153217	0.111001	0.111063	0.101647	0.147092	0.134967	0.132078	0.125551	0.115563	0.113204	0.125372	0.115874	0.111440	0.170590	0.153696	0.149050	0.229334	0.211983	0.201194	0.274885	0.249911	0.230998	0.388240	0.295273	0.252186	0.456676	0.377914	0.324096
95.6	0.100779	0.093846	0.091543	0.157874	0.149601	0.140219	0.182293	0.161932	0.153178	0.111533	0.110937	0.101849	0.147092	0.135232	0.132363	0.125773	0.115460	0.113007	0.125251	0.116369	0.111298	0.171143	0.153617	0.148847	0.229970	0.211777	0.200996	0.275211	0.250501	0.230948	0.388197	0.295822	0.252533	0.456709	0.378361	0.324450
95.8	0.100785	0.094030	0.091242	0.157996	0.149407	0.139899	0.182272	0.161881	0.153260	0.111795	0.110818	0.101582	0.147472	0.135035	0.132237	0.125803	0.115582	0.112949	0.125221	0.116465	0.111211	0.171230	0.153568	0.148556	0.231097	0.211337	0.200922	0.275423	0.250648	0.230500	0.388267	0.296178	0.253070	0.456873	0.378642	0.324507
96.0	0.100537	0.094030	0.091177	0.157907	0.149183	0.139904	0.181771	0.161858	0.153305	0.111999	0.110674	0.101412	0.147467	0.135322	0.132859	0.125454	0.115874	0.113087	0.125512	0.116254	0.110557	0.171465	0.153681	0.148616	0.231589	0.211027	0.201044	0.275390	0.250932	0.230505	0.388375	0.296603	0.253085	0.457091	0.378911	0.324769
96.2	0.100334	0.094087	0.091079	0.157951	0.149105	0.139445	0.181716	0.161536	0.153182	0.112324	0.111170	0.101127	0.147662	0.135901	0.133250	0.125328	0.115627	0.112982	0.125766	0.116065	0.110300	0.171694	0.153926	0.148586	0.232219	0.211392	0.200721	0.274939	0.250981	0.230551	0.388146	0.297379	0.253534	0.457460	0.379399	0.324830
96.4	0.099964	0.093920	0.090886	0.157849	0.149576	0.139241	0.181302	0.161685	0.153464	0.112274	0.111967	0.100960	0.148186	0.135899	0.132737	0.125028	0.115767	0.112900	0.125961	0.116191	0.110357	0.171780	0.154051	0.148465	0.232675	0.211657	0.199996	0.275318	0.250675	0.230240	0.387838	0.297580	0.253734	0.457668	0.379752	0.325106
96.6	0.099822	0.093662	0.090768	0.157820	0.149477	0.138991	0.181371	0.161655	0.152955	0.112496	0.112671	0.101050	0.148382	0.136259	0.132900	0.124874	0.115704	0.112771	0.125748	0.116476	0.110322	0.172898	0.154236	0.148551	0.232908	0.211908	0.199806	0.274981	0.251211	0.229712	0.388180	0.297254	0.253890	0.458120	0.380212	0.325535
96.8	0.099475	0.093900	0.090843	0.158101	0.149618	0.138477	0.181088	0.161616	0.153310	0.112474	0.113138	0.101662	0.148792	0.137116	0.133292	0.124930	0.115640	0.112797	0.125736	0.116070	0.110277	0.172207	0.154280	0.148617	0.232623	0.212712	0.200125	0.275897	0.251590	0.229473	0.388433	0.297704	0.254427	0.458490	0.380549	0.325753
97.0	0.099328	0.094027	0.090536	0.158039	0.149769	0.138105	0.181108	0.161462	0.153313	0.112940	0.113166	0.101569	0.148906	0.137199	0.132942	0.125293	0.116041	0.113159	0.125956	0.115956	0.110103	0.172203	0.153526	0.148639	0.232847	0.212897	0.200181	0.275500	0.251819	0.229335	0.388465	0.297727	0.254487	0.458463	0.380879	0.326113
97.2	0.099509	0.094504	0.090558	0.158101	0.149907	0.138217	0.180839	0.161629	0.153340	0.113130	0.112670	0.102034	0.149281	0.137186	0.132522	0.125411	0.116052	0.112927	0.126055	0.116029	0.110222	0.172725	0.153774	0.148497	0.232906	0.213366	0.200211	0.275812	0.251661	0.229164	0.389147	0.298038	0.254734	0.458945	0.380816	0.326391
97.4	0.099455	0.094369	0.090254	0.158128	0.150203	0.138359	0.180773	0.161624	0.153223	0.113350	0.112011	0.102293	0.149895	0.137700	0.132908	0.125495	0.116159	0.112955	0.126096	0.115817	0.110600	0.172776	0.154048	0.148568	0.233064	0.213697	0.200508	0.275755	0.252308	0.229363	0.389560	0.298088	0.254859	0.459462	0.380977	0.326675
97.6	0.099274	0.094526	0.089864	0.158060	0.150210	0.138538	0.181181	0.161889	0.153219	0.112955	0.111199	0.102015	0.149621	0.138049	0.132930	0.125910	0.116664	0.112932	0.126030	0.115928	0.110657	0.172964	0.154161	0.148724	0.233106	0.214317	0.200446	0.276105	0.252031	0.229054	0.389815	0.297913	0.255369	0.460049	0.381447	0.326885
97.8	0.099508	0.094929	0.089692	0.158552	0.150206	0.138416	0.181006	0.162341	0.153218	0.112888	0.110851	0.101968	0.149461	0.137758	0.132839	0.126058	0.116925	0.112993	0.126023	0.116185	0.110671	0.173300	0.154176	0.149050	0.232564	0.215015	0.201114	0.276044	0.252163	0.229114	0.390024	0.298326	0.255714	0.460575	0.381663	0.327424
98.0	0.099637	0.095535	0.089984	0.159000	0.150709	0.138429	0.181634	0.162061	0.153399	0.112458	0.111060	0.101513	0.149892	0.137806	0.132869	0.126377	0.117092	0.113035	0.125828	0.116058	0.110836	0.172927	0.154206	0.149207	0.232113	0.215077	0.201451	0.275947	0.251972	0.229634	0.390763	0.298350	0.255847	0.460997	0.382067	0.327586
98.2	0.100142	0.095901	0.090042	0.159253	0.150837	0.138373	0.181424	0.162636	0.153360	0.112446	0.111161	0.101173	0.149787	0.137699	0.132998	0.126797	0.117347	0.113327	0.125536	0.116059	0.111083	0.173607	0.154682	0.149504	0.231548	0.215251	0.201698	0.276591	0.251713	0.230119	0.391294	0.298199	0.256129	0.461291	0.382130	0.327827
98.4	0.100771	0.096054	0.089691	0.159674	0.150400	0.138724	0.181767	0.163013	0.153896	0.112172	0.111669	0.101481	0.149487	0.136956	0.132944	0.126941	0.117563	0.113440	0.125621	0.115964	0.111199	0.173608	0.155240	0.149694	0.231179	0.215353	0.202210	0.276391	0.251410	0.230491	0.392002	0.299208	0.256238	0.461956	0.382281	0.327974
98.6	0.100907	0.096031	0.089596	0.159616	0.150181	0.139471	0.181808	0.163354	0.153630	0.111845	0.111437	0.101666	0.149388	0.136698	0.133008	0.126989	0.117629	0.113603	0.125645	0.116002	0.111217	0.173518	0.155098	0.149906	0.230870	0.215100	0.202393	0.277181	0.251328	0.231348	0.392276	0.299365	0.256448	0.462404	0.382264	0.327798
98.8	0.100922	0.096185	0.089390	0.160018	0.150278	0.139674	0.182233	0.163483	0.153772	0.111554	0.110994	0.101848	0.148971	0.136258	0.133127	0.127083	0.117641	0.113847	0.125592	0.116494	0.111127	0.174734	0.154783	0.149931	0.230704	0.214961	0.202412	0.277250	0.251384	0.231650	0.392827	0.299009	0.256582	0.462846	0.382287	0.327916
99.0	0.100707	0.096247	0.088938	0.160095	0.150122	0.139974	0.182273	0.164228	0.153855	0.111342	0.110322	0.102190	0.148663	0.135590	0.133005	0.127170	0.117448	0.113942	0.125439	0.116184	0.111403	0.174413	0.154959	0.150213	0.230719	0.214808	0.202350	0.277798	0.251646	0.231937	0.393300	0.299122	0.256647	0.462817	0.382685	0.327871
99.2	0.100670	0.095990	0.088938	0.160474	0.150141	0.140273	0.182867	0.164110	0.154251	0.111660	0.110793	0.102181	0.148355	0.135637	0.132927	0.127073	0.117482	0.113891	0.125385	0.115777	0.111530	0.173782	0.155027	0.150504	0.230505	0.214547	0.202448	0.277599	0.251877	0.232314	0.394176	0.299559	0.256939	0.462897	0.382932	0.327899
99.4	0.100787	0.096310	0.089395	0.160341	0.149980	0.140597	0.182723	0.164592	0.154380	0.111938	0.111231	0.102022	0.148137	0.135947	0.133669	0.127143	0.117314	0.114420	0.125517	0.116192	0.111942	0.173666	0.154856	0.150813	0.230225	0.214675	0.202694	0.278432	0.251956	0.232215	0.394263	0.299630	0.257243	0.462926	0.383006	0.328021
99.6	0.100768	0.096665	0.089617	0.160595	0.149819	0.140838	0.182932	0.164377	0.154436	0.111707	0.111541	0.101754	0.147565	0.135977	0.134354	0.127293	0.117183	0.114336	0.125571	0.116302	0.112222	0.173476	0.155363	0.151462	0.230651	0.214799	0.202641	0.278527	0.252561	0.232044	0.394623	0.300371	0.257492	0.463023	0.383130	0.328099
99.8	0.100932	0.096917	0.089890	0.160762	0.149438	0.140932	0.182815	0.164607	0.154390	0.111798	0.111821	0.101290	0.147821	0.136034	0.134368	0.127217	0.117056	0.114505	0.125759	0.116325	0.112362	0.172781	0.155434	0.151782	0.231014	0.214818	0.202777	0.278315	0.252556	0.232111	0.394999	0.300572	0.257783	0.463341	0.383063	0.327942
100.0	0.100986	0.096745	0.090270	0.160938	0.149370	0.141001	0.182936	0.164318	0.154127	0.111543	0.112391	0.101483	0.147532	0.136410	0.135086	0.127359	0.116811	0.114818	0.125940	0.116257	0.112143	0.172603	0.155739	0.151929	0.231090	0.215041	0.203019	0.278334	0.253002	0.232400	0.395063	0.300766	0.257679	0.463614	0.383332	0.328039
100.2	0.100882	0.096525	0.090470	0.161131	0.149755	0.140830	0.182970	0.164152	0.153715	0.111704	0.113169	0.101805	0.147322	0.136640	0.135218	0.127354	0.116381	0.114968	0.126081	0.116225	0.112611	0.172715	0.155742	0.152312	0.231355	0.215770	0.202797	0.278438	0.253099	0.232769	0.395433	0.301176	0.257989	0.463810	0.383630	0.327942
100.4	0.100805	0.096388	0.090668	0.161220	0.150069	0.140619	0.182794	0.164347	0.153528	0.111402	0.112948	0.102422	0.147582	0.136382	0.134849	0.127086	0.116766	0.115018	0.125971	0.116601	0.112825	0.172390	0.155456	0.151953	0.231790	0.216141	0.202956	0.278932	0.253461	0.232544	0.395420	0.301140	0.257940	0.464215	0.383720	0.328150
100.6	0.100777	0.096417	0.090877	0.161574	0.150240	0.140333	0.182972	0.164159	0.153510	0.111342	0.112425	0.102750	0.147654	0.136904	0.135001	0.126681	0.116838	0.114919	0.126010	0.116585	0.112954	0.172445	0.155934	0.151702	0.232198	0.216476	0.203135	0.279070	0.253750	0.232492	0.395594	0.301380	0.257943	0.464212	0.383872	0.328246
100.8	0.100809	0.096633	0.091115	0.161352	0.150467	0.140321	0.182782	0.164162	0.153905	0.111248	0.112214	0.103163	0.147948	0.137464	0.134999	0.126465	0.116743	0.114879	0.126245	0.116262	0.113229	0.172152	0.156094	0.151935	0.232647	0.216905	0.203009	0.279406	0.254163	0.232706	0.395913	0.302036	0.258189	0.464135	0.384144	0.328660
101.0	0.101260	0.096350	0.091459	0.160909	0.150433	0.140631	0.182892	0.163617	0.154020	0.111682	0.112100	0.102822	0.148195	0.137061	0.134376	0.126555	0.116801	0.114865	0.126309	0.116276	0.113065	0.172282	0.156060	0.151718	0.233301	0.217126	0.202733	0.279166	0.254069	0.232766	0.395888	0.301831	0.258024	0.464093	0.384353	0.328920
101.2	0.100874	0.096118	0.091819	0.161109	0.150982	0.140655	0.182306	0.163902	0.154635	0.112013	0.112055	0.102495	0.148837	0.137389	0.134486	0.126200	0.116799	0.114695	0.126555	0.116537	0.113284	0.172818	0.156596	0.151566	0.233980	0.217245	0.202919	0.279487	0.254463	0.232926	0.396670	0.302006	0.258160	0.464125	0.384608	0.329219
101.4	0.100615	0.095855	0.092074	0.160494	0.150710	0.140528	0.182634	0.163241	0.154601	0.112057	0.112008	0.102282	0.148969	0.137841	0.134419	0.126082	0.116838	0.114762	0.126542	0.116479	0.113340	0.172379	0.156731	0.151881	0.234290	0.217798	0.202750	0.279451	0.254851	0.232983	0.396819	0.302008	0.258790	0.464398	0.384778	0.329669
101.6	0.100500	0.096217	0.092206	0.160643	0.151107	0.140257	0.182409	0.163728	0.155355	0.111886	0.112428	0.102090	0.148971	0.137868	0.134201	0.126270	0.117065	0.114931	0.126387	0.116707	0.113078	0.172556	0.156577	0.151805	0.234858	0.217797	0.202569	0.279132	0.254642	0.232664	0.396957	0.302434	0.259139	0.464649	0.385098	0.330089
101.8	0.100164	0.096404	0.092266	0.161006	0.151209	0.140128	0.182416	0.162854	0.155750	0.112602	0.112837	0.102228	0.149520	0.137774	0.134515	0.126432	0.117109	0.114894	0.126342	0.116667	0.112782	0.173180	0.156542	0.151631	0.234596	0.217744	0.203007	0.278669	0.254691	0.233253	0.397318	0.302945	0.259063	0.464856	0.385126	0.330672
102.0	0.100151	0.096627	0.092205	0.160740	0.151354	0.140271	0.182171	0.163153	0.156369	0.113035	0.112597	0.102293	0.150242	0.137873	0.135024	0.126538	0.117037	0.114798	0.126082	0.116592	0.112896	0.173520	0.156839	0.151344	0.234858	0.217616	0.202841	0.278632	0.254822	0.233474	0.397472	0.303252	0.258852	0.465027	0.385367	0.330928
102.2	0.100447	0.096823	0.092356	0.160389	0.151200	0.140097	0.182226	0.163191	0.156523	0.113115	0.111815	0.102498	0.150148	0.137647	0.135061	0.126685	0.117398	0.114507	0.126306	0.116703	0.112456	0.174035	0.157098	0.151017	0.235377	0.217532	0.203031	0.278893	0.254655	0.233467	0.397387	0.303370	0.258929	0.465317	0.385506	0.331223
102.4	0.100489	0.096788	0.092281	0.160161	0.151075	0.140440	0.182201	0.163485	0.157141	0.113157	0.111213	0.102626	0.150335	0.137247	0.134721	0.126736	0.117496	0.114464	0.126373	0.116910	0.112245	0.174222	0.156966	0.150888	0.235683	0.217134	0.203248	0.278973	0.253756	0.233071	0.397382	0.303653	0.258812	0.465603	0.385641	0.331530
102.6	0.100044	0.096497	0.092378	0.160028	0.151115	0.140330	0.182400	0.163356	0.156662	0.112938	0.110614	0.102130	0.150506	0.137279	0.134588	0.126747	0.117533	0.114342	0.126611	0.117027	0.112273	0.174818	0.156449	0.150788	0.235851	0.216851	0.203100	0.278832	0.254738	0.233846	0.397009	0.303460	0.258845	0.465475	0.385759	0.331610
102.8	0.099885	0.096564	0.092582	0.159949	0.151162	0.140466	0.182385	0.163426	0.157037	0.113186	0.111044	0.102126	0.150402	0.136967	0.134374	0.126827	0.117256	0.114222	0.126824	0.117437	0.112065	0.175588	0.156680	0.150854	0.235499	0.216699	0.202862	0.278555	0.255001	0.233562	0.397341	0.303142	0.258898	0.465365	0.386012	0.332163
103.0	0.099587	0.096567	0.092273	0.159645	0.151107	0.140763	0.181941	0.163916	0.157145	0.113788	0.111912	0.101909	0.150808	0.137206	0.134087	0.126736	0.117165	0.114181	0.127256	0.117355	0.112191	0.174853	0.156973	0.151056	0.235103	0.217261	0.202929	0.278474	0.255052	0.234036	0.397648	0.303345	0.258802	0.465693	0.386387	0.332374
103.2	0.099478	0.096846	0.092676	0.159812	0.151126	0.141002	0.182512	0.163710	0.157724	0.113839	0.112716	0.102088	0.150580	0.137785	0.134266	0.126949	0.117278	0.114400	0.127473	0.116944	0.112284	0.175121	0.156855	0.151196	0.234784	0.217349	0.203217	0.278812	0.255243	0.234034	0.397960	0.303596	0.258830	0.465637	0.386511	0.332784
103.4	0.099917	0.097554	0.092993	0.159533	0.151174	0.141280	0.181981	0.164340	0.157759	0.113591	0.112242	0.101920	0.150786	0.137658	0.134740	0.127227	0.117007	0.114607	0.127830	0.117100	0.112475	0.175515	0.156966	0.151422	0.234088	0.217281	0.203208	0.279358	0.255549	0.234145	0.397864	0.303520	0.258957	0.466049	0.386729	0.333422
103.6	0.099952	0.097828	0.092986	0.159705	0.151271	0.141201	0.182684	0.164213	0.157161	0.113304	0.111936	0.102037	0.150654	0.137946	0.134647	0.127484	0.116775	0.114443	0.127770	0.116856	0.112382	0.175305	0.157235	0.151487	0.233789	0.217495	0.203479	0.279240	0.255728	0.234336	0.398270	0.303767	0.259284	0.466481	0.386721	0.333777
103.8	0.100292	0.098149	0.093180	0.159856	0.151433	0.141018	0.182967	0.164733	0.157364	0.113091	0.112012	0.102027	0.150427	0.138003	0.134663	0.127671	0.116868	0.114533	0.127873	0.117149	0.112276	0.175477	0.156720	0.151511	0.233229	0.217353	0.203821	0.279631	0.255936	0.234949	0.398511	0.303425	0.259668	0.466660	0.386981	0.333920
104.0	0.100473	0.098073	0.092920	0.160350	0.151694	0.140885	0.183373	0.164416	0.156814	0.112604	0.112149	0.102116	0.150003	0.137889	0.134371	0.127980	0.117113	0.114802	0.127928	0.117339	0.112300	0.175660	0.156579	0.151478	0.232526	0.217934	0.204374	0.279543	0.255601	0.235312	0.398824	0.303685	0.259870	0.466824	0.387398	0.334070
104.2	0.100898	0.097955	0.092791	0.160719	0.151478	0.140773	0.183075	0.165167	0.156918	0.112542	0.112576	0.102355	0.149850	0.137874	0.134394	0.127930	0.117112	0.114988	0.128053	0.117684	0.112531	0.175671	0.156523	0.152032	0.232173	0.217993	0.204597	0.280358	0.255752	0.235828	0.399086	0.303917	0.260171	0.467071	0.387322	0.334210
104.4	0.101493	0.097931	0.092385	0.160710	0.151233	0.140578	0.183322	0.165269	0.156454	0.111875	0.112470	0.102384	0.150301	0.137882	0.134524	0.127941	0.117427	0.114987	0.127982	0.117775	0.112598	0.175179	0.156692	0.151782	0.231487	0.218269	0.204756	0.280176	0.255825	0.235712	0.399397	0.303609	0.260309	0.467357	0.387675	0.333977
104.6	0.101733	0.097786	0.092080	0.160883	0.151432	0.140516	0.183725	0.165776	0.156768	0.111938	0.112685	0.102349	0.150304	0.138126	0.134735	0.128029	0.117567	0.115141	0.128128	0.117733	0.112652	0.174851	0.157113	0.152015	0.231256	0.218482	0.204431	0.280671	0.256135	0.235767	0.399790	0.304020	0.260918	0.467266	0.387972	0.333922
104.8	0.101901	0.097720	0.092068	0.160644	0.151373	0.140959	0.183460	0.165573	0.156434	0.112150	0.113101	0.102363	0.150347	0.138282	0.134697	0.128600	0.117496	0.114902	0.128096	0.117420	0.112634	0.174356	0.157390	0.152525	0.231159	0.218849	0.204469	0.280707	0.255946	0.236193	0.400512	0.304164	0.261303	0.467371	0.388489	0.334104
105.0	0.102121	0.097188	0.092262	0.160895	0.151482	0.140714	0.183554	0.165959	0.156969	0.112797	0.113277	0.102474	0.150099	0.138529	0.134691	0.128747	0.117498	0.114993	0.128020	0.117080	0.112678	0.174556	0.157298	0.152505	0.231231	0.219121	0.204643	0.281075	0.256419	0.236408	0.401366	0.304190	0.261752	0.467718	0.388715	0.334062
105.2	0.102027	0.096693	0.092139	0.161144	0.151569	0.140376	0.183302	0.166099	0.156752	0.112625	0.113186	0.102556	0.149789	0.138965	0.135184	0.129142	0.117716	0.115128	0.128201	0.117243	0.112930	0.174697	0.157551	0.152902	0.231708	0.219072	0.204855	0.281175	0.256454	0.236332	0.401919	0.304892	0.262347	0.467848	0.389064	0.334047
105.4	0.102146	0.096615	0.092204	0.161154	0.151208	0.140187	0.183624	0.166097	0.156689	0.112510	0.113438	0.102912	0.149737	0.138655	0.134963	0.129233	0.117952	0.114838	0.128011	0.117273	0.112785	0.174176	0.157765	0.153194	0.231959	0.219620	0.205089	0.280929	0.256426	0.236024	0.402440	0.305411	0.262778	0.468512	0.389238	0.334137
105.6	0.102093	0.096474	0.092317	0.161534	0.151369	0.140226	0.183419	0.166866	0.156636	0.112590	0.114078	0.103213	0.149747	0.138476	0.134852	0.129285	0.118176	0.114581	0.127811	0.117285	0.112818	0.174580	0.157762	0.152975	0.232421	0.218916	0.205390	0.281352	0.256154	0.236151	0.402743	0.305749	0.262613	0.468802	0.389643	0.334359
105.8	0.101905	0.096123	0.092440	0.161871	0.151447	0.140615	0.183844	0.166411	0.156677	0.112925	0.113664	0.103439	0.149817	0.138293	0.135406	0.129327	0.118668	0.114586	0.127835	0.117090	0.112649	0.174479	0.158047	0.153079	0.232731	0.219092	0.205600	0.281093	0.255813	0.235878	0.402988	0.306220	0.262517	0.469250	0.390077	0.334602
106.0	0.101909	0.096082	0.092577	0.161644	0.151618	0.140368	0.183866	0.166712	0.156310	0.113032	0.112883	0.103213	0.149831	0.138152	0.135380	0.129345	0.118664	0.114773	0.127484	0.117135	0.112828	0.174459	0.158260	0.152920	0.233579	0.218669	0.205618	0.281803	0.255524	0.235720	0.402978	0.306394	0.262522	0.469505	0.390563	0.334533
106.2	0.101677	0.095922	0.092678	0.161079	0.151820	0.140280	0.184428	0.166494	0.156301	0.112877	0.112367	0.102790	0.149476	0.138451	0.135019	0.129417	0.118877	0.114401	0.127588	0.117002	0.112801	0.174503	0.158290	0.152925	0.234245	0.218015	0.205755	0.281553	0.255200	0.235421	0.403042	0.306378	0.262520	0.469707	0.391186	0.334807
106.4	0.101573	0.095717	0.092934	0.161481	0.151964	0.140332	0.183866	0.167041	0.156330	0.113129	0.112361	0.102690	0.149581	0.138452	0.135106	0.129420	0.118828	0.114792	0.127466	0.117079	0.113200	0.174564	0.158351	0.152884	0.234594	0.217681	0.205791	0.281551	0.254869	0.236049	0.403177	0.306612	0.262148	0.469967	0.391442	0.334895
106.6	0.101291	0.095722	0.093494	0.161282	0.152163	0.140271	0.184412	0.166517	0.156123	0.113337	0.112380	0.103091	0.149564	0.138176	0.135211	0.129225	0.118897	0.114637	0.127845	0.117190	0.113268	0.174546	0.158343	0.152764	0.234705	0.217713	0.205374	0.281181	0.255934	0.236184	0.403093	0.306390	0.262204	0.470415	0.391701	0.335088
106.8	0.100680	0.096045	0.094118	0.161116	0.152145	0.141041	0.184484	0.166551	0.156435	0.114126	0.112897	0.103401	0.149741	0.138317	0.134952	0.129160	0.118648	0.114545	0.127785	0.117068	0.113320	0.175076	0.158574	0.152720	0.234561	0.217783	0.205096	0.281191	0.256120	0.235927	0.403352	0.306240	0.262118	0.470902	0.391885	0.335364
107.0	0.100428	0.096002	0.094040	0.161394	0.152296	0.141111	0.184397	0.166689	0.156247	0.114640	0.112896	0.103603	0.150186	0.138357	0.135067	0.128881	0.118566	0.114455	0.127979	0.116975	0.113522	0.175767	0.158694	0.152734	0.234717	0.217911	0.205157	0.281232	0.256112	0.235793	0.403697	0.306829	0.262217	0.471423	0.391781	0.335383
107.2	0.100239	0.096377	0.094408	0.161763	0.152654	0.141146	0.184544	0.166303	0.156994	0.114269	0.112630	0.103447	0.150388	0.138207	0.135436	0.128898	0.118387	0.114503	0.127935	0.116747	0.113460	0.175664	0.158433	0.152681	0.234873	0.217710	0.204867	0.281567	0.256609	0.235698	0.403568	0.307319	0.262155	0.471713	0.392170	0.335851
107.4	0.100678	0.096391	0.094752	0.161493	0.152777	0.141233	0.184610	0.166365	0.157069	0.114631	0.112274	0.103250	0.150422	0.138106	0.135304	0.128652	0.118398	0.114499	0.128106	0.116996	0.113428	0.175669	0.158549	0.152346	0.234842	0.217537	0.204833	0.281414	0.256845	0.235491	0.403834	0.307602	0.262465	0.472041	0.392396	0.336474
107.6	0.100401	0.096453	0.094878	0.161662	0.152726	0.141512	0.184995	0.165723	0.156930	0.114530	0.112771	0.103056	0.150435	0.138329	0.135181	0.128400	0.118394	0.114404	0.128101	0.117404	0.113347	0.175405	0.158429	0.152181	0.234938	0.217912	0.205144	0.281309	0.257058	0.235333	0.404350	0.307388	0.262749	0.471990	0.392449	0.336522
107.8	0.100152	0.096870	0.094884	0.161618	0.152759	0.141623	0.185053	0.165955	0.157523	0.114742	0.112810	0.102652	0.150294	0.138000	0.135496	0.128293	0.118397	0.114644	0.128375	0.117727	0.113382	0.175227	0.157948	0.152356	0.234881	0.217950	0.205086	0.281411	0.257365	0.235809	0.404706	0.307646	0.263116	0.471721	0.392684	0.336569
108.0	0.100233	0.096840	0.094714	0.161824	0.152687	0.142118	0.184870	0.165635	0.157331	0.114806	0.112589	0.102694	0.150954	0.138359	0.135189	0.128397	0.118061	0.114905	0.128316	0.117954	0.113597	0.175243	0.158030	0.152390	0.234315	0.218503	0.205207	0.281210	0.257664	0.235894	0.405091	0.307911	0.263152	0.471817	0.392775	0.336849
108.2	0.100469	0.096733	0.094917	0.162227	0.152663	0.142141	0.184883	0.166376	0.157268	0.115072	0.112994	0.103030	0.151393	0.138368	0.135451	0.128400	0.117668	0.115270	0.128302	0.118487	0.113780	0.175329	0.157808	0.152382	0.234224	0.218574	0.205105	0.281402	0.258379	0.236248	0.405309	0.308086	0.262938	0.471719	0.392580	0.337095
108.4	0.100556	0.096927	0.094823	0.162183	0.152716	0.142493	0.185225	0.166076	0.156690	0.115148	0.112929	0.103262	0.151986	0.138172	0.135892	0.128290	0.117908	0.115456	0.128565	0.118454	0.113645	0.175075	0.158156	0.152405	0.233888	0.219060	0.205105	0.281198	0.258827	0.235874	0.405562	0.308357	0.263276	0.471556	0.392844	0.336930
108.6	0.100672	0.096856	0.094507	0.161808	0.152723	0.142537	0.185037	0.166524	0.156865	0.115582	0.113266	0.104062	0.151873	0.138443	0.136114	0.128404	0.117953	0.115270	0.128506	0.118712	0.113558	0.175163	0.158290	0.152582	0.233992	0.219475	0.205649	0.281861	0.259252	0.236314	0.405757	0.308718	0.263805	0.471638	0.392947	0.337065
108.8	0.100950	0.096932	0.094513	0.162100	0.152200	0.142773	0.184925	0.166136	0.156943	0.115908	0.113476	0.104406	0.151737	0.138783	0.136119	0.128418	0.117859	0.115076	0.128310	0.118378	0.113801	0.175033	0.157969	0.152633	0.234138	0.219811	0.205985	0.281842	0.259647	0.236525	0.406012	0.309085	0.264184	0.471959	0.393434	0.337265
109.0	0.101480	0.096741	0.094332	0.162481	0.152225	0.142925	0.184788	0.166862	0.157257	0.116147	0.113786	0.104675	0.151671	0.138582	0.136315	0.128512	0.117864	0.115300	0.128418	0.118386	0.113806	0.175387	0.157678	0.152608	0.234238	0.219735	0.206626	0.282206	0.260015	0.236762	0.406437	0.309427	0.264619	0.472105	0.393609	0.337285
109.2	0.101975	0.096754	0.094196	0.162538	0.151933	0.142943	0.184802	0.166656	0.157655	0.115646	0.113993	0.104731	0.151702	0.138232	0.136370	0.128558	0.117940	0.115153	0.128375	0.118550	0.113596	0.175892	0.157580	0.152717	0.234499	0.220131	0.207067	0.282068	0.259488	0.236511	0.406403	0.309902	0.265119	0.472325	0.394224	0.337389
109.4	0.102166	0.097067	0.094396	0.162559	0.152176	0.143464	0.184832	0.167106	0.157750	0.115494	0.114360	0.104888	0.151763	0.138260	0.135880	0.128461	0.118138	0.115009	0.128238	0.118432	0.113309	0.176090	0.157139	0.152564	0.234307	0.220119	0.207375	0.282447	0.259560	0.237423	0.407196	0.310150	0.265342	0.472583	0.394347	0.337851
109.6	0.102201	0.097049	0.093924	0.162851	0.152182	0.143829	0.184911	0.166976	0.157506	0.115561	0.114356	0.104772	0.151759	0.137981	0.135736	0.128584	0.118384	0.115133	0.128122	0.118253	0.113461	0.176661	0.157023	0.152729	0.234477	0.219505	0.207431	0.282825	0.259285	0.237535	0.407039	0.309931	0.265362	0.472710	0.394683	0.338099
109.8	0.102427	0.097089	0.093634	0.162806	0.152489	0.143962	0.184585	0.166961	0.157460	0.115517	0.113755	0.104887	0.151800	0.138185	0.135977	0.128687	0.118338	0.115666	0.128231	0.118210	0.113332	0.176516	0.157085	0.152694	0.234524	0.219476	0.207789	0.283100	0.259401	0.237420	0.407370	0.309937	0.265763	0.473012	0.394942	0.338515
110.0	0.102414	0.097112	0.093324	0.162897	0.152821	0.144143	0.184757	0.167335	0.157322	0.115539	0.113376	0.105392	0.151739	0.138499	0.135559	0.128859	0.118420	0.115846	0.128221	0.118117	0.113648	0.176776	0.157097	0.152481	0.234549	0.219236	0.208178	0.283305	0.259335	0.238039	0.407489	0.309951	0.266058	0.473301	0.395144	0.338594
110.2	0.102469	0.097281	0.093214	0.162885	0.152899	0.144758	0.184685	0.167292	0.157595	0.115289	0.113239	0.105524	0.151458	0.138756	0.135587	0.128916	0.118619	0.115789	0.128367	0.117644	0.113665	0.177246	0.157360	0.152272	0.234270	0.219137	0.208255	0.283389	0.259556	0.237799	0.407838	0.310161	0.266386	0.473498	0.395231	0.338539
110.4	0.102619	0.097462	0.093032	0.163343	0.153114	0.145226	0.184766	0.167822	0.157302	0.115508	0.113529	0.105685	0.151580	0.138454	0.135745	0.128834	0.118577	0.116152	0.128508	0.117680	0.113684	0.177482	0.157198	0.152366	0.234448	0.219269	0.208652	0.283368	0.259280	0.238384	0.407942	0.310147	0.266752	0.474295	0.395128	0.338466
110.6	0.102385	0.097695	0.093141	0.162929	0.153217	0.145153	0.184943	0.167659	0.157119	0.115297	0.113691	0.105650	0.151537	0.138593	0.135611	0.128917	0.118804	0.116078	0.128560	0.117649	0.113830	0.177827	0.156786	0.152282	0.234383	0.219125	0.208010	0.283759	0.259580	0.237760	0.407739	0.310345	0.267221	0.474706	0.395108	0.338733
110.8	0.102071	0.097909	0.092967	0.162789	0.153128	0.145023	0.185049	0.168351	0.157054	0.115333	0.114068	0.105098	0.151708	0.138700	0.135650	0.129125	0.119050	0.116001	0.128571	0.117464	0.113616	0.178228	0.156899	0.152160	0.234499	0.219296	0.207907	0.283543	0.258990	0.238121	0.407995	0.310847	0.267441	0.475034	0.395108	0.339110
111.0	0.102128	0.097941	0.092663	0.162962	0.153349	0.144628	0.185108	0.168183	0.157220	0.115153	0.114021	0.104858	0.151903	0.138189	0.135928	0.128667	0.119098	0.115961	0.128798	0.117717	0.113592	0.178309	0.156713	0.152507	0.234821	0.219006	0.207775	0.283713	0.258961	0.237490	0.408213	0.311175	0.268098	0.475318	0.395057	0.339305
111.2	0.101849	0.098439	0.092777	0.162738	0.153196	0.144489	0.185320	0.168051	0.157629	0.114892	0.113678	0.105010	0.151932	0.138464	0.135779	0.128696	0.119162	0.116183	0.128725	0.117793	0.113445	0.177656	0.156738	0.152474	0.234906	0.218997	0.207618	0.283543	0.258609	0.237436	0.408600	0.311532	0.268157	0.475568	0.395557	0.339857
111.4	0.101755	0.098616	0.092949	0.162464	0.153021	0.144240	0.185650	0.167937	0.157285	0.114933	0.113071	0.105261	0.152032	0.138584	0.135858	0.128641	0.119253	0.116204	0.128709	0.117998	0.113454	0.177846	0.157013	0.152240	0.235256	0.218897	0.207902	0.283637	0.258795	0.236757	0.409021	0.311697	0.268309	0.475488	0.395673	0.340197
111.6	0.101632	0.099011	0.092893	0.162361	0.152881	0.144117	0.185588	0.167843	0.157179	0.114878	0.112849	0.105145	0.152594	0.138354	0.136283	0.128485	0.118843	0.116421	0.128510	0.117968	0.113554	0.177470	0.157146	0.152628	0.235400	0.218906	0.207373	0.283689	0.258745	0.237026	0.409532	0.311566	0.268060	0.475538	0.395979	0.340247
111.8	0.101606	0.099054	0.093022	0.162251	0.153197	0.143604	0.186079	0.168104	0.157219	0.114981	0.112860	0.105231	0.152922	0.138405	0.136235	0.128764	0.118601	0.116713	0.128613	0.118379	0.113920	0.177193	0.157183	0.152788	0.235970	0.218845	0.207119	0.283669	0.258741	0.237197	0.409855	0.312200	0.268019	0.475910	0.396267	0.340505
112.0	0.102041	0.099063	0.093102	0.162494	0.153503	0.143086	0.185948	0.167864	0.157422	0.115030	0.112815	0.105222	0.153608	0.138357	0.136188	0.128819	0.118656	0.116790	0.128961	0.118739	0.114221	0.177625	0.157619	0.152669	0.236340	0.219018	0.207354	0.283499	0.259178	0.237487	0.409918	0.312730	0.267852	0.475770	0.396505	0.340767
112.2	0.102267	0.099048	0.093636	0.162809	0.153203	0.142449	0.186411	0.167913	0.157738	0.115115	0.113473	0.104819	0.153549	0.137887	0.136566	0.128598	0.118705	0.117056	0.129030	0.119278	0.114097	0.177161	0.157738	0.152849	0.237013	0.219025	0.207510	0.283746	0.259199	0.237648	0.409966	0.313044	0.267582	0.475446	0.396661	0.341080
112.4	0.102239	0.099394	0.093559	0.162681	0.152986	0.142093	0.186137	0.167508	0.158219	0.114696	0.113633	0.104877	0.153523	0.138237	0.136884	0.128335	0.119061	0.117102	0.129150	0.119208	0.114081	0.176823	0.157797	0.153062	0.237750	0.219262	0.207726	0.283928	0.259444	0.237640	0.410141	0.313145	0.267888	0.475584	0.397113	0.340974
112.6	0.102782	0.099314	0.093523	0.162890	0.152743	0.141508	0.186098	0.167369	0.158370	0.115032	0.113909	0.105089	0.153481	0.138845	0.137173	0.128519	0.118991	0.116899	0.128665	0.119422	0.114509	0.177291	0.158051	0.153018	0.238182	0.219448	0.208031	0.283895	0.259335	0.238267	0.410552	0.313469	0.268009	0.475407	0.397499	0.341158
112.8	0.103241	0.099567	0.094070	0.163318	0.152462	0.141432	0.185975	0.167278	0.158977	0.115006	0.113462	0.104744	0.153743	0.138795	0.136965	0.128424	0.118872	0.116850	0.128453	0.119403	0.114625	0.177072	0.157877	0.153142	0.238232	0.219514	0.207987	0.284465	0.259589	0.238391	0.410880	0.313787	0.268274	0.475561	0.397971	0.341389
113.0	0.103094	0.099740	0.094152	0.163301	0.153009	0.141560	0.185687	0.167377	0.159352	0.115433	0.112917	0.104959	0.153820	0.138681	0.137013	0.128913	0.118854	0.116928	0.128668	0.119713	0.114593	0.177475	0.158115	0.153343	0.238430	0.219127	0.207966	0.284474	0.259144	0.238826	0.411365	0.313915	0.268111	0.475382	0.398258	0.341590
113.2	0.103243	0.099781	0.094031	0.163215	0.153366	0.141260	0.185508	0.167187	0.159614	0.115295	0.112255	0.104943	0.153747	0.138898	0.136956	0.128866	0.118743	0.116852	0.128792	0.119709	0.114280	0.178067	0.158246	0.153406	0.238570	0.219149	0.207822	0.284923	0.259552	0.239381	0.411669	0.314425	0.268374	0.475614	0.398475	0.341817
113.4	0.103116	0.099870	0.094308	0.163657	0.153559	0.141456	0.185441	0.167371	0.159299	0.115536	0.111859	0.104983	0.154067	0.139527	0.137251	0.129206	0.118788	0.117272	0.128960	0.119893	0.114387	0.177899	0.158262	0.153521	0.238334	0.218964	0.207935	0.285588	0.260041	0.240336	0.412384	0.314807	0.268543	0.475539	0.398205	0.342107
113.6	0.103415	0.099358	0.094359	0.164234	0.153493	0.141404	0.185477	0.167065	0.159209	0.115686	0.111965	0.104784	0.153830	0.139162	0.137176	0.129227	0.118841	0.117255	0.129048	0.119920	0.114815	0.177880	0.158589	0.153727	0.238521	0.218888	0.207816	0.285964	0.260318	0.239643	0.412476	0.314500	0.268442	0.475829	0.398558	0.342134
113.8	0.103568	0.099182	0.094621	0.164306	0.154143	0.141932	0.185082	0.167580	0.159121	0.115509	0.112047	0.104964	0.153409	0.139734	0.137003	0.129127	0.119043	0.117421	0.129432	0.119760	0.114798	0.177565	0.159129	0.153856	0.238528	0.219097	0.207958	0.286156	0.260889	0.239664	0.412770	0.315100	0.268611	0.475910	0.398602	0.342422
114.0	0.103919	0.098943	0.094654	0.164595	0.154596	0.142849	0.185832	0.167619	0.159128	0.115258	0.112594	0.105167	0.153060	0.140022	0.136738	0.129350	0.119317	0.117249	0.130011	0.119276	0.114948	0.177756	0.159278	0.153778	0.238247	0.219262	0.208118	0.285975	0.260925	0.239726	0.412841	0.315418	0.268755	0.476199	0.398554	0.342284
114.2	0.104024	0.099025	0.094862	0.164233	0.154494	0.143280	0.185452	0.167891	0.159254	0.114852	0.113100	0.104932	0.152540	0.140025	0.136824	0.129472	0.119118	0.117148	0.130502	0.119097	0.114972	0.178313	0.159534	0.153874	0.237693	0.219282	0.208118	0.286168	0.261137	0.239813	0.412763	0.315497	0.268705	0.476391	0.398566	0.342160
114.4	0.104454	0.098872	0.095105	0.163784	0.154591	0.143718	0.185961	0.168276	0.158788	0.114842	0.113329	0.104836	0.152769	0.140214	0.136690	0.129436	0.119212	0.117171	0.130979	0.119426	0.115355	0.178239	0.159511	0.154212	0.237383	0.219445	0.208367	0.286266	0.261125	0.240096	0.412626	0.315436	0.268760	0.477355	0.398716	0.342420
114.6	0.104216	0.098944	0.095412	0.163699	0.154892	0.143675	0.185792	0.168927	0.158823	0.114744	0.112869	0.104940	0.152438	0.140718	0.136928	0.129765	0.119261	0.116959	0.131134	0.119573	0.115185	0.178240	0.159972	0.153997	0.236968	0.219517	0.208131	0.286578	0.261132	0.239813	0.412794	0.315061	0.269127	0.477267	0.398698	0.342612
114.8	0.104105	0.098789	0.095735	0.163628	0.154991	0.144108	0.186211	0.169078	0.158703	0.114954	0.112703	0.105261	0.152376	0.140372	0.136802	0.129819	0.119548	0.116672	0.131386	0.119457	0.115091	0.178512	0.160203	0.154080	0.236890	0.219853	0.208167	0.286397	0.260494	0.239990	0.413158	0.315123	0.269296	0.477793	0.398901	0.342731
115.0	0.104138	0.098731	0.095812	0.163474	0.155065	0.144501	0.186655	0.169003	0.158832	0.114970	0.112509	0.105072	0.152443	0.140074	0.136601	0.129884	0.119423	0.116615	0.131382	0.119435	0.115282	0.178439	0.159831	0.154618	0.236413	0.220171	0.208191	0.286232	0.261203	0.239655	0.413664	0.315350	0.269793	0.477916	0.398910	0.342781
115.2	0.104200	0.098926	0.095814	0.163094	0.154902	0.144382	0.187411	0.169066	0.158501	0.114939	0.112822	0.105308	0.152438	0.140270	0.136669	0.130280	0.119640	0.116916	0.131346	0.119296	0.115152	0.178437	0.160011	0.154611	0.236189	0.220258	0.208303	0.286029	0.260744	0.239591	0.414395	0.315230	0.269684	0.478196	0.399058	0.343001
115.4	0.104336	0.098649	0.095870	0.163005	0.155047	0.144640	0.187246	0.169419	0.158678	0.115067	0.113413	0.105056	0.152644	0.140058	0.136774	0.130544	0.119774	0.116864	0.131074	0.119262	0.115083	0.178548	0.160268	0.154573	0.236365	0.220746	0.208387	0.285972	0.261377	0.239725	0.414468	0.315701	0.269564	0.478408	0.399420	0.342917
115.6	0.104943	0.098257	0.095912	0.162719	0.155070	0.144817	0.187285	0.169504	0.158719	0.115354	0.114224	0.104754	0.152836	0.139658	0.136419	0.130863	0.119712	0.116995	0.131266	0.119007	0.115201	0.178488	0.160485	0.154895	0.236427	0.221227	0.208052	0.285912	0.261267	0.239667	0.414944	0.315842	0.269525	0.478900	0.399684	0.343054
115.8	0.104994	0.098194	0.096341	0.162774	0.154803	0.144821	0.187175	0.169277	0.159364	0.115516	0.114922	0.104626	0.153529	0.139673	0.136300	0.131119	0.119909	0.117065	0.131493	0.119361	0.115198	0.178493	0.160354	0.154926	0.237194	0.221801	0.208553	0.286005	0.261778	0.239571	0.415222	0.315914	0.270095	0.479032	0.399906	0.343193
116.0	0.105155	0.098204	0.096200	0.162874	0.154478	0.144654	0.186810	0.169327	0.159538	0.115610	0.114801	0.104428	0.153973	0.139327	0.136601	0.131130	0.120446	0.117277	0.131561	0.119054	0.114962	0.178504	0.160205	0.154761	0.237350	0.222202	0.208762	0.286175	0.261996	0.239778	0.415432	0.316245	0.270371	0.478880	0.399856	0.343424
116.2	0.105170	0.098111	0.096041	0.163100	0.154233	0.144661	0.187271	0.169464	0.160030	0.116091	0.114643	0.104354	0.154015	0.139254	0.136794	0.131108	0.120407	0.117310	0.131200	0.118987	0.115005	0.178155	0.159803	0.154582	0.237849	0.222785	0.208646	0.286473	0.261952	0.239742	0.415884	0.315980	0.270316	0.479029	0.399977	0.343547
116.4	0.105307	0.098263	0.095656	0.162841	0.154164	0.144634	0.186886	0.169628	0.160136	0.115958	0.114264	0.104398	0.154145	0.139296	0.136780	0.131060	0.120456	0.117492	0.131093	0.118842	0.115530	0.178508	0.159489	0.154204	0.238552	0.223260	0.208659	0.286052	0.262069	0.239917	0.416515	0.316343	0.271039	0.479416	0.400090	0.343840
116.6	0.105164	0.098428	0.095383	0.163073	0.154008	0.144907	0.187258	0.169719	0.159899	0.116341	0.114198	0.104478	0.154697	0.139415	0.137088	0.131300	0.120617	0.117214	0.130652	0.119162	0.115600	0.178693	0.159751	0.154032	0.238573	0.223658	0.208417	0.285911	0.261852	0.239979	0.417045	0.316501	0.271455	0.479821	0.400128	0.344226
116.8	0.104812	0.099144	0.095176	0.162985	0.154179	0.145181	0.187013	0.169725	0.160012	0.116668	0.114052	0.104325	0.154928	0.138907	0.137105	0.131369	0.120587	0.117149	0.130281	0.119029	0.115653	0.178685	0.159381	0.153885	0.238442	0.223758	0.208184	0.286468	0.261719	0.239969	0.417748	0.316140	0.271795	0.480012	0.400073	0.344603
117.0	0.104644	0.098880	0.094772	0.163145	0.154702	0.145186	0.187121	0.169157	0.159687	0.117086	0.114400	0.104231	0.154888	0.138618	0.137188	0.131578	0.120533	0.117236	0.130239	0.119137	0.115731	0.178874	0.159002	0.153881	0.238878	0.223634	0.207794	0.285893	0.262029	0.240174	0.417993	0.316648	0.271972	0.480348	0.399911	0.345120
117.2	0.104962	0.098068	0.094221	0.163720	0.154690	0.144669	0.186977	0.169641	0.159665	0.116674	0.115100	0.103868	0.154890	0.138549	0.137450	0.131152	0.120638	0.117426	0.130286	0.119242	0.115274	0.179169	0.158919	0.153778	0.238977	0.223743	0.207905	0.286629	0.262371	0.240625	0.418313	0.316995	0.272211	0.480583	0.400194	0.345369
117.4	0.104882	0.097948	0.094510	0.164192	0.154507	0.144201	0.186954	0.169415	0.159763	0.116475	0.115833	0.103886	0.155122	0.138440	0.137950	0.130997	0.120645	0.117500	0.130125	0.119625	0.115542	0.179348	0.158686	0.153978	0.239007	0.224289	0.208189	0.286596	0.262460	0.240213	0.418666	0.316487	0.272307	0.480866	0.400434	0.345532
117.6	0.104697	0.097539	0.094150	0.164737	0.154824	0.144016	0.187149	0.169410	0.159713	0.116087	0.116467	0.103849	0.154729	0.138175	0.137648	0.130753	0.120559	0.117542	0.130084	0.119818	0.115555	0.179484	0.158866	0.153944	0.239487	0.224363	0.207975	0.286592	0.262491	0.239742	0.418687	0.316575	0.272118	0.481175	0.400762	0.345791
117.8	0.104412	0.097569	0.093750	0.164852	0.155082	0.144052	0.187123	0.169613	0.159749	0.115876	0.116655	0.104142	0.154764	0.138537	0.137527	0.130583	0.120410	0.117482	0.130330	0.120078	0.115379	0.179753	0.159081	0.153989	0.239176	0.224405	0.208000	0.286310	0.262345	0.239775	0.418737	0.316922	0.272150	0.481299	0.400779	0.346167
118.0	0.104453	0.097518	0.093509	0.164958	0.154930	0.143967	0.187360	0.169590	0.159799	0.115792	0.116949	0.104467	0.154712	0.138590	0.137641	0.130578	0.119959	0.117391	0.130674	0.120373	0.115344	0.180047	0.159070	0.153751	0.238459	0.224282	0.208126	0.286540	0.262187	0.239659	0.418733	0.316724	0.272084	0.481625	0.400971	0.346294
118.2	0.104145	0.097593	0.093570	0.164910	0.154837	0.143779	0.187056	0.169701	0.159860	0.115847	0.116895	0.104781	0.154643	0.138538	0.137667	0.130384	0.119722	0.117367	0.130786	0.120926	0.115426	0.180228	0.159430	0.153780	0.237784	0.224195	0.208222	0.286631	0.262118	0.240027	0.418692	0.316714	0.271878	0.481832	0.401313	0.346394
118.4	0.104086	0.097468	0.093566	0.165135	0.154943	0.143973	0.187418	0.169341	0.159665	0.115910	0.116653	0.104865	0.154690	0.138907	0.137793	0.130135	0.119588	0.117320	0.130832	0.121241	0.115474	0.180208	0.159792	0.153681	0.237274	0.224086	0.208416	0.286989	0.262136	0.239887	0.419023	0.316688	0.271924	0.482254	0.401719	0.346612
118.6	0.103649	0.097481	0.093372	0.165516	0.155259	0.144087	0.187337	0.169364	0.159906	0.115948	0.116455	0.104906	0.154197	0.139345	0.138035	0.130165	0.119385	0.117162	0.130725	0.121418	0.115248	0.180383	0.160289	0.153656	0.236942	0.223853	0.208465	0.286868	0.262025	0.240014	0.419097	0.316751	0.272048	0.482024	0.402079	0.346607
118.8	0.103510	0.097303	0.093339	0.165287	0.155159	0.144306	0.187665	0.168807	0.159742	0.115856	0.116739	0.104856	0.153966	0.139386	0.137894	0.130198	0.119698	0.117206	0.130738	0.121389	0.115453	0.180476	0.160210	0.153775	0.236690	0.223817	0.208439	0.286846	0.262073	0.240385	0.419177	0.317354	0.271852	0.482251	0.402638	0.346655
119.0	0.103442	0.097515	0.093135	0.165051	0.155161	0.144475	0.188044	0.168520	0.159864	0.115834	0.116941	0.104620	0.153814	0.139680	0.138081	0.130324	0.119524	0.117347	0.130730	0.121401	0.115327	0.180189	0.160520	0.153985	0.236178	0.223712	0.208559	0.286641	0.262600	0.240504	0.419328	0.317430	0.271830	0.482180	0.402882	0.346720
119.2	0.103440	0.097626	0.093145	0.164881	0.155278	0.144705	0.188221	0.167937	0.159855	0.115888	0.117424	0.104991	0.153481	0.140081	0.138351	0.130352	0.119654	0.117586	0.130742	0.121260	0.115029	0.180061	0.161046	0.153963	0.236092	0.223278	0.208582	0.286832	0.262579	0.240560	0.419288	0.317496	0.271550	0.482425	0.403409	0.346677
119.4	0.103462	0.097651	0.093225	0.164750	0.155240	0.145272	0.187734	0.167946	0.160043	0.115879	0.117589	0.105128	0.153214	0.140473	0.138222	0.130407	0.119645	0.117656	0.130679	0.121079	0.114956	0.179837	0.161625	0.154022	0.236055	0.223388	0.208794	0.286954	0.263133	0.240865	0.419076	0.317924	0.271410	0.482577	0.403980	0.346566
119.6	0.103525	0.097872	0.093339	0.164442	0.155107	0.145555	0.187633	0.167244	0.160014	0.116064	0.117425	0.105235	0.153151	0.140599	0.138378	0.130421	0.119532	0.117866	0.130890	0.120769	0.114989	0.179523	0.161823	0.154192	0.235941	0.223039	0.208936	0.287184	0.263374	0.240714	0.418944	0.317718	0.271553	0.482662	0.404183	0.346703
119.8	0.103416	0.098256	0.093415	0.164348	0.154808	0.146003	0.187661	0.167088	0.160351	0.116086	0.117360	0.105547	0.153138	0.140901	0.138974	0.130304	0.119613	0.117978	0.130737	0.120592	0.114880	0.179093	0.161766	0.154008	0.236198	0.222836	0.209168	0.287430	0.263905	0.241110	0.418934	0.317778	0.271795	0.482639	0.404457	0.346630
