# Supplementary material for: High-Voltage Toxin’Roll: Electrostatic Charge Repulsion as a Dynamic Venom Resistance Trait in Pythonid Snakes
Source: Toxins (Basel). 2024 Apr 4;16(4):176. doi: 10.3390/toxins16040176 (PMC11053703; doi:10.3390/toxins16040176)
Supplement: Supplementary file 1 [file toxins-16-00176-s001.zip › Supplemental datasheets/Fig 3 line graphs/Tropidolaemus wagleri.csv]

Time	P. bivittatus & P. brongersmai	P. bivittatus & P. brongersmai	P. bivittatus & P. brongersmai	P. regius	P. regius	P. regius	P. sebae	P. sebae	P. sebae	P. biv & P. bro 187 A/S	P. biv & P. bro 187 A/S	P. biv & P. bro 187 A/S	P. biv & P. bro 195 K/E	P. biv & P. bro 195 K/E	P. biv & P. bro 195 K/E	P. biv & P. bro 189 K/Q	P. biv & P. bro 189 K/Q	P. biv & P. bro 189 K/Q	P. biv & P. bro 187 A/S-189 K/Q	P. biv & P. bro 187 A/S-189 K/Q	P. biv & P. bro 187 A/S-189 K/Q	P. biv & P. bro 189 K/Q-195 K/E	P. biv & P. bro 189 K/Q-195 K/E	P. biv & P. bro 189 K/Q-195 K/E	P. biv & P. bro 189 K/D-195 K/D	P. biv & P. bro 189 K/D-195 K/D	P. biv & P. bro 189 K/D-195 K/D	A. melanocephalus	A. melanocephalus	A. melanocephalus	191 K/D-195K/E	191 K/D-195K/E	191 K/D-195K/E	M. reticulatus	M. reticulatus	M. reticulatus
0.0	0.000000	0.000000	0.000000	0.000000	0.000000	0.000000	0.000000	0.000000	0.000000	0.000000	0.000000	0.000000	0.000000	0.000000	0.000000	0.000000	0.000000	0.000000	0.000000	0.000000	0.000000	0.000000	0.000000	0.000000	0.000000	0.000000	0.000000	0.000000	0.000000	0.000000	0.000000	0.000000	0.000000	0.000000	0.000000	0.000000
0.2	0.004490	0.004647	0.004094	0.005477	0.004832	0.005226	0.005495	0.005604	0.004637	0.004786	0.004822	0.004398	0.006324	0.005086	0.005403	0.005468	0.004697	0.004046	0.005027	0.004628	0.005116	0.006275	0.005253	0.005076	0.005487	0.005100	0.005126	0.005725	0.005568	0.005740	0.006420	0.005469	0.005188	0.005160	0.005354	0.004804
0.4	0.009827	0.009399	0.008707	0.011311	0.010570	0.011032	0.012245	0.011620	0.010584	0.010388	0.010145	0.009217	0.013327	0.010819	0.011468	0.011540	0.009888	0.008671	0.010582	0.009970	0.010482	0.013386	0.011397	0.011155	0.011100	0.010891	0.011035	0.012152	0.011727	0.012208	0.013427	0.011392	0.010798	0.011053	0.011468	0.010408
0.6	0.015591	0.014981	0.013733	0.017717	0.017096	0.017186	0.019374	0.018288	0.016684	0.016223	0.016053	0.014614	0.020910	0.017102	0.017732	0.017822	0.015464	0.013738	0.016896	0.015805	0.016497	0.021362	0.018754	0.017678	0.017184	0.017155	0.017056	0.019457	0.018495	0.018867	0.021110	0.018147	0.017018	0.017650	0.017737	0.016364
0.8	0.021779	0.020662	0.018997	0.024396	0.023988	0.023559	0.027262	0.025301	0.023402	0.022196	0.022433	0.020062	0.029355	0.023938	0.024660	0.024475	0.021284	0.018932	0.023516	0.021851	0.022827	0.030150	0.026885	0.024562	0.023705	0.023929	0.023598	0.026599	0.025728	0.026278	0.029380	0.025275	0.023934	0.024561	0.024667	0.022911
1.0	0.028155	0.026650	0.024166	0.031374	0.031275	0.030073	0.035026	0.032779	0.030146	0.028671	0.028557	0.026046	0.037609	0.030976	0.031823	0.031255	0.027449	0.024761	0.030513	0.027971	0.028850	0.039225	0.034820	0.032145	0.030567	0.030910	0.030195	0.034300	0.033707	0.033989	0.037304	0.032650	0.030640	0.031711	0.032086	0.029603
1.2	0.034250	0.032535	0.029271	0.038422	0.038401	0.037074	0.043074	0.040107	0.037106	0.035315	0.034920	0.031825	0.046012	0.037820	0.038565	0.038385	0.033656	0.030500	0.037789	0.033857	0.034964	0.048238	0.042537	0.039387	0.037683	0.037786	0.036788	0.042568	0.041535	0.041796	0.045819	0.040289	0.037634	0.038947	0.039234	0.036490
1.4	0.040367	0.038403	0.034128	0.045375	0.044879	0.043899	0.051312	0.047394	0.043779	0.041866	0.041026	0.037334	0.054165	0.044969	0.045321	0.044965	0.039652	0.036235	0.044681	0.040282	0.041071	0.057023	0.050589	0.046418	0.044620	0.044710	0.043356	0.050505	0.049555	0.049298	0.054467	0.047923	0.044500	0.046235	0.046278	0.043151
1.6	0.046092	0.043979	0.039081	0.051718	0.051333	0.049990	0.059273	0.054408	0.050077	0.048376	0.047075	0.042703	0.061936	0.051879	0.051845	0.051309	0.045449	0.041556	0.051619	0.045962	0.046293	0.065745	0.058639	0.053542	0.050990	0.051362	0.049356	0.057895	0.056996	0.056695	0.062446	0.055543	0.051230	0.053521	0.052845	0.049415
1.8	0.051455	0.049129	0.043562	0.057633	0.057400	0.055391	0.066474	0.060912	0.055884	0.054379	0.052649	0.047597	0.069009	0.058274	0.057845	0.056892	0.050384	0.046199	0.057609	0.051295	0.051184	0.073968	0.065417	0.059696	0.056962	0.057331	0.055512	0.064843	0.063809	0.063119	0.069939	0.062666	0.057467	0.060363	0.059070	0.055536
2.0	0.056133	0.053469	0.047361	0.063017	0.062225	0.059991	0.073217	0.066894	0.060871	0.059426	0.057347	0.051910	0.075474	0.063781	0.062525	0.061675	0.055095	0.050054	0.062811	0.055528	0.054884	0.080896	0.071503	0.065528	0.062313	0.062490	0.060322	0.071216	0.069799	0.069245	0.076441	0.069068	0.063142	0.066434	0.064278	0.060753
2.2	0.059798	0.056474	0.050139	0.067221	0.065779	0.063318	0.078779	0.071418	0.064940	0.063633	0.060937	0.055485	0.080861	0.068423	0.066507	0.065644	0.058304	0.053159	0.067211	0.059122	0.057726	0.086801	0.076698	0.070071	0.066813	0.067071	0.064624	0.076260	0.074609	0.074327	0.081808	0.074229	0.067764	0.071399	0.068917	0.065443
2.4	0.063288	0.059840	0.053176	0.071474	0.069317	0.066869	0.084134	0.076095	0.069477	0.067407	0.064485	0.058668	0.086130	0.073195	0.070556	0.070064	0.062115	0.056812	0.071483	0.063049	0.060331	0.092505	0.082882	0.074767	0.071024	0.071442	0.068762	0.081056	0.079115	0.079053	0.087510	0.078824	0.072638	0.076407	0.073308	0.069562
2.6	0.066687	0.063201	0.056463	0.075931	0.073000	0.070639	0.089684	0.080500	0.074004	0.071253	0.067385	0.061847	0.091136	0.077380	0.074578	0.073957	0.065745	0.059554	0.075400	0.066115	0.063502	0.098161	0.089034	0.079294	0.075233	0.075579	0.072806	0.085856	0.083644	0.083843	0.092888	0.083739	0.076924	0.081309	0.077423	0.073808
2.8	0.070456	0.066021	0.059692	0.080265	0.077247	0.073955	0.094256	0.084664	0.078325	0.074921	0.070763	0.064554	0.095848	0.081897	0.078381	0.077620	0.069394	0.062731	0.079546	0.069552	0.066027	0.103548	0.094234	0.083171	0.079610	0.079906	0.077124	0.090667	0.088148	0.088462	0.098047	0.088318	0.081508	0.086005	0.081829	0.077722
3.0	0.073245	0.069085	0.062571	0.084172	0.080671	0.077012	0.099808	0.089056	0.082068	0.078549	0.073750	0.067847	0.100499	0.085870	0.081869	0.081805	0.072765	0.065727	0.083371	0.073441	0.068877	0.108862	0.098546	0.087150	0.083584	0.083437	0.080469	0.095128	0.092285	0.093268	0.102976	0.092742	0.085598	0.090585	0.085686	0.081734
3.2	0.075787	0.071617	0.065759	0.088660	0.084128	0.079840	0.104438	0.093058	0.086355	0.082272	0.076968	0.070954	0.104970	0.089244	0.085590	0.085641	0.075765	0.068466	0.087058	0.076142	0.071864	0.114030	0.102458	0.091226	0.087553	0.087255	0.084322	0.099856	0.096565	0.097421	0.108191	0.097100	0.089948	0.095319	0.089951	0.086268
3.4	0.078839	0.074332	0.068759	0.092889	0.087387	0.082812	0.108786	0.097098	0.090051	0.085575	0.080107	0.073601	0.109445	0.093113	0.089361	0.089210	0.078562	0.071343	0.090831	0.079686	0.074108	0.118971	0.106589	0.095440	0.091602	0.090752	0.087754	0.104735	0.100766	0.101858	0.113164	0.101276	0.093993	0.099956	0.093887	0.090736
3.6	0.081975	0.077126	0.071575	0.096540	0.090770	0.085697	0.113485	0.100768	0.093955	0.089306	0.083159	0.076676	0.113479	0.096703	0.092646	0.093013	0.081369	0.074228	0.094574	0.082447	0.076765	0.123722	0.111460	0.099323	0.095462	0.094220	0.091342	0.109240	0.105129	0.105648	0.118268	0.105905	0.097605	0.103934	0.098173	0.094366
3.8	0.084930	0.079948	0.074233	0.100187	0.093807	0.088869	0.118026	0.104863	0.097470	0.092958	0.086273	0.079455	0.117844	0.100191	0.095920	0.096716	0.084254	0.076856	0.098400	0.085999	0.079096	0.128404	0.115689	0.103027	0.099670	0.097697	0.095460	0.113848	0.108863	0.109546	0.123424	0.110734	0.101425	0.108362	0.102520	0.097864
4.0	0.088042	0.082349	0.076884	0.103764	0.096575	0.091782	0.122443	0.108183	0.100861	0.096294	0.089009	0.082207	0.121894	0.103534	0.098983	0.099773	0.087094	0.079044	0.101666	0.089332	0.081820	0.133733	0.118939	0.106228	0.103636	0.101304	0.098870	0.118284	0.112873	0.113170	0.128419	0.114664	0.105404	0.112641	0.106677	0.101365
4.2	0.091277	0.084832	0.079706	0.107051	0.099187	0.093865	0.126429	0.112095	0.103882	0.099617	0.091634	0.084866	0.125720	0.107038	0.102618	0.103257	0.089905	0.081787	0.105039	0.091954	0.084760	0.138215	0.122234	0.110510	0.107320	0.104717	0.102575	0.122472	0.117405	0.117340	0.133342	0.118356	0.109492	0.117017	0.110436	0.104810
4.4	0.094576	0.087048	0.082174	0.110325	0.102297	0.096531	0.130845	0.115422	0.107633	0.102547	0.094151	0.087475	0.129403	0.110248	0.105718	0.106561	0.092929	0.084749	0.108354	0.094844	0.087221	0.143100	0.126534	0.114534	0.110358	0.108476	0.106448	0.126769	0.121453	0.120870	0.138084	0.122146	0.112792	0.120994	0.114272	0.108300
4.6	0.097409	0.089866	0.084816	0.113650	0.105255	0.098832	0.134492	0.119036	0.110492	0.105207	0.096918	0.089971	0.133487	0.113608	0.108817	0.109587	0.095280	0.087369	0.111553	0.097434	0.090049	0.147819	0.131445	0.118162	0.113887	0.111961	0.109209	0.130937	0.125400	0.124224	0.142847	0.126041	0.116126	0.125174	0.118088	0.111766
4.8	0.100281	0.092220	0.086806	0.116782	0.108346	0.101542	0.138486	0.122356	0.113893	0.107865	0.099452	0.091971	0.137181	0.117237	0.111977	0.113170	0.097848	0.089864	0.114862	0.100227	0.092466	0.152548	0.135629	0.121471	0.117198	0.115425	0.113091	0.134876	0.129236	0.128256	0.147517	0.129474	0.119322	0.129085	0.121882	0.115245
5.0	0.103345	0.094554	0.088694	0.120049	0.111334	0.104146	0.142135	0.126029	0.116662	0.110836	0.101653	0.094456	0.140643	0.120538	0.115129	0.116234	0.100774	0.092893	0.118173	0.102672	0.094963	0.156803	0.138111	0.124924	0.120668	0.118481	0.115914	0.139252	0.133594	0.132126	0.151653	0.133330	0.122480	0.132932	0.125399	0.118655
5.2	0.106028	0.097038	0.090937	0.122962	0.113933	0.107162	0.145762	0.129168	0.119809	0.113712	0.104456	0.096447	0.144328	0.123696	0.117919	0.119528	0.103398	0.095455	0.121389	0.105201	0.097422	0.161195	0.140724	0.127816	0.124028	0.121502	0.118760	0.143219	0.137627	0.135484	0.156512	0.137326	0.125836	0.136669	0.128675	0.122066
5.4	0.109001	0.099676	0.093253	0.125758	0.116342	0.109719	0.149943	0.132584	0.122407	0.116512	0.107031	0.098846	0.147597	0.127415	0.121103	0.122609	0.106188	0.097912	0.123866	0.108002	0.100223	0.165413	0.145066	0.131363	0.127099	0.124723	0.121883	0.147076	0.141629	0.138856	0.160852	0.141069	0.128880	0.140910	0.132187	0.125242
5.6	0.111862	0.102217	0.096121	0.128582	0.119071	0.112110	0.153835	0.136034	0.125236	0.119436	0.109613	0.101083	0.151142	0.131076	0.124121	0.126084	0.108714	0.100289	0.127082	0.110411	0.102701	0.169855	0.148589	0.134910	0.130285	0.127738	0.124904	0.150927	0.144938	0.142413	0.165158	0.144950	0.131632	0.145165	0.135526	0.128343
5.8	0.114479	0.104579	0.098051	0.131804	0.121452	0.114593	0.157676	0.139186	0.128269	0.121933	0.112241	0.103426	0.154904	0.134237	0.126977	0.129272	0.110798	0.102428	0.129398	0.113244	0.105005	0.173878	0.151381	0.137546	0.133315	0.130306	0.128067	0.155036	0.148504	0.145686	0.169423	0.148536	0.134702	0.148998	0.138905	0.131694
6.0	0.117158	0.106803	0.100241	0.134927	0.123836	0.116701	0.161930	0.142701	0.131034	0.124394	0.114689	0.105710	0.158759	0.137409	0.129458	0.132381	0.113401	0.104576	0.132148	0.115467	0.107039	0.177777	0.154207	0.140552	0.136579	0.133257	0.130611	0.158698	0.151930	0.149871	0.173679	0.151893	0.138086	0.152894	0.142098	0.134486
6.2	0.119776	0.108869	0.101952	0.138149	0.126559	0.118665	0.165632	0.145737	0.134090	0.127053	0.116793	0.107722	0.162326	0.140957	0.132319	0.135356	0.115699	0.106961	0.135185	0.118514	0.109261	0.181589	0.157293	0.142964	0.139889	0.136661	0.133975	0.161966	0.155228	0.153416	0.177784	0.154942	0.141215	0.156651	0.145502	0.137657
6.4	0.122635	0.111523	0.103929	0.141281	0.129184	0.120689	0.169547	0.148897	0.137030	0.129822	0.118785	0.109723	0.165322	0.144346	0.135141	0.138144	0.118467	0.109196	0.137544	0.120824	0.110651	0.185190	0.161115	0.145729	0.143174	0.139256	0.136966	0.165571	0.158945	0.156371	0.181793	0.158018	0.144122	0.160927	0.148947	0.140113
6.6	0.125033	0.113361	0.105766	0.144340	0.132157	0.123241	0.173555	0.152364	0.139719	0.132685	0.120691	0.111584	0.168422	0.146844	0.137687	0.140737	0.120933	0.110895	0.140527	0.122831	0.112538	0.188963	0.164685	0.148765	0.146212	0.141776	0.139976	0.168766	0.162368	0.159928	0.185385	0.161633	0.146932	0.164171	0.152026	0.143018
6.8	0.127507	0.115275	0.107719	0.146975	0.135236	0.125340	0.176803	0.155814	0.142366	0.135025	0.122814	0.113499	0.171714	0.149621	0.140327	0.143452	0.123195	0.112885	0.143327	0.125061	0.114251	0.192485	0.167884	0.151387	0.149113	0.144438	0.142378	0.172297	0.165826	0.163099	0.189236	0.164687	0.150075	0.167747	0.155685	0.146055
7.0	0.129167	0.117430	0.109409	0.150197	0.137636	0.127899	0.181019	0.159024	0.144819	0.137690	0.124746	0.115694	0.174652	0.152044	0.142569	0.145966	0.125123	0.114862	0.145136	0.127743	0.115929	0.196111	0.170554	0.154020	0.152455	0.147017	0.144244	0.175794	0.168776	0.166642	0.193005	0.167739	0.152919	0.171353	0.159105	0.148801
7.2	0.131231	0.119060	0.110979	0.153353	0.140582	0.130256	0.184189	0.162195	0.147774	0.140270	0.126625	0.117667	0.178013	0.154740	0.145108	0.148181	0.127037	0.116802	0.147850	0.129873	0.117561	0.199924	0.173385	0.156627	0.155460	0.149570	0.146555	0.179343	0.172157	0.169700	0.197146	0.170746	0.156094	0.175080	0.162833	0.151931
7.4	0.133826	0.121214	0.113081	0.156201	0.143123	0.132684	0.187321	0.165452	0.150271	0.142922	0.128391	0.119181	0.180752	0.157777	0.147517	0.150663	0.129221	0.118504	0.150090	0.131981	0.118766	0.203409	0.176726	0.159234	0.158380	0.151903	0.148636	0.183034	0.175788	0.172657	0.200768	0.173889	0.159072	0.178676	0.166108	0.154530
7.6	0.136115	0.123122	0.114899	0.158683	0.145693	0.135224	0.190838	0.168782	0.152907	0.145812	0.130244	0.121388	0.183496	0.160529	0.149641	0.153326	0.131094	0.120226	0.153471	0.134003	0.120294	0.206907	0.180449	0.162223	0.161228	0.154361	0.151701	0.186595	0.179222	0.175146	0.204545	0.177157	0.161735	0.182370	0.169618	0.157072
7.8	0.138316	0.125098	0.116594	0.161666	0.147903	0.137631	0.194204	0.171815	0.155594	0.148389	0.132512	0.123152	0.186407	0.163214	0.152086	0.155688	0.133241	0.122211	0.155736	0.136545	0.121451	0.210934	0.183095	0.165426	0.164223	0.156707	0.154337	0.190126	0.182220	0.178044	0.208062	0.179847	0.164732	0.186212	0.172960	0.159605
8.0	0.140549	0.126722	0.118228	0.164281	0.150391	0.139408	0.197048	0.174611	0.158370	0.150906	0.134492	0.124964	0.189282	0.165762	0.154314	0.158038	0.135160	0.123717	0.158164	0.138529	0.123457	0.214897	0.185065	0.168603	0.167060	0.159650	0.156364	0.193064	0.185425	0.181230	0.211595	0.182730	0.167381	0.189866	0.175939	0.162304
8.2	0.142746	0.128732	0.120178	0.166902	0.152319	0.141053	0.200447	0.177561	0.160911	0.153282	0.136065	0.126822	0.192336	0.168185	0.156752	0.160473	0.137210	0.125884	0.160721	0.140745	0.125289	0.218192	0.187633	0.171746	0.169358	0.162470	0.159209	0.196253	0.188746	0.184168	0.215217	0.185870	0.169688	0.193162	0.178788	0.164932
8.4	0.145234	0.130633	0.122024	0.169850	0.154717	0.143422	0.203273	0.180112	0.163519	0.155444	0.137612	0.128583	0.195344	0.170537	0.158724	0.162648	0.139496	0.127874	0.162979	0.142547	0.126899	0.221641	0.191233	0.174198	0.172252	0.165627	0.161586	0.199600	0.191560	0.186301	0.218879	0.188760	0.171999	0.196465	0.181692	0.167568
8.6	0.147335	0.132584	0.124104	0.172570	0.156313	0.145167	0.206141	0.182933	0.165974	0.157945	0.139278	0.130333	0.198543	0.173343	0.161100	0.164974	0.140939	0.129616	0.165199	0.144449	0.128648	0.224939	0.194850	0.176801	0.175115	0.168493	0.163801	0.202772	0.194331	0.189034	0.222497	0.191674	0.174785	0.199682	0.184727	0.170140
8.8	0.149811	0.134629	0.125873	0.174968	0.158521	0.147377	0.208816	0.185108	0.168731	0.160164	0.140913	0.132078	0.201179	0.175964	0.163342	0.167450	0.143273	0.131443	0.167820	0.146855	0.130533	0.228152	0.197792	0.179283	0.177560	0.170917	0.166511	0.205887	0.197188	0.191953	0.225944	0.194890	0.177608	0.203046	0.187248	0.172749
9.0	0.152191	0.136193	0.128092	0.177181	0.160520	0.149275	0.211827	0.187744	0.171279	0.162454	0.142902	0.133875	0.204414	0.178330	0.165588	0.169217	0.145515	0.133282	0.170045	0.148466	0.132641	0.231455	0.200012	0.182100	0.180584	0.173349	0.168268	0.209295	0.200649	0.194435	0.229049	0.198514	0.180239	0.206044	0.190124	0.175669
9.2	0.154522	0.138304	0.130651	0.178962	0.162734	0.151296	0.214788	0.189951	0.174020	0.164410	0.144835	0.135609	0.207191	0.180561	0.167747	0.171793	0.147417	0.134852	0.172198	0.150742	0.134801	0.234743	0.202479	0.185279	0.183433	0.175772	0.170216	0.212541	0.203971	0.196536	0.232557	0.201737	0.182638	0.209098	0.192655	0.178098
9.4	0.156469	0.140160	0.132663	0.181244	0.164893	0.152976	0.217825	0.192591	0.176358	0.166537	0.146497	0.137649	0.209844	0.183343	0.170083	0.174541	0.149327	0.136525	0.174367	0.152642	0.137500	0.237834	0.205687	0.188619	0.186238	0.178437	0.172744	0.216236	0.206880	0.199159	0.235883	0.204653	0.185143	0.212005	0.195307	0.180457
9.6	0.158541	0.141893	0.134738	0.183748	0.166725	0.155126	0.221006	0.194845	0.179037	0.168713	0.148332	0.138974	0.212942	0.185422	0.171998	0.177205	0.150935	0.138160	0.176843	0.154803	0.139753	0.241040	0.207805	0.190949	0.189168	0.180755	0.174787	0.219620	0.209679	0.201800	0.239518	0.207723	0.187506	0.214557	0.197613	0.182654
9.8	0.160400	0.143416	0.135813	0.186016	0.168492	0.156838	0.223626	0.197069	0.181369	0.170526	0.150419	0.140623	0.215906	0.187604	0.173899	0.179388	0.152947	0.139690	0.179152	0.157098	0.141381	0.243807	0.210205	0.192862	0.191718	0.182967	0.177044	0.222671	0.212801	0.204557	0.242922	0.210715	0.190298	0.217435	0.199886	0.185001
10.0	0.162797	0.145310	0.137754	0.188090	0.170450	0.158139	0.226865	0.199728	0.183499	0.172533	0.152194	0.142346	0.218471	0.190027	0.176176	0.181381	0.154657	0.141476	0.181711	0.158805	0.143460	0.246232	0.212980	0.194925	0.194641	0.185758	0.179558	0.225709	0.215877	0.207469	0.246430	0.213821	0.193005	0.220545	0.202296	0.187486
10.2	0.164782	0.147306	0.138946	0.190543	0.172508	0.159426	0.229563	0.202256	0.185738	0.174387	0.153739	0.144065	0.221265	0.192354	0.178198	0.183496	0.156927	0.143129	0.184119	0.160975	0.145122	0.248451	0.215378	0.197176	0.197465	0.188281	0.182045	0.228804	0.218531	0.209798	0.249549	0.216586	0.195638	0.223252	0.204828	0.190304
10.4	0.166453	0.148910	0.140294	0.192345	0.173916	0.161119	0.232773	0.204970	0.187801	0.176547	0.155721	0.145812	0.223939	0.194403	0.180830	0.185939	0.159072	0.144650	0.186171	0.162165	0.146550	0.250703	0.218211	0.199206	0.200185	0.190301	0.184430	0.232025	0.221373	0.212488	0.252854	0.219281	0.198122	0.226226	0.207609	0.192618
10.6	0.168305	0.150387	0.141577	0.194274	0.176086	0.163203	0.235599	0.208060	0.189565	0.178211	0.157808	0.147274	0.226651	0.196401	0.182772	0.188213	0.161043	0.146411	0.188881	0.164279	0.148450	0.253890	0.220882	0.201090	0.202705	0.192520	0.186441	0.234699	0.223821	0.215202	0.256288	0.222070	0.200702	0.228546	0.210126	0.194976
10.8	0.170190	0.152227	0.142921	0.196305	0.178423	0.164962	0.238083	0.210812	0.191445	0.180152	0.159728	0.149020	0.229235	0.198652	0.184603	0.189929	0.162754	0.148016	0.190427	0.166482	0.150300	0.256890	0.224067	0.203120	0.205059	0.194852	0.188264	0.237736	0.227030	0.217677	0.259907	0.224595	0.203527	0.231483	0.213029	0.197416
11.0	0.172110	0.154036	0.144008	0.199440	0.180473	0.166942	0.241358	0.212968	0.193146	0.182129	0.161561	0.150504	0.231625	0.201164	0.186374	0.192016	0.164509	0.149962	0.192514	0.168212	0.151493	0.260037	0.227379	0.205671	0.207045	0.197218	0.190016	0.241007	0.229964	0.220729	0.262924	0.227028	0.206070	0.234599	0.215769	0.199659
11.2	0.174073	0.155522	0.145073	0.201193	0.182424	0.168718	0.243768	0.215311	0.194983	0.184115	0.163089	0.151955	0.234020	0.203770	0.188495	0.194240	0.166230	0.151596	0.194953	0.170145	0.153236	0.263088	0.229916	0.207767	0.209283	0.198950	0.192526	0.244460	0.232555	0.223120	0.266275	0.229442	0.208490	0.237595	0.218514	0.202338
11.4	0.176144	0.157614	0.147011	0.202845	0.184090	0.170833	0.246535	0.217740	0.197205	0.186085	0.165029	0.153199	0.236277	0.206119	0.190469	0.196198	0.167978	0.153178	0.197210	0.171399	0.154143	0.265894	0.232272	0.210206	0.211342	0.201155	0.195051	0.247499	0.235058	0.225804	0.269122	0.232088	0.210657	0.240501	0.220798	0.204651
11.6	0.178056	0.159027	0.147981	0.204730	0.186204	0.173169	0.248961	0.219906	0.199108	0.188018	0.167448	0.154895	0.238731	0.208465	0.192170	0.198136	0.169916	0.154668	0.199869	0.173558	0.155075	0.268722	0.235003	0.212758	0.213523	0.203244	0.197582	0.250150	0.237811	0.228133	0.271797	0.234564	0.212781	0.243659	0.223475	0.207135
11.8	0.179923	0.160875	0.149254	0.206989	0.188399	0.174907	0.251928	0.222100	0.201623	0.190317	0.169160	0.156095	0.241073	0.210678	0.193675	0.200159	0.171886	0.156165	0.201270	0.175178	0.156319	0.271843	0.237353	0.215182	0.215240	0.205457	0.199470	0.252381	0.240372	0.230566	0.274363	0.237141	0.215011	0.246409	0.226031	0.209119
12.0	0.181858	0.162563	0.150821	0.208948	0.190701	0.176221	0.254299	0.224328	0.203681	0.192371	0.170719	0.157379	0.243573	0.212643	0.195487	0.202045	0.173267	0.157453	0.203013	0.176442	0.157099	0.274707	0.239067	0.217287	0.217444	0.207752	0.200820	0.254817	0.242775	0.233191	0.277454	0.239701	0.216936	0.249284	0.228057	0.211358
12.2	0.183828	0.164276	0.152310	0.210986	0.192014	0.177835	0.257201	0.226615	0.206079	0.194577	0.172098	0.159228	0.246090	0.214664	0.197588	0.203388	0.174818	0.159185	0.204849	0.178001	0.158243	0.277492	0.240896	0.219373	0.219307	0.209739	0.203044	0.257854	0.245136	0.235395	0.280286	0.241918	0.219130	0.252071	0.230694	0.213332
12.4	0.185780	0.165947	0.154055	0.212694	0.193619	0.179228	0.259436	0.228367	0.208459	0.196696	0.173397	0.160897	0.248322	0.216971	0.199589	0.204923	0.176647	0.160965	0.206708	0.179357	0.159351	0.280337	0.243271	0.220999	0.221132	0.211924	0.204180	0.260273	0.247343	0.237495	0.283098	0.243822	0.221420	0.255049	0.233599	0.215500
12.6	0.187437	0.167157	0.155650	0.214539	0.195145	0.180864	0.261695	0.230694	0.210829	0.198895	0.174568	0.162571	0.250368	0.218912	0.201447	0.206745	0.177906	0.162505	0.208488	0.181200	0.160353	0.283274	0.246136	0.222877	0.223086	0.213300	0.206076	0.262502	0.249834	0.239906	0.285856	0.246469	0.223532	0.257405	0.236276	0.217555
12.8	0.189109	0.168855	0.157226	0.216019	0.197514	0.182665	0.264134	0.232471	0.213377	0.200738	0.175967	0.163560	0.252621	0.221000	0.203144	0.208430	0.179513	0.163809	0.210674	0.182771	0.161565	0.286572	0.248478	0.225057	0.225142	0.214866	0.207351	0.265120	0.252262	0.241989	0.288765	0.249067	0.225703	0.260430	0.238909	0.219829
13.0	0.190533	0.169998	0.158468	0.217651	0.199570	0.183943	0.266919	0.234821	0.215834	0.202779	0.177281	0.164665	0.255373	0.222679	0.204582	0.210380	0.180689	0.164723	0.212137	0.184455	0.162900	0.289411	0.249788	0.227672	0.227560	0.216745	0.209110	0.268175	0.255189	0.243881	0.291526	0.251455	0.227514	0.262800	0.241365	0.221902
13.2	0.192344	0.171522	0.159850	0.219481	0.201624	0.185264	0.269401	0.236837	0.217639	0.204533	0.178307	0.166095	0.257614	0.224625	0.206672	0.212766	0.182286	0.166041	0.213535	0.186406	0.164635	0.292073	0.250438	0.230027	0.229500	0.218661	0.211085	0.270829	0.257706	0.246085	0.294337	0.253614	0.229671	0.265031	0.243495	0.223647
13.4	0.193824	0.172887	0.160934	0.221764	0.203249	0.186608	0.271478	0.239038	0.219682	0.206244	0.179448	0.167576	0.259928	0.226762	0.208228	0.215045	0.183324	0.167042	0.215570	0.187775	0.165810	0.295091	0.252885	0.232025	0.231683	0.220878	0.212825	0.273141	0.260147	0.248438	0.297155	0.255731	0.231486	0.267344	0.246170	0.225689
13.6	0.195468	0.174217	0.162562	0.223736	0.204220	0.188531	0.274433	0.240753	0.221726	0.208138	0.180902	0.168445	0.262510	0.228107	0.209615	0.217229	0.185134	0.168053	0.216717	0.189441	0.167174	0.297982	0.255946	0.233520	0.233881	0.222767	0.214763	0.275382	0.262384	0.250895	0.299818	0.258407	0.233424	0.269684	0.248632	0.227703
13.8	0.197197	0.175565	0.163688	0.225601	0.205387	0.189835	0.276468	0.243272	0.223431	0.209164	0.181937	0.169734	0.264570	0.230005	0.211471	0.218910	0.186777	0.169418	0.218671	0.191214	0.168315	0.300064	0.258527	0.235309	0.235958	0.224412	0.216473	0.277632	0.264734	0.253233	0.302621	0.261118	0.235385	0.272564	0.250986	0.229755
14.0	0.199041	0.177144	0.165539	0.227794	0.206941	0.190775	0.279647	0.245125	0.225211	0.210778	0.183071	0.171299	0.266832	0.231682	0.213420	0.220966	0.187679	0.170629	0.220033	0.192425	0.170010	0.302485	0.260674	0.237251	0.238183	0.226564	0.218345	0.280172	0.266928	0.255286	0.305710	0.263398	0.237458	0.275056	0.253363	0.231951
14.2	0.200669	0.178511	0.166773	0.230298	0.208495	0.191573	0.281676	0.247729	0.226714	0.212220	0.184430	0.172525	0.269163	0.233199	0.215419	0.223119	0.189527	0.171810	0.221898	0.194301	0.171866	0.304805	0.261470	0.238863	0.240141	0.228586	0.219757	0.282537	0.268673	0.257337	0.308417	0.265459	0.239400	0.277457	0.255825	0.233794
14.4	0.202156	0.179700	0.167821	0.232138	0.209724	0.193215	0.284461	0.250064	0.228134	0.213625	0.186159	0.173927	0.271271	0.235055	0.217618	0.225122	0.191275	0.173237	0.223770	0.195666	0.173375	0.307225	0.264036	0.240137	0.242248	0.230882	0.221726	0.284602	0.271265	0.259536	0.311157	0.267606	0.241480	0.279792	0.258270	0.235418
14.6	0.203763	0.181120	0.169173	0.234194	0.211046	0.194766	0.286582	0.252543	0.229434	0.215019	0.187515	0.175435	0.273336	0.236891	0.219176	0.226814	0.192750	0.174459	0.225397	0.197490	0.175295	0.310054	0.267079	0.242337	0.244475	0.233288	0.223189	0.286872	0.273867	0.261523	0.313851	0.269717	0.243253	0.281904	0.260513	0.237715
14.8	0.205012	0.182977	0.170360	0.236228	0.212528	0.196457	0.288795	0.254473	0.230716	0.216537	0.188965	0.176894	0.275219	0.238790	0.220930	0.228421	0.194284	0.175780	0.227037	0.199280	0.176408	0.312349	0.269665	0.244696	0.245985	0.235264	0.224925	0.289573	0.276650	0.263689	0.316773	0.271898	0.245342	0.284596	0.262423	0.239903
15.0	0.206364	0.184472	0.171385	0.238684	0.214394	0.198084	0.291352	0.256103	0.232257	0.217822	0.190651	0.178029	0.276865	0.241023	0.222594	0.230313	0.195706	0.177314	0.228980	0.200042	0.178079	0.314171	0.271032	0.247296	0.248050	0.237204	0.227044	0.292245	0.278634	0.265964	0.319010	0.274404	0.246888	0.286933	0.264487	0.241954
15.2	0.207705	0.185938	0.172518	0.239854	0.216356	0.199690	0.293477	0.257693	0.234068	0.219252	0.191961	0.179084	0.278935	0.243282	0.224290	0.232062	0.197475	0.178445	0.230901	0.201368	0.179601	0.315701	0.272357	0.249210	0.250044	0.239050	0.228953	0.295318	0.280497	0.267824	0.321329	0.276325	0.248427	0.289389	0.266247	0.243525
15.4	0.209005	0.187553	0.174358	0.241549	0.218427	0.201405	0.295510	0.259910	0.236248	0.220825	0.193923	0.180330	0.280772	0.245169	0.225866	0.233740	0.199099	0.179784	0.232515	0.201862	0.180625	0.317373	0.275053	0.251298	0.252165	0.241050	0.230745	0.297670	0.283006	0.269864	0.324039	0.278735	0.250158	0.291549	0.268117	0.245569
15.6	0.210747	0.188743	0.175397	0.243475	0.220187	0.203094	0.297216	0.261597	0.238127	0.222634	0.196055	0.181480	0.282361	0.247347	0.227379	0.235696	0.200962	0.180916	0.234151	0.203146	0.182374	0.319286	0.278210	0.253122	0.253918	0.242942	0.232106	0.300147	0.285557	0.271805	0.326514	0.281028	0.252099	0.293818	0.269947	0.247426
15.8	0.211835	0.190490	0.176502	0.245095	0.221259	0.204005	0.299491	0.264069	0.240541	0.224425	0.197286	0.182430	0.284365	0.248782	0.228786	0.237473	0.202277	0.182200	0.235643	0.203883	0.183602	0.321516	0.280306	0.255461	0.255803	0.244549	0.233882	0.302656	0.287642	0.273628	0.329252	0.283317	0.254119	0.296006	0.271401	0.249218
16.0	0.213345	0.191458	0.177781	0.246589	0.222495	0.205170	0.300894	0.265738	0.242263	0.225775	0.199241	0.183721	0.286399	0.250245	0.230876	0.238977	0.203359	0.183940	0.236958	0.204710	0.184928	0.323168	0.281680	0.257247	0.257542	0.246023	0.235008	0.305422	0.289877	0.275427	0.331977	0.284997	0.256057	0.298461	0.273010	0.251115
16.2	0.214901	0.192510	0.178761	0.248122	0.223525	0.206646	0.302998	0.267671	0.244601	0.227194	0.200569	0.185087	0.288646	0.252185	0.232791	0.240115	0.204617	0.185171	0.238455	0.205704	0.186602	0.325535	0.283164	0.259082	0.258802	0.247471	0.236894	0.307944	0.292082	0.277304	0.334594	0.286892	0.257853	0.300569	0.275393	0.252838
16.4	0.216288	0.193673	0.180068	0.249362	0.225277	0.208160	0.304766	0.269454	0.246283	0.228842	0.201825	0.186515	0.290357	0.253905	0.234320	0.241783	0.205904	0.186459	0.240148	0.206849	0.187707	0.327637	0.284808	0.260650	0.260444	0.248988	0.238467	0.309642	0.294488	0.278902	0.337377	0.288600	0.259805	0.302961	0.277567	0.254869
16.6	0.217921	0.194441	0.181244	0.250844	0.227367	0.209570	0.306619	0.271686	0.248000	0.230282	0.203076	0.187476	0.292360	0.255621	0.236011	0.243501	0.206577	0.187828	0.241351	0.208272	0.189055	0.329915	0.287342	0.262533	0.262507	0.250322	0.240300	0.312073	0.297014	0.280612	0.340023	0.290963	0.261899	0.305252	0.279319	0.256859
16.8	0.219494	0.195808	0.182007	0.252234	0.229106	0.210725	0.308919	0.273437	0.249653	0.231427	0.204658	0.188481	0.294536	0.257550	0.237563	0.244675	0.208025	0.189014	0.243296	0.209389	0.190389	0.332417	0.289508	0.264904	0.264253	0.252316	0.242418	0.314935	0.299331	0.282266	0.342920	0.292802	0.263955	0.307657	0.281136	0.258453
17.0	0.220663	0.196605	0.182980	0.253660	0.230349	0.211734	0.310803	0.275365	0.250904	0.233189	0.206025	0.189921	0.297149	0.259018	0.239018	0.246286	0.209478	0.190227	0.244347	0.210999	0.191646	0.334115	0.291366	0.266973	0.266039	0.253773	0.244396	0.317382	0.301468	0.283876	0.345397	0.294526	0.265563	0.309743	0.283085	0.260297
17.2	0.222435	0.197629	0.184359	0.255381	0.231616	0.213180	0.312672	0.276912	0.251853	0.234409	0.207093	0.191105	0.299098	0.260855	0.240524	0.247719	0.210870	0.191592	0.245780	0.212519	0.192636	0.336639	0.293173	0.268192	0.267600	0.255418	0.246113	0.319461	0.303601	0.285906	0.347877	0.296447	0.267050	0.311662	0.284759	0.261976
17.4	0.223939	0.198969	0.185601	0.257317	0.232741	0.214262	0.314754	0.278608	0.253692	0.235750	0.208270	0.192348	0.301161	0.262194	0.241598	0.248959	0.211717	0.192581	0.247196	0.213841	0.193708	0.339285	0.295242	0.269748	0.269593	0.256980	0.247499	0.321345	0.305581	0.287764	0.350402	0.298588	0.268698	0.313919	0.286696	0.263809
17.6	0.225302	0.199812	0.187141	0.258735	0.233798	0.215782	0.316945	0.280326	0.255230	0.237084	0.209604	0.193274	0.303179	0.263411	0.243108	0.250333	0.213069	0.193712	0.247968	0.215290	0.194955	0.341671	0.297359	0.271491	0.271441	0.258348	0.249232	0.323779	0.307198	0.289895	0.352674	0.300825	0.270560	0.315890	0.288787	0.265191
17.8	0.226584	0.200845	0.187917	0.260388	0.235416	0.216718	0.319348	0.282223	0.256752	0.238261	0.210439	0.194286	0.304830	0.265037	0.244602	0.251561	0.213995	0.194776	0.249849	0.216934	0.195952	0.343994	0.299083	0.273193	0.273194	0.259581	0.250636	0.326009	0.309246	0.291709	0.355255	0.302685	0.272176	0.318126	0.290749	0.266806
18.0	0.228349	0.202090	0.189121	0.262290	0.236984	0.217538	0.321354	0.283805	0.258424	0.239913	0.211796	0.195591	0.306831	0.266802	0.246088	0.253174	0.214784	0.195871	0.251151	0.218763	0.197381	0.346607	0.300115	0.274654	0.274676	0.261434	0.252245	0.328092	0.310995	0.293282	0.357907	0.304274	0.273800	0.320231	0.292794	0.268253
18.2	0.229920	0.203319	0.190295	0.263695	0.238353	0.218594	0.323366	0.286029	0.259909	0.240988	0.212849	0.196762	0.308624	0.268373	0.247634	0.254560	0.216143	0.197075	0.253057	0.220723	0.198245	0.348727	0.301066	0.275821	0.276290	0.263202	0.253142	0.329985	0.313066	0.295101	0.359926	0.306118	0.275524	0.322149	0.294800	0.269823
18.4	0.231344	0.204644	0.190332	0.264942	0.239681	0.219984	0.325394	0.287948	0.261208	0.242026	0.213903	0.198266	0.310236	0.270030	0.248814	0.256080	0.217796	0.197954	0.254628	0.222241	0.198980	0.350952	0.303076	0.277381	0.278183	0.265243	0.254863	0.331300	0.315237	0.297287	0.362026	0.308063	0.277270	0.323794	0.296699	0.271236
18.6	0.232939	0.206024	0.192083	0.266408	0.240770	0.221659	0.327146	0.289684	0.262305	0.243685	0.214514	0.199445	0.312021	0.271570	0.250224	0.257269	0.218937	0.198969	0.256153	0.223763	0.200067	0.353031	0.305208	0.279150	0.280138	0.266998	0.255905	0.333517	0.317172	0.299378	0.364341	0.309802	0.278668	0.326066	0.298550	0.273243
18.8	0.234268	0.207534	0.193335	0.267794	0.242357	0.223168	0.329310	0.290841	0.263505	0.244751	0.215509	0.200638	0.313464	0.273201	0.251596	0.258732	0.220248	0.200124	0.257902	0.225360	0.200595	0.355104	0.306371	0.280303	0.281752	0.268571	0.257985	0.336144	0.318848	0.301191	0.366654	0.311730	0.280539	0.328676	0.300134	0.274523
19.0	0.235516	0.208966	0.194609	0.269416	0.243944	0.224294	0.331186	0.292318	0.265103	0.246055	0.216737	0.201467	0.315042	0.274754	0.252660	0.260235	0.221653	0.200850	0.259483	0.226371	0.202185	0.356732	0.307160	0.281979	0.284031	0.270017	0.259652	0.338096	0.320368	0.302947	0.368200	0.313736	0.282166	0.330406	0.302064	0.275805
19.2	0.236721	0.210637	0.196043	0.271223	0.245514	0.225444	0.332929	0.293644	0.266916	0.247415	0.217990	0.202229	0.317002	0.276456	0.253954	0.261806	0.223010	0.201806	0.260802	0.227357	0.202743	0.358939	0.308783	0.283269	0.285784	0.271506	0.261049	0.340279	0.322450	0.304625	0.370288	0.314951	0.283642	0.332506	0.303730	0.277118
19.4	0.237773	0.212189	0.197825	0.272712	0.247209	0.226313	0.334548	0.295581	0.268893	0.249204	0.219361	0.203383	0.318385	0.277867	0.255180	0.263307	0.224297	0.202744	0.261974	0.228778	0.203401	0.361090	0.311328	0.284724	0.287735	0.273096	0.262477	0.341931	0.324535	0.306301	0.373170	0.317079	0.285442	0.334059	0.305388	0.278816
19.6	0.239215	0.213404	0.199156	0.274387	0.248142	0.227551	0.336353	0.296784	0.270737	0.250562	0.221094	0.203927	0.320091	0.279169	0.256511	0.264740	0.225543	0.203638	0.263114	0.229886	0.205031	0.363411	0.313304	0.286151	0.289079	0.274563	0.263530	0.343822	0.326590	0.308194	0.375551	0.319088	0.287005	0.336091	0.306929	0.280223
19.8	0.239992	0.214707	0.200012	0.275875	0.248733	0.228628	0.338914	0.298534	0.272395	0.251792	0.221888	0.204781	0.322115	0.280282	0.257687	0.266087	0.226948	0.204951	0.264295	0.230865	0.205982	0.365133	0.314153	0.287749	0.291110	0.275840	0.265016	0.345940	0.328764	0.309283	0.377811	0.321221	0.288864	0.338282	0.308690	0.281346
20.0	0.241359	0.215221	0.201065	0.277528	0.250429	0.230233	0.340130	0.299949	0.273900	0.252923	0.223153	0.205858	0.324147	0.281670	0.259260	0.267401	0.228333	0.205910	0.265503	0.231815	0.207252	0.366629	0.315205	0.289019	0.292586	0.277429	0.266014	0.347822	0.330952	0.310902	0.379854	0.322736	0.290655	0.340105	0.310711	0.282354
20.2	0.242544	0.216478	0.202070	0.278970	0.252006	0.231418	0.342068	0.301777	0.275416	0.254311	0.223897	0.207285	0.326201	0.283238	0.260717	0.268613	0.229709	0.206682	0.266710	0.233113	0.208109	0.368779	0.316823	0.290654	0.294163	0.278790	0.267565	0.349236	0.332916	0.312544	0.381903	0.324373	0.292152	0.341992	0.312324	0.283663
20.4	0.243639	0.217582	0.203090	0.280270	0.254288	0.232473	0.343738	0.303790	0.276592	0.255690	0.225162	0.208315	0.327889	0.284599	0.262289	0.269904	0.230968	0.207852	0.268222	0.234304	0.208975	0.370260	0.318722	0.292049	0.296204	0.280424	0.269044	0.351203	0.335317	0.314024	0.384308	0.326212	0.293891	0.344143	0.313834	0.285164
20.6	0.244900	0.218422	0.204013	0.281980	0.256237	0.233298	0.345527	0.305783	0.277965	0.256866	0.226518	0.209387	0.329737	0.286168	0.263819	0.271101	0.232501	0.209039	0.269431	0.235732	0.210086	0.371887	0.320798	0.293380	0.297851	0.282115	0.270012	0.353889	0.337162	0.315612	0.386797	0.327806	0.295287	0.345949	0.315250	0.286711
20.8	0.246044	0.219468	0.204525	0.283835	0.257725	0.234360	0.347719	0.307557	0.279415	0.258339	0.227599	0.210388	0.331687	0.287732	0.264920	0.272298	0.234226	0.210174	0.271251	0.236617	0.210788	0.373556	0.322814	0.294360	0.299299	0.283738	0.271453	0.356163	0.339085	0.317062	0.389205	0.329544	0.296800	0.347844	0.316743	0.288178
21.0	0.247036	0.220246	0.205639	0.285413	0.259047	0.235569	0.349548	0.309312	0.280901	0.259899	0.228347	0.211425	0.333793	0.289537	0.266056	0.273804	0.235400	0.211384	0.272431	0.237968	0.211565	0.375377	0.324816	0.295492	0.300765	0.285314	0.271990	0.357823	0.340420	0.318470	0.391717	0.331084	0.298205	0.349751	0.318477	0.289669
21.2	0.248610	0.221132	0.206309	0.287319	0.260308	0.236354	0.351594	0.310756	0.282592	0.261259	0.229187	0.212445	0.335695	0.290948	0.267291	0.274934	0.236092	0.212619	0.273607	0.239021	0.212276	0.376924	0.326025	0.296520	0.302614	0.286919	0.273281	0.359848	0.342428	0.320013	0.393937	0.332851	0.299760	0.351484	0.319550	0.291049
21.4	0.249757	0.222057	0.206957	0.288617	0.261678	0.237339	0.353927	0.312439	0.284381	0.262681	0.230411	0.213444	0.337326	0.292309	0.268375	0.276324	0.236667	0.213734	0.274608	0.239808	0.213830	0.378630	0.327274	0.297838	0.304307	0.288442	0.275005	0.362417	0.343912	0.321766	0.396189	0.334756	0.301361	0.353299	0.321069	0.292399
21.6	0.250986	0.222585	0.207675	0.290092	0.263196	0.238305	0.355676	0.313904	0.285657	0.264040	0.231882	0.214280	0.338998	0.293675	0.269989	0.277669	0.237351	0.214929	0.275917	0.240804	0.214560	0.380542	0.328953	0.299514	0.305689	0.289552	0.276364	0.364896	0.345090	0.323394	0.398423	0.336119	0.302895	0.354993	0.322705	0.293787
21.8	0.252338	0.223430	0.208158	0.291722	0.264701	0.239236	0.357923	0.315884	0.287060	0.265418	0.232678	0.215009	0.340430	0.295370	0.271007	0.279123	0.238337	0.216441	0.277503	0.241935	0.215224	0.382548	0.330914	0.300817	0.307361	0.290802	0.277869	0.367263	0.346691	0.324747	0.400606	0.337815	0.304550	0.356709	0.324282	0.295375
22.0	0.254076	0.224264	0.208643	0.293326	0.265976	0.240819	0.358882	0.317727	0.288606	0.266552	0.233910	0.215962	0.341836	0.296532	0.272545	0.280448	0.238912	0.217741	0.278412	0.243507	0.216068	0.384059	0.332378	0.302234	0.308599	0.292179	0.278636	0.369151	0.348324	0.326008	0.402307	0.339514	0.306002	0.358541	0.325727	0.296754
22.2	0.255268	0.225390	0.209010	0.294370	0.266808	0.242046	0.360934	0.319268	0.289694	0.267892	0.234718	0.216631	0.343349	0.298184	0.273752	0.282221	0.239978	0.218981	0.280107	0.244547	0.216744	0.385632	0.334168	0.303837	0.310529	0.293651	0.279862	0.370687	0.350261	0.327943	0.404237	0.341154	0.307091	0.360261	0.326961	0.298375
22.4	0.256513	0.226214	0.209172	0.295661	0.267390	0.243453	0.362242	0.321052	0.290644	0.268872	0.235635	0.217571	0.344497	0.299449	0.275038	0.283530	0.241072	0.219855	0.281602	0.245515	0.217824	0.387306	0.335694	0.305488	0.312124	0.295076	0.281042	0.372418	0.351782	0.329945	0.405847	0.342823	0.308044	0.362232	0.328791	0.300053
22.6	0.257726	0.227499	0.211221	0.296683	0.268196	0.244882	0.364516	0.321904	0.291593	0.270104	0.236518	0.218399	0.346316	0.300921	0.276767	0.284809	0.241429	0.220982	0.283076	0.246914	0.218779	0.389101	0.336818	0.307003	0.313724	0.296461	0.282502	0.375125	0.353530	0.331353	0.407698	0.344254	0.309223	0.364242	0.330436	0.302136
22.8	0.258690	0.228719	0.211603	0.298378	0.269301	0.246065	0.366338	0.322963	0.292914	0.270707	0.237872	0.219361	0.347436	0.302346	0.277933	0.286348	0.242135	0.221863	0.283965	0.247899	0.219712	0.391022	0.337181	0.308129	0.315598	0.297469	0.284158	0.377343	0.355035	0.332492	0.409391	0.345811	0.310827	0.366054	0.331468	0.303628
23.0	0.259386	0.230340	0.212464	0.299938	0.270201	0.247082	0.367515	0.324301	0.294408	0.272014	0.239024	0.220064	0.348987	0.303778	0.279118	0.287533	0.242955	0.222733	0.284819	0.248787	0.220779	0.392944	0.338019	0.309893	0.317476	0.298415	0.285190	0.378507	0.356773	0.333955	0.410937	0.347394	0.311668	0.367838	0.332793	0.304788
23.2	0.260316	0.231511	0.213540	0.301677	0.271181	0.247907	0.369074	0.325708	0.295867	0.273362	0.240014	0.220666	0.350492	0.305165	0.280450	0.288696	0.243754	0.223835	0.285533	0.250145	0.221338	0.395186	0.340266	0.311663	0.319092	0.299660	0.286495	0.380077	0.358866	0.335240	0.413241	0.348882	0.312670	0.369790	0.334173	0.306052
23.4	0.261041	0.232588	0.214750	0.302673	0.272092	0.248460	0.370622	0.327182	0.297174	0.274510	0.241223	0.221415	0.351775	0.306176	0.281794	0.289846	0.244786	0.224570	0.286558	0.251207	0.222454	0.396581	0.342186	0.313393	0.320460	0.301098	0.287330	0.381917	0.360525	0.336726	0.415226	0.350790	0.313884	0.371616	0.335507	0.307362
23.6	0.261908	0.233458	0.215816	0.304173	0.272753	0.249741	0.372560	0.328401	0.298587	0.275297	0.242658	0.221812	0.353067	0.307449	0.282769	0.290935	0.245523	0.225801	0.287539	0.251954	0.223858	0.398269	0.343338	0.314504	0.321875	0.302138	0.288354	0.383650	0.362333	0.338187	0.416764	0.352486	0.315054	0.373536	0.337227	0.308603
23.8	0.262898	0.234733	0.216300	0.305210	0.273763	0.251179	0.374330	0.329955	0.299874	0.276467	0.243113	0.222757	0.354775	0.309006	0.284019	0.292125	0.246973	0.227073	0.288746	0.252986	0.224452	0.399591	0.343835	0.316147	0.323257	0.303471	0.289348	0.385317	0.363922	0.339130	0.418415	0.353870	0.316607	0.375199	0.338908	0.309701
24.0	0.263651	0.235542	0.217295	0.306474	0.275353	0.251988	0.374875	0.331272	0.301150	0.277528	0.243679	0.223888	0.356354	0.310365	0.285151	0.293561	0.248271	0.227485	0.289691	0.253849	0.225499	0.400915	0.345216	0.317535	0.324564	0.304694	0.290756	0.386853	0.365503	0.340983	0.419723	0.354975	0.318095	0.376676	0.340219	0.311229
24.2	0.265099	0.237069	0.218530	0.308560	0.276577	0.252602	0.376858	0.332741	0.302091	0.278569	0.244763	0.224795	0.357996	0.312088	0.286504	0.294952	0.249507	0.228563	0.290849	0.255129	0.226557	0.402607	0.346973	0.319021	0.325845	0.305513	0.292002	0.388467	0.367047	0.342410	0.421389	0.356565	0.319058	0.378442	0.341480	0.312642
24.4	0.266258	0.238316	0.219227	0.309652	0.278131	0.253351	0.378364	0.334337	0.303490	0.279362	0.245677	0.225011	0.358887	0.313099	0.287819	0.295961	0.250830	0.229412	0.291904	0.255873	0.227474	0.403769	0.348866	0.319993	0.327345	0.306928	0.293450	0.390413	0.368534	0.343775	0.423611	0.358198	0.320531	0.379876	0.342999	0.313747
24.6	0.267321	0.239373	0.220172	0.310738	0.278813	0.254272	0.380052	0.335736	0.304969	0.280415	0.246507	0.225903	0.360330	0.314456	0.288727	0.297193	0.252253	0.229755	0.293062	0.257126	0.228358	0.405444	0.350516	0.320691	0.328067	0.308401	0.293666	0.392363	0.369652	0.345052	0.425692	0.359586	0.322048	0.381628	0.344564	0.314988
24.8	0.268444	0.240222	0.221100	0.311603	0.279810	0.255035	0.381817	0.337279	0.306324	0.281470	0.247170	0.226643	0.361863	0.316063	0.289647	0.298174	0.253121	0.230483	0.294279	0.257625	0.229663	0.406999	0.352485	0.321618	0.329138	0.309590	0.294853	0.393490	0.371188	0.346252	0.427731	0.361616	0.323775	0.383557	0.346332	0.316116
25.0	0.269847	0.240918	0.222262	0.312365	0.281402	0.255801	0.383312	0.338639	0.307627	0.282604	0.248073	0.227261	0.363158	0.317472	0.290559	0.299070	0.254143	0.231036	0.295135	0.258360	0.230714	0.408315	0.354552	0.323116	0.330245	0.310955	0.295998	0.394739	0.372138	0.347495	0.430008	0.363050	0.325445	0.384997	0.347843	0.317155
25.2	0.271286	0.241592	0.223255	0.313366	0.282760	0.256573	0.385056	0.339922	0.308825	0.283702	0.249304	0.228058	0.364420	0.318579	0.291370	0.300122	0.254731	0.231586	0.296381	0.259040	0.231930	0.409177	0.356933	0.323993	0.331671	0.312252	0.297523	0.396713	0.373906	0.348933	0.432206	0.364683	0.327005	0.386152	0.348965	0.318064
25.4	0.272477	0.242417	0.224139	0.314397	0.284262	0.257493	0.386699	0.341313	0.309541	0.284472	0.250446	0.228865	0.365408	0.319775	0.292141	0.301436	0.255649	0.232123	0.297227	0.259551	0.233516	0.410417	0.359218	0.325203	0.332787	0.313432	0.299461	0.398459	0.375353	0.350189	0.434346	0.366142	0.328180	0.387621	0.350632	0.319013
25.6	0.273677	0.243371	0.224850	0.315630	0.285230	0.258002	0.387426	0.342724	0.310416	0.285334	0.251575	0.229900	0.366870	0.321144	0.293657	0.302069	0.256670	0.232859	0.298607	0.260288	0.234196	0.411977	0.360990	0.326510	0.333665	0.314589	0.300395	0.400089	0.376491	0.350977	0.436508	0.367513	0.329702	0.389176	0.352059	0.320074
25.8	0.274637	0.243921	0.225537	0.316616	0.286091	0.259151	0.389110	0.344566	0.311956	0.286094	0.252303	0.230487	0.367900	0.322896	0.294603	0.303298	0.257847	0.233735	0.299825	0.261248	0.235165	0.412985	0.362850	0.327984	0.334830	0.316198	0.301603	0.401350	0.378592	0.352233	0.438504	0.369185	0.330821	0.390710	0.353189	0.320976
26.0	0.275325	0.245007	0.225935	0.317442	0.286390	0.260229	0.390007	0.345777	0.313422	0.287073	0.253738	0.230990	0.368938	0.324168	0.295820	0.304312	0.258797	0.234287	0.300737	0.262385	0.235912	0.414302	0.364093	0.329085	0.335916	0.317648	0.302776	0.402673	0.380391	0.353685	0.440613	0.370535	0.331889	0.392303	0.354151	0.322217
26.2	0.275872	0.246432	0.226462	0.318203	0.286765	0.261221	0.391981	0.346970	0.314272	0.288105	0.254866	0.231686	0.370424	0.325701	0.296675	0.305532	0.259974	0.234941	0.302138	0.262760	0.237038	0.415674	0.365657	0.330526	0.337279	0.318728	0.303822	0.403961	0.382129	0.355499	0.442757	0.371707	0.332808	0.393740	0.355390	0.323621
26.4	0.276879	0.247243	0.226973	0.319249	0.288001	0.262282	0.393256	0.348259	0.315330	0.288519	0.255992	0.232780	0.371609	0.326498	0.297734	0.306212	0.260628	0.235262	0.302978	0.263284	0.238040	0.417047	0.366811	0.331540	0.338324	0.319887	0.304709	0.406130	0.383466	0.356621	0.444749	0.372943	0.334075	0.395195	0.357106	0.324668
26.6	0.277707	0.248186	0.227849	0.320655	0.289416	0.263036	0.394881	0.349162	0.316534	0.289730	0.257137	0.233606	0.373245	0.327658	0.299200	0.307385	0.261310	0.235960	0.304093	0.264576	0.238851	0.418852	0.367958	0.332415	0.339753	0.320871	0.306423	0.407972	0.385146	0.357550	0.446998	0.374564	0.335006	0.396244	0.358378	0.325694
26.8	0.278467	0.249040	0.228166	0.322223	0.290488	0.264113	0.395973	0.350397	0.318004	0.290666	0.258083	0.234635	0.374451	0.328877	0.300097	0.307998	0.262663	0.237040	0.304517	0.264969	0.239532	0.420599	0.369054	0.333336	0.341210	0.322015	0.307423	0.409209	0.386567	0.358348	0.448827	0.375825	0.336153	0.397788	0.359663	0.326507
27.0	0.279106	0.249892	0.229368	0.323577	0.290921	0.264929	0.396753	0.351725	0.319590	0.291879	0.258801	0.235360	0.376153	0.330137	0.301262	0.309151	0.263801	0.237720	0.305422	0.265854	0.239864	0.422457	0.369865	0.334819	0.342944	0.323319	0.308746	0.410613	0.388394	0.359699	0.450541	0.377252	0.336922	0.399461	0.361073	0.327222
27.2	0.280283	0.250434	0.230225	0.324749	0.291455	0.265477	0.398376	0.353150	0.321053	0.293220	0.259558	0.235862	0.377354	0.331376	0.302423	0.309937	0.264915	0.238599	0.306411	0.266871	0.240089	0.424103	0.371264	0.336219	0.344455	0.324741	0.309447	0.412499	0.389816	0.361034	0.452338	0.378417	0.338179	0.400913	0.362524	0.328416
27.4	0.281006	0.251145	0.231019	0.326129	0.292434	0.266433	0.399767	0.354443	0.322588	0.293997	0.260510	0.237037	0.378772	0.332646	0.303643	0.311059	0.265952	0.239338	0.307240	0.266954	0.240675	0.425475	0.371997	0.337368	0.345603	0.326153	0.310527	0.414163	0.390598	0.362559	0.453726	0.379362	0.339422	0.402347	0.363694	0.329826
27.6	0.281810	0.251920	0.232108	0.327505	0.293726	0.267749	0.401284	0.355572	0.323679	0.295027	0.261059	0.237867	0.380017	0.334116	0.304737	0.312026	0.266818	0.240596	0.308168	0.267367	0.240587	0.427518	0.373046	0.337994	0.346561	0.327282	0.311601	0.415485	0.391975	0.363985	0.455272	0.380737	0.340892	0.403610	0.364919	0.330895
27.8	0.282611	0.252731	0.232794	0.329085	0.294849	0.268838	0.402966	0.356707	0.324605	0.295940	0.261479	0.239074	0.381257	0.335448	0.306269	0.313073	0.268297	0.241110	0.308695	0.268258	0.240902	0.428820	0.373891	0.339504	0.348017	0.328292	0.312312	0.417054	0.393413	0.365072	0.456652	0.381649	0.342492	0.404798	0.366140	0.332578
28.0	0.282970	0.253474	0.233494	0.330902	0.295766	0.269523	0.404612	0.357690	0.325341	0.296979	0.262097	0.239935	0.382529	0.336515	0.307375	0.314496	0.269380	0.241884	0.309497	0.268936	0.241573	0.429564	0.374593	0.340843	0.349363	0.329419	0.313310	0.418664	0.394400	0.366750	0.457737	0.382931	0.343402	0.406024	0.366904	0.333689
28.2	0.284113	0.254261	0.234069	0.332486	0.296274	0.270319	0.406169	0.359039	0.326196	0.297723	0.263166	0.240624	0.384093	0.337437	0.308389	0.315375	0.270305	0.242937	0.310596	0.270434	0.241769	0.431210	0.375344	0.342201	0.350911	0.330617	0.314084	0.420276	0.395203	0.367894	0.459357	0.384386	0.344338	0.407607	0.368075	0.334603
28.4	0.284583	0.255309	0.234771	0.332851	0.297081	0.271303	0.407028	0.360505	0.327420	0.298490	0.263610	0.241578	0.385480	0.338218	0.309619	0.315690	0.271217	0.243577	0.311433	0.271194	0.242243	0.432583	0.376749	0.343140	0.352352	0.331844	0.314812	0.421424	0.396318	0.368861	0.461077	0.385453	0.345717	0.409097	0.369470	0.335719
28.6	0.284837	0.255933	0.235311	0.333950	0.297955	0.272293	0.408624	0.361878	0.328268	0.299186	0.264520	0.242418	0.387013	0.339443	0.310507	0.316305	0.271923	0.244044	0.312560	0.272220	0.242763	0.434254	0.378512	0.343822	0.353205	0.333250	0.315240	0.423066	0.397611	0.369927	0.462239	0.386721	0.347013	0.410826	0.370903	0.336913
28.8	0.285735	0.256569	0.235739	0.335222	0.299511	0.273207	0.409987	0.363133	0.328931	0.300327	0.265328	0.243267	0.388285	0.340440	0.311728	0.316826	0.272399	0.244948	0.313171	0.273174	0.243551	0.435311	0.380477	0.344935	0.354466	0.334675	0.316350	0.424116	0.399193	0.370954	0.463963	0.388224	0.348201	0.412551	0.372191	0.338248
29.0	0.286626	0.257653	0.236234	0.336519	0.301298	0.273784	0.411569	0.364513	0.329853	0.301195	0.265875	0.243725	0.389206	0.341415	0.312589	0.317943	0.273328	0.245344	0.314364	0.273959	0.243849	0.436241	0.382325	0.345968	0.355736	0.336229	0.317303	0.425873	0.400657	0.372158	0.465730	0.389510	0.349191	0.413693	0.373304	0.339689
29.2	0.287541	0.258218	0.236699	0.338049	0.302223	0.274794	0.412872	0.365663	0.330632	0.301869	0.266570	0.244786	0.390474	0.342720	0.313573	0.318861	0.273997	0.246178	0.315628	0.275031	0.244503	0.436992	0.384202	0.346956	0.357047	0.337195	0.318295	0.427751	0.402265	0.373385	0.467573	0.390790	0.350001	0.415435	0.374352	0.340583
29.4	0.288509	0.259028	0.237107	0.338883	0.303007	0.275110	0.414193	0.366510	0.331321	0.302542	0.267359	0.245702	0.391606	0.343881	0.314536	0.319479	0.275017	0.247127	0.315997	0.275455	0.245457	0.438294	0.384368	0.348072	0.358280	0.338488	0.319508	0.428924	0.403429	0.374514	0.468984	0.391964	0.350894	0.417148	0.375432	0.341896
29.6	0.289328	0.259907	0.237602	0.338965	0.303564	0.275806	0.415132	0.367725	0.332610	0.303017	0.268372	0.246564	0.392905	0.345210	0.315485	0.320218	0.275861	0.248089	0.317414	0.276291	0.246356	0.439831	0.385291	0.348823	0.359013	0.339771	0.320233	0.430135	0.404410	0.375710	0.470842	0.393439	0.351710	0.418486	0.376308	0.343000
29.8	0.290188	0.260748	0.238372	0.339875	0.304653	0.276739	0.417080	0.368761	0.333754	0.303876	0.269356	0.246745	0.393840	0.346259	0.316189	0.321031	0.276791	0.248884	0.317973	0.277298	0.247455	0.441045	0.386708	0.349674	0.360242	0.340908	0.321363	0.431213	0.405849	0.377376	0.472608	0.394723	0.352507	0.419675	0.377000	0.344258
30.0	0.291073	0.261802	0.238969	0.340495	0.305643	0.277865	0.418512	0.369828	0.334915	0.304629	0.270665	0.247567	0.394822	0.346759	0.316953	0.321667	0.277319	0.249467	0.318727	0.277795	0.248130	0.442580	0.388328	0.350444	0.361564	0.341698	0.322499	0.433216	0.406782	0.378904	0.474307	0.396047	0.353358	0.421005	0.377965	0.345794
30.2	0.292152	0.262899	0.239671	0.341618	0.306931	0.278985	0.419688	0.371040	0.335767	0.305349	0.271744	0.248231	0.396171	0.347725	0.317550	0.322509	0.277982	0.250172	0.319700	0.278628	0.249326	0.443817	0.389928	0.351336	0.362504	0.342406	0.323270	0.435163	0.408457	0.379954	0.475695	0.397549	0.354234	0.422046	0.379213	0.346774
30.4	0.293523	0.263606	0.240800	0.342401	0.308278	0.279594	0.420581	0.372442	0.336932	0.306094	0.272631	0.248746	0.397280	0.348724	0.318794	0.323347	0.278560	0.251258	0.320428	0.278928	0.250418	0.444911	0.391035	0.352094	0.363843	0.343571	0.324363	0.437342	0.409760	0.380544	0.477493	0.399251	0.354927	0.423265	0.380246	0.347457
30.6	0.294493	0.264237	0.242110	0.343586	0.308899	0.280017	0.421345	0.373601	0.338511	0.307119	0.273699	0.249008	0.398672	0.349875	0.319430	0.324083	0.279429	0.252067	0.321533	0.280412	0.251015	0.446621	0.392224	0.352883	0.365071	0.344424	0.325376	0.438625	0.411388	0.381670	0.478780	0.401018	0.355543	0.423901	0.381458	0.348385
30.8	0.295372	0.264878	0.242903	0.344390	0.309205	0.281015	0.422217	0.374574	0.339878	0.307923	0.274215	0.249634	0.399592	0.351005	0.320247	0.324918	0.280314	0.253011	0.322367	0.280803	0.251942	0.447709	0.392750	0.353378	0.366186	0.345657	0.325959	0.440490	0.412710	0.382713	0.480159	0.402533	0.356372	0.425400	0.382635	0.349324
31.0	0.296780	0.265482	0.244154	0.345667	0.309896	0.282074	0.422826	0.376080	0.340891	0.308777	0.274807	0.250182	0.400340	0.352255	0.321321	0.326054	0.280782	0.253795	0.323342	0.281233	0.252404	0.449085	0.393257	0.354603	0.367672	0.346226	0.326656	0.442409	0.414026	0.384507	0.481979	0.403785	0.357357	0.426393	0.383503	0.350237
31.2	0.297927	0.265839	0.244858	0.346466	0.310620	0.282877	0.423887	0.377199	0.342110	0.309861	0.275377	0.250764	0.401179	0.353355	0.322361	0.326855	0.281563	0.254696	0.324061	0.281746	0.252753	0.450618	0.394455	0.356044	0.368692	0.347288	0.327126	0.444084	0.414774	0.386076	0.483786	0.404763	0.358546	0.427423	0.384214	0.351160
31.4	0.299085	0.266489	0.245572	0.347782	0.312056	0.284164	0.424691	0.378370	0.342846	0.310570	0.276239	0.251403	0.402225	0.354354	0.323160	0.328095	0.282224	0.255122	0.324601	0.282135	0.253398	0.451910	0.395460	0.357227	0.369480	0.348111	0.327964	0.445695	0.415915	0.386956	0.485281	0.405962	0.360005	0.428432	0.385022	0.351825
31.6	0.299883	0.267382	0.246291	0.348706	0.313058	0.284936	0.425939	0.379257	0.343278	0.311627	0.277016	0.252060	0.402872	0.355151	0.323923	0.328836	0.282639	0.255916	0.325124	0.283228	0.253675	0.453062	0.397048	0.358219	0.370656	0.348866	0.328837	0.447110	0.417653	0.387565	0.486784	0.407277	0.361040	0.429435	0.385960	0.352715
31.8	0.300442	0.268374	0.246588	0.349971	0.313838	0.285441	0.426988	0.380382	0.344137	0.312381	0.277578	0.252973	0.403665	0.356010	0.324584	0.329964	0.283505	0.256216	0.325727	0.284419	0.254125	0.453579	0.397847	0.359681	0.372186	0.349583	0.329562	0.448784	0.418993	0.388244	0.487960	0.408112	0.361829	0.430364	0.386417	0.353833
32.0	0.301101	0.269034	0.247168	0.350840	0.314839	0.285982	0.427878	0.381212	0.344818	0.313347	0.278365	0.253345	0.404924	0.356935	0.325026	0.331163	0.284021	0.257093	0.326191	0.284708	0.254385	0.454248	0.398315	0.361184	0.373015	0.350615	0.330728	0.450258	0.420074	0.389354	0.489571	0.409332	0.362615	0.431348	0.387171	0.354155
32.2	0.301859	0.269919	0.247710	0.352381	0.315975	0.286729	0.428575	0.382530	0.345797	0.313715	0.278984	0.253995	0.406019	0.357870	0.325786	0.332028	0.284573	0.257641	0.327004	0.285965	0.254558	0.455750	0.398955	0.362178	0.374136	0.351672	0.331578	0.451475	0.421543	0.390148	0.490981	0.410121	0.364007	0.432793	0.388266	0.354880
32.4	0.302643	0.270922	0.248086	0.353893	0.317110	0.287622	0.429350	0.383700	0.346655	0.314330	0.279720	0.254525	0.407093	0.358991	0.327070	0.333050	0.285308	0.258389	0.327614	0.286215	0.255689	0.456606	0.400199	0.363275	0.375116	0.352638	0.332423	0.452469	0.422878	0.391220	0.492574	0.410837	0.365331	0.434016	0.389686	0.355695
32.6	0.303016	0.271479	0.248371	0.355173	0.318309	0.288099	0.430627	0.384729	0.347335	0.314953	0.279840	0.254799	0.407872	0.360245	0.328202	0.334205	0.286197	0.259356	0.328448	0.287312	0.255994	0.457725	0.401686	0.364295	0.376004	0.353646	0.333355	0.454269	0.423952	0.391927	0.493873	0.411988	0.366393	0.435226	0.390805	0.356191
32.8	0.303829	0.272118	0.248584	0.356633	0.319097	0.288493	0.431768	0.385625	0.348623	0.315761	0.279807	0.255429	0.408905	0.361091	0.329312	0.335392	0.286984	0.259698	0.329121	0.288155	0.256728	0.458611	0.402811	0.365457	0.377056	0.354716	0.334266	0.455597	0.425214	0.392587	0.495782	0.413105	0.367467	0.436377	0.391531	0.357144
33.0	0.304612	0.272934	0.248932	0.357858	0.320310	0.288883	0.433296	0.386622	0.349681	0.316324	0.280006	0.255706	0.409845	0.362274	0.329967	0.336796	0.288040	0.260144	0.329921	0.288248	0.257068	0.459602	0.403077	0.366843	0.378357	0.355522	0.335451	0.457028	0.426140	0.393512	0.497082	0.414110	0.368559	0.437338	0.392784	0.358289
33.2	0.305593	0.273275	0.249362	0.358979	0.320959	0.289457	0.434560	0.387124	0.350846	0.317316	0.280537	0.256583	0.410885	0.363119	0.330916	0.337557	0.288750	0.261216	0.330231	0.289093	0.257600	0.460674	0.403251	0.368186	0.379168	0.356414	0.336663	0.458011	0.427035	0.394441	0.498338	0.415074	0.370035	0.438670	0.393844	0.358991
33.4	0.306562	0.274309	0.249949	0.359264	0.321894	0.290036	0.436041	0.388260	0.352269	0.317867	0.281299	0.257142	0.411790	0.363890	0.331739	0.338418	0.289553	0.261677	0.330643	0.289688	0.258717	0.461949	0.403835	0.368937	0.380283	0.357588	0.338050	0.458925	0.427588	0.395837	0.499728	0.416048	0.371136	0.439405	0.394860	0.359991
33.6	0.307072	0.274841	0.250456	0.360045	0.322962	0.290994	0.437651	0.389502	0.353940	0.318744	0.281948	0.257560	0.413032	0.364368	0.332626	0.339279	0.290496	0.262340	0.331853	0.290719	0.259350	0.463068	0.405957	0.369605	0.380999	0.358240	0.339006	0.460272	0.428287	0.396674	0.501376	0.417146	0.371906	0.440207	0.395905	0.360770
33.8	0.307412	0.275660	0.251220	0.361572	0.324033	0.292064	0.439001	0.390388	0.355260	0.319465	0.282646	0.257806	0.414098	0.364950	0.333491	0.339631	0.291354	0.262719	0.332720	0.291403	0.260347	0.464204	0.407450	0.370397	0.382309	0.358966	0.340137	0.462049	0.429193	0.397678	0.502747	0.418252	0.373084	0.440863	0.396701	0.361658
34.0	0.307864	0.276194	0.251878	0.362580	0.324510	0.293228	0.440481	0.391396	0.356716	0.320173	0.283136	0.258681	0.414880	0.366105	0.334693	0.340477	0.291842	0.263442	0.333889	0.292337	0.260853	0.465253	0.407846	0.371383	0.383574	0.359649	0.341316	0.463545	0.430022	0.398465	0.503877	0.419353	0.374151	0.441718	0.397685	0.362650
34.2	0.308658	0.277039	0.252733	0.363654	0.324689	0.293954	0.441051	0.392631	0.357591	0.320663	0.283654	0.258974	0.415715	0.367745	0.335278	0.341121	0.292684	0.264315	0.334921	0.293170	0.261634	0.466062	0.408405	0.371971	0.384754	0.360621	0.342298	0.465138	0.430793	0.399199	0.505116	0.420454	0.375340	0.442539	0.398852	0.363202
34.4	0.309114	0.277718	0.253789	0.364084	0.325163	0.294831	0.442652	0.393559	0.358642	0.321749	0.284321	0.259626	0.416551	0.368973	0.336440	0.342157	0.293146	0.265243	0.335507	0.293711	0.262557	0.466933	0.410571	0.372917	0.386015	0.361463	0.343237	0.466602	0.431781	0.400037	0.506188	0.421527	0.376151	0.443804	0.399888	0.364119
34.6	0.309693	0.278488	0.254433	0.365664	0.325952	0.295786	0.443234	0.394378	0.359760	0.322435	0.285121	0.260338	0.417312	0.370081	0.336993	0.342667	0.293622	0.265726	0.336586	0.294781	0.262986	0.467890	0.411962	0.373214	0.387042	0.362626	0.343912	0.467545	0.432812	0.401418	0.507360	0.422871	0.376961	0.444529	0.401004	0.364965
34.8	0.310082	0.278886	0.255326	0.365862	0.326264	0.296933	0.444344	0.395481	0.360087	0.323529	0.285447	0.261252	0.418207	0.370938	0.337924	0.343217	0.294254	0.266576	0.337392	0.294980	0.263602	0.468851	0.412566	0.373673	0.388192	0.363462	0.344524	0.469265	0.433768	0.402479	0.509179	0.423915	0.377489	0.446110	0.402010	0.365981
35.0	0.311183	0.279600	0.256206	0.366250	0.326739	0.297696	0.445241	0.397028	0.360354	0.324395	0.286543	0.262036	0.419405	0.372045	0.338772	0.343948	0.294601	0.267183	0.337883	0.295562	0.263701	0.469895	0.413281	0.375005	0.389045	0.364204	0.345500	0.470467	0.434622	0.403682	0.510532	0.424934	0.378337	0.447026	0.402972	0.366926
35.2	0.311851	0.280177	0.256665	0.366494	0.327328	0.298511	0.446250	0.397595	0.361123	0.325289	0.287334	0.262924	0.420481	0.372792	0.339445	0.344730	0.295126	0.267712	0.338546	0.295970	0.264218	0.471157	0.414523	0.375651	0.390335	0.365136	0.345905	0.471849	0.435757	0.404431	0.511958	0.426199	0.379137	0.448291	0.403904	0.367718
35.4	0.312644	0.281040	0.257230	0.367223	0.328475	0.299554	0.447319	0.398440	0.361447	0.325936	0.288381	0.263721	0.421418	0.373798	0.339949	0.345400	0.295764	0.267961	0.339163	0.296960	0.265430	0.471978	0.416454	0.376602	0.391237	0.365964	0.346725	0.473520	0.437054	0.404853	0.513396	0.427356	0.379933	0.449505	0.405243	0.368562
35.6	0.313276	0.281752	0.258086	0.368129	0.328961	0.299942	0.448777	0.399275	0.361685	0.326702	0.289326	0.264656	0.422464	0.374661	0.340656	0.345486	0.296207	0.268579	0.340056	0.297550	0.265804	0.472645	0.418879	0.377613	0.392269	0.366661	0.347661	0.474330	0.438209	0.405512	0.514360	0.428635	0.379920	0.450584	0.405994	0.369533
35.8	0.314000	0.282125	0.258876	0.369125	0.329779	0.300406	0.449389	0.400201	0.362243	0.327216	0.290298	0.265172	0.423678	0.375587	0.341356	0.346577	0.296935	0.268808	0.340376	0.297707	0.266091	0.473764	0.419738	0.378308	0.393075	0.367555	0.348377	0.475571	0.439683	0.406420	0.515404	0.429883	0.380111	0.451970	0.406603	0.370494
36.0	0.314774	0.282341	0.259657	0.369854	0.330624	0.301622	0.450618	0.401022	0.362823	0.327530	0.291322	0.265673	0.424852	0.376740	0.342014	0.347229	0.297491	0.269254	0.340450	0.298667	0.266612	0.474761	0.420727	0.379332	0.393793	0.368516	0.348827	0.476783	0.440900	0.407177	0.516879	0.430911	0.380858	0.453194	0.408173	0.371465
36.2	0.315508	0.283018	0.259887	0.371290	0.331758	0.302343	0.451250	0.401899	0.363697	0.327735	0.292106	0.266070	0.426043	0.377801	0.342985	0.347734	0.298120	0.269691	0.341958	0.299084	0.267011	0.476032	0.421572	0.380216	0.395069	0.369676	0.349600	0.477391	0.442302	0.408075	0.518156	0.431605	0.381503	0.454463	0.409218	0.372057
36.4	0.316698	0.283429	0.260105	0.371861	0.332350	0.303587	0.452141	0.402381	0.364375	0.327943	0.292785	0.266538	0.427454	0.378786	0.343752	0.348719	0.298922	0.270219	0.342444	0.299515	0.268166	0.476928	0.423139	0.381451	0.395794	0.370662	0.350419	0.478502	0.443347	0.409102	0.519455	0.432608	0.382299	0.455355	0.410540	0.372482
36.6	0.317264	0.284017	0.260799	0.372793	0.333437	0.303844	0.453325	0.403745	0.364954	0.328186	0.293012	0.267052	0.428702	0.379696	0.344679	0.349390	0.299974	0.270806	0.343290	0.300729	0.268345	0.478330	0.424926	0.382420	0.396911	0.371496	0.351025	0.479760	0.444451	0.409509	0.520545	0.434025	0.383057	0.456211	0.411682	0.373301
36.8	0.317727	0.284356	0.260748	0.374300	0.333905	0.304271	0.454469	0.404485	0.365895	0.328537	0.293790	0.267296	0.429586	0.380220	0.345218	0.350106	0.300590	0.270980	0.343876	0.300882	0.269345	0.479192	0.425982	0.383443	0.397798	0.372543	0.352119	0.481035	0.445826	0.410385	0.522043	0.435296	0.384333	0.457264	0.412480	0.374326
37.0	0.318628	0.284812	0.261109	0.375181	0.334690	0.304897	0.455192	0.405203	0.366684	0.329169	0.294543	0.267604	0.430875	0.381049	0.345981	0.350729	0.301399	0.271745	0.344404	0.301292	0.269770	0.480185	0.425659	0.384551	0.398769	0.373685	0.352702	0.482395	0.446959	0.411704	0.523469	0.435933	0.385617	0.458724	0.413648	0.375117
37.2	0.319052	0.285593	0.261256	0.376117	0.335177	0.305576	0.456446	0.406041	0.367772	0.330068	0.294899	0.268115	0.432205	0.381192	0.346858	0.351167	0.301944	0.272404	0.344616	0.301560	0.270325	0.481150	0.425749	0.385190	0.399512	0.374631	0.353720	0.483213	0.448060	0.412766	0.524823	0.436942	0.386849	0.460006	0.414320	0.375591
37.4	0.319609	0.286262	0.261691	0.376997	0.335727	0.306294	0.457271	0.407540	0.368649	0.330700	0.295583	0.268383	0.433513	0.382287	0.347792	0.351440	0.303221	0.273158	0.345385	0.302686	0.271043	0.482461	0.426978	0.385812	0.400951	0.375127	0.354327	0.484699	0.448874	0.414283	0.526398	0.437805	0.387905	0.461070	0.414862	0.376405
37.6	0.320033	0.286766	0.262059	0.378137	0.336835	0.306937	0.458467	0.407941	0.369744	0.331550	0.295998	0.268804	0.434423	0.382663	0.348486	0.352027	0.304254	0.274067	0.346388	0.302887	0.271625	0.483388	0.427625	0.386663	0.401652	0.375882	0.354866	0.486128	0.449527	0.414976	0.527880	0.438846	0.388864	0.461974	0.415742	0.376801
37.8	0.320371	0.287809	0.262415	0.378848	0.337539	0.307640	0.459127	0.408546	0.370691	0.332018	0.296442	0.269213	0.435048	0.383445	0.349168	0.352290	0.305010	0.274513	0.346972	0.302755	0.272213	0.484243	0.427854	0.387568	0.402858	0.376698	0.355778	0.487474	0.450337	0.415829	0.528860	0.439507	0.390345	0.463152	0.416526	0.377597
38.0	0.320985	0.288298	0.262861	0.379457	0.338339	0.308194	0.460352	0.409246	0.371578	0.332953	0.296466	0.269900	0.435784	0.384324	0.349761	0.353047	0.305502	0.275273	0.347565	0.303804	0.272807	0.485128	0.427348	0.388226	0.403966	0.377625	0.356314	0.488185	0.450905	0.416772	0.529818	0.440287	0.391390	0.464312	0.417204	0.378103
38.2	0.321562	0.288935	0.263473	0.380205	0.339011	0.308393	0.460779	0.410463	0.372120	0.333658	0.296872	0.270375	0.436059	0.385407	0.350459	0.353514	0.306189	0.275930	0.348003	0.303803	0.273492	0.485834	0.427428	0.388721	0.404937	0.378684	0.357586	0.489526	0.451776	0.418035	0.531102	0.440942	0.392285	0.465306	0.417856	0.378471
38.4	0.322150	0.289565	0.264408	0.380839	0.339839	0.308599	0.462454	0.411380	0.373057	0.334507	0.297387	0.271094	0.436843	0.385983	0.351311	0.354677	0.306839	0.276517	0.348612	0.304366	0.273834	0.486801	0.428703	0.389231	0.405680	0.379405	0.357960	0.490690	0.452966	0.418758	0.532227	0.441839	0.393034	0.466389	0.418239	0.379131
38.6	0.322708	0.290004	0.264964	0.382005	0.340652	0.308454	0.462768	0.412472	0.373788	0.335410	0.297821	0.271755	0.437376	0.386700	0.352087	0.355046	0.307658	0.277050	0.349394	0.304742	0.274538	0.487296	0.428954	0.389535	0.406685	0.380565	0.358328	0.491407	0.453630	0.419643	0.533723	0.443318	0.393914	0.467172	0.418693	0.379734
38.8	0.323176	0.290611	0.265785	0.381862	0.341100	0.308774	0.464084	0.414100	0.374584	0.336374	0.298418	0.272236	0.438265	0.387617	0.352707	0.355742	0.308394	0.277813	0.349914	0.305243	0.275142	0.488252	0.429768	0.390467	0.407465	0.381116	0.359243	0.492944	0.454598	0.420606	0.535157	0.444464	0.394700	0.468430	0.419806	0.380395
39.0	0.323500	0.291353	0.266039	0.382323	0.341806	0.309012	0.464570	0.415552	0.375424	0.337096	0.299244	0.272843	0.439045	0.388645	0.353431	0.356892	0.308935	0.278167	0.350931	0.305972	0.276088	0.489266	0.430425	0.391493	0.408082	0.381912	0.360168	0.493722	0.455270	0.421873	0.536138	0.445967	0.395400	0.469034	0.420351	0.381401
39.2	0.324022	0.291564	0.266771	0.383457	0.342484	0.309748	0.465639	0.416310	0.376492	0.337823	0.299652	0.273683	0.439320	0.389429	0.354023	0.357532	0.309718	0.278842	0.351346	0.306198	0.276944	0.490338	0.431065	0.392378	0.409308	0.382735	0.360935	0.494773	0.456251	0.423170	0.537610	0.447167	0.396051	0.469934	0.421010	0.382307
39.4	0.324313	0.291957	0.267735	0.384831	0.342897	0.310367	0.466253	0.417490	0.377186	0.338379	0.300376	0.274183	0.439842	0.390243	0.354820	0.358148	0.310141	0.279259	0.351960	0.307219	0.277355	0.491021	0.432506	0.393137	0.409888	0.383606	0.362022	0.495813	0.457099	0.424081	0.538547	0.448334	0.396581	0.470489	0.421655	0.383119
39.6	0.324809	0.292562	0.268718	0.385931	0.343135	0.310713	0.467448	0.418689	0.377722	0.339179	0.300833	0.274703	0.440656	0.390863	0.355615	0.358543	0.310779	0.279565	0.352349	0.307231	0.277453	0.491540	0.433848	0.393770	0.410463	0.384279	0.362968	0.496650	0.457984	0.424771	0.539167	0.449503	0.396992	0.471047	0.422192	0.383917
39.8	0.325399	0.293059	0.269004	0.386716	0.343823	0.311410	0.468069	0.419701	0.378663	0.339377	0.301540	0.275259	0.441349	0.391737	0.356485	0.359471	0.311497	0.279801	0.352615	0.307765	0.277951	0.492558	0.434479	0.394466	0.411229	0.384933	0.363824	0.497831	0.458914	0.425250	0.540236	0.450399	0.397584	0.472308	0.423166	0.384788
40.0	0.326095	0.293386	0.269669	0.387410	0.344905	0.312337	0.469120	0.420718	0.379478	0.339784	0.302257	0.276051	0.442100	0.392842	0.357008	0.359363	0.311934	0.280618	0.353298	0.309588	0.278216	0.493661	0.435500	0.395673	0.412126	0.385619	0.364611	0.498785	0.460020	0.425953	0.541455	0.451030	0.398199	0.472894	0.424345	0.385453
40.2	0.326496	0.293929	0.270109	0.388297	0.346510	0.312499	0.469693	0.421701	0.380330	0.340076	0.303028	0.276569	0.443083	0.393752	0.357479	0.359957	0.312552	0.281011	0.354477	0.309544	0.278547	0.494359	0.436166	0.396645	0.413127	0.386367	0.366049	0.499542	0.461272	0.427407	0.542356	0.451914	0.398742	0.473670	0.424986	0.385925
40.4	0.326934	0.294232	0.270357	0.389027	0.347325	0.313879	0.470720	0.422450	0.381141	0.340384	0.303702	0.276953	0.443827	0.394401	0.358149	0.360893	0.313165	0.281721	0.354904	0.310817	0.279348	0.494763	0.437330	0.397302	0.413709	0.386992	0.366517	0.501340	0.462368	0.428404	0.543105	0.452771	0.399273	0.474548	0.426347	0.386776
40.6	0.327216	0.294700	0.270880	0.390360	0.348114	0.314191	0.471169	0.423562	0.382038	0.340622	0.304583	0.277230	0.444597	0.395139	0.359313	0.361694	0.313689	0.282419	0.355534	0.311401	0.280126	0.495538	0.438560	0.397953	0.414849	0.387679	0.367194	0.502356	0.463398	0.429067	0.544970	0.453803	0.399882	0.475636	0.427061	0.387826
40.8	0.327408	0.295135	0.270846	0.391585	0.348542	0.314867	0.472089	0.423790	0.383067	0.340942	0.304780	0.277523	0.445355	0.395668	0.359969	0.362319	0.313968	0.283019	0.355991	0.311411	0.281172	0.496461	0.438746	0.398863	0.415694	0.388628	0.368034	0.503498	0.464298	0.430462	0.546777	0.454627	0.400606	0.476840	0.427718	0.388840
41.0	0.327764	0.295560	0.271223	0.392142	0.349447	0.316079	0.472616	0.424483	0.383945	0.341326	0.305322	0.278085	0.446608	0.396248	0.360601	0.362755	0.314461	0.283358	0.356430	0.312017	0.281143	0.497278	0.438371	0.399665	0.416481	0.389426	0.368377	0.504562	0.465248	0.431361	0.548348	0.455156	0.401335	0.478355	0.428830	0.389542
41.2	0.328084	0.296412	0.271550	0.393146	0.350355	0.316935	0.474051	0.425003	0.384391	0.341995	0.305672	0.278681	0.447746	0.396666	0.361264	0.363429	0.315281	0.284330	0.356700	0.312396	0.281754	0.497772	0.439593	0.400686	0.417298	0.390064	0.368731	0.505413	0.466144	0.432338	0.549467	0.455884	0.402286	0.479300	0.429685	0.390365
41.4	0.328992	0.297145	0.271538	0.394049	0.350966	0.317516	0.474897	0.425623	0.385454	0.342499	0.306485	0.279273	0.448406	0.397465	0.361940	0.364070	0.316096	0.285038	0.357321	0.313451	0.281833	0.498507	0.441198	0.401860	0.418472	0.390831	0.369253	0.506887	0.466697	0.433369	0.550756	0.456440	0.403434	0.480317	0.430585	0.391518
41.6	0.329614	0.297992	0.271572	0.394947	0.351955	0.318342	0.475874	0.425685	0.386288	0.342933	0.306763	0.279632	0.448978	0.397616	0.362510	0.365232	0.316419	0.285367	0.357741	0.313304	0.282450	0.498753	0.441757	0.402979	0.418945	0.391632	0.369787	0.508049	0.467145	0.434039	0.551996	0.457097	0.404243	0.481091	0.431656	0.392053
41.8	0.330362	0.298966	0.271837	0.395749	0.352478	0.319206	0.476683	0.426262	0.387172	0.343636	0.307218	0.280281	0.450021	0.398161	0.362867	0.365680	0.316453	0.285668	0.358033	0.314061	0.283024	0.499657	0.441882	0.403558	0.419989	0.392642	0.370226	0.508824	0.467914	0.434821	0.552915	0.457576	0.405037	0.482099	0.432348	0.392697
42.0	0.331081	0.299356	0.271984	0.396668	0.353498	0.319627	0.477916	0.426893	0.387806	0.344151	0.307505	0.281057	0.451021	0.398693	0.363235	0.366568	0.316535	0.286151	0.358531	0.314947	0.283669	0.500224	0.442116	0.403853	0.420886	0.393739	0.370570	0.509777	0.468742	0.435838	0.554152	0.457953	0.405680	0.482985	0.433109	0.392996
42.2	0.332129	0.299903	0.272449	0.397324	0.354279	0.320106	0.478419	0.427718	0.388554	0.344412	0.308013	0.281297	0.451502	0.399990	0.364017	0.367383	0.316776	0.286464	0.358982	0.315883	0.284258	0.501022	0.443463	0.404477	0.421565	0.394438	0.371398	0.510894	0.469398	0.436383	0.555255	0.458717	0.406444	0.483568	0.433646	0.393508
42.4	0.332862	0.300561	0.273090	0.397895	0.355026	0.320776	0.479998	0.428441	0.389653	0.344914	0.308609	0.282018	0.452587	0.400566	0.364426	0.368288	0.317534	0.286746	0.359648	0.316566	0.284507	0.501525	0.445446	0.404972	0.422496	0.395219	0.371287	0.511697	0.470048	0.436746	0.556411	0.459703	0.407138	0.484347	0.434289	0.394296
42.6	0.332978	0.301239	0.273795	0.398587	0.355311	0.321485	0.480734	0.429065	0.390528	0.345866	0.308926	0.282348	0.453018	0.401713	0.365119	0.368845	0.318189	0.287018	0.359902	0.317477	0.285118	0.502116	0.446531	0.405615	0.423725	0.396193	0.372095	0.512528	0.470864	0.437590	0.557293	0.460953	0.407955	0.485267	0.434914	0.395277
42.8	0.333414	0.302355	0.274310	0.399282	0.355524	0.322506	0.481688	0.430294	0.391419	0.346198	0.309452	0.282801	0.453858	0.402896	0.365601	0.369494	0.318717	0.287422	0.360370	0.318552	0.285376	0.502683	0.447289	0.406323	0.425023	0.396870	0.372983	0.513759	0.471795	0.438793	0.558264	0.461465	0.408746	0.486384	0.436011	0.396315
43.0	0.333758	0.302830	0.274801	0.399939	0.355693	0.322956	0.482028	0.431501	0.392395	0.346945	0.309899	0.283549	0.454431	0.403943	0.365934	0.369969	0.319591	0.287536	0.360897	0.319371	0.285391	0.503628	0.447106	0.406519	0.425739	0.397889	0.373553	0.514532	0.472288	0.439994	0.558759	0.462210	0.409328	0.486870	0.436198	0.397489
43.2	0.334785	0.303448	0.275498	0.401008	0.355995	0.323921	0.483237	0.432226	0.393159	0.347797	0.310326	0.284154	0.455050	0.404753	0.366658	0.370276	0.320318	0.288145	0.360605	0.319975	0.285585	0.504186	0.447685	0.406735	0.426595	0.398480	0.374890	0.515882	0.472948	0.440597	0.559751	0.463258	0.410059	0.488249	0.437084	0.398106
43.4	0.335225	0.304307	0.276358	0.401557	0.356534	0.324310	0.483713	0.433568	0.393454	0.348295	0.310897	0.284548	0.455954	0.405766	0.367650	0.370796	0.320888	0.288698	0.361441	0.320892	0.285443	0.504839	0.449244	0.406650	0.427229	0.398904	0.375494	0.516673	0.473876	0.441013	0.560768	0.464227	0.411015	0.488906	0.437852	0.398293
43.6	0.335929	0.304705	0.277127	0.401929	0.357415	0.324754	0.484834	0.434259	0.393819	0.348828	0.311742	0.284920	0.457062	0.406595	0.368324	0.370888	0.321970	0.289009	0.361983	0.321285	0.285810	0.505792	0.450710	0.407514	0.427978	0.399421	0.376569	0.517423	0.474669	0.441260	0.561932	0.464881	0.412035	0.490298	0.438883	0.398951
43.8	0.336418	0.305003	0.277671	0.402317	0.358160	0.325130	0.485756	0.435167	0.394483	0.349108	0.312325	0.285196	0.457594	0.407617	0.369008	0.371327	0.322582	0.289522	0.362422	0.322517	0.285715	0.506612	0.451000	0.408263	0.428727	0.400170	0.377359	0.518437	0.475475	0.441459	0.562763	0.465985	0.412573	0.491262	0.440314	0.399698
44.0	0.336714	0.305213	0.278346	0.402367	0.359235	0.325427	0.486493	0.435995	0.395435	0.349622	0.313002	0.285489	0.458666	0.408292	0.369485	0.371620	0.322988	0.290353	0.362890	0.323776	0.285667	0.507334	0.450895	0.408625	0.429520	0.400674	0.378229	0.519363	0.476875	0.442289	0.563967	0.466515	0.412855	0.492280	0.441456	0.400304
44.2	0.336934	0.305623	0.278811	0.402669	0.360141	0.325720	0.487066	0.436701	0.396321	0.349812	0.313543	0.285980	0.459159	0.409228	0.370328	0.371856	0.323692	0.290395	0.363539	0.323696	0.286389	0.507462	0.450456	0.408866	0.430296	0.401339	0.379265	0.520754	0.477702	0.443116	0.565061	0.467491	0.413242	0.493540	0.442156	0.401324
44.4	0.337200	0.305606	0.279221	0.403576	0.360664	0.326636	0.487376	0.437470	0.397413	0.350084	0.314014	0.286108	0.459789	0.409826	0.371195	0.372304	0.324303	0.290882	0.364004	0.324381	0.286905	0.508292	0.451129	0.409559	0.431059	0.401964	0.379710	0.521928	0.478429	0.443289	0.566238	0.468417	0.413756	0.494396	0.443161	0.401921
44.6	0.337519	0.305926	0.279971	0.404410	0.361733	0.326837	0.488164	0.438095	0.398080	0.350233	0.314638	0.286461	0.460497	0.410257	0.372084	0.372731	0.324881	0.291578	0.364647	0.324338	0.287575	0.509684	0.452079	0.410436	0.431477	0.402637	0.380685	0.522536	0.479360	0.443551	0.567758	0.469635	0.414613	0.495152	0.443788	0.402377
44.8	0.337907	0.306187	0.280174	0.405130	0.362757	0.327276	0.489088	0.438732	0.398356	0.350447	0.314952	0.286935	0.460979	0.410306	0.372369	0.372776	0.325419	0.292393	0.364929	0.324991	0.287927	0.510846	0.452776	0.411519	0.431812	0.403192	0.381217	0.523594	0.480129	0.444030	0.569229	0.470754	0.415488	0.495895	0.444663	0.403049
45.0	0.338240	0.306193	0.280222	0.405470	0.363735	0.328204	0.489810	0.439428	0.399123	0.350815	0.315958	0.287423	0.461844	0.410758	0.372814	0.373145	0.326025	0.292812	0.365456	0.325039	0.287706	0.511522	0.452801	0.412406	0.432148	0.403427	0.381743	0.524885	0.481107	0.444480	0.570358	0.471568	0.416309	0.496678	0.445099	0.403590
45.2	0.339074	0.306867	0.280268	0.406554	0.364103	0.328358	0.490795	0.440104	0.399433	0.351491	0.316516	0.288103	0.462340	0.411590	0.373288	0.374022	0.326844	0.293631	0.365957	0.325188	0.288507	0.512146	0.453361	0.413675	0.432737	0.403822	0.382108	0.526327	0.481887	0.445328	0.571285	0.472170	0.417081	0.496989	0.445622	0.404103
45.4	0.339650	0.307352	0.280101	0.407337	0.364602	0.329120	0.491549	0.441002	0.400044	0.351860	0.317027	0.288575	0.463104	0.412454	0.373897	0.374859	0.326816	0.294437	0.366359	0.325454	0.288714	0.513098	0.454360	0.414749	0.433372	0.404431	0.382847	0.527309	0.482320	0.445861	0.572583	0.472960	0.417619	0.497083	0.446306	0.404989
45.6	0.340243	0.307857	0.280547	0.408425	0.365255	0.329827	0.491764	0.441689	0.400238	0.352387	0.317166	0.289150	0.463850	0.413327	0.374528	0.375700	0.326951	0.295193	0.366783	0.325408	0.289536	0.514578	0.454936	0.415974	0.433707	0.404879	0.383492	0.527942	0.483385	0.446426	0.573729	0.473807	0.418334	0.497730	0.446710	0.405346
45.8	0.340869	0.308412	0.280870	0.409096	0.366345	0.330131	0.492653	0.442273	0.400610	0.352992	0.317557	0.290117	0.464755	0.413866	0.374871	0.376427	0.326657	0.295581	0.367233	0.326175	0.290283	0.515673	0.455644	0.416723	0.434490	0.405796	0.383974	0.529030	0.484200	0.447403	0.574796	0.474673	0.418836	0.498518	0.447320	0.405825
46.0	0.341570	0.308378	0.281078	0.409365	0.367395	0.330229	0.493195	0.443138	0.401159	0.353460	0.317744	0.290548	0.465697	0.414627	0.375374	0.377043	0.327040	0.295842	0.367783	0.326344	0.290488	0.516604	0.456689	0.417497	0.435285	0.406713	0.383886	0.530449	0.485085	0.448124	0.575357	0.475295	0.419391	0.499214	0.447534	0.406315
46.2	0.342288	0.308872	0.281489	0.409992	0.368281	0.330856	0.493506	0.443327	0.401750	0.353673	0.318298	0.290479	0.466258	0.415452	0.375928	0.377469	0.327786	0.296510	0.368555	0.326955	0.291212	0.517302	0.457727	0.418399	0.436043	0.407486	0.384379	0.531479	0.485630	0.448668	0.576118	0.476101	0.419880	0.499649	0.447661	0.406939
46.4	0.342405	0.309683	0.282079	0.410679	0.368493	0.331426	0.494364	0.444247	0.402041	0.354240	0.318612	0.291498	0.466821	0.415951	0.376816	0.377879	0.328039	0.296792	0.369018	0.327144	0.291720	0.518049	0.458048	0.418730	0.437020	0.408345	0.384587	0.532119	0.486728	0.449456	0.577375	0.476890	0.420465	0.500381	0.447893	0.407319
46.6	0.342772	0.310371	0.282937	0.411524	0.368488	0.331836	0.495300	0.444510	0.402279	0.354940	0.319049	0.291982	0.467338	0.416682	0.377682	0.378312	0.328154	0.297194	0.369311	0.328286	0.292371	0.518821	0.458862	0.419471	0.438208	0.409037	0.385227	0.532894	0.487462	0.450867	0.578191	0.477336	0.421371	0.500860	0.448271	0.408044
46.8	0.343619	0.311137	0.283082	0.412310	0.369009	0.332703	0.495663	0.445231	0.402772	0.355497	0.319649	0.292407	0.468009	0.417291	0.378138	0.378860	0.328406	0.297827	0.370025	0.329180	0.293135	0.519164	0.459954	0.419889	0.439160	0.409683	0.385665	0.534363	0.487921	0.452013	0.579133	0.477523	0.422203	0.501719	0.449034	0.408478
47.0	0.344474	0.311713	0.283835	0.413197	0.369832	0.333665	0.496802	0.445973	0.403421	0.356364	0.320183	0.292859	0.468504	0.417771	0.378642	0.379159	0.329242	0.298393	0.370900	0.329421	0.293368	0.519790	0.460582	0.420528	0.440074	0.410215	0.385786	0.535554	0.488584	0.453123	0.580051	0.478457	0.422969	0.502120	0.449664	0.409053
47.2	0.344973	0.312141	0.284164	0.414210	0.370475	0.334518	0.497722	0.446548	0.403893	0.356654	0.320744	0.293146	0.469277	0.418555	0.379302	0.379522	0.329928	0.298844	0.371342	0.330016	0.294210	0.520385	0.461722	0.421251	0.441069	0.410703	0.386789	0.536473	0.489403	0.453494	0.581441	0.479336	0.423537	0.503158	0.450447	0.409146
47.4	0.345147	0.312479	0.285107	0.414985	0.371100	0.334915	0.498382	0.447154	0.404619	0.356821	0.321234	0.293089	0.469986	0.419148	0.380174	0.380088	0.330725	0.298754	0.371834	0.330701	0.294293	0.520915	0.462952	0.421649	0.441878	0.411367	0.386927	0.536490	0.490418	0.454173	0.582710	0.480166	0.424482	0.503837	0.451138	0.409243
47.6	0.345602	0.312966	0.285565	0.415786	0.371804	0.335635	0.499407	0.447135	0.405583	0.357037	0.321491	0.293459	0.470519	0.419330	0.380718	0.380259	0.331096	0.298786	0.372314	0.330782	0.294825	0.521197	0.464291	0.422788	0.442766	0.411972	0.387918	0.537495	0.491161	0.454666	0.583516	0.480871	0.425129	0.504738	0.452005	0.409974
47.8	0.345637	0.313442	0.285817	0.416442	0.372184	0.336213	0.500069	0.447566	0.406445	0.357329	0.321428	0.293962	0.470900	0.419760	0.381196	0.380969	0.331670	0.299091	0.372675	0.331806	0.295408	0.521240	0.465119	0.423791	0.443665	0.412819	0.388441	0.538944	0.492174	0.455079	0.584034	0.481697	0.425782	0.505637	0.452996	0.410759
48.0	0.345991	0.313745	0.286034	0.417257	0.372893	0.336635	0.500440	0.448066	0.407239	0.357452	0.321781	0.294454	0.471714	0.420171	0.381782	0.381149	0.332298	0.299270	0.373571	0.332104	0.295653	0.521540	0.465770	0.424170	0.444675	0.413174	0.389083	0.539965	0.492959	0.456072	0.585289	0.482316	0.426257	0.506779	0.453300	0.411224
48.2	0.346420	0.314424	0.286527	0.418297	0.373614	0.337096	0.501473	0.448831	0.408336	0.357829	0.321787	0.294732	0.471984	0.420735	0.382366	0.381421	0.333229	0.299481	0.373668	0.331646	0.296498	0.521766	0.466165	0.424708	0.445163	0.414002	0.389946	0.540809	0.493539	0.456424	0.586177	0.483388	0.427052	0.507383	0.453629	0.411859
48.4	0.346421	0.314555	0.286925	0.419521	0.374392	0.337756	0.501985	0.449713	0.409103	0.357974	0.321888	0.294764	0.472712	0.420804	0.382665	0.382129	0.334092	0.300135	0.374270	0.332179	0.296595	0.522398	0.466859	0.425778	0.445731	0.414454	0.390709	0.541296	0.494187	0.457083	0.586849	0.484394	0.427944	0.508119	0.453995	0.412351
48.6	0.346715	0.315127	0.287070	0.419728	0.374975	0.338055	0.503422	0.450225	0.409620	0.358412	0.322343	0.294925	0.473062	0.421233	0.383133	0.382510	0.334550	0.300573	0.374697	0.332699	0.296736	0.523340	0.467283	0.426464	0.445836	0.414969	0.391719	0.542233	0.495072	0.457470	0.587512	0.485641	0.428715	0.508785	0.454501	0.412710
48.8	0.347094	0.315207	0.286808	0.420205	0.375464	0.338703	0.503787	0.451003	0.410288	0.358367	0.322764	0.295374	0.473663	0.421601	0.383530	0.382885	0.334872	0.300974	0.374765	0.333447	0.297195	0.523601	0.468234	0.427250	0.446295	0.415346	0.391946	0.542857	0.495583	0.457805	0.588858	0.486739	0.429261	0.509519	0.454954	0.413394
49.0	0.347238	0.315663	0.286703	0.420516	0.375650	0.338880	0.504801	0.451993	0.411368	0.358843	0.323197	0.295686	0.474325	0.422715	0.383944	0.383910	0.335409	0.301030	0.375187	0.333557	0.297110	0.523898	0.468739	0.427719	0.447031	0.415756	0.392949	0.543914	0.496342	0.458415	0.589178	0.487794	0.429748	0.510257	0.455319	0.414299
49.2	0.347764	0.315975	0.287014	0.421112	0.376052	0.339043	0.504616	0.453301	0.412045	0.359607	0.323714	0.295815	0.474937	0.423790	0.384623	0.384512	0.335826	0.301180	0.375286	0.333507	0.297596	0.524048	0.469316	0.428528	0.447851	0.416307	0.393345	0.544816	0.496950	0.458966	0.589908	0.488868	0.430273	0.510830	0.456446	0.415217
49.4	0.348062	0.316137	0.287293	0.421327	0.376552	0.339420	0.505230	0.454195	0.412650	0.360211	0.323947	0.296133	0.475600	0.424463	0.385451	0.385560	0.335852	0.301875	0.375388	0.333879	0.297751	0.524764	0.470070	0.429053	0.448530	0.417249	0.393887	0.545156	0.497593	0.459375	0.590787	0.489903	0.430840	0.511950	0.457108	0.416102
49.6	0.348354	0.316358	0.287480	0.421813	0.377281	0.339165	0.505465	0.454927	0.413549	0.361071	0.324316	0.296358	0.475902	0.424723	0.386025	0.386054	0.335968	0.302180	0.375350	0.334115	0.298023	0.525638	0.470056	0.429934	0.449222	0.418029	0.394795	0.546128	0.498510	0.460242	0.591500	0.490713	0.431660	0.513427	0.457663	0.416670
49.8	0.348901	0.316724	0.287780	0.421825	0.377955	0.339412	0.506201	0.455652	0.413754	0.361522	0.325067	0.296683	0.476399	0.425006	0.386383	0.386507	0.336113	0.302101	0.375332	0.334866	0.298534	0.526188	0.470646	0.429956	0.450368	0.419210	0.394705	0.547521	0.499064	0.460870	0.592182	0.491416	0.431915	0.514018	0.458677	0.417649
50.0	0.349584	0.317354	0.288221	0.422635	0.378309	0.340006	0.506095	0.456195	0.414366	0.362338	0.325635	0.296849	0.477090	0.425774	0.386719	0.386490	0.336680	0.302657	0.375662	0.335770	0.298454	0.526899	0.471240	0.430094	0.451279	0.420231	0.395111	0.548128	0.499596	0.461245	0.592808	0.492127	0.432270	0.514887	0.459454	0.418149
50.2	0.350073	0.318226	0.288474	0.423199	0.378589	0.340599	0.507007	0.456489	0.414850	0.362758	0.326786	0.297067	0.477397	0.426124	0.387216	0.386871	0.336812	0.303349	0.376066	0.335853	0.299097	0.527045	0.472020	0.430085	0.451917	0.421023	0.395660	0.548680	0.500202	0.462211	0.593699	0.492716	0.433004	0.515420	0.460189	0.418688
50.4	0.350125	0.318795	0.289252	0.423526	0.378357	0.340999	0.507337	0.457128	0.415146	0.363537	0.327203	0.297751	0.477945	0.427065	0.387909	0.387078	0.336864	0.304025	0.376219	0.336306	0.300081	0.528109	0.472502	0.429625	0.452589	0.421776	0.396270	0.549216	0.501099	0.463046	0.594711	0.493539	0.433551	0.515758	0.460770	0.419203
50.6	0.350809	0.319208	0.289767	0.423876	0.378254	0.341352	0.508469	0.457258	0.415928	0.364369	0.327883	0.297965	0.478280	0.427659	0.388541	0.387446	0.337588	0.304726	0.376660	0.336609	0.300420	0.528968	0.473079	0.429598	0.453440	0.422426	0.396538	0.550062	0.501460	0.463712	0.595509	0.493949	0.434377	0.515978	0.461384	0.419886
50.8	0.351340	0.319782	0.290068	0.424345	0.378442	0.342270	0.509044	0.457657	0.416349	0.364975	0.328177	0.298167	0.478896	0.428147	0.388871	0.387954	0.338196	0.305579	0.376860	0.336499	0.301051	0.529428	0.473134	0.429284	0.454039	0.422715	0.396973	0.551333	0.502038	0.463900	0.596563	0.494379	0.434963	0.516630	0.462076	0.420283
51.0	0.352248	0.320306	0.290787	0.424961	0.379009	0.342781	0.509791	0.458441	0.416741	0.365336	0.328879	0.298466	0.479448	0.428815	0.389157	0.387885	0.338959	0.305850	0.377505	0.336641	0.301547	0.530023	0.472880	0.429924	0.455098	0.422996	0.396901	0.551962	0.502714	0.464133	0.597724	0.495176	0.435699	0.517010	0.462599	0.420675
51.2	0.352656	0.320643	0.291363	0.425501	0.379862	0.342990	0.510014	0.459178	0.417051	0.365413	0.329126	0.298857	0.480097	0.429524	0.389586	0.388035	0.339570	0.306022	0.377674	0.337598	0.302170	0.531163	0.473150	0.430313	0.455904	0.423735	0.397541	0.552777	0.503426	0.464161	0.598578	0.495736	0.435695	0.517743	0.462946	0.420949
51.4	0.353169	0.321080	0.292246	0.426216	0.381073	0.343907	0.510419	0.459246	0.417362	0.365498	0.329360	0.298974	0.480857	0.429770	0.390326	0.388768	0.340236	0.306616	0.378055	0.337672	0.302718	0.531960	0.474787	0.430497	0.456744	0.424062	0.397673	0.553635	0.504077	0.464710	0.599569	0.496446	0.436247	0.518684	0.463362	0.421283
51.6	0.353518	0.321601	0.292604	0.426895	0.381976	0.344641	0.510837	0.459536	0.417405	0.365575	0.329622	0.299819	0.481431	0.430330	0.390580	0.389094	0.340493	0.307242	0.379040	0.337826	0.303182	0.532686	0.476358	0.431129	0.457569	0.424409	0.398203	0.555312	0.504725	0.465126	0.600346	0.496949	0.437005	0.519422	0.464194	0.421752
51.8	0.353412	0.321882	0.293144	0.427930	0.382377	0.345232	0.510827	0.459811	0.417858	0.365840	0.329815	0.300254	0.482169	0.430767	0.390763	0.389730	0.341288	0.307681	0.379626	0.337969	0.303965	0.533599	0.477148	0.431720	0.458326	0.425122	0.398665	0.556493	0.505336	0.465737	0.601486	0.497545	0.437663	0.520355	0.464632	0.422190
52.0	0.353843	0.322177	0.293283	0.428511	0.383306	0.345713	0.511029	0.460402	0.418269	0.365945	0.330069	0.300581	0.482591	0.431078	0.391355	0.390403	0.341755	0.307733	0.380205	0.337696	0.303958	0.534107	0.476867	0.432201	0.458918	0.425697	0.399299	0.557377	0.505868	0.466871	0.602723	0.498287	0.437920	0.520620	0.464794	0.422648
52.2	0.353884	0.322410	0.293855	0.429299	0.384286	0.346327	0.511737	0.461089	0.418779	0.366012	0.329765	0.300880	0.483312	0.431518	0.392082	0.391089	0.342399	0.308270	0.380280	0.337966	0.304641	0.534381	0.476484	0.432916	0.459056	0.426326	0.400116	0.557963	0.506458	0.467443	0.603513	0.498804	0.438471	0.521081	0.465401	0.423239
52.4	0.354105	0.322366	0.294701	0.430069	0.384991	0.347146	0.511852	0.461614	0.418997	0.365895	0.329809	0.301492	0.483858	0.432371	0.392235	0.391240	0.342982	0.308561	0.381324	0.338975	0.305161	0.534957	0.476644	0.433810	0.459821	0.426586	0.400943	0.558867	0.507071	0.468157	0.604062	0.499481	0.438973	0.522091	0.465692	0.423885
52.6	0.354745	0.322417	0.294967	0.430512	0.385189	0.347559	0.512199	0.462376	0.419691	0.366194	0.329898	0.302241	0.484422	0.433174	0.392390	0.391529	0.343372	0.308883	0.381640	0.339388	0.305301	0.535736	0.477613	0.434447	0.460122	0.427249	0.401691	0.559783	0.507819	0.468503	0.605078	0.500207	0.439588	0.522926	0.466212	0.424360
52.8	0.355189	0.322164	0.295234	0.431146	0.385707	0.348039	0.512635	0.463374	0.420272	0.366411	0.330126	0.303138	0.484988	0.433807	0.392788	0.391538	0.343540	0.309349	0.381927	0.339842	0.306069	0.535669	0.479507	0.435352	0.460879	0.427657	0.402217	0.560140	0.508281	0.468928	0.606145	0.500684	0.440130	0.524031	0.466456	0.424863
53.0	0.355347	0.322844	0.295630	0.431382	0.386034	0.348328	0.513280	0.464150	0.421273	0.367161	0.330392	0.303255	0.485392	0.434531	0.393224	0.392104	0.343962	0.309561	0.382237	0.339994	0.306144	0.536011	0.479976	0.436100	0.461424	0.428017	0.402725	0.560978	0.509246	0.469587	0.606918	0.501213	0.440629	0.524861	0.466970	0.425440
53.2	0.355796	0.322988	0.296215	0.431654	0.387098	0.348996	0.513718	0.465029	0.421890	0.367832	0.330819	0.303778	0.485979	0.435023	0.393794	0.392259	0.344353	0.309715	0.382684	0.340542	0.306460	0.536246	0.479647	0.436850	0.462258	0.428412	0.403064	0.561929	0.510075	0.470518	0.608150	0.502085	0.441242	0.525656	0.467692	0.425698
53.4	0.356255	0.323347	0.296508	0.432206	0.387503	0.349233	0.514717	0.465245	0.422039	0.368378	0.331015	0.304284	0.486134	0.435458	0.394430	0.392786	0.344411	0.310100	0.382897	0.340999	0.306928	0.536723	0.479859	0.437716	0.462776	0.429070	0.403288	0.562155	0.510734	0.471579	0.608983	0.502605	0.441745	0.526802	0.467868	0.425921
53.6	0.356450	0.323859	0.296703	0.432867	0.387964	0.349651	0.515640	0.465873	0.422917	0.368626	0.331651	0.304498	0.486521	0.435554	0.394953	0.392670	0.344164	0.310188	0.383040	0.341514	0.307218	0.536625	0.481068	0.438506	0.463266	0.429542	0.403699	0.563336	0.511388	0.472378	0.609649	0.502872	0.442272	0.527403	0.468658	0.426400
53.8	0.356678	0.324343	0.297207	0.433582	0.387971	0.350531	0.516775	0.466266	0.423533	0.369396	0.331741	0.305013	0.486844	0.436241	0.395247	0.392857	0.344536	0.309920	0.383562	0.342526	0.307551	0.536919	0.482949	0.438751	0.464383	0.430170	0.403688	0.564190	0.512171	0.472870	0.610444	0.503468	0.442460	0.527988	0.469849	0.427037
54.0	0.357248	0.324566	0.297460	0.434568	0.387866	0.351096	0.517254	0.466708	0.424346	0.369934	0.332232	0.305291	0.487318	0.436528	0.395894	0.392835	0.344819	0.310350	0.383929	0.343023	0.307465	0.537261	0.483697	0.439257	0.464780	0.430757	0.404266	0.564847	0.513004	0.473512	0.611008	0.504194	0.443140	0.528932	0.470321	0.427093
54.2	0.357257	0.324725	0.297454	0.434761	0.388010	0.351467	0.518726	0.467163	0.425060	0.370493	0.332902	0.305510	0.487488	0.436872	0.396705	0.393399	0.344814	0.311081	0.384467	0.342403	0.307777	0.537807	0.483479	0.439557	0.465520	0.431565	0.404425	0.565790	0.513917	0.474500	0.611463	0.504873	0.443655	0.529304	0.470622	0.427494
54.4	0.357801	0.324665	0.297763	0.435564	0.387904	0.351070	0.519050	0.467610	0.425393	0.370932	0.333145	0.305412	0.487736	0.437661	0.397447	0.393445	0.345076	0.311508	0.384345	0.342497	0.308268	0.538235	0.483346	0.439638	0.465804	0.432015	0.405110	0.567055	0.514834	0.474890	0.612218	0.505658	0.444240	0.529871	0.471135	0.427905
54.6	0.358573	0.325201	0.297652	0.436108	0.387689	0.351167	0.520216	0.468149	0.425881	0.371407	0.333947	0.305607	0.487960	0.438029	0.397934	0.394015	0.345138	0.311710	0.384592	0.343148	0.308389	0.538394	0.483514	0.439825	0.465917	0.432417	0.405368	0.567960	0.515282	0.474833	0.613150	0.506101	0.444724	0.530400	0.471465	0.428243
54.8	0.358800	0.325665	0.298198	0.436600	0.387541	0.351469	0.520809	0.468672	0.425509	0.371998	0.334711	0.305746	0.488730	0.438270	0.398273	0.394523	0.345104	0.312413	0.384214	0.343493	0.308973	0.538674	0.484099	0.440696	0.466359	0.433017	0.406140	0.568694	0.515846	0.475337	0.614126	0.506968	0.445615	0.530871	0.472154	0.428777
55.0	0.359849	0.326277	0.298410	0.437169	0.388135	0.351524	0.520874	0.469162	0.426084	0.372263	0.335477	0.305937	0.489397	0.438735	0.398926	0.394608	0.345159	0.312656	0.384992	0.344515	0.309200	0.539698	0.484331	0.441850	0.466893	0.433621	0.405750	0.569428	0.516308	0.475619	0.614855	0.507811	0.446028	0.531359	0.472501	0.428995
55.2	0.360120	0.326670	0.298621	0.437968	0.389125	0.351956	0.521541	0.470060	0.426256	0.372670	0.335821	0.306086	0.489921	0.439077	0.399528	0.395482	0.345400	0.313198	0.385060	0.345284	0.309198	0.540718	0.484451	0.442143	0.467430	0.434397	0.406488	0.570394	0.517238	0.476343	0.615629	0.508572	0.446480	0.531924	0.473144	0.429587
55.4	0.360304	0.327221	0.298538	0.438872	0.389849	0.352326	0.521665	0.470315	0.426838	0.372765	0.336433	0.306222	0.490282	0.439575	0.400097	0.396606	0.345831	0.314014	0.385323	0.344539	0.309285	0.541308	0.485260	0.441808	0.467937	0.434854	0.406907	0.571516	0.518127	0.476851	0.616334	0.509343	0.447092	0.532786	0.473985	0.430004
55.6	0.360214	0.327585	0.298691	0.439665	0.390088	0.352294	0.522220	0.470910	0.427489	0.372979	0.337259	0.306852	0.490521	0.439950	0.400698	0.397336	0.346214	0.314282	0.385606	0.345168	0.309830	0.541710	0.486309	0.442484	0.468186	0.435597	0.407485	0.572455	0.518820	0.477415	0.617253	0.509972	0.447713	0.533418	0.474970	0.430368
55.8	0.360372	0.328155	0.298865	0.440539	0.390451	0.352534	0.522245	0.471139	0.428181	0.373426	0.337484	0.307137	0.491235	0.440370	0.401174	0.398110	0.346766	0.314503	0.385529	0.344938	0.310214	0.542210	0.486741	0.443593	0.468713	0.436208	0.408086	0.572958	0.519387	0.478166	0.618123	0.510585	0.448181	0.533616	0.475484	0.431266
56.0	0.360971	0.328642	0.299026	0.440919	0.391452	0.353101	0.522355	0.471967	0.428583	0.373750	0.337849	0.307564	0.492026	0.440809	0.402125	0.398508	0.347013	0.315118	0.386024	0.345744	0.310322	0.542289	0.486636	0.444017	0.469234	0.437066	0.408699	0.573556	0.520096	0.478829	0.618583	0.510961	0.448451	0.533978	0.475999	0.432092
56.2	0.361300	0.329094	0.299419	0.441748	0.392333	0.354057	0.522874	0.472532	0.429268	0.373795	0.337854	0.307912	0.492796	0.441509	0.402526	0.398584	0.347826	0.316112	0.386047	0.346252	0.310813	0.542844	0.486999	0.444154	0.469863	0.437660	0.409470	0.574329	0.520693	0.478963	0.619254	0.511430	0.448801	0.534725	0.476563	0.433010
56.4	0.361546	0.329898	0.300179	0.442097	0.392924	0.355017	0.523282	0.473377	0.430284	0.374291	0.338108	0.308563	0.493393	0.442461	0.402309	0.398429	0.348458	0.316476	0.386425	0.346256	0.310963	0.543549	0.487937	0.444418	0.470664	0.438496	0.410038	0.574797	0.521303	0.479295	0.620027	0.511616	0.449342	0.535511	0.476956	0.433607
56.6	0.362114	0.330397	0.300331	0.442252	0.393570	0.355263	0.523613	0.474257	0.431417	0.374233	0.338605	0.309256	0.494051	0.443019	0.402631	0.398628	0.348901	0.317324	0.386824	0.346732	0.311085	0.543760	0.489103	0.444858	0.470885	0.438963	0.410289	0.575147	0.521988	0.479404	0.621044	0.511892	0.449917	0.535738	0.477596	0.434115
56.8	0.362128	0.331180	0.300805	0.442982	0.394355	0.355826	0.524570	0.474912	0.432053	0.374566	0.338834	0.309735	0.494550	0.443833	0.403188	0.398741	0.349396	0.317597	0.386960	0.347060	0.311525	0.544122	0.490189	0.445726	0.471446	0.439007	0.410950	0.575486	0.522519	0.479713	0.621958	0.512413	0.449795	0.536013	0.478090	0.434403
57.0	0.362050	0.331690	0.301363	0.442782	0.395216	0.356412	0.524910	0.475170	0.433000	0.374323	0.339006	0.309743	0.495334	0.444548	0.403663	0.399198	0.350313	0.317797	0.387817	0.347184	0.311497	0.544699	0.489845	0.446376	0.472229	0.439244	0.410932	0.576155	0.523202	0.480682	0.622897	0.513077	0.450197	0.536066	0.478993	0.434804
57.2	0.361970	0.331990	0.302040	0.442881	0.396421	0.356885	0.525487	0.475670	0.433350	0.374510	0.339361	0.310150	0.496053	0.445400	0.404031	0.399371	0.351121	0.317946	0.388388	0.347779	0.312252	0.545184	0.490198	0.446861	0.472881	0.439790	0.411409	0.576342	0.523256	0.481645	0.623615	0.513501	0.450806	0.536253	0.479148	0.435013
57.4	0.362500	0.332327	0.302196	0.442930	0.396948	0.357307	0.526177	0.475720	0.433714	0.374376	0.339736	0.310475	0.496373	0.445965	0.404273	0.399637	0.351390	0.317450	0.388681	0.347422	0.312715	0.545520	0.491186	0.446922	0.473712	0.440157	0.411672	0.577017	0.523517	0.482160	0.623875	0.513877	0.451372	0.536877	0.479436	0.435614
57.6	0.362241	0.332546	0.302518	0.442899	0.397325	0.357645	0.526734	0.476618	0.434732	0.374523	0.340191	0.310999	0.497007	0.446328	0.404472	0.399386	0.351756	0.317497	0.389383	0.348175	0.313009	0.545442	0.492595	0.447335	0.474434	0.440242	0.411904	0.578432	0.524127	0.482641	0.624166	0.513926	0.451508	0.537429	0.480043	0.436070
57.8	0.362338	0.332500	0.303220	0.442829	0.397913	0.358047	0.527377	0.477128	0.435670	0.374869	0.340052	0.311362	0.497004	0.446631	0.404625	0.399830	0.352306	0.317134	0.389684	0.348306	0.313787	0.546130	0.493407	0.447623	0.475307	0.440423	0.412709	0.579156	0.524703	0.483129	0.624833	0.513972	0.452017	0.537889	0.480504	0.436314
58.0	0.362891	0.332297	0.303558	0.443284	0.398262	0.358396	0.527289	0.477702	0.435942	0.374811	0.340798	0.311645	0.497073	0.446956	0.404872	0.400110	0.352682	0.317138	0.389757	0.348609	0.313684	0.546684	0.492682	0.448347	0.475537	0.440767	0.413128	0.580229	0.525082	0.483607	0.625271	0.514510	0.452691	0.538651	0.480314	0.436664
58.2	0.363117	0.332466	0.303587	0.443425	0.398519	0.358399	0.528267	0.478074	0.436064	0.375193	0.340906	0.312065	0.497394	0.447568	0.405182	0.400644	0.352859	0.317474	0.390270	0.349214	0.314557	0.547037	0.492239	0.449100	0.476291	0.440884	0.413861	0.581287	0.525563	0.484444	0.626169	0.514854	0.453312	0.539223	0.480537	0.437139
58.4	0.363935	0.332498	0.303931	0.443655	0.398113	0.358279	0.528507	0.478624	0.436260	0.375258	0.341511	0.312327	0.497922	0.448308	0.405319	0.400747	0.353056	0.317189	0.389985	0.349197	0.315222	0.547309	0.492717	0.449918	0.476417	0.441266	0.414503	0.582323	0.526166	0.484802	0.626580	0.515509	0.454097	0.540364	0.480905	0.437547
58.6	0.364025	0.332464	0.304144	0.443598	0.398095	0.358633	0.529173	0.478662	0.436354	0.375722	0.342190	0.312807	0.498422	0.448849	0.405614	0.401475	0.353261	0.317534	0.390376	0.350241	0.315684	0.547880	0.493332	0.450134	0.476624	0.441878	0.414963	0.582626	0.526044	0.485005	0.627482	0.515911	0.454512	0.540996	0.481004	0.438202
58.8	0.364276	0.332526	0.304465	0.443723	0.398450	0.359331	0.529699	0.478907	0.436448	0.376422	0.342292	0.313244	0.498966	0.449202	0.405993	0.402025	0.353682	0.318044	0.390446	0.350500	0.316674	0.548624	0.493910	0.451082	0.477444	0.442605	0.415776	0.583023	0.526497	0.485315	0.627880	0.516928	0.455720	0.541740	0.481379	0.438336
59.0	0.364721	0.332925	0.304218	0.444042	0.398780	0.359787	0.530124	0.479130	0.436918	0.376805	0.342121	0.313245	0.499666	0.449687	0.406674	0.402511	0.354017	0.318555	0.391012	0.350839	0.316953	0.549088	0.494234	0.451678	0.477731	0.442834	0.415770	0.583849	0.527196	0.485682	0.628457	0.517171	0.456043	0.542567	0.481807	0.438620
59.2	0.364846	0.332933	0.304277	0.444642	0.399393	0.360101	0.530705	0.479631	0.437166	0.377387	0.342383	0.313154	0.499679	0.450046	0.406988	0.403550	0.354306	0.319215	0.390946	0.351278	0.317322	0.549142	0.494325	0.451996	0.477953	0.443448	0.416878	0.584579	0.528059	0.486701	0.629230	0.517946	0.456707	0.543129	0.482469	0.439272
59.4	0.365469	0.333492	0.304356	0.445495	0.399901	0.359998	0.531022	0.479654	0.437520	0.377726	0.342687	0.313382	0.499886	0.449907	0.407603	0.404212	0.354803	0.319839	0.391047	0.351670	0.318008	0.549427	0.495141	0.452322	0.478422	0.443974	0.417169	0.585398	0.529030	0.487100	0.629952	0.518453	0.457047	0.544183	0.482850	0.439779
59.6	0.365606	0.333574	0.304412	0.446144	0.400437	0.360507	0.531603	0.480044	0.437675	0.378046	0.342754	0.313501	0.500397	0.449996	0.408521	0.404566	0.355125	0.320339	0.391485	0.352015	0.318596	0.549905	0.495688	0.453405	0.479146	0.444694	0.417382	0.585552	0.529530	0.487709	0.630833	0.519029	0.457966	0.544799	0.483341	0.440298
59.8	0.366452	0.334135	0.304554	0.446944	0.400815	0.361311	0.532013	0.480645	0.437782	0.378728	0.342672	0.313593	0.501244	0.450312	0.409005	0.404782	0.355547	0.320759	0.391392	0.352462	0.318689	0.550325	0.495542	0.453822	0.479772	0.445219	0.417747	0.586173	0.530380	0.488267	0.631479	0.519714	0.458614	0.544971	0.483898	0.440742
60.0	0.366796	0.334840	0.304811	0.447571	0.400942	0.362044	0.532935	0.481302	0.438144	0.379121	0.342618	0.313798	0.501862	0.450403	0.410105	0.404659	0.355674	0.321420	0.391902	0.353206	0.318841	0.550673	0.495881	0.454132	0.480502	0.445933	0.418085	0.586633	0.531292	0.488481	0.631834	0.520529	0.458585	0.545393	0.484218	0.441082
60.2	0.367177	0.335115	0.304793	0.448065	0.401120	0.363070	0.533316	0.481639	0.438615	0.379282	0.342864	0.313789	0.502052	0.450536	0.410418	0.404687	0.355799	0.321720	0.391817	0.353357	0.319203	0.551045	0.497148	0.455052	0.480883	0.446526	0.418181	0.587077	0.531869	0.488990	0.632492	0.521567	0.458725	0.545794	0.485151	0.441674
60.4	0.367249	0.335774	0.305331	0.448705	0.401070	0.363462	0.534166	0.482444	0.439082	0.379621	0.343365	0.314466	0.502030	0.451266	0.410767	0.404766	0.355672	0.321550	0.392386	0.354567	0.319144	0.551501	0.498612	0.455699	0.481379	0.447119	0.418849	0.587378	0.532284	0.489324	0.633337	0.522178	0.459221	0.545975	0.486113	0.442359
60.6	0.367605	0.336368	0.305489	0.449890	0.401408	0.363704	0.534044	0.482633	0.439328	0.379394	0.343657	0.314763	0.502152	0.451850	0.411721	0.404975	0.355982	0.322232	0.392720	0.355300	0.319128	0.551959	0.499155	0.456487	0.481860	0.447675	0.419135	0.587977	0.533093	0.489848	0.634195	0.522918	0.459235	0.546129	0.486916	0.442469
60.8	0.367723	0.336834	0.305805	0.450743	0.401723	0.363985	0.534711	0.483061	0.439824	0.379736	0.343474	0.314851	0.502528	0.452363	0.411808	0.405161	0.356417	0.321995	0.393285	0.355585	0.319320	0.553253	0.499113	0.457213	0.482565	0.448302	0.419836	0.588382	0.533835	0.490774	0.635051	0.523775	0.459298	0.546604	0.487584	0.442715
61.0	0.367906	0.337299	0.306028	0.450512	0.402578	0.364573	0.534925	0.483463	0.440982	0.379871	0.343548	0.314650	0.502597	0.453106	0.411973	0.405306	0.356850	0.321944	0.393957	0.355908	0.319288	0.553837	0.498708	0.457433	0.483352	0.448604	0.420057	0.589016	0.533965	0.491667	0.635786	0.524380	0.459793	0.546813	0.487995	0.442985
61.2	0.367941	0.337679	0.306289	0.450959	0.403089	0.365030	0.535154	0.484057	0.440508	0.380377	0.343934	0.314671	0.502610	0.453970	0.412094	0.405350	0.357483	0.322025	0.394228	0.356355	0.319739	0.554325	0.499528	0.457447	0.483926	0.448976	0.420632	0.589644	0.534227	0.492292	0.636445	0.524848	0.460223	0.547083	0.488205	0.443275
61.4	0.368107	0.337941	0.306272	0.451404	0.402986	0.365254	0.535416	0.484163	0.440911	0.380269	0.344348	0.315011	0.502566	0.454602	0.412371	0.405347	0.357695	0.321954	0.394324	0.356496	0.319823	0.554436	0.500361	0.457575	0.484744	0.448707	0.420972	0.590636	0.534921	0.492565	0.637027	0.525218	0.460610	0.547722	0.488573	0.443702
61.6	0.367704	0.338322	0.306513	0.451966	0.403224	0.365498	0.535676	0.485032	0.441658	0.380674	0.344516	0.315500	0.502791	0.454901	0.412711	0.405354	0.358202	0.322440	0.394613	0.356527	0.320051	0.554676	0.501347	0.457878	0.485041	0.449068	0.421059	0.591366	0.535731	0.493323	0.637457	0.525301	0.460755	0.548171	0.488625	0.444149
61.8	0.367905	0.338391	0.307010	0.452273	0.403794	0.365679	0.536019	0.485684	0.441812	0.380636	0.344517	0.315541	0.502406	0.455086	0.413023	0.405849	0.358100	0.322356	0.395035	0.356689	0.320509	0.555372	0.501091	0.457792	0.485710	0.449334	0.422050	0.591888	0.536024	0.493704	0.638078	0.525743	0.461236	0.548386	0.489015	0.444698
62.0	0.368211	0.338513	0.306910	0.452922	0.404560	0.366056	0.536426	0.486372	0.441856	0.380856	0.344928	0.316034	0.502773	0.455903	0.413070	0.405848	0.358434	0.322981	0.395121	0.356989	0.320188	0.555646	0.500675	0.458256	0.486020	0.449824	0.422372	0.593044	0.536261	0.494439	0.638816	0.526570	0.461565	0.549349	0.489375	0.445517
62.2	0.368623	0.338352	0.307095	0.453032	0.405004	0.366219	0.537071	0.486839	0.442328	0.380975	0.345455	0.316232	0.503643	0.456444	0.413442	0.406095	0.358516	0.323210	0.395061	0.357023	0.321137	0.556216	0.501137	0.458360	0.486556	0.450315	0.422772	0.593546	0.536887	0.494635	0.639756	0.527148	0.462175	0.549944	0.489691	0.445926
62.4	0.368919	0.338238	0.307351	0.453524	0.405241	0.366774	0.537546	0.487122	0.442482	0.381171	0.346115	0.316493	0.504331	0.456920	0.413550	0.406274	0.358514	0.323578	0.394960	0.357077	0.321140	0.556896	0.502125	0.458586	0.487086	0.451293	0.423317	0.594001	0.537378	0.494743	0.640159	0.527471	0.462564	0.550956	0.489887	0.446280
62.6	0.369051	0.337837	0.307896	0.453888	0.406021	0.367142	0.538111	0.487373	0.442665	0.381510	0.346274	0.316683	0.505242	0.457095	0.413857	0.407113	0.358924	0.323988	0.395290	0.357539	0.321195	0.556950	0.503316	0.458542	0.487641	0.451649	0.423610	0.594864	0.537615	0.494946	0.641152	0.527482	0.463137	0.551152	0.490303	0.446774
62.8	0.368974	0.337912	0.308224	0.454548	0.406743	0.367898	0.538792	0.488025	0.442979	0.381777	0.346572	0.316968	0.506050	0.457423	0.414069	0.407343	0.359501	0.324467	0.395429	0.357591	0.321738	0.556896	0.503842	0.459436	0.487836	0.452038	0.424380	0.596026	0.538290	0.495345	0.641698	0.527877	0.463873	0.551817	0.490463	0.447132
63.0	0.369237	0.337610	0.308637	0.454939	0.407436	0.368007	0.539249	0.488558	0.443686	0.382156	0.347130	0.317397	0.506881	0.457421	0.414458	0.407694	0.359850	0.324970	0.395969	0.358049	0.321628	0.556889	0.503097	0.459754	0.487830	0.452608	0.424383	0.596957	0.538612	0.496056	0.642469	0.528056	0.464315	0.552536	0.490935	0.447787
63.2	0.369984	0.337364	0.308948	0.455947	0.408389	0.368105	0.539608	0.488793	0.444163	0.382738	0.348021	0.317708	0.507424	0.457429	0.414620	0.408421	0.360088	0.325236	0.396439	0.358345	0.321767	0.557091	0.502491	0.459532	0.488214	0.453304	0.424316	0.597801	0.538897	0.496826	0.643339	0.528404	0.464826	0.553017	0.491187	0.448274
63.4	0.370728	0.337627	0.309467	0.456915	0.409096	0.368528	0.540353	0.489226	0.444362	0.382961	0.348373	0.318132	0.508394	0.457190	0.415218	0.408556	0.360455	0.325385	0.396998	0.358642	0.321983	0.557576	0.502787	0.459443	0.488658	0.453871	0.424404	0.598637	0.539401	0.496931	0.644231	0.528576	0.465832	0.553667	0.491617	0.449106
63.6	0.371306	0.337732	0.309609	0.457727	0.409875	0.369313	0.540835	0.489991	0.444770	0.383383	0.348635	0.318771	0.508912	0.457515	0.415751	0.408622	0.360643	0.325509	0.397559	0.358440	0.322026	0.557729	0.503017	0.459896	0.489204	0.454306	0.424740	0.599420	0.539655	0.497301	0.644642	0.529243	0.466340	0.554121	0.492329	0.449567
63.8	0.372048	0.338022	0.310405	0.458221	0.410116	0.370175	0.541638	0.490742	0.445604	0.383972	0.349195	0.319370	0.509544	0.457688	0.415888	0.408495	0.361152	0.325617	0.397908	0.359169	0.322584	0.557966	0.503540	0.460325	0.489525	0.454645	0.425037	0.600165	0.540086	0.497815	0.645418	0.529787	0.466571	0.554493	0.492910	0.449917
64.0	0.372029	0.338501	0.310918	0.458391	0.410082	0.370507	0.541845	0.491279	0.446037	0.384287	0.349528	0.320287	0.510007	0.457639	0.416939	0.408300	0.361273	0.325895	0.398346	0.359445	0.323109	0.558539	0.504201	0.461136	0.490123	0.455261	0.425034	0.600385	0.540159	0.498084	0.645972	0.530605	0.466618	0.555207	0.493336	0.450691
64.2	0.372627	0.338381	0.311221	0.459096	0.410308	0.370843	0.542086	0.492049	0.446923	0.384707	0.350343	0.320498	0.510326	0.457796	0.417037	0.408520	0.361689	0.326276	0.398804	0.359494	0.323576	0.558977	0.504498	0.461490	0.490378	0.455840	0.425211	0.600934	0.540380	0.498769	0.646777	0.531314	0.467099	0.555843	0.494085	0.451261
64.4	0.372729	0.339174	0.311967	0.459752	0.410616	0.371106	0.542772	0.492230	0.447756	0.385207	0.350351	0.320828	0.510290	0.458358	0.417708	0.408995	0.361843	0.326596	0.399137	0.360654	0.323729	0.559679	0.504686	0.461744	0.491090	0.456580	0.426069	0.601439	0.540870	0.499140	0.647725	0.531951	0.467633	0.556341	0.494299	0.451743
64.6	0.373429	0.339926	0.312125	0.460313	0.410887	0.371274	0.542417	0.492774	0.448599	0.385488	0.350314	0.320991	0.510591	0.458964	0.418323	0.409181	0.362404	0.327337	0.399440	0.360908	0.323709	0.560521	0.504828	0.462524	0.491772	0.457159	0.426448	0.601916	0.541222	0.499959	0.648445	0.532352	0.467652	0.556962	0.494693	0.451562
64.8	0.374246	0.340212	0.312373	0.460303	0.411536	0.371666	0.542919	0.493052	0.449760	0.386100	0.350120	0.321117	0.510805	0.459306	0.418427	0.409457	0.362579	0.327433	0.399990	0.361394	0.324439	0.561212	0.505324	0.463130	0.492163	0.457394	0.427014	0.602106	0.541633	0.500344	0.648976	0.533104	0.468053	0.557255	0.494865	0.451702
65.0	0.374731	0.340955	0.312359	0.460310	0.411915	0.371897	0.543102	0.493441	0.450629	0.386789	0.350556	0.321231	0.510905	0.460022	0.418976	0.409780	0.363368	0.327794	0.399705	0.361932	0.324651	0.561245	0.505587	0.463506	0.492488	0.457430	0.426850	0.602779	0.541815	0.500854	0.649729	0.533989	0.468186	0.557716	0.495200	0.451863
65.2	0.374826	0.341507	0.312342	0.460384	0.411928	0.371902	0.543205	0.493480	0.450229	0.387178	0.350796	0.321309	0.511269	0.460625	0.419552	0.409816	0.364120	0.328335	0.399972	0.361935	0.325301	0.561579	0.506014	0.464047	0.493191	0.458011	0.426997	0.603061	0.542295	0.501299	0.650454	0.534604	0.468643	0.558193	0.495917	0.451789
65.4	0.374780	0.342174	0.312159	0.460424	0.412022	0.372037	0.543618	0.493652	0.450781	0.387261	0.350825	0.321708	0.511509	0.460840	0.419899	0.409984	0.364323	0.328843	0.400411	0.362037	0.325533	0.561630	0.506307	0.464131	0.493791	0.458272	0.427349	0.603426	0.543075	0.501194	0.650827	0.534984	0.469108	0.558760	0.496150	0.451895
65.6	0.374825	0.342753	0.312750	0.460696	0.412515	0.372408	0.544016	0.494084	0.451245	0.387603	0.350887	0.322095	0.511586	0.461049	0.420014	0.410360	0.364483	0.329284	0.400913	0.362415	0.325639	0.561911	0.506927	0.464227	0.494575	0.459211	0.427528	0.604255	0.543851	0.501694	0.651140	0.535734	0.469641	0.558999	0.496906	0.452200
65.8	0.375010	0.342982	0.313201	0.460866	0.412999	0.372264	0.544244	0.494421	0.451477	0.387616	0.350882	0.322120	0.511668	0.461745	0.420676	0.410310	0.364705	0.330315	0.401169	0.362290	0.325900	0.562176	0.507327	0.464387	0.494990	0.459370	0.428479	0.604209	0.544221	0.502112	0.651522	0.536361	0.469901	0.559279	0.497557	0.452531
66.0	0.375160	0.343090	0.313168	0.461107	0.413885	0.372241	0.544703	0.494771	0.451850	0.387942	0.351181	0.322433	0.511886	0.462459	0.420894	0.410616	0.365010	0.330782	0.400771	0.362181	0.326243	0.561964	0.508535	0.465305	0.495435	0.460136	0.428733	0.604590	0.545029	0.502275	0.652224	0.536971	0.470604	0.559727	0.497987	0.452827
66.2	0.375113	0.343438	0.313502	0.461367	0.413733	0.372085	0.545318	0.495023	0.452254	0.388046	0.351487	0.322432	0.512647	0.462984	0.421314	0.411113	0.365086	0.330657	0.400660	0.363007	0.326492	0.562237	0.509682	0.465978	0.496002	0.460442	0.429518	0.604611	0.545728	0.502376	0.652534	0.537595	0.471051	0.560484	0.497982	0.452724
66.4	0.375145	0.343965	0.313627	0.461828	0.413646	0.372602	0.545870	0.495656	0.452120	0.388434	0.351758	0.322941	0.513411	0.463236	0.421504	0.411679	0.365106	0.331383	0.401167	0.363222	0.326410	0.562484	0.510137	0.466395	0.496524	0.460902	0.430138	0.605469	0.546010	0.502799	0.653023	0.537230	0.471460	0.561258	0.498318	0.453032
66.6	0.375091	0.344204	0.314216	0.462028	0.413860	0.372809	0.546380	0.495978	0.452187	0.388325	0.352022	0.323210	0.513834	0.463453	0.422060	0.412010	0.365589	0.331334	0.401346	0.363439	0.326545	0.562479	0.509904	0.467327	0.496754	0.461082	0.430280	0.606594	0.546364	0.503307	0.653556	0.537556	0.472045	0.561983	0.498626	0.453179
66.8	0.374824	0.344235	0.314188	0.462546	0.414392	0.372886	0.546704	0.496293	0.452756	0.388330	0.352598	0.323676	0.514512	0.464195	0.422482	0.412090	0.365662	0.331533	0.401671	0.364081	0.326780	0.562658	0.508998	0.467521	0.496767	0.461304	0.431134	0.607127	0.546753	0.503350	0.653924	0.538224	0.472568	0.562628	0.498808	0.453590
67.0	0.375560	0.344125	0.314488	0.463148	0.414980	0.373140	0.547320	0.496316	0.452995	0.388421	0.352947	0.323959	0.515121	0.464251	0.422709	0.412334	0.365652	0.331589	0.402190	0.364110	0.327035	0.562566	0.509305	0.467833	0.497854	0.461594	0.431042	0.607746	0.546871	0.503504	0.654288	0.538358	0.473137	0.563328	0.499290	0.453655
67.2	0.375838	0.344530	0.314649	0.463890	0.415554	0.373617	0.547601	0.496501	0.452939	0.388538	0.353146	0.323778	0.515345	0.464669	0.423016	0.412780	0.365497	0.331411	0.402606	0.364259	0.327458	0.562736	0.510484	0.468179	0.498714	0.461748	0.431476	0.608723	0.547266	0.503736	0.655095	0.538605	0.473538	0.563709	0.499680	0.454125
67.4	0.375837	0.345036	0.315041	0.464407	0.416202	0.374148	0.547744	0.496774	0.452913	0.388486	0.353073	0.324242	0.515541	0.465163	0.423690	0.412667	0.365507	0.331342	0.402659	0.364370	0.327289	0.563105	0.511491	0.468729	0.498861	0.461970	0.432186	0.609457	0.547590	0.503985	0.655701	0.538818	0.474226	0.564140	0.500179	0.454840
67.6	0.375963	0.345386	0.315162	0.464824	0.416941	0.374524	0.547972	0.497430	0.453066	0.388745	0.353449	0.324617	0.515506	0.465943	0.424012	0.413207	0.365831	0.331282	0.402774	0.364866	0.328056	0.563162	0.510987	0.469208	0.499499	0.462032	0.432708	0.609976	0.547956	0.504158	0.656065	0.538894	0.474200	0.564728	0.500550	0.455028
67.8	0.375857	0.345825	0.315500	0.465100	0.416887	0.374969	0.548426	0.497690	0.453017	0.389222	0.354136	0.324858	0.515961	0.466603	0.424355	0.413556	0.366408	0.331755	0.403189	0.365018	0.328669	0.563571	0.510495	0.469551	0.499923	0.462508	0.433261	0.610256	0.548444	0.504293	0.656843	0.539254	0.474717	0.565136	0.500706	0.455677
68.0	0.376268	0.346321	0.315640	0.465482	0.416634	0.375207	0.548369	0.497953	0.453336	0.389357	0.354639	0.325365	0.516339	0.467116	0.424895	0.413946	0.366660	0.332249	0.403172	0.364971	0.329204	0.563894	0.511078	0.470024	0.500390	0.463037	0.433396	0.610468	0.549133	0.504522	0.657510	0.539848	0.474851	0.565596	0.500923	0.456190
68.2	0.376799	0.346733	0.315751	0.466300	0.417294	0.375728	0.549324	0.498371	0.453850	0.389463	0.355045	0.325027	0.516740	0.467621	0.425001	0.414489	0.367060	0.332719	0.403300	0.365413	0.329429	0.564145	0.511539	0.470275	0.500319	0.463133	0.434105	0.611167	0.549825	0.505094	0.657966	0.540442	0.475132	0.565745	0.501041	0.456537
68.4	0.377155	0.347431	0.315699	0.466973	0.417956	0.376281	0.549304	0.498547	0.453989	0.389863	0.355057	0.325087	0.516843	0.467867	0.425449	0.414755	0.367208	0.332825	0.402809	0.365976	0.329647	0.564466	0.512322	0.470666	0.500607	0.463672	0.434556	0.612140	0.550225	0.505717	0.658869	0.541228	0.475449	0.565881	0.501445	0.457173
68.6	0.378208	0.347975	0.315202	0.467337	0.418055	0.376528	0.549799	0.499350	0.454663	0.390086	0.355806	0.325111	0.517078	0.468605	0.425694	0.414554	0.367621	0.333094	0.402680	0.366576	0.329937	0.565178	0.512490	0.471081	0.501098	0.463992	0.435129	0.612783	0.550466	0.506448	0.659650	0.541674	0.475436	0.566042	0.501683	0.457346
68.8	0.378648	0.348287	0.315353	0.467863	0.418022	0.377030	0.549941	0.499238	0.455022	0.390365	0.356393	0.325330	0.517649	0.468748	0.425849	0.414785	0.367968	0.333058	0.402726	0.366978	0.330466	0.565331	0.512361	0.471088	0.501224	0.464614	0.435039	0.613647	0.551486	0.506846	0.660098	0.542555	0.475776	0.565633	0.502136	0.457485
69.0	0.378810	0.349116	0.315102	0.467888	0.417891	0.377004	0.550564	0.499958	0.455522	0.390710	0.357078	0.325594	0.517924	0.468702	0.425967	0.414822	0.368735	0.333089	0.402431	0.367321	0.330560	0.565756	0.512217	0.470871	0.501539	0.465415	0.435290	0.614597	0.552188	0.507499	0.660858	0.543148	0.475900	0.565971	0.503043	0.457649
69.2	0.379011	0.349536	0.315158	0.468050	0.418039	0.377672	0.550775	0.500255	0.455467	0.390951	0.357282	0.325759	0.518082	0.469151	0.425895	0.414764	0.368936	0.333453	0.402656	0.367210	0.330923	0.566059	0.512874	0.470877	0.502164	0.465942	0.435927	0.615243	0.552854	0.507922	0.661523	0.543462	0.476474	0.566261	0.503872	0.457988
69.4	0.378992	0.349587	0.315517	0.468525	0.418512	0.377857	0.551622	0.500580	0.455768	0.391333	0.357359	0.326171	0.518126	0.469375	0.426270	0.414844	0.369277	0.333989	0.402935	0.367684	0.330989	0.566160	0.514505	0.470991	0.502442	0.466273	0.436440	0.616143	0.553704	0.508195	0.661764	0.543752	0.476947	0.566468	0.504257	0.458573
69.6	0.379273	0.349616	0.315976	0.469025	0.418724	0.378081	0.552221	0.500721	0.456869	0.391638	0.357769	0.326571	0.518001	0.469602	0.426444	0.414751	0.369766	0.334570	0.402966	0.367922	0.331235	0.566699	0.515648	0.471331	0.502858	0.466847	0.436644	0.616404	0.554163	0.508858	0.662140	0.544512	0.477154	0.566811	0.504748	0.459067
69.8	0.379184	0.349689	0.316372	0.469639	0.418851	0.378304	0.553084	0.501100	0.457230	0.391607	0.357831	0.326771	0.518302	0.469743	0.426941	0.414552	0.370481	0.335188	0.403485	0.367627	0.331579	0.567045	0.516068	0.471269	0.502893	0.467032	0.437152	0.616602	0.554934	0.509509	0.662567	0.545116	0.477440	0.567265	0.505266	0.459542
70.0	0.379020	0.349798	0.316627	0.469668	0.418969	0.378411	0.553085	0.501907	0.457366	0.392160	0.357966	0.326945	0.518558	0.469732	0.427258	0.414936	0.370300	0.335264	0.403573	0.368315	0.332188	0.566858	0.516903	0.471473	0.503575	0.467810	0.437521	0.617293	0.555360	0.509563	0.662913	0.545519	0.477879	0.567789	0.505397	0.460275
70.2	0.379123	0.350345	0.316880	0.469985	0.418581	0.378593	0.553576	0.502500	0.457888	0.392053	0.358202	0.327006	0.519191	0.469867	0.427354	0.415182	0.370628	0.335372	0.403867	0.368775	0.332460	0.567689	0.517808	0.471671	0.503969	0.468254	0.438030	0.617660	0.555215	0.510341	0.663188	0.545954	0.477885	0.568892	0.505837	0.460629
70.4	0.379092	0.350085	0.317745	0.470520	0.418958	0.378971	0.553249	0.503154	0.457991	0.392058	0.358316	0.327287	0.519200	0.469918	0.427506	0.415277	0.370731	0.336038	0.404020	0.368925	0.332494	0.568120	0.517769	0.472094	0.504218	0.468711	0.437897	0.618564	0.555139	0.510642	0.663768	0.546048	0.478007	0.569599	0.506344	0.461231
70.6	0.379023	0.350072	0.318025	0.470950	0.419449	0.378940	0.553401	0.503237	0.458327	0.391526	0.358328	0.327534	0.519326	0.470006	0.428008	0.415044	0.371029	0.336340	0.404306	0.369478	0.332920	0.568402	0.517481	0.472711	0.504817	0.469045	0.438555	0.619317	0.555681	0.510910	0.664067	0.546820	0.478511	0.569965	0.506591	0.461510
70.8	0.379086	0.349778	0.318169	0.471471	0.420112	0.378722	0.553318	0.503747	0.459032	0.391748	0.358299	0.328098	0.520050	0.470558	0.428299	0.415473	0.371303	0.336403	0.404616	0.369506	0.333208	0.569092	0.517777	0.472965	0.505364	0.469264	0.438684	0.619353	0.555896	0.511211	0.664761	0.547117	0.478829	0.570407	0.507032	0.462169
71.0	0.379193	0.349614	0.319130	0.471924	0.420857	0.379073	0.553533	0.503973	0.459208	0.391970	0.357926	0.328231	0.519985	0.470728	0.428159	0.415873	0.371256	0.336643	0.405189	0.369513	0.333326	0.569455	0.519224	0.473739	0.506166	0.469654	0.438184	0.620148	0.555851	0.511756	0.665154	0.547372	0.479306	0.571236	0.507540	0.462460
71.2	0.379123	0.349766	0.319438	0.471815	0.421325	0.379543	0.552983	0.504471	0.459887	0.391945	0.357766	0.328700	0.519868	0.471112	0.428305	0.416353	0.371339	0.336970	0.406029	0.370240	0.333765	0.569982	0.520164	0.473982	0.506511	0.469884	0.438882	0.620619	0.556093	0.512266	0.665972	0.547764	0.479576	0.571838	0.507907	0.463181
71.4	0.379194	0.349875	0.319666	0.471959	0.421315	0.379853	0.553171	0.504545	0.460236	0.392098	0.357560	0.329102	0.520361	0.471317	0.428736	0.416790	0.371487	0.336899	0.406057	0.369815	0.333366	0.570184	0.520762	0.474693	0.506423	0.470074	0.438734	0.620769	0.555988	0.512358	0.666390	0.547762	0.480033	0.572580	0.508299	0.463592
71.6	0.379312	0.350114	0.320021	0.472148	0.421666	0.380281	0.553836	0.504867	0.460982	0.392301	0.357715	0.329554	0.520348	0.471675	0.428909	0.417581	0.371909	0.337074	0.406287	0.370530	0.334259	0.570071	0.520080	0.475376	0.507085	0.470566	0.439516	0.620899	0.556390	0.512221	0.666726	0.548098	0.480460	0.572980	0.508724	0.464118
71.8	0.379914	0.350426	0.320466	0.472389	0.422124	0.380987	0.553970	0.505246	0.461504	0.392697	0.358148	0.329847	0.520710	0.472253	0.428958	0.417832	0.372001	0.337366	0.406392	0.370407	0.334244	0.570629	0.520182	0.475885	0.507082	0.471110	0.439932	0.621311	0.556741	0.512349	0.667367	0.548731	0.480920	0.573423	0.508817	0.464541
72.0	0.380282	0.350780	0.320528	0.472845	0.423374	0.381547	0.553866	0.505410	0.462276	0.392677	0.358145	0.329968	0.520962	0.472454	0.428830	0.418484	0.372162	0.337553	0.406702	0.370257	0.334427	0.570739	0.520353	0.476136	0.507728	0.471363	0.440146	0.622013	0.557058	0.512736	0.668243	0.549259	0.481231	0.573621	0.509320	0.464652
72.2	0.380097	0.350901	0.320437	0.473699	0.424703	0.381939	0.554238	0.505964	0.462865	0.392629	0.358477	0.330123	0.521205	0.472847	0.429277	0.419256	0.372375	0.337647	0.406698	0.370866	0.334883	0.571009	0.520699	0.476183	0.508219	0.471537	0.441125	0.623055	0.557499	0.513418	0.668720	0.549579	0.481800	0.573723	0.509427	0.465047
72.4	0.380609	0.350800	0.320353	0.474177	0.424912	0.382695	0.554364	0.506090	0.462979	0.392838	0.358598	0.329896	0.521598	0.473513	0.429552	0.419370	0.372745	0.337545	0.406297	0.370450	0.334816	0.571562	0.520837	0.476242	0.508640	0.471822	0.440960	0.623567	0.557898	0.514033	0.669499	0.549951	0.482548	0.573967	0.509715	0.465088
72.6	0.381136	0.351287	0.320706	0.474330	0.424719	0.383341	0.554904	0.506108	0.463805	0.392824	0.359201	0.329893	0.522288	0.474106	0.429972	0.419815	0.372960	0.337493	0.406300	0.370705	0.335513	0.572296	0.520558	0.476528	0.509083	0.472383	0.441793	0.623487	0.558384	0.514329	0.670248	0.550103	0.482946	0.573948	0.509945	0.464726
72.8	0.381287	0.351466	0.320998	0.474642	0.424858	0.383535	0.555048	0.506291	0.464110	0.393068	0.359548	0.330303	0.522614	0.474204	0.429933	0.420323	0.373339	0.337564	0.406113	0.370300	0.335347	0.572470	0.520508	0.476792	0.509533	0.472694	0.442093	0.624059	0.559682	0.514478	0.670638	0.550151	0.483711	0.573754	0.510373	0.464624
73.0	0.381566	0.351420	0.320839	0.474630	0.425830	0.383693	0.555840	0.506877	0.464570	0.393416	0.359550	0.330562	0.522491	0.474642	0.430505	0.420551	0.373906	0.337711	0.405700	0.370339	0.335548	0.573202	0.521445	0.477253	0.509782	0.473111	0.442678	0.624669	0.559902	0.514797	0.671500	0.550310	0.483875	0.574189	0.510527	0.464843
73.2	0.381991	0.351710	0.321174	0.475124	0.426657	0.384223	0.556153	0.507114	0.464708	0.393856	0.359396	0.330504	0.522979	0.475253	0.430792	0.420520	0.374154	0.338090	0.405842	0.370043	0.335532	0.573344	0.522202	0.477664	0.510211	0.473017	0.442756	0.625240	0.560626	0.515053	0.671960	0.550954	0.484420	0.574389	0.510746	0.465072
73.4	0.382306	0.351927	0.321117	0.475871	0.427232	0.384150	0.556932	0.507118	0.465254	0.394331	0.359644	0.330548	0.523349	0.475562	0.431593	0.420481	0.374557	0.338525	0.406405	0.369998	0.335520	0.573660	0.523203	0.478153	0.510195	0.473164	0.442728	0.625627	0.561067	0.515029	0.672219	0.551549	0.484714	0.574473	0.510715	0.465222
73.6	0.382674	0.352199	0.320873	0.476404	0.427551	0.384252	0.557722	0.507396	0.465549	0.394376	0.360235	0.330223	0.523790	0.475807	0.431667	0.420511	0.374905	0.338642	0.406766	0.370194	0.335350	0.574229	0.522688	0.477762	0.510565	0.473248	0.442830	0.625647	0.561757	0.515054	0.672882	0.552030	0.484682	0.574801	0.511101	0.465291
73.8	0.382991	0.352712	0.321083	0.476746	0.427637	0.384714	0.558291	0.507735	0.465214	0.394553	0.360510	0.329872	0.524451	0.476313	0.432105	0.420685	0.375445	0.338797	0.407430	0.370329	0.335651	0.574362	0.521917	0.477513	0.510748	0.473219	0.443030	0.626074	0.562434	0.515376	0.673524	0.552576	0.485058	0.574867	0.511451	0.465894
74.0	0.383660	0.353188	0.321236	0.476644	0.428347	0.384509	0.557908	0.508250	0.465305	0.395098	0.360944	0.329985	0.524605	0.476607	0.432606	0.420992	0.375764	0.339255	0.407593	0.370708	0.335923	0.574540	0.522339	0.477654	0.511117	0.473798	0.442995	0.626704	0.562661	0.515253	0.673883	0.552946	0.485159	0.575126	0.511533	0.466375
74.2	0.384252	0.353826	0.321418	0.477038	0.429180	0.384311	0.557960	0.508548	0.465425	0.395204	0.361512	0.330312	0.524909	0.476935	0.432724	0.421048	0.376107	0.339469	0.407854	0.371184	0.335688	0.575231	0.522861	0.478619	0.511739	0.474336	0.443145	0.627451	0.562968	0.515567	0.674351	0.553555	0.485083	0.575432	0.512198	0.466624
74.4	0.384085	0.353984	0.322372	0.477722	0.429743	0.384248	0.557866	0.509137	0.465225	0.395473	0.361784	0.330612	0.524782	0.476859	0.433099	0.421268	0.376115	0.340156	0.408165	0.371663	0.335687	0.575305	0.522949	0.479076	0.511930	0.474571	0.442997	0.628310	0.563503	0.515523	0.674535	0.554123	0.485398	0.575441	0.512534	0.466970
74.6	0.384075	0.354802	0.322216	0.478314	0.429589	0.384081	0.558035	0.509719	0.465471	0.395703	0.362113	0.331108	0.524996	0.477049	0.433619	0.421397	0.376641	0.340803	0.409067	0.372189	0.336436	0.575704	0.523247	0.479151	0.512327	0.475254	0.443216	0.628794	0.564235	0.515901	0.675214	0.554311	0.485545	0.575541	0.513012	0.467280
74.8	0.384168	0.354846	0.322593	0.478792	0.429528	0.384418	0.558217	0.509705	0.465726	0.396371	0.362268	0.331731	0.525159	0.477345	0.433912	0.421615	0.376857	0.340879	0.409296	0.372812	0.336464	0.576242	0.523722	0.479557	0.512445	0.475844	0.442660	0.629675	0.564504	0.516461	0.675754	0.554462	0.485853	0.576361	0.513323	0.467819
75.0	0.384157	0.355034	0.322999	0.478700	0.429681	0.385177	0.558657	0.509965	0.466269	0.396682	0.362191	0.331986	0.525033	0.477643	0.434011	0.421420	0.376692	0.341809	0.409858	0.372990	0.336891	0.576322	0.524342	0.479665	0.512286	0.476669	0.442518	0.630331	0.564892	0.516323	0.676191	0.554817	0.486051	0.577185	0.513460	0.467920
75.2	0.384547	0.355351	0.322679	0.478629	0.429675	0.385658	0.558850	0.510311	0.466992	0.396549	0.362376	0.332269	0.524920	0.477576	0.434373	0.421251	0.376547	0.342314	0.410401	0.374027	0.337514	0.575971	0.524892	0.480331	0.512461	0.476752	0.443168	0.630474	0.565049	0.516337	0.676725	0.554888	0.486080	0.577981	0.513648	0.468339
75.4	0.384696	0.355725	0.322861	0.479012	0.429914	0.385688	0.559868	0.510523	0.467629	0.397163	0.362287	0.332545	0.524974	0.477282	0.435142	0.421224	0.376379	0.342230	0.410214	0.373948	0.337771	0.575900	0.525284	0.481106	0.512991	0.477294	0.443498	0.630560	0.565252	0.516132	0.676924	0.555301	0.486150	0.578547	0.514001	0.468705
75.6	0.384387	0.355717	0.323238	0.479039	0.430286	0.385669	0.560190	0.510669	0.468256	0.397321	0.362564	0.333038	0.524409	0.477594	0.435803	0.421463	0.376216	0.342719	0.410370	0.374846	0.338588	0.576138	0.525765	0.481415	0.513331	0.478190	0.444113	0.631347	0.565613	0.516416	0.677237	0.555807	0.486562	0.578729	0.514499	0.469205
75.8	0.384770	0.355559	0.323330	0.479888	0.430451	0.385832	0.560330	0.511024	0.468354	0.397508	0.363161	0.332915	0.524671	0.478119	0.435926	0.421544	0.375831	0.342833	0.410676	0.375152	0.339195	0.576799	0.526343	0.481224	0.513717	0.478588	0.444486	0.632557	0.565835	0.516951	0.677661	0.556257	0.486642	0.579432	0.514897	0.469173
76.0	0.384511	0.355564	0.323512	0.480324	0.430769	0.385624	0.560407	0.510931	0.468802	0.397725	0.363467	0.333255	0.524476	0.478345	0.436117	0.422076	0.375840	0.343227	0.411164	0.375288	0.339525	0.576500	0.526039	0.481413	0.514292	0.478972	0.445252	0.633322	0.566286	0.517595	0.678256	0.556337	0.487063	0.579988	0.515552	0.469437
76.2	0.384559	0.355323	0.323689	0.480323	0.430890	0.386265	0.560858	0.511322	0.468735	0.397869	0.363996	0.333297	0.524755	0.478742	0.436708	0.422310	0.376202	0.343388	0.410862	0.376084	0.339977	0.576590	0.526577	0.482249	0.514948	0.479073	0.445687	0.633346	0.566708	0.518110	0.678513	0.555939	0.487663	0.580905	0.515626	0.469870
76.4	0.384741	0.355691	0.323955	0.480256	0.430945	0.387180	0.561390	0.511594	0.469094	0.398051	0.364164	0.333342	0.525139	0.479321	0.437223	0.422343	0.376440	0.343580	0.410704	0.375862	0.340174	0.577064	0.526558	0.482542	0.515065	0.479120	0.445572	0.633328	0.566611	0.518450	0.678560	0.555749	0.488140	0.581670	0.516026	0.469959
76.6	0.384699	0.355612	0.324295	0.479929	0.431076	0.387301	0.562091	0.512075	0.469762	0.398441	0.364537	0.333326	0.525234	0.479490	0.437506	0.422813	0.376965	0.343478	0.411030	0.375855	0.340783	0.577033	0.526819	0.482911	0.515851	0.479419	0.446090	0.633610	0.566636	0.518507	0.679178	0.556281	0.488664	0.582065	0.516275	0.470205
76.8	0.384510	0.355166	0.324213	0.479926	0.431496	0.387469	0.562153	0.513038	0.470253	0.398518	0.364557	0.333426	0.525220	0.479848	0.437641	0.423178	0.377114	0.343650	0.410967	0.375880	0.340965	0.577015	0.527782	0.483102	0.516425	0.479383	0.446449	0.634495	0.566971	0.518760	0.679249	0.556738	0.489036	0.582268	0.516514	0.470124
77.0	0.384322	0.355357	0.324528	0.480132	0.431783	0.387818	0.562907	0.513483	0.470499	0.398716	0.364499	0.333659	0.525614	0.480116	0.438051	0.423328	0.377571	0.343614	0.411155	0.376065	0.341684	0.577296	0.528464	0.483527	0.516452	0.479511	0.446742	0.635268	0.566770	0.518735	0.679641	0.557355	0.488839	0.583005	0.516804	0.470748
77.2	0.384373	0.355727	0.324630	0.481681	0.432172	0.388296	0.563445	0.513708	0.470582	0.399022	0.364576	0.333624	0.526224	0.480301	0.438087	0.423169	0.377533	0.343712	0.411349	0.376112	0.341244	0.577121	0.528122	0.483913	0.516849	0.479472	0.447074	0.635330	0.567185	0.518792	0.680049	0.558044	0.489075	0.583422	0.517253	0.470674
77.4	0.384767	0.355902	0.324485	0.481959	0.432464	0.388518	0.563780	0.514077	0.470305	0.399304	0.364844	0.333577	0.526808	0.480895	0.438341	0.423523	0.377956	0.343576	0.411125	0.376178	0.341740	0.577345	0.528284	0.484124	0.517007	0.480123	0.447170	0.635467	0.567215	0.519169	0.680342	0.558580	0.489607	0.584016	0.517712	0.471167
77.6	0.385215	0.356191	0.324510	0.482051	0.433010	0.389142	0.564122	0.514412	0.470043	0.399143	0.365337	0.333305	0.527491	0.481187	0.438277	0.423869	0.378663	0.343444	0.411124	0.376345	0.341731	0.577731	0.528010	0.483510	0.517351	0.480230	0.448169	0.635892	0.567562	0.519605	0.681154	0.558689	0.489875	0.584220	0.518274	0.471630
77.8	0.385741	0.356551	0.325073	0.481708	0.433076	0.390020	0.563740	0.515163	0.470303	0.399310	0.365949	0.333782	0.528232	0.481608	0.438370	0.423989	0.379390	0.343355	0.411651	0.376352	0.342064	0.577504	0.528549	0.483513	0.517902	0.480300	0.448472	0.636550	0.567627	0.519914	0.681702	0.559353	0.490547	0.584291	0.518522	0.472156
78.0	0.386328	0.356994	0.325999	0.481876	0.433727	0.390080	0.563542	0.515696	0.470631	0.399559	0.366347	0.334303	0.528805	0.481744	0.438523	0.424585	0.380182	0.343626	0.411490	0.376496	0.342073	0.577823	0.529298	0.484201	0.518305	0.480975	0.448404	0.637455	0.568009	0.519910	0.681706	0.559739	0.490999	0.584299	0.518480	0.472166
78.2	0.386473	0.357223	0.326076	0.482456	0.433879	0.390404	0.563321	0.516232	0.470704	0.399535	0.366403	0.334759	0.529304	0.482293	0.438427	0.425077	0.380694	0.343701	0.411507	0.376867	0.341944	0.578410	0.529700	0.484875	0.518712	0.481253	0.449114	0.637692	0.568645	0.520243	0.682129	0.559845	0.491711	0.584515	0.518831	0.472481
78.4	0.386691	0.357258	0.326516	0.483307	0.433662	0.391196	0.563653	0.517055	0.470945	0.399469	0.366395	0.335093	0.529384	0.482547	0.438580	0.425732	0.381237	0.344251	0.411810	0.376991	0.342335	0.578789	0.529651	0.484987	0.518624	0.481620	0.449016	0.637677	0.569137	0.520735	0.682793	0.560140	0.492256	0.584617	0.519038	0.472784
78.6	0.387144	0.357625	0.326169	0.483480	0.433789	0.391794	0.563858	0.517295	0.471397	0.399402	0.366205	0.335456	0.529744	0.483116	0.438901	0.426141	0.381825	0.344771	0.411950	0.377049	0.342754	0.579206	0.529712	0.485503	0.519048	0.482040	0.449441	0.638142	0.569700	0.521221	0.683414	0.559728	0.492427	0.584408	0.519295	0.473280
78.8	0.387423	0.357346	0.326051	0.483551	0.434192	0.392405	0.564155	0.517133	0.471776	0.399657	0.366438	0.336171	0.530352	0.483453	0.439028	0.426274	0.382000	0.344889	0.412031	0.377281	0.343016	0.579382	0.530012	0.485911	0.519175	0.482668	0.449708	0.639007	0.570209	0.521556	0.683415	0.560406	0.492951	0.584483	0.519262	0.473859
79.0	0.388199	0.357543	0.326040	0.483506	0.434352	0.392875	0.564365	0.517558	0.472037	0.399770	0.366197	0.336577	0.530621	0.483904	0.439456	0.425905	0.382028	0.345719	0.412421	0.376536	0.343198	0.579729	0.530603	0.486472	0.519335	0.483023	0.449852	0.638985	0.570371	0.521719	0.684186	0.560636	0.493108	0.584603	0.519516	0.474004
79.2	0.388399	0.357766	0.326081	0.484146	0.434484	0.392665	0.564525	0.517774	0.472712	0.400070	0.366209	0.337047	0.530667	0.483706	0.440161	0.426109	0.381810	0.345917	0.412846	0.377493	0.343065	0.580061	0.530853	0.487017	0.519744	0.482903	0.450176	0.638877	0.570368	0.521882	0.684640	0.560936	0.493418	0.584802	0.519624	0.474319
79.4	0.388455	0.357943	0.326617	0.484988	0.435020	0.392683	0.564413	0.517636	0.473136	0.400431	0.366627	0.337165	0.531023	0.484029	0.440754	0.426234	0.381881	0.345905	0.413084	0.377117	0.343153	0.580478	0.531058	0.487176	0.520379	0.483280	0.450480	0.639077	0.570636	0.522534	0.685259	0.561527	0.493438	0.584563	0.519822	0.474845
79.6	0.388608	0.358162	0.327087	0.485372	0.435091	0.392693	0.564536	0.517628	0.473213	0.400264	0.366931	0.337289	0.531177	0.484409	0.441150	0.426434	0.381794	0.346402	0.413518	0.377272	0.343391	0.580726	0.531672	0.487458	0.520573	0.483768	0.450684	0.640063	0.570763	0.523209	0.685938	0.562071	0.493926	0.584740	0.520118	0.474904
79.8	0.389102	0.358440	0.327491	0.485947	0.434959	0.392656	0.564750	0.517746	0.473234	0.400805	0.367045	0.337110	0.531799	0.484442	0.441351	0.426285	0.381602	0.346706	0.413785	0.377574	0.343720	0.581340	0.531735	0.487537	0.521634	0.483876	0.450884	0.640376	0.571165	0.523554	0.686489	0.562561	0.493772	0.585080	0.520234	0.475193
80.0	0.389216	0.358825	0.328431	0.485756	0.434945	0.392606	0.565100	0.517810	0.473860	0.401183	0.367282	0.337302	0.531786	0.484695	0.441899	0.426362	0.381846	0.347104	0.414010	0.377503	0.343167	0.581114	0.531774	0.488361	0.522274	0.484182	0.450722	0.640537	0.571614	0.523645	0.687320	0.562763	0.494317	0.585434	0.520637	0.475873
80.2	0.389263	0.359360	0.328507	0.485793	0.435534	0.393143	0.565513	0.518082	0.474258	0.401100	0.367388	0.337018	0.532269	0.485011	0.442399	0.426352	0.382279	0.347503	0.414261	0.378008	0.343282	0.581321	0.532936	0.488753	0.523036	0.484539	0.450864	0.640689	0.571537	0.523451	0.687457	0.563167	0.494452	0.585566	0.520813	0.476326
80.4	0.389317	0.360048	0.329014	0.486035	0.436054	0.392768	0.566159	0.518134	0.475234	0.401543	0.367525	0.336789	0.532502	0.485360	0.442755	0.426345	0.382385	0.347817	0.414456	0.378148	0.343561	0.581729	0.533235	0.488433	0.523529	0.484501	0.450882	0.641794	0.571587	0.523644	0.687937	0.563556	0.494561	0.585945	0.521078	0.476437
80.6	0.389188	0.359774	0.329257	0.486305	0.436309	0.392479	0.566265	0.518340	0.475132	0.401907	0.367658	0.336436	0.532663	0.485376	0.442899	0.426532	0.382769	0.347629	0.415144	0.377961	0.343786	0.581779	0.533125	0.488721	0.524252	0.484502	0.451008	0.642580	0.572120	0.523799	0.688749	0.564497	0.494651	0.586369	0.521606	0.476326
80.8	0.388993	0.360167	0.329397	0.487019	0.436504	0.392938	0.566601	0.518501	0.475277	0.402141	0.367829	0.337077	0.533045	0.485261	0.443169	0.426766	0.382529	0.347748	0.415284	0.378670	0.344290	0.581891	0.533255	0.488877	0.524340	0.484617	0.451856	0.643338	0.572872	0.523542	0.689012	0.565262	0.494382	0.586943	0.522445	0.476392
81.0	0.388924	0.361031	0.330067	0.487671	0.436987	0.393206	0.567275	0.518407	0.475210	0.402487	0.367833	0.337253	0.533283	0.485597	0.443232	0.426525	0.382774	0.347905	0.415279	0.378980	0.344497	0.582224	0.532607	0.489384	0.524481	0.485022	0.452145	0.643831	0.573369	0.523233	0.689833	0.565805	0.494542	0.587892	0.522902	0.477029
81.2	0.389293	0.361093	0.330098	0.488472	0.437410	0.393771	0.567770	0.518336	0.475265	0.402869	0.367906	0.337219	0.533389	0.486063	0.443636	0.426766	0.382930	0.348045	0.415377	0.378911	0.344160	0.582457	0.532771	0.489643	0.524846	0.485569	0.452638	0.644321	0.573935	0.523286	0.690428	0.566493	0.494757	0.588390	0.523223	0.477128
81.4	0.389590	0.361645	0.330342	0.487879	0.437531	0.394193	0.567810	0.518979	0.475142	0.403073	0.367970	0.337224	0.533348	0.486430	0.443538	0.426542	0.383490	0.347801	0.415329	0.379146	0.345083	0.582882	0.533115	0.489437	0.525298	0.486398	0.452994	0.645261	0.574412	0.523843	0.690330	0.566726	0.495246	0.589039	0.523483	0.477440
81.6	0.389864	0.361682	0.330618	0.487508	0.437952	0.394813	0.568232	0.519087	0.475320	0.403124	0.368502	0.337460	0.533242	0.486536	0.443340	0.426453	0.383873	0.347830	0.415717	0.379104	0.345316	0.582676	0.533280	0.489640	0.525460	0.486327	0.453682	0.645928	0.575013	0.523952	0.690985	0.566845	0.495457	0.589034	0.523827	0.477617
81.8	0.389829	0.361659	0.330927	0.487445	0.438363	0.395332	0.568086	0.519670	0.475821	0.403381	0.368703	0.338088	0.533292	0.486760	0.443041	0.426558	0.384136	0.347670	0.415850	0.379252	0.345812	0.582549	0.533094	0.489854	0.525771	0.486714	0.453958	0.646226	0.575728	0.523616	0.691309	0.567468	0.495928	0.589642	0.524137	0.477222
82.0	0.390173	0.361706	0.331018	0.487880	0.438552	0.395290	0.568493	0.519829	0.476082	0.403091	0.368405	0.338617	0.533336	0.487236	0.442774	0.427311	0.384299	0.347630	0.415801	0.379609	0.346217	0.582897	0.532930	0.490195	0.525662	0.487292	0.454194	0.646240	0.576438	0.523844	0.691163	0.567706	0.496579	0.590065	0.524327	0.477160
82.2	0.390645	0.361289	0.330597	0.488212	0.438776	0.395774	0.568493	0.520326	0.476414	0.402706	0.368510	0.339407	0.532745	0.487559	0.442604	0.427434	0.384585	0.347305	0.415793	0.379829	0.346238	0.583005	0.533413	0.490176	0.525652	0.487523	0.454987	0.646321	0.576941	0.523762	0.691657	0.567896	0.496992	0.590966	0.525191	0.477287
82.4	0.391060	0.361151	0.330370	0.488735	0.439248	0.396141	0.569069	0.521015	0.476969	0.402724	0.368682	0.340023	0.532759	0.487780	0.442841	0.428036	0.385166	0.347524	0.415930	0.379925	0.346616	0.583055	0.534023	0.490298	0.525998	0.487497	0.455131	0.646932	0.577873	0.523979	0.692023	0.567964	0.497225	0.591210	0.525608	0.477848
82.6	0.390921	0.361014	0.329898	0.488947	0.439963	0.396298	0.569381	0.521163	0.477292	0.402675	0.368874	0.340465	0.532984	0.488197	0.443221	0.428154	0.385380	0.347537	0.415952	0.380067	0.347289	0.583348	0.534492	0.490782	0.526136	0.487599	0.455522	0.647509	0.578511	0.524484	0.691895	0.568194	0.497537	0.591455	0.525774	0.478367
82.8	0.390960	0.361138	0.330023	0.489111	0.440338	0.396468	0.569492	0.521729	0.477751	0.402891	0.368953	0.341014	0.533481	0.488514	0.443483	0.428024	0.385729	0.347414	0.415992	0.379871	0.346950	0.583424	0.534899	0.491044	0.526320	0.488209	0.455747	0.647943	0.579301	0.524490	0.692015	0.568595	0.497943	0.592160	0.526101	0.478841
83.0	0.391273	0.361258	0.330116	0.489679	0.440878	0.396898	0.569795	0.522033	0.477948	0.402791	0.369190	0.341157	0.533566	0.488694	0.443616	0.428101	0.385724	0.347517	0.416349	0.379882	0.346680	0.583987	0.534508	0.491606	0.526692	0.488238	0.455807	0.647952	0.579704	0.524978	0.692775	0.568425	0.498212	0.592717	0.526216	0.478749
83.2	0.390958	0.361305	0.330273	0.490154	0.441099	0.396890	0.570082	0.522594	0.478685	0.403003	0.369375	0.341177	0.533846	0.488919	0.444082	0.428498	0.385827	0.347645	0.416387	0.380651	0.346795	0.584232	0.533955	0.491489	0.526827	0.488293	0.455647	0.647904	0.579790	0.525023	0.693101	0.568452	0.498546	0.593210	0.526418	0.479061
83.4	0.390977	0.361744	0.330465	0.490701	0.441348	0.397390	0.570500	0.522636	0.478690	0.402881	0.369798	0.340949	0.534136	0.489515	0.444320	0.428798	0.386056	0.347518	0.416760	0.380600	0.346695	0.583954	0.535027	0.491326	0.527342	0.488310	0.456054	0.648329	0.580180	0.525550	0.693503	0.569056	0.498692	0.593269	0.526828	0.479720
83.6	0.391033	0.362226	0.330627	0.491408	0.441155	0.397394	0.571032	0.523285	0.478972	0.403065	0.369605	0.341138	0.534362	0.489593	0.444754	0.429118	0.386091	0.348094	0.416710	0.380840	0.347062	0.584337	0.536562	0.491492	0.527783	0.488737	0.456021	0.648711	0.580375	0.525856	0.693783	0.569601	0.499094	0.593513	0.527138	0.480091
83.8	0.391028	0.362389	0.330737	0.491657	0.441050	0.397519	0.571479	0.523470	0.479451	0.403327	0.369637	0.341065	0.534782	0.489656	0.445135	0.429335	0.386007	0.348348	0.416425	0.380884	0.347039	0.584830	0.537392	0.491556	0.528120	0.488868	0.455824	0.648996	0.580775	0.525788	0.694336	0.570371	0.499061	0.593596	0.527357	0.480774
84.0	0.391049	0.362676	0.330990	0.491987	0.441519	0.397731	0.571857	0.523714	0.480427	0.403251	0.370212	0.340825	0.534983	0.490250	0.445210	0.429548	0.386701	0.348684	0.416191	0.381174	0.346876	0.585039	0.537841	0.492459	0.528312	0.489387	0.456226	0.650130	0.581153	0.525814	0.694644	0.570968	0.499366	0.593937	0.528126	0.481405
84.2	0.390841	0.363143	0.330781	0.492446	0.442035	0.397692	0.572245	0.524136	0.480705	0.403457	0.370736	0.340728	0.535396	0.490482	0.445230	0.429940	0.387345	0.349078	0.416200	0.381399	0.346708	0.585570	0.538457	0.492625	0.528180	0.489495	0.456538	0.650724	0.581212	0.526008	0.694597	0.571202	0.499220	0.594272	0.528275	0.481970
84.4	0.391129	0.363360	0.331345	0.493233	0.442020	0.397576	0.572543	0.524000	0.480663	0.404299	0.371079	0.340474	0.535736	0.490488	0.445501	0.430208	0.387576	0.349183	0.416279	0.381815	0.346432	0.585764	0.538198	0.492702	0.528624	0.489109	0.456748	0.651633	0.581515	0.526520	0.695198	0.571437	0.499307	0.594568	0.528539	0.482325
84.6	0.390913	0.363574	0.331333	0.494020	0.441969	0.398163	0.572269	0.524176	0.480348	0.404228	0.371303	0.340839	0.536020	0.490644	0.445905	0.430992	0.387476	0.349506	0.416745	0.381766	0.346315	0.586088	0.538400	0.493216	0.528734	0.489411	0.457047	0.651708	0.581879	0.527138	0.695659	0.572022	0.499468	0.594754	0.529038	0.482781
84.8	0.391171	0.363703	0.331636	0.494260	0.442120	0.398897	0.572934	0.524178	0.480725	0.404575	0.371218	0.341147	0.536238	0.490680	0.446004	0.431052	0.387676	0.349960	0.417072	0.382179	0.346439	0.586309	0.538836	0.493597	0.528903	0.489586	0.457364	0.652281	0.582074	0.527304	0.695870	0.572842	0.499595	0.594668	0.529158	0.483533
85.0	0.391335	0.364072	0.332120	0.494054	0.442580	0.399418	0.572979	0.524078	0.481200	0.404688	0.371355	0.340996	0.536579	0.491222	0.446501	0.431125	0.387821	0.350393	0.417180	0.382339	0.346941	0.586744	0.538817	0.493811	0.529288	0.490145	0.457651	0.652916	0.581809	0.527767	0.696384	0.573131	0.499854	0.594866	0.529224	0.483883
85.2	0.391403	0.364042	0.332678	0.493860	0.442939	0.399828	0.573322	0.524212	0.481305	0.404805	0.371542	0.341083	0.536663	0.491245	0.446853	0.431413	0.387821	0.350773	0.417528	0.382295	0.347155	0.586848	0.538475	0.493658	0.529375	0.490534	0.457663	0.653401	0.581769	0.528357	0.696523	0.573524	0.500024	0.594832	0.529169	0.483928
85.4	0.391782	0.364395	0.333068	0.493945	0.443022	0.400175	0.573809	0.524352	0.481437	0.404914	0.371629	0.341068	0.536517	0.491533	0.446750	0.431218	0.387653	0.351102	0.417788	0.382926	0.347817	0.586568	0.538726	0.493525	0.529641	0.490935	0.457796	0.653628	0.581451	0.529201	0.696857	0.573821	0.500292	0.594649	0.529186	0.483997
85.6	0.392173	0.364497	0.333339	0.493646	0.443250	0.400324	0.573672	0.524290	0.481554	0.405233	0.371514	0.341394	0.536754	0.491653	0.447193	0.431356	0.387598	0.351575	0.417979	0.382898	0.348224	0.586312	0.539343	0.493608	0.529617	0.491091	0.458651	0.653423	0.581606	0.529366	0.697701	0.574076	0.500602	0.594700	0.529345	0.484028
85.8	0.392100	0.364566	0.333367	0.493851	0.443417	0.400583	0.572952	0.524518	0.481662	0.405285	0.371502	0.341775	0.537001	0.491537	0.447329	0.431689	0.387461	0.351987	0.417989	0.383276	0.348848	0.586534	0.539398	0.493538	0.530049	0.491202	0.459193	0.653468	0.581922	0.529218	0.698149	0.574437	0.501241	0.594787	0.529749	0.483330
86.0	0.392496	0.364561	0.333560	0.494166	0.443541	0.400507	0.572916	0.524803	0.482052	0.405053	0.371430	0.342214	0.537120	0.491568	0.447740	0.431670	0.387436	0.352279	0.418727	0.384062	0.348921	0.586391	0.540085	0.494074	0.530254	0.491466	0.459107	0.653663	0.582114	0.529740	0.698615	0.574351	0.501517	0.594976	0.529975	0.483245
86.2	0.393015	0.364634	0.333579	0.494156	0.444130	0.401046	0.572589	0.525034	0.482455	0.405005	0.371852	0.342909	0.537211	0.491556	0.448075	0.431440	0.388152	0.352274	0.418405	0.384109	0.349250	0.586684	0.540136	0.494688	0.530652	0.491687	0.459277	0.653940	0.582379	0.529931	0.699368	0.574760	0.501802	0.595428	0.530056	0.483208
86.4	0.392816	0.364678	0.333568	0.494368	0.444612	0.401351	0.572785	0.525368	0.482826	0.404967	0.372105	0.343153	0.537945	0.491989	0.448280	0.431689	0.388203	0.352789	0.418952	0.384464	0.349578	0.587267	0.540091	0.494807	0.531067	0.491606	0.459581	0.654174	0.583127	0.530550	0.699835	0.574540	0.502471	0.595689	0.529768	0.483495
86.6	0.392808	0.364901	0.333931	0.494175	0.444773	0.401745	0.572885	0.525226	0.483115	0.405207	0.372554	0.343285	0.538488	0.492124	0.448692	0.431766	0.387891	0.353093	0.418981	0.384711	0.349885	0.587337	0.540165	0.495163	0.531407	0.491979	0.459362	0.654006	0.583201	0.531137	0.700399	0.574708	0.502779	0.596056	0.529395	0.483570
86.8	0.393089	0.365465	0.334241	0.493714	0.444696	0.401831	0.572668	0.525531	0.483231	0.405483	0.372912	0.343490	0.539072	0.492408	0.448822	0.431980	0.387801	0.353427	0.418765	0.384567	0.349597	0.587434	0.540226	0.495412	0.532029	0.492215	0.459333	0.654382	0.583739	0.531163	0.700865	0.574524	0.502965	0.596355	0.529601	0.483571
87.0	0.393514	0.365648	0.334320	0.493903	0.444871	0.402130	0.572933	0.525675	0.483506	0.405478	0.373486	0.343679	0.539174	0.492452	0.448989	0.432472	0.387822	0.353738	0.419066	0.384959	0.349511	0.587797	0.540661	0.495872	0.532509	0.492322	0.459602	0.654599	0.583935	0.531624	0.701294	0.574711	0.503181	0.596982	0.529342	0.483643
87.2	0.394127	0.365902	0.334170	0.494064	0.444569	0.402058	0.572896	0.526148	0.483565	0.405750	0.373351	0.344090	0.539406	0.492586	0.449219	0.432876	0.388224	0.354526	0.418887	0.385150	0.349471	0.587709	0.540849	0.496088	0.532894	0.492411	0.459224	0.654994	0.584140	0.531575	0.701642	0.575120	0.503197	0.597064	0.530105	0.484278
87.4	0.394488	0.366369	0.333649	0.495021	0.444593	0.402399	0.572872	0.526547	0.483677	0.406040	0.373563	0.344210	0.539586	0.492397	0.449553	0.433323	0.388465	0.354395	0.419244	0.384714	0.349466	0.587841	0.541461	0.496442	0.532928	0.492665	0.459350	0.655357	0.585006	0.531916	0.702047	0.575723	0.503510	0.597273	0.530392	0.484870
87.6	0.394793	0.366726	0.333870	0.495556	0.444555	0.402851	0.572813	0.526995	0.484323	0.406566	0.373718	0.344550	0.539426	0.492471	0.449214	0.433669	0.388910	0.354329	0.419195	0.384645	0.350058	0.588299	0.541265	0.496784	0.533185	0.493119	0.459599	0.655930	0.585091	0.532286	0.702280	0.576282	0.503909	0.597741	0.531031	0.485187
87.8	0.395297	0.366723	0.333763	0.495547	0.444632	0.403576	0.572965	0.527216	0.484564	0.406796	0.373931	0.344620	0.539535	0.492540	0.449286	0.433903	0.389358	0.354396	0.419085	0.384312	0.349722	0.588729	0.541405	0.497213	0.533153	0.493166	0.459765	0.656777	0.585302	0.532422	0.702742	0.576950	0.503883	0.598434	0.531541	0.485435
88.0	0.395678	0.367138	0.334323	0.495912	0.444846	0.403855	0.573374	0.527683	0.484729	0.407146	0.374522	0.344679	0.539721	0.492764	0.449145	0.433904	0.389945	0.354342	0.419252	0.384661	0.350152	0.589335	0.541487	0.497557	0.533658	0.493722	0.460302	0.657101	0.585634	0.532753	0.702812	0.577251	0.503949	0.598968	0.532189	0.485833
88.2	0.396264	0.367481	0.334680	0.496732	0.444759	0.403966	0.573887	0.528235	0.484510	0.407635	0.374753	0.344890	0.539673	0.492788	0.449532	0.434305	0.390246	0.353909	0.419469	0.384368	0.349920	0.589613	0.541588	0.497636	0.533793	0.494173	0.460407	0.656830	0.586040	0.533108	0.703115	0.577461	0.504327	0.599401	0.532140	0.486352
88.4	0.396592	0.367626	0.335242	0.497466	0.445006	0.404295	0.574424	0.528207	0.484416	0.407428	0.374598	0.345244	0.539768	0.493225	0.449894	0.434544	0.390160	0.353559	0.420043	0.384520	0.349928	0.589768	0.541215	0.497822	0.534107	0.494712	0.461046	0.657437	0.586556	0.533646	0.703549	0.577773	0.504796	0.599365	0.532809	0.486784
88.6	0.396588	0.367658	0.335313	0.498001	0.446013	0.404617	0.575052	0.528825	0.484905	0.407324	0.374743	0.345470	0.540163	0.493392	0.450322	0.434773	0.390319	0.353756	0.420275	0.384650	0.350522	0.590130	0.541342	0.497976	0.534376	0.495557	0.461285	0.658060	0.586893	0.534525	0.704181	0.578177	0.505206	0.599854	0.533194	0.487262
88.8	0.396733	0.367238	0.335463	0.498104	0.446813	0.404770	0.575653	0.529059	0.485374	0.407268	0.374632	0.345809	0.540224	0.493646	0.450739	0.434888	0.391060	0.353652	0.420547	0.384764	0.351320	0.589951	0.541679	0.497355	0.534422	0.496121	0.461682	0.659071	0.587197	0.534704	0.704476	0.578516	0.505481	0.600003	0.533486	0.487738
89.0	0.397028	0.367552	0.335962	0.498049	0.447255	0.405121	0.576237	0.529608	0.485587	0.407255	0.374887	0.345971	0.540563	0.494411	0.451732	0.435089	0.391327	0.353963	0.420452	0.385145	0.351712	0.590178	0.542439	0.496829	0.534526	0.496645	0.462315	0.659436	0.587397	0.534852	0.704827	0.579191	0.505883	0.600306	0.534261	0.488157
89.2	0.397217	0.367584	0.336380	0.498387	0.447522	0.405274	0.576604	0.529883	0.485427	0.407103	0.374781	0.346091	0.540706	0.495050	0.452116	0.435244	0.391599	0.354171	0.420936	0.385484	0.352070	0.590293	0.543303	0.496660	0.534471	0.496801	0.462307	0.659920	0.587780	0.535165	0.705163	0.579494	0.506393	0.600345	0.534352	0.488301
89.4	0.397311	0.368026	0.336191	0.498552	0.447803	0.405286	0.577498	0.529969	0.485791	0.407528	0.374550	0.346011	0.540797	0.495634	0.452368	0.435564	0.391864	0.354536	0.421179	0.385909	0.352359	0.590438	0.543810	0.496797	0.534923	0.497259	0.463313	0.660527	0.588154	0.535429	0.705736	0.579628	0.506545	0.600201	0.534459	0.488709
89.6	0.396998	0.368232	0.336089	0.498508	0.448793	0.404868	0.577227	0.530114	0.486203	0.407716	0.374282	0.346346	0.540885	0.495762	0.452898	0.435575	0.392194	0.354803	0.421577	0.386422	0.353269	0.591006	0.543615	0.497066	0.535084	0.497508	0.463864	0.661071	0.588658	0.535513	0.706031	0.579712	0.507004	0.600471	0.534650	0.488811
89.8	0.397088	0.367950	0.335716	0.499133	0.449717	0.404959	0.577575	0.530277	0.486441	0.407486	0.374419	0.346564	0.541081	0.495698	0.453024	0.435764	0.392332	0.355219	0.421692	0.386875	0.353493	0.590781	0.543162	0.497281	0.535518	0.497539	0.464410	0.661432	0.589037	0.535712	0.706103	0.579727	0.507118	0.600538	0.534999	0.488557
90.0	0.397359	0.368049	0.335792	0.499845	0.450220	0.405118	0.578279	0.530624	0.486760	0.407679	0.374390	0.346783	0.541241	0.495965	0.453486	0.435233	0.392799	0.355214	0.422198	0.387034	0.353437	0.590762	0.543261	0.497642	0.535717	0.497974	0.464732	0.661550	0.589317	0.536032	0.706374	0.579862	0.507048	0.600671	0.535127	0.488878
90.2	0.397213	0.368339	0.335904	0.499659	0.450385	0.405537	0.578277	0.530723	0.486763	0.407676	0.375098	0.346848	0.541414	0.496437	0.453532	0.435294	0.392869	0.355259	0.421863	0.387381	0.353786	0.591281	0.544123	0.497877	0.536457	0.498333	0.465200	0.661722	0.589780	0.536174	0.706670	0.580388	0.507885	0.600723	0.535157	0.489068
90.4	0.397484	0.368433	0.336167	0.499917	0.450225	0.405943	0.578716	0.530836	0.486957	0.408017	0.375439	0.346811	0.541721	0.496532	0.453565	0.435616	0.392455	0.355968	0.422682	0.387628	0.353457	0.591444	0.544927	0.498057	0.536679	0.498192	0.465523	0.662281	0.590392	0.536261	0.706538	0.579984	0.508377	0.601142	0.534926	0.489458
90.6	0.397870	0.368594	0.336177	0.499984	0.450125	0.405844	0.578993	0.530788	0.487119	0.408529	0.375894	0.346887	0.541800	0.496956	0.454196	0.435862	0.392810	0.356542	0.422343	0.388274	0.353584	0.591139	0.545380	0.498833	0.536980	0.497872	0.465218	0.662875	0.590539	0.536511	0.706996	0.580005	0.508541	0.601133	0.534965	0.489798
90.8	0.397888	0.368746	0.336310	0.500371	0.450855	0.405594	0.578895	0.530920	0.487000	0.408619	0.376108	0.347004	0.542076	0.497379	0.454382	0.436018	0.392925	0.357061	0.422185	0.388623	0.353378	0.591537	0.545624	0.499294	0.537240	0.497780	0.465457	0.663618	0.590886	0.536352	0.706921	0.580244	0.508455	0.601721	0.535283	0.489968
91.0	0.398297	0.368769	0.336653	0.500882	0.451106	0.405785	0.578810	0.531423	0.487271	0.408483	0.376039	0.346910	0.542110	0.497268	0.454232	0.436270	0.393264	0.357399	0.422409	0.388884	0.353160	0.591413	0.546568	0.500195	0.537742	0.497970	0.465386	0.663638	0.591077	0.536309	0.707041	0.580734	0.508820	0.602212	0.535476	0.489983
91.2	0.398570	0.368488	0.336307	0.501129	0.450565	0.405763	0.578507	0.531980	0.487282	0.408704	0.376026	0.346774	0.542181	0.497191	0.454326	0.436684	0.393365	0.357860	0.422348	0.389167	0.353362	0.591454	0.546566	0.500858	0.538258	0.498040	0.465111	0.663677	0.591297	0.536659	0.707167	0.581209	0.508965	0.602351	0.536030	0.489892
91.4	0.398521	0.368588	0.336081	0.501479	0.450294	0.406217	0.578418	0.532019	0.487641	0.409144	0.376309	0.346759	0.542294	0.497307	0.454082	0.436887	0.393537	0.357514	0.423000	0.388900	0.353417	0.591691	0.546610	0.501272	0.538431	0.498120	0.465467	0.664627	0.591079	0.537113	0.707379	0.581656	0.509538	0.602950	0.536257	0.489735
91.6	0.398774	0.368623	0.336668	0.501588	0.449732	0.406823	0.578742	0.532039	0.487849	0.409443	0.376684	0.346979	0.542174	0.497487	0.453827	0.437291	0.393670	0.357684	0.422974	0.389274	0.353411	0.592027	0.546214	0.501463	0.539137	0.498010	0.465619	0.665114	0.590786	0.537717	0.707912	0.582215	0.509524	0.603592	0.536638	0.489784
91.8	0.398835	0.368922	0.336969	0.502156	0.449743	0.407590	0.578980	0.532449	0.487836	0.409365	0.376758	0.347117	0.542474	0.497773	0.454300	0.437572	0.393619	0.357813	0.422680	0.389764	0.352933	0.592185	0.546066	0.501688	0.539144	0.497932	0.465514	0.665105	0.591032	0.537953	0.708491	0.582843	0.509494	0.604216	0.536762	0.489821
92.0	0.398753	0.369387	0.337409	0.502733	0.450504	0.407645	0.579621	0.532724	0.487666	0.409170	0.376931	0.347676	0.542609	0.497873	0.454630	0.437478	0.393741	0.357523	0.423109	0.389616	0.353381	0.592241	0.545734	0.501734	0.539886	0.498549	0.465547	0.665530	0.591350	0.538288	0.708827	0.583054	0.509610	0.604586	0.536921	0.489612
92.2	0.398816	0.369512	0.337461	0.503018	0.451061	0.407837	0.579893	0.532753	0.487990	0.408848	0.377169	0.348000	0.542630	0.498161	0.455096	0.437703	0.393759	0.357116	0.422964	0.390033	0.352956	0.592552	0.546028	0.502399	0.539839	0.499223	0.465688	0.666074	0.591315	0.538705	0.709158	0.583409	0.509941	0.604952	0.537095	0.489502
92.4	0.398550	0.369862	0.337604	0.503088	0.451349	0.407955	0.580490	0.533004	0.488612	0.408615	0.377255	0.348677	0.542956	0.498453	0.455316	0.437654	0.393499	0.356795	0.423552	0.389751	0.353059	0.593063	0.545717	0.502637	0.539741	0.499557	0.465893	0.666973	0.591317	0.539070	0.709325	0.583676	0.510210	0.605282	0.537696	0.489565
92.6	0.398461	0.369578	0.337686	0.503209	0.451630	0.408287	0.580383	0.533898	0.489380	0.409005	0.377585	0.349061	0.543584	0.498417	0.455836	0.437956	0.393479	0.357234	0.423604	0.390180	0.353672	0.593354	0.546257	0.502523	0.540443	0.499952	0.465974	0.667220	0.591596	0.539619	0.709845	0.583715	0.510138	0.605471	0.537661	0.489576
92.8	0.398400	0.369761	0.337835	0.503265	0.451870	0.408767	0.580078	0.533988	0.489409	0.408914	0.377557	0.349673	0.543470	0.499034	0.455897	0.438402	0.394041	0.357277	0.423379	0.390036	0.353689	0.593557	0.546998	0.501997	0.540613	0.500393	0.466275	0.667410	0.591789	0.539611	0.710189	0.584045	0.510206	0.605542	0.537841	0.489856
93.0	0.398366	0.370139	0.337985	0.503091	0.452011	0.409152	0.580490	0.534269	0.489705	0.409193	0.377450	0.349517	0.543881	0.499586	0.456327	0.438347	0.394387	0.357303	0.423740	0.390034	0.353142	0.593975	0.547999	0.502362	0.541036	0.500589	0.466308	0.667482	0.591855	0.539924	0.710509	0.584321	0.510403	0.605733	0.538317	0.490157
93.2	0.398325	0.370440	0.338006	0.502972	0.452513	0.409163	0.580405	0.533889	0.490036	0.409220	0.377575	0.349507	0.544123	0.500042	0.456482	0.438643	0.394414	0.357343	0.424137	0.390454	0.353362	0.594161	0.548144	0.502562	0.541339	0.501064	0.466656	0.667849	0.592239	0.540165	0.710776	0.584052	0.510509	0.605910	0.538093	0.490117
93.4	0.398210	0.370938	0.338247	0.503035	0.453615	0.409016	0.581196	0.533811	0.490538	0.409656	0.377858	0.349659	0.544381	0.499804	0.456673	0.438543	0.394522	0.357564	0.424078	0.389935	0.353417	0.594153	0.547905	0.502516	0.541956	0.501635	0.467177	0.667835	0.592414	0.540493	0.711125	0.584148	0.510697	0.606086	0.538519	0.490844
93.6	0.398435	0.371263	0.338548	0.503196	0.453725	0.409009	0.581103	0.533777	0.490895	0.409724	0.378046	0.349903	0.544784	0.499672	0.456905	0.438384	0.394767	0.357668	0.424532	0.389979	0.353702	0.594010	0.548018	0.502392	0.542086	0.502268	0.467075	0.667993	0.592413	0.541034	0.710932	0.584383	0.511091	0.606200	0.538731	0.491045
93.8	0.398560	0.371331	0.338528	0.503752	0.453791	0.409144	0.581561	0.534002	0.490709	0.410103	0.378680	0.349903	0.545248	0.499575	0.457177	0.438153	0.394908	0.358114	0.424372	0.389465	0.353435	0.593988	0.548092	0.502147	0.542615	0.502374	0.467815	0.667993	0.592838	0.540742	0.710862	0.584548	0.511230	0.606258	0.539200	0.491288
94.0	0.398801	0.371743	0.339258	0.503510	0.454144	0.409417	0.581730	0.534152	0.490606	0.410635	0.379177	0.349843	0.545796	0.499785	0.457804	0.437720	0.395503	0.358281	0.424944	0.388953	0.353746	0.594143	0.548641	0.502456	0.543062	0.502696	0.467804	0.668371	0.593473	0.540678	0.710985	0.584717	0.511829	0.605820	0.539739	0.491887
94.2	0.398896	0.371868	0.339350	0.503388	0.454650	0.409847	0.581573	0.534576	0.490649	0.410668	0.380025	0.349530	0.546144	0.499950	0.457900	0.437765	0.395319	0.358810	0.425081	0.389581	0.354312	0.594694	0.549466	0.503052	0.543437	0.503291	0.467918	0.668857	0.594307	0.540773	0.711189	0.584852	0.512439	0.605865	0.539959	0.492263
94.4	0.399640	0.371924	0.339433	0.503899	0.455192	0.409868	0.581780	0.534597	0.490973	0.411178	0.380342	0.349624	0.546522	0.500097	0.458333	0.437543	0.395861	0.359270	0.425151	0.389533	0.354535	0.594858	0.549032	0.503537	0.543154	0.503175	0.467965	0.669141	0.594711	0.541209	0.711311	0.584501	0.512489	0.606102	0.539931	0.492576
94.6	0.399458	0.371692	0.339460	0.504052	0.455510	0.409588	0.581784	0.535128	0.490619	0.411293	0.380443	0.349464	0.546548	0.500519	0.458761	0.437443	0.396290	0.359834	0.424959	0.390052	0.354915	0.594876	0.548749	0.504138	0.543287	0.503216	0.467999	0.669276	0.594625	0.541191	0.711609	0.584811	0.512506	0.606052	0.540507	0.492807
94.8	0.399671	0.371545	0.339998	0.504186	0.455512	0.409668	0.581648	0.535412	0.490592	0.411333	0.380432	0.348949	0.546750	0.500461	0.458733	0.437672	0.396285	0.360243	0.424710	0.390180	0.355159	0.595366	0.548900	0.504272	0.543427	0.503459	0.468378	0.669511	0.594996	0.541389	0.711783	0.585658	0.512735	0.606444	0.540673	0.492932
95.0	0.400140	0.371516	0.339903	0.504036	0.454696	0.409842	0.581746	0.536044	0.490994	0.411372	0.380394	0.348304	0.547027	0.500464	0.458764	0.437788	0.396385	0.360455	0.424340	0.390744	0.355193	0.595413	0.549961	0.504278	0.543648	0.503697	0.468484	0.669577	0.595151	0.541619	0.712170	0.586185	0.513132	0.606481	0.540958	0.493088
95.2	0.400200	0.371579	0.339684	0.504302	0.453755	0.409899	0.582343	0.536134	0.491078	0.411474	0.380571	0.348189	0.546831	0.500707	0.459151	0.438145	0.396512	0.360425	0.424339	0.390660	0.355400	0.595570	0.549891	0.504390	0.544183	0.503783	0.469113	0.670151	0.595502	0.542030	0.712519	0.586463	0.513052	0.606632	0.540839	0.493629
95.4	0.400106	0.372022	0.339371	0.504998	0.453743	0.410027	0.582404	0.536214	0.491198	0.411449	0.380691	0.348515	0.547315	0.500869	0.458714	0.438278	0.396966	0.360695	0.424275	0.391058	0.355349	0.595972	0.549299	0.504546	0.543890	0.503670	0.469302	0.671180	0.595573	0.542485	0.713063	0.586839	0.512831	0.607110	0.541394	0.493906
95.6	0.400247	0.372328	0.339697	0.505902	0.453616	0.410063	0.582562	0.536696	0.491257	0.411238	0.380937	0.348294	0.547224	0.500754	0.459116	0.438303	0.397076	0.360764	0.423809	0.392082	0.355391	0.596150	0.548554	0.504512	0.543999	0.503368	0.469334	0.671138	0.596002	0.542977	0.713717	0.587547	0.512560	0.607465	0.541546	0.494287
95.8	0.400261	0.372887	0.339618	0.506373	0.453812	0.410369	0.582754	0.537176	0.491625	0.410921	0.380886	0.348698	0.546907	0.500903	0.459556	0.438373	0.397106	0.360587	0.423851	0.392254	0.355470	0.596436	0.548528	0.504503	0.543939	0.503136	0.469693	0.671823	0.596220	0.542887	0.713985	0.587808	0.512922	0.607868	0.541799	0.494209
96.0	0.400418	0.372975	0.339514	0.506490	0.454284	0.410555	0.582549	0.537240	0.491680	0.411031	0.380700	0.349347	0.546513	0.500842	0.459655	0.438241	0.397005	0.360549	0.423909	0.392281	0.355699	0.597127	0.549296	0.504673	0.544479	0.503526	0.469773	0.672915	0.596384	0.543109	0.714223	0.587872	0.513186	0.608074	0.541912	0.494122
96.2	0.400712	0.373094	0.339685	0.506708	0.454296	0.410777	0.582846	0.537467	0.491956	0.410942	0.380750	0.349264	0.546488	0.501179	0.459527	0.438380	0.396655	0.360332	0.423863	0.392822	0.355698	0.597763	0.549941	0.504934	0.544307	0.503509	0.470256	0.673056	0.596216	0.543390	0.714475	0.588269	0.513149	0.608103	0.542222	0.493989
96.4	0.400736	0.373770	0.339875	0.507254	0.454640	0.411017	0.582983	0.538156	0.492221	0.411268	0.380536	0.349703	0.546398	0.501259	0.459396	0.438722	0.396691	0.360232	0.424239	0.392463	0.355571	0.597985	0.549328	0.505060	0.544547	0.503444	0.470525	0.673154	0.596531	0.544074	0.715051	0.588275	0.513291	0.608209	0.542437	0.494420
96.6	0.400749	0.373648	0.339731	0.507746	0.455290	0.411526	0.582816	0.538088	0.492355	0.411505	0.380521	0.350161	0.546099	0.501706	0.459562	0.439085	0.396664	0.360850	0.423758	0.393117	0.355968	0.598464	0.549421	0.505044	0.545240	0.503768	0.471170	0.673177	0.596728	0.544753	0.715912	0.588283	0.513223	0.608678	0.542578	0.494361
96.8	0.400634	0.374076	0.339940	0.508303	0.455971	0.411844	0.582799	0.537663	0.492417	0.411297	0.380339	0.350456	0.545709	0.502339	0.459321	0.439319	0.397328	0.360832	0.423796	0.392529	0.355933	0.598283	0.549696	0.505170	0.545140	0.504174	0.471387	0.673476	0.596970	0.544989	0.716593	0.588423	0.513091	0.609411	0.542959	0.494551
97.0	0.400433	0.374491	0.340164	0.508371	0.456167	0.412068	0.583312	0.537802	0.492648	0.411412	0.380203	0.350481	0.545809	0.502637	0.459743	0.439251	0.397334	0.360747	0.424392	0.392965	0.355509	0.598312	0.550773	0.505295	0.545321	0.504418	0.471356	0.673752	0.597399	0.545243	0.717120	0.588078	0.513505	0.609942	0.543302	0.494699
97.2	0.400931	0.374813	0.340706	0.508458	0.456739	0.412185	0.583316	0.537777	0.492882	0.411704	0.380213	0.350880	0.546035	0.502806	0.459922	0.439255	0.397237	0.360800	0.424530	0.393229	0.355848	0.598515	0.550968	0.505221	0.545356	0.504965	0.471804	0.673754	0.597818	0.545787	0.717522	0.587871	0.513542	0.610539	0.543616	0.494864
97.4	0.400815	0.375130	0.341053	0.509071	0.457396	0.412232	0.584015	0.537609	0.493075	0.411873	0.380238	0.351402	0.546271	0.502720	0.460314	0.439068	0.397358	0.360809	0.424995	0.392519	0.356234	0.598633	0.551313	0.505438	0.545544	0.505685	0.471600	0.673946	0.597931	0.546200	0.717898	0.587956	0.514104	0.610849	0.543963	0.495115
97.6	0.400679	0.375193	0.341302	0.508839	0.457674	0.412247	0.583600	0.537710	0.493371	0.412080	0.380343	0.351882	0.546625	0.503010	0.460088	0.439275	0.397214	0.360750	0.425323	0.393055	0.356705	0.598924	0.550689	0.506034	0.545721	0.506218	0.471555	0.674439	0.598202	0.546561	0.718061	0.587736	0.514575	0.611118	0.544024	0.494952
97.8	0.400512	0.375019	0.341302	0.508790	0.458341	0.412210	0.584503	0.537601	0.493278	0.412412	0.380782	0.352165	0.547102	0.503073	0.460600	0.439296	0.397307	0.361028	0.425723	0.392673	0.357403	0.598970	0.550422	0.506511	0.546072	0.506363	0.471824	0.674420	0.598790	0.545995	0.718414	0.587652	0.514650	0.611337	0.544345	0.495199
98.0	0.400661	0.374851	0.341621	0.508524	0.459270	0.412603	0.584508	0.537968	0.493728	0.412201	0.380895	0.352756	0.548114	0.503451	0.460815	0.439234	0.397628	0.361141	0.426427	0.392665	0.358220	0.598590	0.550889	0.507012	0.546335	0.506771	0.471983	0.674570	0.599404	0.546331	0.718723	0.587483	0.515173	0.611415	0.544392	0.495263
98.2	0.400627	0.374974	0.341582	0.508863	0.459827	0.412911	0.584328	0.538096	0.494099	0.412316	0.381078	0.353238	0.548252	0.503873	0.460874	0.439279	0.397772	0.361676	0.426562	0.393725	0.358670	0.599154	0.551425	0.507478	0.546399	0.507302	0.472173	0.674480	0.599924	0.546410	0.718805	0.587580	0.515299	0.611828	0.544536	0.495297
98.4	0.400913	0.374784	0.341558	0.508511	0.460403	0.413237	0.584386	0.538143	0.494478	0.412656	0.381125	0.353283	0.548413	0.503962	0.461076	0.439428	0.398354	0.362041	0.426785	0.393521	0.358700	0.599512	0.551732	0.507774	0.546263	0.507657	0.471866	0.674632	0.600005	0.546942	0.718863	0.587979	0.515726	0.611850	0.544647	0.495295
98.6	0.400672	0.374589	0.341864	0.508238	0.460516	0.413611	0.584532	0.538330	0.494449	0.413067	0.380947	0.353499	0.548821	0.504119	0.461243	0.439631	0.398447	0.362432	0.427018	0.393718	0.358905	0.599675	0.551709	0.508250	0.546267	0.508215	0.472286	0.674869	0.600136	0.547086	0.718930	0.588497	0.516010	0.612169	0.545154	0.495984
98.8	0.401097	0.374814	0.341746	0.507957	0.460584	0.413642	0.584696	0.538414	0.495078	0.412666	0.381082	0.353299	0.549217	0.504279	0.461661	0.439968	0.398589	0.362647	0.427079	0.394061	0.359308	0.599768	0.551666	0.508578	0.546405	0.508495	0.472617	0.675623	0.600645	0.547271	0.718962	0.589310	0.516390	0.612035	0.545006	0.496391
99.0	0.400957	0.375180	0.341595	0.507856	0.460400	0.413449	0.585192	0.538643	0.495926	0.412549	0.381397	0.353372	0.549624	0.504567	0.461930	0.440138	0.398787	0.362896	0.426948	0.394517	0.358992	0.599622	0.551775	0.508650	0.546798	0.509107	0.472998	0.675960	0.601034	0.547080	0.718743	0.589414	0.516553	0.612115	0.544970	0.496724
99.2	0.400994	0.375442	0.341817	0.508450	0.460040	0.413864	0.585522	0.538904	0.496151	0.412654	0.381483	0.353811	0.549360	0.504706	0.462430	0.440040	0.398742	0.363039	0.427062	0.394271	0.359038	0.599353	0.551559	0.509287	0.547132	0.509094	0.473274	0.676373	0.601364	0.547342	0.718766	0.589919	0.516650	0.612486	0.544511	0.497314
99.4	0.401086	0.375497	0.341760	0.508673	0.460525	0.414067	0.585733	0.539232	0.496627	0.412603	0.381800	0.354081	0.549944	0.504744	0.462600	0.440394	0.398841	0.363532	0.426940	0.394361	0.359236	0.599627	0.552147	0.509312	0.546754	0.508866	0.472942	0.676886	0.601850	0.547452	0.718841	0.590728	0.516888	0.613089	0.544852	0.497432
99.6	0.401270	0.375432	0.342151	0.508375	0.460484	0.414104	0.585607	0.539350	0.497090	0.412610	0.381980	0.353901	0.549865	0.504658	0.463290	0.440556	0.398754	0.363317	0.426864	0.394496	0.359223	0.599451	0.552471	0.509253	0.547251	0.508544	0.473101	0.677562	0.602106	0.547187	0.718838	0.591534	0.517476	0.613131	0.544827	0.497684
99.8	0.401681	0.375371	0.342086	0.507988	0.460059	0.414342	0.585746	0.539797	0.497605	0.412862	0.382062	0.354045	0.549814	0.504487	0.463599	0.440737	0.398566	0.363502	0.427183	0.394540	0.359462	0.599737	0.553330	0.509280	0.547664	0.508626	0.473454	0.678611	0.602610	0.546828	0.718746	0.591937	0.518062	0.613317	0.545067	0.497903
100.0	0.401716	0.375061	0.342234	0.507789	0.459994	0.415151	0.585624	0.540000	0.497757	0.413167	0.382165	0.354330	0.549804	0.504855	0.463669	0.440821	0.398688	0.363605	0.426786	0.394674	0.359695	0.599666	0.553916	0.509539	0.548071	0.508785	0.473566	0.678945	0.602891	0.547071	0.718925	0.592753	0.518199	0.613308	0.545146	0.498151
100.2	0.402132	0.375284	0.342128	0.508219	0.460048	0.415339	0.586210	0.540415	0.497797	0.413159	0.382405	0.354026	0.550034	0.505377	0.463933	0.441132	0.398829	0.363666	0.426922	0.394325	0.359564	0.599612	0.553642	0.509845	0.548179	0.508880	0.473738	0.679015	0.603003	0.547379	0.719355	0.593379	0.518317	0.613502	0.545430	0.498278
100.4	0.402095	0.375378	0.342326	0.508542	0.460199	0.415893	0.586100	0.540639	0.498283	0.413190	0.382399	0.354277	0.550290	0.505592	0.464095	0.441359	0.399055	0.363814	0.426776	0.394670	0.359710	0.599428	0.552364	0.510311	0.548800	0.508759	0.474192	0.679057	0.603254	0.547935	0.719785	0.593703	0.518353	0.613585	0.545657	0.498757
100.6	0.402019	0.374989	0.342445	0.509253	0.460344	0.415920	0.585868	0.540516	0.498907	0.413249	0.382441	0.354494	0.550254	0.506114	0.464200	0.441635	0.399220	0.364067	0.426208	0.394498	0.360309	0.599688	0.552820	0.510395	0.549021	0.509028	0.474305	0.679545	0.603609	0.547896	0.720349	0.594144	0.518362	0.614189	0.546249	0.498603
100.8	0.401882	0.375163	0.342863	0.509958	0.460485	0.416205	0.586019	0.540846	0.498852	0.413193	0.382666	0.354230	0.550296	0.506583	0.464039	0.441801	0.399625	0.364110	0.426729	0.394246	0.360492	0.599031	0.553857	0.510293	0.549063	0.509042	0.474534	0.679809	0.604186	0.548167	0.720545	0.594303	0.518315	0.614235	0.546617	0.498694
101.0	0.402085	0.375360	0.343057	0.510296	0.460535	0.416730	0.586132	0.541504	0.498553	0.413884	0.382502	0.354261	0.550493	0.506803	0.464260	0.441537	0.399689	0.363618	0.426921	0.394464	0.360333	0.598985	0.554360	0.510008	0.549472	0.509119	0.474365	0.679904	0.604240	0.548621	0.720524	0.594073	0.518562	0.614531	0.546809	0.498722
101.2	0.402670	0.375314	0.343109	0.510611	0.460484	0.416421	0.586149	0.541722	0.498643	0.414235	0.382383	0.354111	0.550717	0.506885	0.464105	0.441386	0.400301	0.363531	0.426843	0.394328	0.360817	0.599084	0.553844	0.510128	0.549755	0.509639	0.475033	0.679825	0.604220	0.549384	0.720813	0.594367	0.518627	0.614726	0.547115	0.498892
101.4	0.402570	0.375177	0.343064	0.511236	0.460390	0.416370	0.586672	0.541964	0.498450	0.414217	0.382425	0.354163	0.550957	0.506983	0.464011	0.441767	0.400334	0.363502	0.427239	0.394625	0.361257	0.599177	0.553155	0.510241	0.549916	0.510055	0.474818	0.680265	0.604363	0.549338	0.721240	0.594869	0.518889	0.614910	0.547250	0.498967
101.6	0.402567	0.375314	0.343026	0.511448	0.460704	0.416000	0.586632	0.542312	0.498358	0.414404	0.382514	0.354425	0.551208	0.507217	0.463842	0.441722	0.400623	0.363484	0.427260	0.395012	0.361352	0.598996	0.552698	0.510449	0.550797	0.510023	0.475409	0.680382	0.604691	0.549396	0.721366	0.594730	0.518962	0.615072	0.547440	0.499203
101.8	0.402475	0.375592	0.343435	0.511992	0.460738	0.416137	0.587268	0.542634	0.497974	0.414398	0.382508	0.354607	0.551542	0.507321	0.464202	0.441765	0.400853	0.363636	0.427782	0.395031	0.361582	0.598448	0.553570	0.510510	0.551303	0.510378	0.475598	0.680533	0.604919	0.549090	0.721781	0.594904	0.519173	0.615219	0.547847	0.499336
102.0	0.402537	0.376215	0.343637	0.512311	0.461244	0.416644	0.587166	0.543263	0.497900	0.414499	0.382562	0.354838	0.551800	0.507576	0.464205	0.442248	0.401407	0.363840	0.427799	0.395219	0.361338	0.598552	0.554713	0.510540	0.551461	0.510636	0.476132	0.680624	0.605491	0.549271	0.722325	0.595246	0.519633	0.615389	0.548171	0.499543
102.2	0.403023	0.376787	0.343770	0.512723	0.461514	0.416664	0.587437	0.543308	0.497851	0.414717	0.382983	0.354882	0.551635	0.508216	0.464316	0.442470	0.402021	0.364267	0.427857	0.395993	0.361566	0.599347	0.555192	0.510786	0.551702	0.511245	0.476088	0.680767	0.605400	0.549593	0.722815	0.595535	0.519981	0.615685	0.548748	0.499924
102.4	0.403021	0.377286	0.343827	0.513005	0.462059	0.416653	0.588169	0.543483	0.497979	0.415022	0.383234	0.354594	0.551937	0.508131	0.464382	0.442650	0.402422	0.364288	0.428059	0.395557	0.361776	0.599935	0.555396	0.511003	0.551692	0.511923	0.476025	0.681397	0.605367	0.549830	0.723437	0.596358	0.520490	0.615583	0.549101	0.500647
102.6	0.403242	0.377660	0.344361	0.513755	0.462329	0.416583	0.588683	0.543746	0.498147	0.415332	0.383350	0.354841	0.552185	0.508530	0.464601	0.442638	0.402517	0.364427	0.427935	0.395478	0.361730	0.600325	0.555298	0.511068	0.551699	0.512356	0.477223	0.681650	0.605612	0.550020	0.723822	0.596502	0.520605	0.615733	0.549249	0.501365
102.8	0.403740	0.378277	0.344781	0.514115	0.462725	0.416366	0.588847	0.544064	0.498351	0.414944	0.383442	0.354848	0.552170	0.508608	0.464660	0.443328	0.402639	0.364856	0.428329	0.396126	0.361838	0.600457	0.555872	0.511626	0.552210	0.512538	0.477502	0.681619	0.606057	0.550179	0.724112	0.596848	0.521012	0.615583	0.549000	0.501484
103.0	0.403992	0.378692	0.345191	0.514457	0.462679	0.416490	0.589614	0.544325	0.498556	0.415104	0.383707	0.354923	0.552099	0.508918	0.464350	0.443582	0.402460	0.365188	0.427859	0.395974	0.361520	0.600873	0.556970	0.511887	0.551998	0.512926	0.477861	0.681850	0.606426	0.550340	0.725009	0.597082	0.521220	0.615939	0.548738	0.501876
103.2	0.404460	0.378510	0.345734	0.515108	0.462887	0.416669	0.589870	0.544271	0.498563	0.415525	0.383905	0.355031	0.552056	0.508781	0.464748	0.443554	0.402386	0.365162	0.428291	0.396402	0.361817	0.601343	0.557947	0.512384	0.552108	0.512953	0.477703	0.682309	0.606744	0.550264	0.725635	0.597306	0.521421	0.616276	0.548823	0.502703
103.4	0.404613	0.378633	0.345978	0.515116	0.463416	0.416811	0.590220	0.544648	0.499116	0.415457	0.384641	0.355241	0.552411	0.508852	0.464951	0.443885	0.402565	0.365290	0.428249	0.396387	0.362250	0.601740	0.558783	0.512266	0.552018	0.512753	0.477577	0.683200	0.606803	0.550267	0.726304	0.597623	0.521631	0.616647	0.549295	0.502526
103.6	0.404611	0.378698	0.346284	0.515117	0.463794	0.416934	0.589570	0.544830	0.499317	0.415900	0.384701	0.355293	0.552520	0.508882	0.465326	0.443958	0.402385	0.365294	0.428203	0.396773	0.361933	0.602042	0.559295	0.512238	0.552505	0.512777	0.478115	0.683685	0.606785	0.550236	0.726628	0.598086	0.521843	0.616661	0.549694	0.502488
103.8	0.405098	0.378800	0.346245	0.514987	0.463885	0.417445	0.589648	0.545326	0.499878	0.416613	0.385074	0.355419	0.552294	0.508881	0.465442	0.443900	0.402824	0.365746	0.428827	0.397144	0.362690	0.602058	0.559783	0.512648	0.552910	0.512857	0.478450	0.684016	0.607361	0.550504	0.727273	0.598603	0.521931	0.616970	0.550199	0.502827
104.0	0.405124	0.378658	0.346536	0.514975	0.464011	0.418185	0.589521	0.545374	0.500320	0.416834	0.385608	0.355815	0.551977	0.509337	0.465734	0.444147	0.403072	0.366247	0.428871	0.397410	0.362433	0.602032	0.559614	0.513592	0.553166	0.512806	0.478320	0.684135	0.607472	0.550694	0.727390	0.598822	0.521588	0.617058	0.550415	0.503178
104.2	0.405176	0.378769	0.346540	0.515166	0.464086	0.418849	0.589237	0.545577	0.500762	0.417034	0.385688	0.355795	0.552090	0.509264	0.466044	0.444244	0.402856	0.366400	0.429115	0.397658	0.362584	0.601886	0.559030	0.514011	0.553523	0.512695	0.478249	0.684484	0.607715	0.550937	0.727662	0.598804	0.521623	0.617160	0.550654	0.503482
104.4	0.404934	0.378359	0.347073	0.515326	0.464300	0.419394	0.588942	0.545720	0.501465	0.416730	0.385881	0.355951	0.552125	0.509085	0.466116	0.444178	0.402985	0.366707	0.429637	0.397951	0.362688	0.601922	0.558263	0.513806	0.553821	0.512026	0.478480	0.684717	0.607628	0.551329	0.727794	0.598804	0.521679	0.616787	0.550978	0.503730
104.6	0.404967	0.378273	0.347354	0.515494	0.464778	0.419598	0.588370	0.545673	0.501786	0.416738	0.386343	0.355824	0.551685	0.509331	0.466384	0.443913	0.402979	0.366928	0.429588	0.397443	0.362778	0.602453	0.558776	0.513652	0.553763	0.512375	0.478237	0.685322	0.608155	0.551779	0.728081	0.598999	0.522240	0.617200	0.551349	0.503845
104.8	0.405049	0.378193	0.347112	0.515678	0.465427	0.420434	0.588528	0.545676	0.501887	0.416916	0.386344	0.355495	0.551879	0.509171	0.466694	0.443458	0.403066	0.366965	0.430340	0.397912	0.362888	0.602404	0.558574	0.513821	0.554390	0.511879	0.478539	0.685567	0.608284	0.552726	0.727699	0.599003	0.522371	0.617533	0.551328	0.503977
105.0	0.405104	0.378286	0.347139	0.515955	0.465511	0.421033	0.588215	0.545724	0.502097	0.416924	0.386017	0.356031	0.551929	0.508851	0.466707	0.443261	0.403317	0.366929	0.430539	0.397531	0.362484	0.602415	0.557995	0.514181	0.554691	0.511866	0.478434	0.686303	0.608295	0.552931	0.727372	0.598958	0.522453	0.617680	0.551647	0.504166
105.2	0.405140	0.378216	0.347111	0.516436	0.465105	0.421095	0.588447	0.545803	0.502362	0.416496	0.386135	0.356365	0.552156	0.508915	0.466505	0.443255	0.403407	0.367172	0.430797	0.397958	0.362653	0.602864	0.557721	0.514609	0.554951	0.511942	0.479082	0.686530	0.608350	0.553255	0.727563	0.599325	0.522603	0.617761	0.551563	0.504235
105.4	0.404702	0.378379	0.347141	0.516509	0.465150	0.421473	0.588517	0.545922	0.502100	0.416074	0.386295	0.356587	0.552447	0.508986	0.466783	0.443303	0.403466	0.367159	0.431250	0.398507	0.362548	0.603168	0.557603	0.514427	0.555136	0.512003	0.478495	0.687053	0.608912	0.553002	0.727686	0.599236	0.522524	0.618057	0.551582	0.503985
105.6	0.404590	0.378587	0.347124	0.516685	0.465530	0.421422	0.588809	0.546331	0.502340	0.415807	0.386157	0.356867	0.552506	0.509174	0.467145	0.443394	0.404137	0.367195	0.430933	0.398065	0.362206	0.603013	0.557831	0.514500	0.555812	0.512127	0.479039	0.687277	0.609366	0.553070	0.727536	0.598920	0.522592	0.618158	0.551809	0.504089
105.8	0.404553	0.378541	0.347465	0.516301	0.465409	0.422088	0.589146	0.546640	0.502689	0.415760	0.386208	0.356921	0.552831	0.509242	0.467394	0.443697	0.404102	0.367256	0.431173	0.398144	0.362128	0.603291	0.557765	0.515302	0.555735	0.512657	0.478960	0.687299	0.609457	0.553090	0.727918	0.599184	0.522691	0.618349	0.552090	0.504044
106.0	0.404965	0.378928	0.347186	0.516312	0.465472	0.422308	0.589858	0.546735	0.503086	0.415891	0.386463	0.357091	0.553101	0.509585	0.467582	0.443940	0.404661	0.367196	0.430953	0.398218	0.362221	0.603684	0.558112	0.515274	0.555973	0.512729	0.479205	0.687685	0.609835	0.552909	0.728089	0.599310	0.522451	0.618440	0.552318	0.504398
106.2	0.405144	0.378961	0.346920	0.516150	0.465523	0.422222	0.589977	0.546630	0.503505	0.415567	0.386681	0.357065	0.553803	0.510102	0.467695	0.444222	0.404768	0.367107	0.431198	0.398272	0.362984	0.604134	0.558293	0.515238	0.556153	0.513512	0.478753	0.687772	0.609367	0.553358	0.728269	0.599647	0.522884	0.618737	0.552470	0.504585
106.4	0.405178	0.378793	0.346779	0.516197	0.465473	0.422288	0.590788	0.546532	0.503812	0.415762	0.386519	0.357096	0.554487	0.510000	0.467938	0.444493	0.404683	0.366973	0.431746	0.398007	0.362517	0.604682	0.559192	0.515207	0.556285	0.514053	0.479330	0.687801	0.609437	0.553723	0.728212	0.599957	0.523056	0.618802	0.552634	0.504805
106.6	0.405770	0.378656	0.347113	0.515928	0.465190	0.422579	0.590747	0.546610	0.503931	0.415586	0.386622	0.357052	0.554915	0.510151	0.467938	0.444773	0.404533	0.367219	0.431232	0.398169	0.362811	0.604929	0.559725	0.515297	0.556815	0.514855	0.479674	0.687613	0.609895	0.554295	0.728408	0.599734	0.523360	0.618819	0.552568	0.504791
106.8	0.406139	0.378950	0.347030	0.515530	0.465531	0.422512	0.591443	0.546396	0.503854	0.415647	0.386763	0.357149	0.555326	0.509933	0.468089	0.445229	0.404449	0.367411	0.431588	0.398501	0.363198	0.604704	0.560080	0.515804	0.557162	0.515054	0.479234	0.687512	0.609992	0.554565	0.728961	0.599715	0.523597	0.618659	0.552564	0.504784
107.0	0.406358	0.378897	0.346952	0.515578	0.465397	0.422567	0.591921	0.546797	0.503875	0.415555	0.387076	0.357118	0.555628	0.510425	0.468225	0.445753	0.404219	0.367325	0.431298	0.399089	0.363178	0.605035	0.559812	0.516007	0.557098	0.515335	0.479448	0.687784	0.609869	0.554502	0.729593	0.600121	0.523630	0.619057	0.552465	0.505044
107.2	0.406413	0.379045	0.347257	0.515426	0.465740	0.422428	0.592089	0.546916	0.504026	0.416007	0.387510	0.357317	0.555877	0.510577	0.468827	0.445835	0.404547	0.367394	0.431454	0.399583	0.363382	0.605428	0.559374	0.515649	0.557615	0.515998	0.479598	0.688188	0.609830	0.554395	0.729608	0.600206	0.523920	0.619154	0.552852	0.504956
107.4	0.406581	0.379323	0.347507	0.515653	0.466650	0.422709	0.592226	0.547166	0.504363	0.416597	0.388023	0.357487	0.556244	0.510644	0.469259	0.445977	0.404466	0.367900	0.431353	0.399220	0.363529	0.605178	0.560039	0.515070	0.557457	0.516221	0.479889	0.688491	0.609522	0.554605	0.730181	0.600723	0.524109	0.619000	0.552979	0.504540
107.6	0.406649	0.379919	0.347356	0.515740	0.467220	0.422800	0.592084	0.547056	0.504090	0.417386	0.387927	0.357632	0.556280	0.510670	0.469466	0.446357	0.404532	0.368435	0.431273	0.399552	0.363108	0.605247	0.561083	0.515092	0.557709	0.516789	0.480294	0.688221	0.609746	0.554919	0.730301	0.601658	0.524453	0.619182	0.553380	0.505007
107.8	0.407045	0.380174	0.347325	0.515448	0.467153	0.422867	0.592114	0.547612	0.504226	0.417859	0.388244	0.357788	0.556118	0.510980	0.469934	0.446734	0.405142	0.369234	0.431647	0.399752	0.363429	0.604747	0.561607	0.515440	0.557788	0.517014	0.480198	0.688312	0.610272	0.554935	0.730643	0.601911	0.524453	0.619461	0.553602	0.505811
108.0	0.407514	0.380210	0.347617	0.515612	0.467378	0.422888	0.592206	0.547771	0.504499	0.417933	0.388797	0.358173	0.555863	0.511414	0.470272	0.446833	0.404769	0.369596	0.431974	0.400044	0.362992	0.604470	0.560991	0.515682	0.557878	0.517413	0.480518	0.688345	0.610011	0.555274	0.730749	0.602011	0.524396	0.619534	0.553651	0.506357
108.2	0.407302	0.380472	0.347824	0.515707	0.467876	0.423016	0.592058	0.548048	0.504513	0.417914	0.388749	0.358401	0.555829	0.511451	0.470801	0.446675	0.404898	0.369439	0.431991	0.399791	0.363401	0.604404	0.560530	0.515587	0.558010	0.517524	0.480704	0.688844	0.610083	0.556057	0.731153	0.602438	0.525165	0.619618	0.553821	0.506662
108.4	0.407473	0.380484	0.348297	0.516016	0.468526	0.422917	0.592393	0.548336	0.504546	0.417937	0.388954	0.358554	0.555656	0.511774	0.471051	0.446752	0.405377	0.369980	0.432134	0.399692	0.362997	0.604760	0.560430	0.515160	0.557920	0.517495	0.481433	0.689067	0.609826	0.556291	0.731787	0.602669	0.526032	0.619465	0.554088	0.507025
108.6	0.407673	0.380437	0.348322	0.516516	0.469139	0.423134	0.592388	0.548379	0.504722	0.418018	0.389056	0.358514	0.555562	0.512166	0.471434	0.446408	0.405249	0.370157	0.432164	0.399952	0.363411	0.604925	0.560884	0.515323	0.557919	0.517816	0.481709	0.689451	0.610104	0.556458	0.731989	0.603026	0.526498	0.620034	0.554114	0.507427
108.8	0.407361	0.380599	0.348163	0.517542	0.469786	0.423334	0.592603	0.548299	0.505060	0.418295	0.388896	0.358659	0.555876	0.511832	0.471649	0.446917	0.405413	0.370376	0.432540	0.399816	0.363091	0.604696	0.561142	0.515861	0.558224	0.517397	0.482079	0.689724	0.610262	0.556462	0.731832	0.603258	0.526623	0.620258	0.554170	0.507639
109.0	0.407181	0.381062	0.348777	0.518184	0.469674	0.423605	0.592332	0.548378	0.505069	0.417909	0.388888	0.359292	0.555513	0.511995	0.471274	0.446899	0.405708	0.370591	0.432201	0.400384	0.362965	0.604800	0.561637	0.516058	0.558085	0.517418	0.482525	0.690094	0.610385	0.556155	0.731985	0.603394	0.526768	0.619983	0.554115	0.507459
109.2	0.407017	0.381064	0.349017	0.518508	0.469711	0.423306	0.592693	0.548902	0.505309	0.417908	0.389043	0.359592	0.555526	0.512226	0.471020	0.446594	0.406303	0.370571	0.431993	0.400212	0.362919	0.605198	0.561051	0.516010	0.558037	0.517178	0.482733	0.690046	0.610788	0.556468	0.732258	0.603182	0.527047	0.620146	0.553812	0.507457
109.4	0.406732	0.381090	0.349515	0.518102	0.470108	0.423161	0.592515	0.549121	0.505428	0.418060	0.389248	0.359220	0.555640	0.512243	0.471406	0.446473	0.406799	0.370640	0.431706	0.399796	0.362455	0.605094	0.560681	0.515687	0.558233	0.517088	0.482276	0.690524	0.611484	0.556189	0.732411	0.603439	0.527401	0.620190	0.554102	0.507280
109.6	0.406934	0.381172	0.349451	0.518773	0.470318	0.423204	0.592781	0.550043	0.505714	0.418552	0.389110	0.359411	0.555707	0.512131	0.471510	0.446727	0.407196	0.370916	0.431362	0.399558	0.362352	0.605023	0.561023	0.516062	0.558298	0.517286	0.482787	0.690893	0.611745	0.555796	0.732313	0.603616	0.527476	0.620504	0.554263	0.507361
109.8	0.406757	0.381022	0.349858	0.518591	0.470330	0.423365	0.592560	0.550160	0.506112	0.418662	0.389365	0.359501	0.555753	0.512776	0.471345	0.446662	0.407032	0.370627	0.431796	0.399179	0.362185	0.605721	0.561680	0.516566	0.558452	0.517112	0.482667	0.691380	0.611935	0.555850	0.732037	0.603992	0.527492	0.620522	0.554081	0.507204
110.0	0.407014	0.381277	0.349766	0.518884	0.470021	0.423395	0.593041	0.550167	0.506784	0.418706	0.389556	0.359485	0.555776	0.513336	0.471122	0.446810	0.407219	0.370380	0.431817	0.399170	0.362259	0.605518	0.562343	0.516544	0.559055	0.517089	0.482777	0.692036	0.612167	0.556094	0.731868	0.603867	0.527535	0.620911	0.554141	0.507509
110.2	0.406831	0.381152	0.349578	0.518596	0.469817	0.423970	0.592564	0.549931	0.506731	0.418599	0.389503	0.359164	0.555739	0.513585	0.471038	0.446981	0.407040	0.370400	0.431974	0.399302	0.362157	0.605784	0.561808	0.517032	0.559068	0.517438	0.482995	0.692033	0.612350	0.556938	0.731951	0.603924	0.528009	0.621008	0.554132	0.507748
110.4	0.406944	0.380913	0.349757	0.518610	0.469484	0.424444	0.592964	0.550088	0.507167	0.418958	0.389692	0.358869	0.555744	0.513717	0.470849	0.447068	0.407017	0.370205	0.432403	0.399263	0.361971	0.605993	0.561219	0.517237	0.559750	0.517473	0.483552	0.692683	0.612925	0.557262	0.732222	0.603922	0.528396	0.620964	0.554277	0.508035
110.6	0.407242	0.381235	0.350108	0.518170	0.469482	0.424621	0.592903	0.550086	0.507478	0.418915	0.389603	0.358897	0.555728	0.513858	0.470607	0.447390	0.406945	0.370338	0.432229	0.399350	0.363003	0.606217	0.560478	0.517247	0.560222	0.517658	0.483310	0.693181	0.613816	0.557339	0.732592	0.603788	0.528663	0.620895	0.554301	0.508243
110.8	0.407310	0.381290	0.350380	0.518279	0.469953	0.424646	0.593712	0.550212	0.507546	0.419026	0.389863	0.358646	0.555908	0.513906	0.470849	0.447531	0.407036	0.370591	0.432802	0.399236	0.363127	0.606569	0.560585	0.517180	0.560243	0.517437	0.483356	0.693594	0.614137	0.557280	0.733038	0.603758	0.528627	0.621048	0.554401	0.508505
111.0	0.407413	0.381305	0.350597	0.518375	0.469794	0.425047	0.593638	0.550287	0.507635	0.418908	0.389823	0.358584	0.556217	0.514233	0.471034	0.447684	0.407134	0.370635	0.432748	0.399648	0.363577	0.607490	0.560483	0.517378	0.560571	0.517893	0.483536	0.694088	0.614491	0.557551	0.733338	0.604283	0.528656	0.621471	0.554588	0.508787
111.2	0.407687	0.381748	0.350616	0.518284	0.469686	0.425439	0.594084	0.550077	0.507709	0.419163	0.390089	0.358435	0.556601	0.513994	0.471138	0.447601	0.407135	0.370967	0.433252	0.399856	0.364127	0.608045	0.560829	0.517170	0.560637	0.518570	0.483426	0.694663	0.614716	0.557615	0.733689	0.604285	0.528899	0.621228	0.555141	0.508715
111.4	0.407995	0.381620	0.350983	0.519088	0.469818	0.425940	0.594017	0.550103	0.507935	0.419440	0.390116	0.358548	0.557214	0.513733	0.471519	0.447947	0.407072	0.371344	0.433894	0.399840	0.364314	0.607929	0.561620	0.517215	0.560746	0.518533	0.483237	0.694530	0.614836	0.557981	0.734291	0.604657	0.529083	0.621209	0.555267	0.508886
111.6	0.408229	0.382261	0.350420	0.519161	0.470087	0.426302	0.594243	0.550348	0.507783	0.419424	0.389769	0.359134	0.557042	0.513756	0.471451	0.448322	0.407544	0.371699	0.433746	0.400414	0.364585	0.608038	0.562023	0.517800	0.560585	0.518930	0.483324	0.694447	0.615275	0.558477	0.734585	0.604868	0.529426	0.621763	0.556183	0.509618
111.8	0.408607	0.381868	0.350626	0.519093	0.470465	0.426259	0.594271	0.550531	0.507752	0.419299	0.389657	0.359521	0.557169	0.514286	0.471774	0.448529	0.407718	0.371955	0.434259	0.400547	0.365633	0.607812	0.562647	0.517732	0.560610	0.519351	0.483618	0.694551	0.615369	0.558443	0.734867	0.605018	0.529139	0.622049	0.556569	0.509847
112.0	0.408874	0.381884	0.350541	0.519277	0.470879	0.426073	0.594580	0.550370	0.508080	0.419114	0.389605	0.360111	0.557689	0.514307	0.471693	0.448711	0.407694	0.371722	0.434478	0.400897	0.365813	0.607594	0.562848	0.517808	0.560667	0.519797	0.483524	0.694736	0.615279	0.559284	0.735408	0.605188	0.529506	0.622339	0.557319	0.509927
112.2	0.408599	0.382118	0.350650	0.519591	0.470776	0.426113	0.595113	0.550213	0.508021	0.419224	0.389254	0.360545	0.557935	0.513995	0.471878	0.448634	0.408437	0.371651	0.434406	0.401465	0.366713	0.607713	0.563135	0.517900	0.560658	0.519942	0.483816	0.695049	0.615223	0.559520	0.735993	0.605441	0.529727	0.622535	0.557699	0.509977
112.4	0.408449	0.382056	0.350293	0.520179	0.470549	0.426189	0.595101	0.550348	0.508058	0.419397	0.389133	0.360829	0.558147	0.514047	0.472124	0.449063	0.408891	0.372019	0.434477	0.401735	0.367044	0.607834	0.562861	0.517942	0.560515	0.519968	0.484169	0.694978	0.615017	0.559083	0.736585	0.605301	0.529781	0.622580	0.557997	0.510091
112.6	0.408546	0.382224	0.350284	0.520970	0.470503	0.426210	0.595302	0.550605	0.507997	0.419342	0.389110	0.360644	0.558294	0.513910	0.472286	0.448751	0.408832	0.371857	0.434656	0.402443	0.367303	0.607925	0.562868	0.518463	0.560446	0.519931	0.484129	0.695181	0.615066	0.559096	0.736714	0.605506	0.529782	0.622811	0.558084	0.510240
112.8	0.408434	0.382561	0.350174	0.521793	0.471115	0.426074	0.595282	0.550684	0.508072	0.419587	0.388864	0.360625	0.558408	0.513582	0.472274	0.449135	0.409159	0.371966	0.434546	0.403091	0.367288	0.608254	0.563148	0.518952	0.560634	0.519914	0.484134	0.695380	0.615266	0.559544	0.736993	0.605459	0.529758	0.622627	0.558449	0.510179
113.0	0.408392	0.382859	0.350380	0.522639	0.471603	0.426078	0.595429	0.550998	0.508220	0.419485	0.388673	0.360779	0.558205	0.513779	0.472203	0.448690	0.409538	0.371700	0.434091	0.403343	0.367242	0.608504	0.564296	0.519147	0.560576	0.519637	0.484702	0.695087	0.615156	0.559804	0.737041	0.605463	0.529882	0.622872	0.558686	0.510233
113.2	0.408394	0.383503	0.350242	0.522931	0.472001	0.425721	0.595764	0.551531	0.508540	0.419810	0.388839	0.360737	0.558115	0.513923	0.472207	0.448835	0.409908	0.372039	0.434283	0.402573	0.366633	0.608642	0.564785	0.519377	0.560738	0.519479	0.484930	0.695365	0.615531	0.559903	0.737330	0.605934	0.529814	0.623071	0.559085	0.510449
113.4	0.408313	0.383615	0.350440	0.522982	0.472630	0.425310	0.595834	0.551899	0.508510	0.420035	0.389138	0.360700	0.558582	0.514130	0.472902	0.448872	0.409847	0.372242	0.433897	0.401850	0.366664	0.608363	0.565613	0.519693	0.560903	0.519705	0.484855	0.695916	0.615865	0.559462	0.737396	0.606260	0.529904	0.623406	0.559420	0.510269
113.6	0.408527	0.384264	0.350199	0.523625	0.472794	0.425233	0.595778	0.552250	0.508535	0.420153	0.389381	0.361255	0.558588	0.514585	0.472664	0.449054	0.410144	0.372224	0.433707	0.401548	0.366353	0.608275	0.566194	0.520148	0.561035	0.519754	0.485618	0.696164	0.615999	0.559445	0.737332	0.606151	0.529971	0.623611	0.559418	0.510185
113.8	0.408242	0.383956	0.350379	0.523436	0.473311	0.425130	0.595903	0.552358	0.508632	0.419929	0.389642	0.361386	0.558524	0.515364	0.472376	0.449249	0.410531	0.371940	0.433737	0.401444	0.365869	0.608824	0.566023	0.520700	0.561660	0.519734	0.485324	0.696526	0.616268	0.559890	0.737510	0.606267	0.530107	0.623786	0.559241	0.510629
114.0	0.408217	0.384298	0.350169	0.523314	0.473588	0.425469	0.596035	0.552351	0.508979	0.420221	0.390018	0.361148	0.558360	0.515755	0.472050	0.449379	0.410522	0.372275	0.433335	0.401040	0.365417	0.608489	0.566030	0.521271	0.562362	0.520142	0.485925	0.696884	0.616571	0.559875	0.737986	0.606531	0.529971	0.623877	0.559305	0.511494
114.2	0.408384	0.384068	0.350414	0.523028	0.473832	0.425512	0.596078	0.552321	0.508809	0.420711	0.390202	0.360808	0.558133	0.516178	0.472185	0.449555	0.410165	0.372581	0.433192	0.401294	0.365727	0.608870	0.566263	0.521677	0.562011	0.519875	0.486368	0.697334	0.617253	0.559966	0.738260	0.606714	0.530199	0.623837	0.559405	0.511961
114.4	0.408421	0.384229	0.350628	0.522853	0.473919	0.425562	0.596152	0.552721	0.509052	0.421095	0.390697	0.360500	0.558311	0.516502	0.472363	0.449691	0.410339	0.372532	0.433708	0.401569	0.366029	0.608850	0.567056	0.522053	0.562677	0.520273	0.486433	0.698029	0.617930	0.559866	0.738428	0.606928	0.530320	0.623921	0.559260	0.512273
114.6	0.408746	0.384436	0.350855	0.522859	0.474363	0.425801	0.596591	0.552655	0.509042	0.421399	0.390894	0.360577	0.558741	0.516488	0.472432	0.449756	0.410176	0.372839	0.433382	0.401170	0.365992	0.609414	0.567109	0.522252	0.562879	0.520784	0.487092	0.698518	0.618390	0.560099	0.738824	0.606987	0.530404	0.624384	0.559349	0.512164
114.8	0.408690	0.384472	0.351148	0.523096	0.474646	0.426145	0.596465	0.552681	0.508938	0.421202	0.391290	0.360496	0.559041	0.516468	0.472999	0.449595	0.410280	0.372682	0.433499	0.401427	0.366285	0.609718	0.567167	0.522557	0.563265	0.520980	0.487266	0.698762	0.618466	0.560347	0.738934	0.607245	0.530518	0.624631	0.559415	0.512722
115.0	0.409251	0.384647	0.351037	0.523145	0.474507	0.426778	0.596707	0.552553	0.509060	0.421408	0.391148	0.361058	0.559280	0.516798	0.473704	0.449816	0.410138	0.372615	0.433722	0.401738	0.366583	0.609952	0.566289	0.522893	0.563775	0.521443	0.487414	0.699201	0.618618	0.560515	0.739207	0.607748	0.531191	0.624773	0.559599	0.513009
115.2	0.410024	0.384515	0.351338	0.523300	0.474225	0.427411	0.596853	0.552851	0.509374	0.421833	0.391427	0.361334	0.559307	0.516948	0.474300	0.450576	0.410200	0.372644	0.434206	0.402149	0.366359	0.609689	0.566146	0.522371	0.564067	0.521446	0.487475	0.699562	0.618741	0.560616	0.739599	0.607971	0.531246	0.624980	0.559727	0.513054
115.4	0.410281	0.384267	0.351805	0.523127	0.474251	0.427858	0.597068	0.553195	0.509418	0.422099	0.391606	0.361829	0.559508	0.516982	0.474995	0.450526	0.410484	0.372893	0.434067	0.402565	0.366228	0.609219	0.566583	0.521922	0.564481	0.521929	0.487631	0.699494	0.619326	0.561141	0.739798	0.608168	0.531357	0.625255	0.559933	0.513379
115.6	0.410621	0.384417	0.351634	0.522799	0.474826	0.428304	0.597273	0.553186	0.509068	0.421895	0.391895	0.362252	0.559598	0.517032	0.475235	0.450519	0.410489	0.373091	0.434001	0.403317	0.366397	0.609137	0.567141	0.521979	0.564414	0.522550	0.488014	0.699521	0.619742	0.561490	0.740216	0.608170	0.531714	0.625454	0.560097	0.513788
115.8	0.410804	0.384161	0.351994	0.522675	0.474648	0.428119	0.597450	0.553349	0.509186	0.421951	0.391833	0.362169	0.560296	0.517439	0.475513	0.450420	0.410524	0.373322	0.434382	0.403694	0.366800	0.609328	0.567389	0.521646	0.564590	0.523053	0.488149	0.699466	0.619759	0.561592	0.740353	0.608548	0.531768	0.625554	0.559759	0.513814
116.0	0.410988	0.384251	0.347600	0.522791	0.474550	0.428013	0.597927	0.553354	0.509581	0.421840	0.391854	0.362752	0.560670	0.517505	0.475755	0.450625	0.410711	0.373605	0.434606	0.403942	0.366679	0.609020	0.566835	0.521676	0.564671	0.522868	0.488015	0.699661	0.620255	0.562108	0.740977	0.608814	0.531973	0.625831	0.560603	0.514310
116.2	0.411069	0.384374	0.350110	0.523214	0.474585	0.428145	0.598189	0.553568	0.509775	0.421867	0.392047	0.362942	0.560531	0.517544	0.476192	0.450598	0.411240	0.373907	0.434941	0.404439	0.367342	0.609347	0.566486	0.521839	0.564695	0.522750	0.488376	0.700150	0.620268	0.562117	0.741444	0.609393	0.532096	0.625810	0.560725	0.514532
116.4	0.411094	0.384752	0.352474	0.523536	0.474603	0.427993	0.597808	0.554298	0.509591	0.421737	0.392353	0.363039	0.561035	0.517570	0.476567	0.450788	0.411205	0.373959	0.435329	0.405030	0.367527	0.609328	0.566957	0.521678	0.564394	0.522840	0.488713	0.700406	0.620692	0.562166	0.741195	0.609792	0.532447	0.625908	0.561195	0.514731
116.6	0.411310	0.385141	0.355007	0.524081	0.475011	0.427968	0.598375	0.554472	0.509752	0.421473	0.392435	0.363176	0.561050	0.517547	0.476628	0.450739	0.410858	0.374276	0.435650	0.405319	0.367929	0.609083	0.567686	0.521526	0.564340	0.523019	0.489017	0.700484	0.620492	0.562843	0.741173	0.609957	0.532706	0.625937	0.561889	0.514583
116.8	0.411412	0.385336	0.356443	0.524383	0.474909	0.428233	0.598188	0.554563	0.510402	0.421236	0.392464	0.363467	0.561080	0.517833	0.476758	0.451134	0.411049	0.374748	0.436308	0.405381	0.368314	0.608893	0.568089	0.521157	0.564320	0.523329	0.489130	0.700782	0.620526	0.563270	0.741474	0.610211	0.532868	0.626136	0.562287	0.514345
117.0	0.411727	0.385635	0.357913	0.524434	0.474685	0.428253	0.597984	0.554571	0.511052	0.421048	0.392777	0.363605	0.561117	0.518150	0.476954	0.451072	0.410932	0.374938	0.436515	0.404991	0.368655	0.608849	0.568130	0.521146	0.564234	0.523442	0.489749	0.700742	0.620470	0.562977	0.741480	0.610527	0.533078	0.626562	0.562334	0.514529
117.2	0.411648	0.386101	0.358748	0.524237	0.474967	0.428414	0.597905	0.555100	0.511307	0.421231	0.392957	0.363789	0.561173	0.517963	0.477070	0.451441	0.411249	0.375692	0.436606	0.404898	0.368600	0.609091	0.567456	0.521538	0.564426	0.523772	0.489832	0.701478	0.620825	0.563037	0.741894	0.611192	0.532970	0.626449	0.562448	0.514557
117.4	0.411942	0.385910	0.359787	0.524254	0.475373	0.428160	0.597947	0.555045	0.511274	0.421166	0.393013	0.364123	0.561495	0.518046	0.477562	0.451108	0.411345	0.376033	0.436551	0.404438	0.369273	0.609122	0.566951	0.521605	0.564519	0.524262	0.489398	0.701880	0.621019	0.563171	0.742150	0.610793	0.533368	0.626364	0.562747	0.514750
117.6	0.411969	0.386175	0.359903	0.524415	0.475318	0.428542	0.597885	0.555188	0.511174	0.421176	0.393474	0.364375	0.561677	0.518332	0.477460	0.451269	0.411625	0.376130	0.436609	0.404315	0.369390	0.609274	0.567396	0.521574	0.564988	0.524236	0.489678	0.701661	0.621046	0.563113	0.742220	0.610842	0.533849	0.626171	0.562548	0.514694
117.8	0.411883	0.385980	0.360147	0.524456	0.475275	0.428481	0.597779	0.555315	0.511357	0.421573	0.393822	0.364318	0.561643	0.518358	0.477544	0.451562	0.411825	0.376387	0.436650	0.404984	0.369592	0.609911	0.567496	0.521961	0.565426	0.524310	0.488976	0.701965	0.621333	0.563023	0.742382	0.610977	0.533936	0.626235	0.562562	0.515045
118.0	0.412014	0.386089	0.360339	0.524344	0.474866	0.428739	0.597776	0.555116	0.511691	0.421989	0.394232	0.364171	0.561524	0.518489	0.477444	0.451724	0.411460	0.376638	0.436461	0.404849	0.369825	0.609995	0.567991	0.522238	0.565450	0.524255	0.489249	0.702250	0.621502	0.562895	0.742339	0.611180	0.533831	0.626040	0.562713	0.515179
118.2	0.412218	0.385927	0.360458	0.524557	0.474489	0.428775	0.598035	0.555143	0.511871	0.422359	0.394437	0.364177	0.561587	0.518496	0.477735	0.451724	0.411417	0.376713	0.436589	0.405644	0.370390	0.610444	0.567961	0.522778	0.565100	0.524188	0.489094	0.702562	0.621700	0.563052	0.742160	0.611048	0.534137	0.626045	0.562767	0.515042
118.4	0.412063	0.386186	0.360147	0.524859	0.474569	0.429370	0.597901	0.555256	0.511825	0.422450	0.394708	0.364304	0.561771	0.518447	0.477801	0.451471	0.411605	0.376451	0.436671	0.405955	0.370320	0.610682	0.567653	0.523275	0.565618	0.524600	0.489192	0.702938	0.621690	0.563048	0.742177	0.611056	0.534225	0.626031	0.562666	0.514955
118.6	0.412154	0.386155	0.359801	0.525135	0.474921	0.429948	0.598365	0.555325	0.511897	0.422605	0.394708	0.364599	0.561954	0.518395	0.477702	0.451474	0.411540	0.376301	0.436327	0.405292	0.370241	0.611196	0.566889	0.523343	0.565702	0.524679	0.489562	0.703110	0.621580	0.563120	0.742386	0.611163	0.534307	0.626126	0.562808	0.514843
118.8	0.412190	0.386033	0.359183	0.525296	0.475023	0.430310	0.598501	0.555489	0.511868	0.422419	0.394564	0.365008	0.561800	0.518714	0.478066	0.451325	0.411666	0.376032	0.436571	0.405501	0.370648	0.611435	0.566743	0.523615	0.566028	0.524615	0.489386	0.703142	0.621622	0.563041	0.742228	0.611230	0.534288	0.626027	0.562835	0.515194
119.0	0.412632	0.385966	0.358331	0.525301	0.474971	0.430867	0.599426	0.555608	0.511897	0.422716	0.394540	0.365269	0.561862	0.519073	0.478358	0.451207	0.411709	0.376176	0.436522	0.405231	0.370393	0.611667	0.566772	0.523712	0.566301	0.524847	0.489454	0.703509	0.621827	0.562847	0.742556	0.611379	0.534221	0.626017	0.562855	0.515191
119.2	0.412813	0.385641	0.357419	0.525158	0.474969	0.431434	0.600057	0.555921	0.511830	0.422842	0.394595	0.365183	0.561943	0.519125	0.478426	0.450969	0.411866	0.376109	0.436445	0.405007	0.370104	0.611822	0.567260	0.523645	0.566474	0.524923	0.489392	0.703757	0.622072	0.562894	0.742725	0.611410	0.533555	0.625887	0.562822	0.515206
119.4	0.412684	0.385630	0.356264	0.524973	0.475210	0.431799	0.600954	0.556119	0.511372	0.422522	0.394586	0.365171	0.562310	0.519203	0.478398	0.450314	0.411838	0.376213	0.436269	0.405110	0.369959	0.612067	0.567917	0.524033	0.566624	0.525359	0.489641	0.703536	0.622384	0.562909	0.742843	0.611337	0.533439	0.625740	0.562822	0.515388
119.6	0.412617	0.385611	0.354686	0.525171	0.475907	0.432106	0.601498	0.556164	0.511083	0.422017	0.394359	0.365159	0.562613	0.519431	0.478294	0.450024	0.411682	0.376200	0.436543	0.404557	0.369877	0.612464	0.568224	0.524537	0.566541	0.525343	0.489828	0.703506	0.622411	0.562702	0.743194	0.611467	0.533368	0.625536	0.562633	0.515357
119.8	0.412479	0.385536	0.353021	0.525188	0.476294	0.431982	0.602354	0.556373	0.511285	0.421928	0.393834	0.365114	0.562798	0.519730	0.478173	0.449684	0.411898	0.376361	0.436604	0.403993	0.369919	0.612610	0.568087	0.524797	0.566388	0.525412	0.490005	0.703620	0.622539	0.562429	0.743071	0.611893	0.533043	0.625431	0.562946	0.515436
