# Supplementary material for: High-Voltage Toxin’Roll: Electrostatic Charge Repulsion as a Dynamic Venom Resistance Trait in Pythonid Snakes
Source: Toxins (Basel). 2024 Apr 4;16(4):176. doi: 10.3390/toxins16040176 (PMC11053703; doi:10.3390/toxins16040176)
Supplement: Supplementary file 1 [file toxins-16-00176-s001.zip › Supplemental datasheets/Fig 4 bar graphs/Acanthophis antarcticus.csv]

P. bivittatus & P. brongersmai	P. bivittatus & P. brongersmai	P. bivittatus & P. brongersmai	P. regius	P. regius	P. regius	P. sebae	P. sebae	P. sebae	P. biv & P. bro 187 A/S	P. biv & P. bro 187 A/S	P. biv & P. bro 187 A/S	P. biv & P. bro 195 K/E	P. biv & P. bro 195 K/E	P. biv & P. bro 195 K/E	P. biv & P. bro 189 K/Q	P. biv & P. bro 189 K/Q	P. biv & P. bro 189 K/Q	P. biv & P. bro 187 A/S-189 K/Q	P. biv & P. bro 187 A/S-189 K/Q	P. biv & P. bro 187 A/S-189 K/Q	P. biv & P. bro 189 K/Q-195 K/E	P. biv & P. bro 189 K/Q-195 K/E	P. biv & P. bro 189 K/Q-195 K/E	P. biv & P. bro 189 K/D-195 K/D	P. biv & P. bro 189 K/D-195 K/D	P. biv & P. bro 189 K/D-195 K/D	A. melanocephalus	A. melanocephalus	A. melanocephalus	P. biv & P. bro 191 K/D-195K/E	P. biv & P. bro 191 K/D-195K/E	P. biv & P. bro 191 K/D-195K/E	M. reticulatus	M. reticulatus	M. reticulatus
31.16	28.25	26.64	33.990	29.620	30.890	37.150	33.670	32.540	28.89	22.06	20.93	33.320	28.690	29.210	30.11	27.65	24.02	28.24	26.25	23.87	36.26	33.34	31.38	37.15	33.34	29.78	48.0500	40.8200	39.5800	44.960	40.860	38.300	38.6400	37.0700	34.0700
