# Supplementary material for: High-Voltage Toxin’Roll: Electrostatic Charge Repulsion as a Dynamic Venom Resistance Trait in Pythonid Snakes
Source: Toxins (Basel). 2024 Apr 4;16(4):176. doi: 10.3390/toxins16040176 (PMC11053703; doi:10.3390/toxins16040176)
Supplement: Supplementary file 1 [file toxins-16-00176-s001.zip › Supplemental datasheets/Fig 4 bar graphs/Bungarus flaviceps.csv]

P. bivittatus & P. brongersmai	P. bivittatus & P. brongersmai	P. bivittatus & P. brongersmai	P. regius	P. regius	P. regius	Python sebae	Python sebae	Python sebae	P. biv & P. bro 187 A/S	P. biv & P. bro 187 A/S	P. biv & P. bro 187 A/S	P. biv & P. bro 195 K/E	P. biv & P. bro 195 K/E	P. biv & P. bro 195 K/E	P. biv & P. bro 189 K/Q	P. biv & P. bro 189 K/Q	P. biv & P. bro 189 K/Q	P. biv & P. bro 187 A/S-189 K/Q	P. biv & P. bro 187 A/S-189 K/Q	P. biv & P. bro 187 A/S-189 K/Q	P. biv & P. bro 189 K/Q-195 K/E	P. biv & P. bro 189 K/Q-195 K/E	P. biv & P. bro 189 K/Q-195 K/E	P. biv & P. bro 189 K/D-195 K/D	P. biv & P. bro 189 K/D-195 K/D	P. biv & P. bro 189 K/D-195 K/D	A. melanocephalus	A. melanocephalus	A. melanocephalus	P. biv & P. bro 191 K/D-195K/E	P. biv & P. bro 191 K/D-195K/E	P. biv & P. bro 191 K/D-195K/E	M. reticulatus	M. reticulatus	M. reticulatus	M. reticulatus	M. reticulatus	M. reticulatus
83.62	77.57	73.57	103.9	98.9	94.7	108.7	103.0	98.6	81.4	72.0	66.7	103.9	102.2	88.1	91.52	85.11	81.27	96.63	91.85	84.26	110.1	103.9	98.6	125.6	119.3	114.9	132.5	125.3	121.1	128.700	120.000	114.500	131.9000	118.4000	111.0000
