# Supplementary material for: High-Voltage Toxin’Roll: Electrostatic Charge Repulsion as a Dynamic Venom Resistance Trait in Pythonid Snakes
Source: Toxins (Basel). 2024 Apr 4;16(4):176. doi: 10.3390/toxins16040176 (PMC11053703; doi:10.3390/toxins16040176)
Supplement: Supplementary file 1 [file toxins-16-00176-s001.zip › Supplemental datasheets/Fig 4 bar graphs/Naja nigricincta.csv]

P. bivittatus & P. brongersmai	P. bivittatus & P. brongersmai	P. bivittatus & P. brongersmai	P. regius	P. regius	P. regius	P. sebae	P. sebae	P. sebae	P. biv & P. bro 187 A/S	P. biv & P. bro 187 A/S	P. biv & P. bro 187 A/S	P. biv & P. bro 195 K/E	P. biv & P. bro 195 K/E	P. biv & P. bro 195 K/E	P. biv & P. bro 189 K/Q	P. biv & P. bro 189 K/Q	P. biv & P. bro 189 K/Q	P. biv & P. bro 187 A/S-189 K/Q	P. biv & P. bro 187 A/S-189 K/Q	P. biv & P. bro 187 A/S-189 K/Q	P. biv & P. bro 189 K/Q-195 K/E	P. biv & P. bro 189 K/Q-195 K/E	P. biv & P. bro 189 K/Q-195 K/E	P. biv & P. bro 189 K/D-195 K/D	P. biv & P. bro 189 K/D-195 K/D	P. biv & P. bro 189 K/D-195 K/D	A. melanocephalus	A. melanocephalus	A. melanocephalus	P. biv & P. bro 191 K/D-195K/E	P. biv & P. bro 191 K/D-195K/E	P. biv & P. bro 191 K/D-195K/E	M. reticulatus	M. reticulatus	M. reticulatus
102.2	91.1	85.8	115.1	103.6	101.4	125.1	116.9	109.0	95.48	80.63	80.76	109.2	104.8	100.1	96.97	89.55	92.17	95.46	88.96	85.37	134.5	125.1	119.1	140.7	129.6	122.1	145.6	129.8	122.9	145.700	135.200	128.300	131.7000	125.3000	117.4000
