# Supplementary material for: High-Voltage Toxin’Roll: Electrostatic Charge Repulsion as a Dynamic Venom Resistance Trait in Pythonid Snakes
Source: Toxins (Basel). 2024 Apr 4;16(4):176. doi: 10.3390/toxins16040176 (PMC11053703; doi:10.3390/toxins16040176)
Supplement: Supplementary file 1 [file toxins-16-00176-s001.zip › Supplemental datasheets/Fig 4 bar graphs/Ophiophagus hannah.csv]

P. bivittatus & P. brongersmai	P. bivittatus & P. brongersmai	P. bivittatus & P. brongersmai	P. regius	P. regius	P. regius	P. sebae	P. sebae	P. sebae	P. biv & P. bro 187 A/S	P. biv & P. bro 187 A/S	P. biv & P. bro 187 A/S	P. biv & P. bro 195 K/E	P. biv & P. bro 195 K/E	P. biv & P. bro 195 K/E	P. biv & P. bro 189 K/Q	P. biv & P. bro 189 K/Q	P. biv & P. bro 189 K/Q	P. biv & P. bro 187 A/S-189 K/Q	P. biv & P. bro 187 A/S-189 K/Q	P. biv & P. bro 187 A/S-189 K/Q	P. biv & P. bro 189 K/Q-195 K/E	P. biv & P. bro 189 K/Q-195 K/E	P. biv & P. bro 189 K/Q-195 K/E	P. biv & P. bro 189 K/D-195 K/D	P. biv & P. bro 189 K/D-195 K/D	P. biv & P. bro 189 K/D-195 K/D	A. melanocephalus	A. melanocephalus	A. melanocephalus	P. biv & P. bro 191 K/D-195K/E	P. biv & P. bro 191 K/D-195K/E	P. biv & P. bro 191 K/D-195K/E	M. reticulatus	M. reticulatus	M. reticulatus
10.24	9.79	9.36	16.180	15.150	14.120	18.160	16.250	15.440	11.51	11.38	10.38	15.120	13.640	13.410	12.95	11.77	11.59	12.91	11.74	11.39	17.40	15.37	14.87	22.63	20.83	19.69	26.8300	24.1400	22.3200	35.450	27.210	23.460	42.9100	35.1800	30.0300
